# Supplementary material for: Proximity-dependent biotin labelling reveals CP190 as an EcR/Usp molecular partner
Source: Sci Rep. 2020 Mar 16;10:4793. doi: 10.1038/s41598-020-61514-0 (PMC7075897; doi:10.1038/s41598-020-61514-0)
Supplement: Supplementary file 2 — Supplementary information2 [file 41598_2020_61514_MOESM2_ESM.zip]

Archive with 15 entries (14 files):
- Supplementary datasets/
- Supplementary datasets/Compare result APEX2 sham vs. APEX2_20E_1h.xls
- Supplementary datasets/Compare result APEX2 sham vs. EcR-APEX2_sham.xls
- Supplementary datasets/Compare result APEX2_sham vs. EcR-APEX2_20E_1h.xls
- Supplementary datasets/Compare result APEX2_sham vs. USP-APEX2_20E_1h.xls
- Supplementary datasets/Compare result APEX2_sham vs. USP-APEX2_sham.xls
- Supplementary datasets/Compare result BioID2_sham vs. BioID2_20E_14h.xls
- Supplementary datasets/Compare result BioID2_sham vs. USP-BioID2_20E_14h.xls
- Supplementary datasets/Compare result BioID2_sham vs.EcR-BioID2_20E_14h.xls
- Supplementary datasets/Compare result BioID2_sham vs.EcR-BioID2_sham.xls
- Supplementary datasets/Compare result BioID2_sham vs.USP-BioID2_sham.xls
- Supplementary datasets/Quantitative comparison_EcRAPEX2_before(minus)and after(plus) 20E treatment.xlsx
- Supplementary datasets/Quantitative comparison_EcRBioID2_before(minus)and after(plus) 20E treatment.xlsx
- Supplementary datasets/Quantitative comparison_UspAPEX2_before(minus)and after(plus) 20E treatment.xlsx
- Supplementary datasets/Quantitative comparison_UspBioID2_before(minus)and after(plus) 20E treatment.xlsx
