# Supplementary material for: Proximity-dependent biotin labelling reveals CP190 as an EcR/Usp molecular partner
Source: Sci Rep. 2020 Mar 16;10:4793. doi: 10.1038/s41598-020-61514-0 (PMC7075897; doi:10.1038/s41598-020-61514-0)
Supplement: Supplementary file 2 — Supplementary information2 [file 41598_2020_61514_MOESM2_ESM.zip › Supplementary datasets/Compare result APEX2 sham vs. APEX2_20E_1h.xls]

## Sheet: Protein View
		APEX2 20E 1h [2019-08-13 12:44]						APEX2 sham-treated [2019-08-13 11:58]
Protein_ID	Cover Map	Score	#Spec	#Pep	#Uniq	%Spec	%Cov	Score	#Spec	#Pep	#Uniq	%Spec	%Cov
A0A0B4KEI6|A0A0B4KEI6_DROME	+ +	32.86	1	1	1	2.7	1.88	54.77	2	2	2	5.41	4.3
A0A0B4K891|A0A0B4K891_DROME	+ +	131.18	6	5	5	13.16	11.54	97.08	7	5	5	13.16	11.54
M9PEE1|M9PEE1_DROME	+ +	127.45	7	7	7	6.09	9.06	69.43	4	4	4	3.48	3.56
Q7K0B6|Q7K0B6_DROME	+ +	111.43	5	5	5	14.29	22.81	79.26	4	3	3	8.57	14.04
M9PD18|M9PD18_DROME	- +							90.38	4	3	1	4.48	7
Q9VP57|Q9VP57_DROME	+ +	149.99	11	10	10	12.99	15.86	152.31	10	8	8	10.39	13.96
C0MJ37|C0MJ37_DROME	+ +	118.34	9	7	7	17.5	24.47	87.28	4	4	4	10	10.64
sp|C0HKA1|RS14B_DROME	+ +	97.67	4	3	3	10.71	23.84	99.2	7	3	3	10.71	23.84
Q0E8X7|Q0E8X7_DROME	+ +	28.52	1	1	1	8.33	8.54	30.06	1	1	1	8.33	8.54
Q95TH0|Q95TH0_DROME	+ +	217.4	42	22	22	29.73	41.41	208.08	53	20	20	27.03	37.81
sp|Q9W1X7|MED23_DROME	+ -	58.03	1	1	1	0.83	1.04
sp|Q9VXX8|RL371_DROME	+ +	78.71	3	3	3	12	27.96	56.19	1	1	1	4	12.9
A0A0B4LEV3|A0A0B4LEV3_DROME	+ +	89.4	3	3	3	4.05	7.92	99.85	4	4	4	5.41	15.1
sp|P22700-2|ATC1_DROME	+ -	205.35	28	19	19	18.1	24.35
Q9VKB0|Q9VKB0_DROME	+ -	44.38	1	1	1	0.99	1.34
sp|O02195|EIF3I_DROME	+ +	144.58	8	8	8	26.67	30.06	107.17	7	4	4	13.33	16.56
B7Z0I8|B7Z0I8_DROME	+ +	137.89	8	8	8	1.89	3.05	126.12	6	6	6	1.42	1.89
F3YDA0|F3YDA0_DROME	+ +	189.96	38	15	15	33.33	43.4	189.77	26	15	15	33.33	41.62
D2NUJ5|D2NUJ5_DROME	- +							42.06	2	2	2	9.52	11.18
sp|Q9VTU4|EIF3L_DROME	+ +	114.81	11	5	5	8.33	10.2	98.97	8	5	5	8.33	8.16
sp|P32100|RL7_DROME	+ +	133.35	8	7	7	11.86	29.37	100.71	6	6	6	10.17	23.41
Q9W0P4|Q9W0P4_DROME	+ -	46.23	1	1	1	5.56	8.13
Q9VMQ8|Q9VMQ8_DROME	+ -	43.07	1	1	1	1.25	1.66
sp|Q9U3Z7|NH2L1_DROME	+ -	46.25	1	1	1	7.69	9.45
E1JGL8|E1JGL8_DROME	+ +	154.92	8	7	1	4.17	8.57	153.23	10	8	8	4.76	9.2
sp|Q9VL18-2|EF1D_DROME	- +							126.53	11	8	8	24.24	43.67
Q9VXF9|Q9VXF9_DROME	+ +	42.55	1	1	1	2.08	1.97	59.77	2	2	2	4.17	5.68
M9PF47|M9PF47_DROME	+ +	27.99	1	1	1	1.85	0.92	31.11	1	1	1	1.85	0.92
Q9W0M4|Q9W0M4_DROME	+ +	83.54	4	4	4	12.5	15.79	94.66	4	4	4	12.5	16.67
sp|O02193|MOF_DROME	+ -	55.9	1	1	1	1.18	1.69
E1JIH4|E1JIH4_DROME	- +							30.7	1	1	1	1.3	1.39
sp|P48149|RS15A_DROME	+ +	100.96	10	4	4	19.05	26.92	111.08	14	6	6	28.57	38.46
A0A0B4KG06|A0A0B4KG06_DROME	+ +	37.35	1	1	1	1.96	4.56	48.22	1	1	1	1.96	4.56
Q6NKM4|Q6NKM4_DROME	+ +	65.11	2	2	2	5.88	5.9	38.51	1	1	1	2.94	2.8
Q9W555|Q9W555_DROME	+ +	124.7	8	8	8	13.79	15.98	94	6	6	6	10.34	10.71
Q8SY77|Q8SY77_DROME	+ +	41.36	1	1	1	6.67	10.11	42.57	1	1	1	6.67	10.11
Q8IGC5|Q8IGC5_DROME	+ -	44.38	1	1	1	1.04	1.41
H5V8E7|H5V8E7_DROME	+ +	66.07	2	2	2	1.4	2.95	68.14	2	2	2	1.4	2.57
sp|Q867Z4|LOLA4_DROME	+ +	87.34	3	3	3	3.85	5.46	74.65	3	2	2	2.56	2.89
Q6NP12|Q6NP12_DROME	- +							50.61	1	1	1	0.95	1.22
A0A0F6QCC2|A0A0F6QCC2_DROME	+ +	96.6	3	3	3	1.56	3.1	91.78	3	3	3	1.56	2.87
E3CTT3|E3CTT3_DROME	+ +	45.88	2	2	2	4.76	3.06	32.56	1	1	1	2.38	1.53
Q9VEP9|Q9VEP9_DROME	+ +	59.92	2	2	2	2.22	2.93	59.82	2	2	2	2.22	2.3
sp|Q9VCX1|RGS_DROME	+ +	35.61	1	1	1	0.58	1.36	57.02	3	3	3	1.75	2.66
A0A0B4LEK8|A0A0B4LEK8_DROME	+ +	88.37	5	4	4	4.76	3.7	95.84	5	5	5	5.95	3.87
M9NDM1|M9NDM1_DROME	- +							37.82	1	1	1	0.29	0.45
sp|P29844|BIP_DROME	+ +	232.71	126	29	26	32.58	46.65	234.25	151	28	25	31.46	44.36
M9PGV6|M9PGV6_DROME	+ +	242.28	56	49	49	14.8	23.48	211.24	37	30	30	9.06	13.84
sp|P08879|NDKA_DROME	+ -	39.56	1	1	1	5.56	6.54
E2QCK0|E2QCK0_DROME	+ -	32.75	1	1	1	3.33	2.89
sp|P48608|DIA_DROME	+ +	101.86	5	5	5	3.45	4.4	81.81	3	3	3	2.07	2.66
C0PDF4|C0PDF4_DROME	+ +	56.06	1	1	1	5.88	7.69	41.89	1	1	1	5.88	4.07
sp|Q9VQX4|PNCB_DROME	+ +	48.98	1	1	1	1.72	2.16	62.34	2	2	2	3.45	3.6
Q6NN86|Q6NN86_DROME	+ -	41.15	1	1	1	1.3	1.35
A1YKA1|A1YKA1_DROME	+ -	64.33	2	2	2	2.41	3.14
A0ANM4|A0ANM4_DROME	+ -	31.6	1	1	1	1.69	2.24
Q8MLN9|Q8MLN9_DROME	- +							30.41	1	1	1	1.15	1.21
Q7JYK1|Q7JYK1_DROME	+ +	101.75	13	3	1	11.54	27.34	84.01	12	2	2	7.69	19.53
Q7K0E6|Q7K0E6_DROME	+ +	78.19	2	2	2	2.94	7.91	43.12	1	1	1	1.47	3.39
A1Z6Z8|A1Z6Z8_DROME	+ -	33.57	1	1	1	0.39	0.44
E1JGK5|E1JGK5_DROME	+ -	59.18	2	2	2	5.41	5.51
A0A0B4KGR9|A0A0B4KGR9_DROME	+ -	40.14	1	1	1	0.24	0.35
A0A126GUM4|A0A126GUM4_DROME	+ +	137.3	8	7	7	6.8	9.49	110.89	7	4	4	3.88	5.24
Q9VL29|Q9VL29_DROME	+ -	44.32	1	1	1	10	10.88
Q9VKJ6|Q9VKJ6_DROME	+ +	173.45	13	13	13	10.48	11.76	114.97	7	7	7	5.65	5.88
Q9W0G4|Q9W0G4_DROME	+ -	76.97	2	2	2	3.12	4.45
A0A0B4KHL4|A0A0B4KHL4_DROME	+ +	33.61	1	1	1	1.39	2.05	40.8	1	1	1	1.39	1.86
M9NDZ4|M9NDZ4_DROME	+ -	33.18	1	1	1	1.96	1.92
C7C411|C7C411_DROME	+ -	80.88	3	3	3	1.29	1.68
O62530|O62530_DROME	+ +	67.59	2	2	2	3.23	4.35	70.71	2	2	2	3.23	4.81
M9PEY7|M9PEY7_DROME	+ +	43.72	1	1	1	2.5	2.07	54.19	1	1	1	2.5	2.76
Q0E924|Q0E924_DROME	+ +	88.92	3	3	3	7.69	10.7	114.18	6	6	6	15.38	17.73
sp|Q9V3P0|PRDX1_DROME	+ +	153.21	57	8	8	36.36	44.85	155.7	45	8	8	36.36	44.85
sp|Q9U5L1|SRPRA_DROME	+ +	107.11	5	5	5	6.25	8.47	68.86	3	3	3	3.75	5.54
Q9W542|Q9W542_DROME	+ +	33	1	1	1	0.81	1.32	49.77	1	1	1	0.81	1.32
Q95TR3|Q95TR3_DROME	- +							38.39	1	1	1	1.41	1.42
H5V8G4|H5V8G4_DROME	- +							27.5	1	1	1	1.3	1.81
A0A0B4K6G6|A0A0B4K6G6_DROME	+ -	49.76	1	1	1	0.36	0.77
Q7KUB0|Q7KUB0_DROME	+ +	40.97	1	1	1	1.92	3.12	50	1	1	1	1.92	2.64
A0A126GUP1|A0A126GUP1_DROME	+ -	72.72	2	2	2	3.57	3.06
sp|Q8IN81|FRU_DROME	+ +	47.07	1	1	1	1.09	1.15	67.07	2	2	2	2.17	2.3
Q8IR99|Q8IR99_DROME	+ +	112.62	6	6	6	10.34	12.04	37.68	1	1	1	1.72	1.4
B4YWW9|B4YWW9_DROME	- +							33.43	1	1	1	2.56	10.28
E2QD16|E2QD16_DROME	+ +	45.68	1	1	1	0.57	0.96	41.94	1	1	1	0.57	0.96
Q9VQR9|Q9VQR9_DROME	+ +	90.54	3	3	3	4.48	7.14	87.36	3	3	3	4.48	6.93
Q7KMN4|Q7KMN4_DROME	+ -	70.33	3	2	2	2.41	4.3
E0R979|E0R979_DROME	+ +	256.82	65	36	36	25	33.58	241.41	57	29	29	20.14	26.33
sp|P15357|RS27A_DROME	+ -	99.57	13	3	1	8.82	28.21
Q9VMV5|Q9VMV5_DROME	+ +	265.97	72	48	48	26.09	29.95	256.94	77	42	42	22.83	26.13
O97468|O97468_DROME	+ +	102.55	4	4	4	8.7	7.34	111.94	4	4	4	8.7	7.72
A4V391|A4V391_DROME	+ +	76.67	3	3	3	4.29	5.75	58.39	2	2	2	2.86	3.59
Q9VMD5|Q9VMD5_DROME	- +							59.97	2	2	2	3.57	3.27
Q9VWG0|Q9VWG0_DROME	- +							53.64	2	2	2	5.71	6.72
Q95U20|Q95U20_DROME	+ +	171.85	21	19	19	12.84	19.51	103.67	7	7	7	4.73	6.75
Q6NL44|Q6NL44_DROME	+ -	64.67	2	2	2	3.45	4.81
B5T214|B5T214_DROME	+ -	32.59	1	1	1	2.38	2.5
B9UYC2|B9UYC2_DROME	+ +	44.34	1	1	1	3.23	2.33	71.75	3	2	2	6.45	5.58
Q8SXQ1|Q8SXQ1_DROME	+ +	30.21	1	1	1	1.85	1.3	47.91	1	1	1	1.85	2.59
sp|P41073|PEP_DROME	+ +	151.13	10	8	8	7.77	12.71	163.75	13	10	10	9.71	16.76
sp|Q8MLY8|RS8_DROME	+ +	124.11	7	6	6	12.24	32.21	102.01	10	5	5	10.2	29.33
sp|Q8IN81-7|FRU_DROME	+ +	47.07	1	1	1	1.45	1.6	67.07	2	2	2	2.9	3.2
Q9VSY2|Q9VSY2_DROME	- +							74.23	2	2	2	8.33	17.24
Q7JUN3|Q7JUN3_DROME	+ +	58.33	2	2	2	2.38	2.74	72.92	3	3	3	3.57	3.84
E2QD63|E2QD63_DROME	+ +	120.14	5	5	5	9.43	16.71	85.59	3	3	3	5.66	8.22
sp|Q9VA73|CMC_DROME	+ +	70.73	2	2	2	2.56	3.31	58.93	2	2	2	2.56	2.73
Q0KI96|Q0KI96_DROME	+ +	72.03	2	2	2	4.26	3.82	42.1	1	1	1	2.13	1.82
Q9VJ77|Q9VJ77_DROME	+ -	36.69	1	1	1	1.19	1.22
sp|P40796|LA_DROME	+ +	77.83	4	4	4	5.26	9.23	40.49	1	1	1	1.32	3.08
Q9VVA4|Q9VVA4_DROME	+ -	48.85	2	2	2	0.85	0.76
Q8IH18|Q8IH18_DROME	+ +	148.35	8	8	8	7.14	9.9	143.58	9	8	8	7.14	9.41
A0A0B4KFZ9|A0A0B4KFZ9_DROME	+ +	90.26	6	3	3	12	29.13	68.41	3	2	2	8	19.42
Q8IMA5|Q8IMA5_DROME	+ -	34.64	1	1	1	1.61	1.92
sp|P20240|OTE_DROME	+ +	153.55	10	8	8	12.9	26.42	143.58	9	8	8	12.9	22.88
sp|Q9VUQ5|AGO2_DROME	- +							208.87	37	25	7	18.38	25.37
sp|Q9U915|KAD2_DROME	+ +	41.69	1	1	1	3.03	4.17	39.57	1	1	1	3.03	4.17
Q8IQI0|Q8IQI0_DROME	+ +	93.99	4	4	4	4.44	4.17	105.83	7	6	6	6.67	5.49
sp|Q9VQF7|BACC_DROME	+ +	114.85	5	3	3	20	27.63	93.24	4	2	2	13.33	17.76
Q7K4D1|Q7K4D1_DROME	+ -	74.87	2	2	2	2.33	3.1
K7WQ31|K7WQ31_DROME	+ -	56.85	2	2	2	1.69	2.66
Q8IQZ6|Q8IQZ6_DROME	+ +	40.76	1	1	1	0.63	1.14	33.56	1	1	1	0.63	1.14
sp|Q9VKK1|EDC4_DROME	+ +	37.34	1	1	1	0.76	0.66	50.65	1	1	1	0.76	0.81
F6JQ95|F6JQ95_DROME	+ +	88.33	4	4	4	8.89	12.06	62.11	2	2	2	4.44	5.29
C7LA75|C7LA75_DROME	+ +	230.76	86	25	22	30.49	47.16	223.41	108	25	22	30.49	43.93
R4NTS1|R4NTS1_DROME	- +							34.87	1	1	1	0.56	0.94
Q8IQW6|Q8IQW6_DROME	- +							87.77	5	5	5	5.15	8.74
Q8IR86|Q8IR86_DROME	- +							38.28	1	1	1	0.88	1.7
sp|Q9VG09|YELF_DROME	+ +	108.32	7	6	6	13.04	12.35	103.23	7	4	4	8.7	9.09
Q9VIH1|Q9VIH1_DROME	+ -	70.52	3	2	2	9.52	8.94
sp|C4NYP8|F10A1_DROME	+ +	120.14	5	5	5	9.43	16.71	85.59	3	3	3	5.66	8.22
Q7KQM8|Q7KQM8_DROME	+ -	29.93	1	1	1	2.33	4.23
Q2XVY7|Q2XVY7_DROME	+ -	47.22	1	1	1	1.69	1.62
sp|Q03751-2|DNJC5_DROME	- +							42.76	1	1	1	5	3.95
sp|Q86BA1-3|MICAL_DROME	+ +	41.18	1	1	1	0.27	0.7	41.97	1	1	1	0.27	0.7
sp|Q00174|LAMA_DROME	+ +	178.88	18	18	18	5.49	5.68	142.69	11	10	10	3.05	2.77
Q8STG9|Q8STG9_DROME	+ +	99.97	7	6	6	15.79	11.13	106.32	7	7	7	18.42	13.45
E2QCY6|E2QCY6_DROME	+ -	68.04	2	2	2	4.88	3.22
A9YIQ3|A9YIQ3_DROME	+ +	67.83	1	1	1	4.55	8.76	67.46	1	1	1	4.55	8.76
sp|P13607-5|ATNA_DROME	+ +	193.36	34	20	20	17.7	25.74	173.4	19	14	14	12.39	17.29
Q9VA95|Q9VA95_DROME	+ -	29.57	1	1	1	4.76	4.83
Q4QQB8|Q4QQB8_DROME	+ +	109.55	5	5	5	2.54	5.63	111.06	5	5	5	2.54	4.71
M9PD95|M9PD95_DROME	+ -	49.32	1	1	1	2.44	3.6
sp|P07207|NOTCH_DROME	+ +	73.18	2	2	2	1.03	0.78	93.71	3	3	3	1.54	1.33
sp|P20153|USP_DROME	+ -	41.37	2	2	2	3.45	2.95
B7Z0J2|B7Z0J2_DROME	+ -	26.77	1	1	1	1.08	1.09
Q8MRL9|Q8MRL9_DROME	+ -	41.85	1	1	1	1.85	2.99
M9PF04|M9PF04_DROME	+ +	38.66	1	1	1	2.38	2.29	30.49	1	1	1	2.38	2.29
Q8IQM3|Q8IQM3_DROME	+ -	80.61	3	3	3	4.11	6.79
sp|Q7KQM6|GGYF1_DROME	+ +	126.25	8	8	8	4.71	6.35	77.86	5	5	5	2.94	3.05
Q9Y134|Q9Y134_DROME	+ +	69.29	2	2	2	1.48	1.99	82.19	4	3	3	2.22	3.13
sp|Q9V461|MCM6_DROME	+ +	43.72	1	1	1	1.02	1.84	29.42	1	1	1	1.02	0.86
sp|Q8IQV9|NU205_DROME	+ +	142.04	8	8	8	4	4.45	140.21	6	6	6	3	3.54
M9PFX0|M9PFX0_DROME	+ -	143.05	12	8	8	5.44	6.86
Q9W127|Q9W127_DROME	+ +	134.46	15	5	5	18.52	32.69	142.07	17	6	6	22.22	34.62
Q9VP27|Q9VP27_DROME	+ +	108.38	7	7	7	4.93	6.35	67.7	2	2	2	1.41	1.72
Q7KTC7|Q7KTC7_DROME	+ -	174.15	19	16	16	9.88	12.66
sp|P49455|TPM4_DROME	+ +	37.35	1	1	1	1.72	2.51	48.22	1	1	1	1.72	2.51
Q7K0X9|Q7K0X9_DROME	+ -	73.41	2	2	2	6.25	8.87
Q7YZ99|Q7YZ99_DROME	+ +	57.13	1	1	1	0.33	1.13	76.82	3	2	2	0.65	2.17
M9PH59|M9PH59_DROME	+ +	78.71	3	3	3	12	27.96	56.19	1	1	1	4	12.9
M9PB96|M9PB96_DROME	- +							35.87	1	1	1	2.22	2.15
Q4AB31|Q4AB31_DROME	+ +	33.61	1	1	1	1.49	2.31	40.8	1	1	1	1.49	2.1
Q9VLD9|Q9VLD9_DROME	+ -	39.37	1	1	1	0.84	0.49
Q9VT68|Q9VT68_DROME	+ +	56.58	1	1	1	4.35	4.76	52.56	2	1	1	4.35	4.76
sp|P09180|RL4_DROME	+ +	166.61	22	13	13	15.29	30.92	150.14	17	9	9	10.59	25.44
Q8IMB8|Q8IMB8_DROME	+ -	73.45	3	3	3	5.17	4.92
sp|Q8T498-2|GAP2_DROME	+ +	40.76	1	1	1	0.65	1.16	33.56	1	1	1	0.65	1.16
Q95TU3|Q95TU3_DROME	- +							37.1	1	1	1	1.22	1.32
F3YDN3|F3YDN3_DROME	+ +	93.99	4	4	4	4.65	4.3	105.83	7	6	6	6.98	5.65
A8JRB8|A8JRB8_DROME	+ +	149.01	10	7	7	17.07	21.43	100.26	4	4	4	9.76	13.27
sp|P36872|2ABA_DROME	+ +	33.02	1	1	1	1.59	1.4	92.38	5	5	5	7.94	8.82
sp|P07764-2|ALF_DROME	+ +	189.96	38	15	15	34.09	47.11	189.77	26	15	15	34.09	45.18
Q6NP42|Q6NP42_DROME	+ +	155.27	14	12	12	13.64	17.79	112.96	7	7	7	7.95	9.61
sp|Q9V431|API5_DROME	+ -	85.62	4	4	4	5.56	9.89
Q9U8Q0|Q9U8Q0_DROME	+ -	37.32	1	1	1	0.6	0.6
B7Z005|B7Z005_DROME	+ +	93.42	4	4	4	10.53	9.14	73.1	3	3	3	7.89	7.39
M9PEW1|M9PEW1_DROME	+ +	56.06	1	1	1	5.26	7.33	41.89	1	1	1	5.26	3.88
A0A0B4KG60|A0A0B4KG60_DROME	+ -	42.08	1	1	1	1.14	3.17
A0A0B4KFU0|A0A0B4KFU0_DROME	- +							69.39	3	3	3	1.89	1.74
Q9VAJ2|Q9VAJ2_DROME	+ +	114.17	6	6	6	15.79	19.94	80.8	3	3	3	7.89	10.12
F0JAP1|F0JAP1_DROME	+ +	99.97	7	6	6	18.18	12.53	106.32	7	7	7	21.21	15.13
C6SV44|C6SV44_DROME	+ +	180.88	44	12	12	27.91	32.53	179.84	46	11	11	25.58	30.67
H7BWR4|H7BWR4_DROME	+ -	65.45	2	2	2	3.17	3.98
Q9W3N9|Q9W3N9_DROME	+ +	79.62	3	3	3	6.67	7.07	100.98	6	4	4	8.89	10
Q58SM2|Q58SM2_DROME	+ +	63.38	2	2	2	3.57	3.3	38	1	1	1	1.79	1.39
sp|Q9VQ79-1|AIFM1_DROME	+ +	162.13	11	7	7	8.54	12.31	190.36	18	12	12	14.63	20.77
A0A0B4K669|A0A0B4K669_DROME	+ -	44.68	2	2	2	1.26	1.74
sp|Q7KQZ4-2|LOLA3_DROME	- +							74.65	3	2	2	3.28	3.97
M9NDA1|M9NDA1_DROME	- +							121.32	5	5	5	3.57	4.63
Q9V4B8|Q9V4B8_DROME	+ -	36.48	1	1	1	1.14	2.07
Q95R61|Q95R61_DROME	- +							46.51	1	1	1	1.69	4.19
A0A0B4KF86|A0A0B4KF86_DROME	+ +	115.33	6	6	6	7.89	7.04	65.04	2	2	2	2.63	3.29
sp|Q9VAW5|LARP_DROME	+ +	144.3	9	8	8	4.23	6.28	101.67	5	4	4	2.12	3.23
sp|Q9VN93|CPR1_DROME	+ +	56.34	4	2	2	2.6	3.42	76.41	3	2	2	2.6	3.58
Q8SY81|Q8SY81_DROME	+ -	29.34	1	1	1	10	14.55
A0A0B4KGR1|A0A0B4KGR1_DROME	+ +	74.35	3	2	2	1.27	1.68	32.52	1	1	1	0.63	0.77
sp|Q9W2Y3|NNRE_DROME	- +							58.95	1	1	1	4.76	7.83
C5I7C7|C5I7C7_DROME	+ +	73.61	3	3	3	1.45	2.84	37.1	1	1	1	0.48	0.75
sp|Q04047|NONA_DROME	- +							28.1	1	1	1	1.11	2.86
Q7KM04|Q7KM04_DROME	- +							27.15	1	1	1	1.61	1.4
sp|Q9VA73-2|CMC_DROME	+ +	70.73	2	2	2	2.56	3.37	58.93	2	2	2	2.56	2.79
A0A075BJ02|A0A075BJ02_DROME	- +							76.85	2	2	2	1.83	2.03
E1JI64|E1JI64_DROME	+ -	39.5	1	1	1	0.81	1.35
Q9VL93|Q9VL93_DROME	+ +	84.05	4	2	2	16.67	28.18	78.86	5	2	2	16.67	28.18
sp|Q9NGC3|CEG1A_DROME	+ +	86.4	3	3	3	2.91	2.81	85.03	4	4	4	3.88	3.72
M9PE74|M9PE74_DROME	+ +	261.19	46	38	38	23.31	21.82	236.14	39	30	30	18.4	17.14
Q7KTI7|Q7KTI7_DROME	+ -	200.09	30	21	21	13.55	16.41
L0MNA2|L0MNA2_DROME	+ +	48.23	2	2	2	3.33	4.15	51.28	2	2	2	3.33	4.98
Q9V3D9|Q9V3D9_DROME	+ +	56.5	2	2	2	3.03	4.53	88.77	4	4	4	6.06	7.48
Q8MZI5|Q8MZI5_DROME	+ +	104.34	8	5	5	11.11	18.22	113.33	7	6	6	13.33	21.61
sp|Q9W5N2|RL38_DROME	+ +	72.89	7	2	2	10	28.57	74.7	8	3	3	15	38.57
Q9VW57|Q9VW57_DROME	+ +	102.91	4	4	4	23.53	8.7	52.77	2	2	2	11.76	3.7
A0A0B4KF90|A0A0B4KF90_DROME	+ +	56.7	1	1	1	1.96	2.21	50.47	1	1	1	1.96	2.21
Q9W3D6|Q9W3D6_DROME	+ +	112.6	6	5	5	5.95	8.59	61.15	3	2	2	2.38	4.66
A0ANV4|A0ANV4_DROME	+ -	95.1	4	4	4	8.89	11.87
Q9VB55|Q9VB55_DROME	+ +	98.74	4	4	4	2.23	2.73	108.29	4	4	4	2.23	2.73
sp|Q02645-2|HTS_DROME	+ +	140.42	9	7	7	7.07	11.84	118.61	10	7	7	7.07	9.19
sp|Q24134|NELFD_DROME	+ +	84.1	3	3	3	5.66	6.23	34.23	1	1	1	1.89	2.6
H1ZYH8|H1ZYH8_DROME	+ +	80.96	3	3	3	2.63	4.14	29.38	1	1	1	0.88	0.72
Q9VI14|Q9VI14_DROME	+ -	41.15	1	1	1	1.04	1.18
A0A0B4LI86|A0A0B4LI86_DROME	+ +	76.65	4	4	4	2.82	4.59	107.87	7	7	7	4.93	6.46
Q7KVL6|Q7KVL6_DROME	- +							93.11	5	4	4	5.88	7.88
sp|P07764-3|ALF_DROME	+ +	189.96	38	15	15	35.71	47.11	189.77	26	15	15	35.71	45.18
O44113|O44113_DROME	+ +	152.1	11	9	9	3.24	4.34	91.45	4	4	4	1.44	1.76
Q9VHI1|Q9VHI1_DROME	+ +	133.8	9	9	9	10.71	16.36	98	6	6	6	7.14	10.97
sp|Q9VIW3|RAGP1_DROME	+ +	107.7	6	4	4	7.84	7.55	102.79	4	3	3	5.88	6.21
Q9VNF5|Q9VNF5_DROME	+ +	81.37	4	3	3	6.82	6.62	64.08	2	2	2	4.55	3.88
sp|Q9VUC6|FRL_DROME	+ +	171.72	16	15	15	9.62	14.71	167.72	15	15	15	9.62	13.86
A8WHD5|A8WHD5_DROME	+ +	102.78	4	4	4	3.6	9.18	102.09	3	3	3	2.7	6.54
E4NKH1|E4NKH1_DROME	- +							58.83	3	2	2	2.02	2.85
Q9W5H8|Q9W5H8_DROME	+ -	38.67	1	1	1	2.5	2.65
sp|Q00637|SODM_DROME	+ +	138.24	27	7	7	26.92	31.34	138.39	13	7	7	26.92	31.34
sp|Q24246-4|DYIN_DROME	+ +	72.98	2	2	2	3.23	3.67	52.68	2	2	2	3.23	3.04
A0A0B4JD57|A0A0B4JD57_DROME	+ +	107.2	5	5	5	1.52	3.13	78.23	3	3	3	0.91	1.72
A8WHK8|A8WHK8_DROME	+ +	103.22	4	4	4	11.43	15.83	83.8	3	3	3	8.57	12.95
A0A0B4JCW4|A0A0B4JCW4_DROME	+ +	201.58	35	14	14	23.33	41.02	203.87	54	14	14	23.33	37.03
A1Z7K2|A1Z7K2_DROME	- +							35.26	1	1	1	1.47	1.61
Q9VK56|Q9VK56_DROME	+ -	174.15	19	16	16	10	12.65
sp|Q9VKU7|GCP4_DROME	+ -	28.37	1	1	1	1.54	1.54
Q9VEJ0|Q9VEJ0_DROME	+ +	125.59	12	7	7	25	25.64	113.51	12	6	6	21.43	24.36
M9PG43|M9PG43_DROME	+ -	33.13	1	1	1	1.56	1.73
Q86P87|Q86P87_DROME	+ -	51.15	1	1	1	1.37	1.82
X2J564|X2J564_DROME	+ +	43.27	1	1	1	0.78	0.59	39.18	1	1	1	0.78	0.83
Q9VK60|Q9VK60_DROME	+ +	127.59	12	6	6	17.14	32.68	131.73	8	5	5	14.29	37.74
Q9VHB5|Q9VHB5_DROME	- +							39.55	1	1	1	1.45	2.09
I0DHK9|I0DHK9_DROME	+ +	86.12	3	3	3	4.62	6.42	105.96	5	5	5	7.69	8.95
Q9VPX6|Q9VPX6_DROME	+ +	74.29	3	3	3	4.05	3.19	85.7	4	4	4	5.41	4.21
D0Z767|D0Z767_DROME	- +							69.2	2	2	2	4.65	4.5
sp|P07909-2|ROA1_DROME	+ +	136.03	9	7	5	16.67	22.8	130.42	8	6	5	14.29	19.78
sp|P48810|RB87F_DROME	+ +	168.05	24	10	8	22.73	34.29	161.74	24	9	8	20.45	32.73
A0A0F6QCP0|A0A0F6QCP0_DROME	+ +	96.6	3	3	3	1.56	3.1	91.78	3	3	3	1.56	2.87
sp|Q9VPH2|PRI2_DROME	+ -	66.19	2	2	2	2.7	4.13
sp|Q9VTG7-2|B3G2P_DROME	+ +	32.27	1	1	1	2.78	2.85	43.87	1	1	1	2.78	2.85
sp|A1Z9E2|LIN54_DROME	+ +	89.89	3	3	3	2.86	5.05	109.87	6	6	6	5.71	9.26
M9PDH5|M9PDH5_DROME	+ -	33.79	1	1	1	0.58	0.68
B7Z138|B7Z138_DROME	- +							42.71	1	1	1	0.75	0.82
A9UNB7|A9UNB7_DROME	- +							33.39	1	1	1	3.23	3.57
Q9VID7|Q9VID7_DROME	+ +	139.3	10	7	7	21.21	30.11	124.77	9	6	6	18.18	27.24
Q86BM5|Q86BM5_DROME	+ -	142.7	12	8	8	12.9	13.38
Q6NN09|Q6NN09_DROME	+ -	31.51	1	1	1	11.11	5.07
A1YK77|A1YK77_DROME	+ +	98.73	9	9	9	7.44	8.25	104.51	6	6	6	4.96	5.25
sp|Q9VWW0-5|CREBB_DROME	+ +	48.23	1	1	1	4.17	3.2	42.1	1	1	1	4.17	3.2
Q8T060|Q8T060_DROME	+ +	65.11	2	2	2	6.06	6.31	38.51	1	1	1	3.03	2.99
M9PD65|M9PD65_DROME	+ +	107.7	6	4	4	7.84	7.65	102.79	4	3	3	5.88	6.29
Q86NM8|Q86NM8_DROME	+ +	64.42	2	2	2	3.03	8.74	33.8	1	1	1	1.52	2.31
Q6NLJ0|Q6NLJ0_DROME	+ -	34.85	1	1	1	3.23	2.69
Q95T37|Q95T37_DROME	- +							30.76	1	1	1	5.26	3.16
Q9VIK1|Q9VIK1_DROME	- +							36.04	2	1	1	2.08	2.28
Q7K4C7|Q7K4C7_DROME	+ +	124.52	7	5	5	7.69	13.31	107.62	4	4	4	6.15	8.94
E2QC56|E2QC56_DROME	+ +	74.18	2	2	2	2.99	3.32	93.83	4	3	3	4.48	5.74
Q9VES0|Q9VES0_DROME	- +							52.47	1	1	1	0.81	3.13
Q9VK69|Q9VK69_DROME	+ +	72.76	3	3	3	4.84	7.13	79.39	3	3	3	4.84	7.5
sp|P23226-3|MA205_DROME	+ +	211.73	26	18	18	20.22	25.71	190.55	26	17	17	19.1	18.06
Q7K0D3|Q7K0D3_DROME	+ +	142.71	13	10	10	18.87	37.01	110.85	7	5	5	9.43	19.57
A0A0B4KEM5|A0A0B4KEM5_DROME	+ -	58.62	2	2	2	1.43	1.58
sp|O76927-2|RS21_DROME	+ -	100.95	3	3	3	23.08	45.68
A0A0B4JDE3|A0A0B4JDE3_DROME	+ -	71.57	3	3	3	6.25	9.16
C8VUZ1|C8VUZ1_DROME	+ +	147.05	11	11	11	11.58	14.32	127.47	9	7	7	7.37	9.58
K7WKS3|K7WKS3_DROME	+ -	56.85	2	2	2	1.77	2.66
B6UY95|B6UY95_DROME	- +							42.92	1	1	1	1.43	1.91
sp|P20354-2|GNAS_DROME	+ -	68.33	2	2	2	3.28	6.28
Q0E8G1|Q0E8G1_DROME	+ +	97.24	3	3	3	3.75	3.93	88.16	3	3	3	3.75	3.6
X2JAF1|X2JAF1_DROME	+ +	66.01	2	2	2	0.6	1.12	43.73	1	1	1	0.3	0.76
E8NH29|E8NH29_DROME	+ +	136.03	9	7	5	14.58	20.96	130.42	8	6	5	12.5	18.18
A0A0B4K7N0|A0A0B4K7N0_DROME	+ +	37.04	1	1	1	0.58	0.8	40.79	1	1	1	0.58	0.57
Q9VWD0|Q9VWD0_DROME	+ -	72.77	2	2	2	4.35	6.54
E4NKJ7|E4NKJ7_DROME	+ -	69.48	2	2	2	14.29	25
E1JIM1|E1JIM1_DROME	+ +	45.68	1	1	1	1.18	1.6	41.94	1	1	1	1.18	1.6
Q9VXY3|Q9VXY3_DROME	+ +	61.48	2	2	2	4.08	4.55	44.41	1	1	1	2.04	2.81
Q8SY17|Q8SY17_DROME	+ +	53.24	1	1	1	6.67	5.7	41.69	1	1	1	6.67	3.95
Q2EJQ7|Q2EJQ7_DROME	+ +	44.34	1	1	1	3.23	2.23	71.75	3	2	2	6.45	5.35
Q9U916|Q9U916_DROME	+ +	68.63	3	2	2	4	7.88	85.1	3	3	3	6	9.85
sp|P15330-2|DORS_DROME	+ +	29.35	1	1	1	1.82	2.22	33.4	2	1	1	1.82	2.22
sp|Q9W0S7|SND1_DROME	+ +	175.79	25	19	19	15.32	19.98	154.65	13	12	12	9.68	11.66
sp|P54351|NSF2_DROME	+ +	35.07	1	1	1	1.06	1.86	49.47	2	2	2	2.13	3.59
A0A0B4K7Z5|A0A0B4K7Z5_DROME	- +							37.31	1	1	1	1.79	1.9
Q8IGH2|Q8IGH2_DROME	+ -	67.58	2	2	2	7.41	10.28
Q8IRV8|Q8IRV8_DROME	- +							37.82	1	1	1	0.28	0.44
sp|Q8MSG8-2|APTX_DROME	+ -	74.32	3	3	3	4.23	7.17
D0UY78|D0UY78_DROME	+ -	80.88	3	3	3	1.36	1.76
A9YIA0|A9YIA0_DROME	+ -	38.17	1	1	1	3.7	4.67
Q7K554|Q7K554_DROME	- +							37.41	1	1	1	1.45	2.36
M9NDP1|M9NDP1_DROME	+ +	93.79	4	3	3	23.08	44.94	84.24	5	2	2	15.38	32.58
A0A0B4LGZ5|A0A0B4LGZ5_DROME	+ +	83.8	4	3	3	8.11	16.3	79.71	3	3	3	8.11	16.3
Q9VZU8|Q9VZU8_DROME	+ +	56.66	2	2	2	3.92	4.25	56.75	2	2	2	3.92	4.01
Q8SYA1|Q8SYA1_DROME	+ +	79.97	3	3	3	3	4.75	41.67	1	1	1	1	1.16
A0A0B4KEE7|A0A0B4KEE7_DROME	+ +	55.69	2	2	2	1.3	1.68	36.65	1	1	1	0.65	1.14
sp|O01382|DRICE_DROME	+ +	76.43	2	2	2	6.06	6.49	71.69	2	2	2	6.06	7.67
Q6AWP5|Q6AWP5_DROME	+ +	29.37	1	1	1	1.15	1.78	56.58	1	1	1	1.15	1.43
H1UUG6|H1UUG6_DROME	+ +	89.89	3	3	3	2.86	5.05	109.87	6	6	6	5.71	9.26
H7BWS7|H7BWS7_DROME	+ +	65.45	2	2	2	3.23	3.98	94.97	4	4	4	6.45	6.92
Q961C5|Q961C5_DROME	+ +	39.26	1	1	1	2.56	2.67	36.09	1	1	1	2.56	2.67
Q8IP91|Q8IP91_DROME	+ +	33.05	1	1	1	1.79	2.13	31.71	1	1	1	1.79	2.13
sp|Q02926-2|RB97D_DROME	+ +	133.38	11	7	7	17.07	14.62	128.66	11	6	6	14.63	13.33
sp|Q9VF08|TIM16_DROME	+ -	45.75	1	1	1	4	12.06
X2JDY8|X2JDY8_DROME	+ +	79.53	3	3	3	2.5	2.63	52.28	2	2	2	1.67	1.56
M9PHG2|M9PHG2_DROME	- +							35.5	1	1	1	1.02	1.37
sp|O76902|PKHF1_DROME	+ +	119.29	5	4	4	11.43	17.41	81.04	3	3	3	8.57	9.81
C1C5B1|C1C5B1_DROME	+ -	49.32	1	1	1	2.44	3.6
A1Z7P1|A1Z7P1_DROME	+ +	83.8	4	3	3	4.23	3.37	49.11	2	2	2	2.82	3.53
sp|P20232|TFS2_DROME	+ +	106.45	4	4	3	7.55	17.57	77.16	2	2	2	3.77	9.9
sp|Q9I7I7|SIRT2_DROME	+ -	48.97	1	1	1	2.22	3.94
Q9VVU1|Q9VVU1_DROME	+ +	136.38	9	8	8	17.78	23.67	146.57	12	10	10	22.22	28.02
Q7KTC0|Q7KTC0_DROME	+ -	174.15	19	16	16	10	12.65
H1ZYI2|H1ZYI2_DROME	+ +	80.96	3	3	3	2.63	4.14	29.38	1	1	1	0.88	0.72
sp|Q9VLJ6|ACER_DROME	+ +	86.59	3	3	3	4.35	4.76	67.76	3	3	3	4.35	3.97
D3DMY5|D3DMY5_DROME	+ +	132.73	8	8	7	23.53	33.98	130.37	10	7	6	20.59	30.5
A0A1B2AKT8|A0A1B2AKT8_DROME	+ -	34.54	1	1	1	11.11	13.43
Q9VDK7|Q9VDK7_DROME	+ +	129.9	8	7	7	6.67	11.23	88.3	4	4	4	3.81	5.23
sp|Q8MUJ1|EIGER_DROME	+ +	45.01	1	1	1	2.22	1.93	44.76	1	1	1	2.22	1.93
sp|P46150-5|MOEH_DROME	- +							35.5	1	1	1	1.12	1.56
Q7JR91|Q7JR91_DROME	- +							30.76	1	1	1	5.26	3.19
sp|P19109|DDX17_DROME	+ +	163.68	20	13	10	13	23.09	111.91	9	4	2	4	7.65
A0A0B4KH43|A0A0B4KH43_DROME	- +							41.27	1	1	1	2.33	2.63
Q9VXY5|Q9VXY5_DROME	+ +	53.09	2	1	1	11.11	10.23	48.44	4	2	2	22.22	32.95
A1A6X4|A1A6X4_DROME	+ +	98.6	6	5	5	8.06	18.96	75.05	7	4	4	6.45	13.75
B9EQX6|B9EQX6_DROME	+ -	31.51	1	1	1	11.11	5.22
H0RN81|H0RN81_DROME	+ -	80.43	2	2	2	15.38	24.07
Q9V406|Q9V406_DROME	+ +	71.6	2	2	2	3.64	3.96	34.44	1	1	1	1.82	1.27
sp|Q24535|SRF_DROME	+ +	66.25	2	2	2	4.76	6.24	47.02	1	1	1	2.38	3.56
A0ANZ0|A0ANZ0_DROME	+ +	107.32	4	4	4	4.76	12.35	118.97	5	5	5	5.95	12.75
Q059D4|Q059D4_DROME	+ -	95.47	4	3	3	6.12	10.49
Q7KRU8|Q7KRU8_DROME	+ +	152.62	28	7	7	30.43	51.71	140.43	24	5	5	21.74	34.15
sp|P04052|RPB1_DROME	+ +	155.67	13	12	11	5.94	6.94	35.59	1	1	1	0.5	0.48
Q9VAY2|Q9VAY2_DROME	+ +	138.04	13	11	10	10	14.1	140.02	14	11	10	10	12.71
E1JJN9|E1JJN9_DROME	+ -	31.83	1	1	1	0.3	0.35
Q7KK29|Q7KK29_DROME	+ -	48.61	1	1	1	1.1	1.09
Q6AWG5|Q6AWG5_DROME	+ +	61.98	1	1	1	3.33	5.28	60.37	1	1	1	3.33	5.28
O97365|O97365_DROME	+ +	37.96	1	1	1	3.12	2.63	34.8	1	1	1	3.12	2.63
R4HZM7|R4HZM7_DROME	+ -	48.97	1	1	1	2.13	3.63
Q9VBH8|Q9VBH8_DROME	+ +	32.8	1	1	1	2.5	4.94	58.81	3	2	2	5	9.88
A0A0B4LHP1|A0A0B4LHP1_DROME	+ +	104.86	4	4	4	5.88	6	41.79	1	1	1	1.47	0.98
sp|Q9V726|CPSF1_DROME	+ -	31.89	1	1	1	0.68	0.62
Q95R98|Q95R98_DROME	+ -	52.47	1	1	1	2.5	3.42
B6IDH0|B6IDH0_DROME	- +							44.41	1	1	1	0.44	0.55
M9PC99|M9PC99_DROME	+ +	137.06	10	8	8	8.99	8.61	141.16	10	8	8	8.99	6.99
Q95SP1|Q95SP1_DROME	+ +	45.88	2	2	2	4.88	2.9	32.56	1	1	1	2.44	1.45
sp|Q9V6K1|TPP2_DROME	- +							30.72	1	1	1	0.58	0.97
C6TP50|C6TP50_DROME	+ +	102.23	5	4	4	6.67	8.96	66.98	2	2	2	3.33	3.98
Q9VQ34|Q9VQ34_DROME	+ -	27.71	1	1	1	2.22	1.87
Q8IRI5|Q8IRI5_DROME	+ +	90.03	4	3	3	3.57	5.22	45.9	1	1	1	1.19	1.37
B6IDV6|B6IDV6_DROME	+ -	200.09	30	21	21	13.73	16.76
A2VES4|A2VES4_DROME	+ -	63.07	2	2	2	8.7	13.04
Q4QQ08|Q4QQ08_DROME	+ -	52.42	1	1	1	3.7	6.22
A0A0B4LHE7|A0A0B4LHE7_DROME	+ -	32.67	1	1	1	3.7	7.69
M9MRJ4|M9MRJ4_DROME	+ +	115.73	6	5	5	0.4	0.47	103.93	5	5	5	0.4	0.49
Q9VJJ1|Q9VJJ1_DROME	- +							38.06	1	1	1	4.17	8.47
Q9XZ53|Q9XZ53_DROME	- +							49.73	2	2	2	2.78	1.94
B7Z131|B7Z131_DROME	- +							33.19	1	1	1	0.83	0.81
sp|Q24246-12|DYIN_DROME	+ +	72.98	2	2	2	3.12	3.52	52.68	2	2	2	3.12	2.91
Q9NHC7|Q9NHC7_DROME	+ -	50.71	2	2	2	3.85	3.35
sp|Q27415|NLP_DROME	+ +	110.22	10	4	4	20	29.61	99.91	16	4	4	20	27.63
A0A0B4KFB8|A0A0B4KFB8_DROME	+ +	41.15	1	1	1	0.49	0.8	27.19	1	1	1	0.49	0.62
Q8T6I0|Q8T6I0_DROME	+ +	175.45	22	15	15	20	33.15	161.11	17	11	11	14.67	23.6
A0A0B4LEF8|A0A0B4LEF8_DROME	+ +	59.47	2	2	2	1.48	1.92	30.91	1	1	1	0.74	0.96
Q7JZD3|Q7JZD3_DROME	+ +	178.96	26	11	11	34.38	46.39	162.52	37	9	9	28.12	41.24
X2JEC6|X2JEC6_DROME	- +							42.71	1	1	1	0.7	0.69
B7YZY9|B7YZY9_DROME	- +							41.79	1	1	1	0.96	1.05
M9PHG0|M9PHG0_DROME	+ +	105.75	3	3	3	1.64	2.75	37.24	1	1	1	0.55	0.7
M9NFA7|M9NFA7_DROME	+ +	29.12	1	1	1	0.51	0.55	36.34	1	1	1	0.51	0.44
Q8MR94|Q8MR94_DROME	+ +	124.13	8	7	6	7.61	7.51	129.66	8	8	7	8.7	9.28
Q3ZAP4|Q3ZAP4_DROME	- +							41.27	1	1	1	2.04	2.47
Q7JR61|Q7JR61_DROME	+ -	114.17	5	5	5	9.43	10.84
C5I7A3|C5I7A3_DROME	+ +	73.61	3	3	3	1.44	2.78	37.1	1	1	1	0.48	0.74
Q8IGV1|Q8IGV1_DROME	+ +	173.31	18	14	14	7.82	15.25	166.62	19	15	15	8.38	13.2
M9NES6|M9NES6_DROME	- +							37.82	1	1	1	0.25	0.38
Q32KE6|Q32KE6_DROME	+ +	119.5	5	4	4	12.9	16.27	54.62	1	1	1	3.23	3.61
M9NEL3|M9NEL3_DROME	+ +	123.94	7	7	7	1.37	1.6	121.92	6	6	6	1.17	1.73
sp|Q9GQQ0|SPIN_DROME	+ +	51.37	1	1	1	2.5	1.98	81.36	2	2	2	5	3.97
A0A0B4JD46|A0A0B4JD46_DROME	+ +	175.47	30	8	8	30.77	53.33	184.44	39	9	9	34.62	57.58
Q960T6|Q960T6_DROME	- +							28.26	1	1	1	0.56	0.66
Q9VC28|Q9VC28_DROME	+ +	29.01	1	1	1	4.17	3.89	27.02	1	1	1	4.17	4.44
Q8IP80|Q8IP80_DROME	- +							43.69	1	1	1	1.96	2.62
A0A0B4LFD2|A0A0B4LFD2_DROME	+ +	223.82	70	30	30	34.09	42.27	246.39	95	32	32	36.36	44.61
Q8IHE7|Q8IHE7_DROME	+ +	58.42	2	2	2	2.9	4.03	33.74	1	1	1	1.45	1.58
sp|P40798-2|STC_DROME	+ -	35.09	1	1	1	0.66	0.73
A9UNE9|A9UNE9_DROME	+ -	29.37	1	1	1	1.89	1.99
Q8T987|Q8T987_DROME	+ +	90.03	4	3	3	4	6.42	45.9	1	1	1	1.33	1.68
A0A0B4K6A3|A0A0B4K6A3_DROME	- +							111.91	9	4	2	6.25	11.63
E1JJA4|E1JJA4_DROME	+ +	119.02	7	7	7	6.36	11.21	53.71	2	2	2	1.82	2.72
Q8IPG9|Q8IPG9_DROME	+ +	108.48	4	4	4	13.33	15.85	83.5	2	2	2	6.67	8.3
D5AEL0|D5AEL0_DROME	+ +	151.13	10	8	8	7.77	12.71	163.75	13	10	10	9.71	16.76
sp|P48148|RHO1_DROME	+ +	111.31	6	6	6	20.69	33.85	38.02	1	1	1	3.45	5.21
U3PXA7|U3PXA7_DROME	+ +	47.64	2	2	2	1.67	2.94	61.53	3	3	3	2.5	3.05
Q9VBC4|Q9VBC4_DROME	+ -	85.11	3	3	3	4.23	5.28
sp|Q9VIS1|CDGAP_DROME	+ +	63.29	2	2	2	0.98	1.25	41.93	1	1	1	0.49	0.71
Q9VU45|Q9VU45_DROME	+ -	37.59	1	1	1	3.03	2.46
Q7YZB2|Q7YZB2_DROME	- +							111.81	6	5	5	2.69	4.02
C6TP91|C6TP91_DROME	+ -	58.76	3	3	3	15.79	16.67
Q960D3|Q960D3_DROME	+ +	153.91	8	8	8	11.11	21.6	146.36	9	7	7	9.72	19.66
Q6NLJ9|Q6NLJ9_DROME	+ +	66.44	2	2	2	15.38	22.73	72.15	2	1	1	7.69	23.86
sp|O61492-2|FLOT2_DROME	+ -	48.08	1	1	1	1.79	2.59
A8JNJ9|A8JNJ9_DROME	+ +	109.46	4	4	4	3.45	2.94	108.74	5	5	5	4.31	3.2
F0JAG1|F0JAG1_DROME	- +							60.86	4	2	2	10	10.29
Q7JNE1|Q7JNE1_DROME	+ -	74.46	2	2	2	4.17	6.65
M9PFP3|M9PFP3_DROME	+ -	91.32	3	3	3	3.33	4.16
F6JQA2|F6JQA2_DROME	+ +	88.33	4	4	4	8.89	12.06	62.11	2	2	2	4.44	5.29
Q9W1I6|Q9W1I6_DROME	+ -	39.79	1	1	1	1.96	6.19
Q8SYI0|Q8SYI0_DROME	- +							41.51	1	1	1	2.27	3.23
Q9V3F8|Q9V3F8_DROME	+ +	86.84	3	3	3	12	14.64	38.32	1	1	1	4	3.21
Q6NLJ7|Q6NLJ7_DROME	+ -	56.23	1	1	1	2	3.64
Q9V9T9|Q9V9T9_DROME	+ +	91.47	4	4	4	5.41	4.96	74.75	2	2	2	2.7	2.77
Q9VF70|Q9VF70_DROME	+ +	58.66	2	2	2	6.25	8.65	42.73	1	1	1	3.12	3.85
A0A0B4K7S0|A0A0B4K7S0_DROME	+ +	104.99	4	4	4	1.43	2.06	80.28	4	4	4	1.43	1.41
sp|Q9XZ08|EXT3_DROME	+ -	31.07	1	1	1	0.9	1.13
sp|P04146-2|COPIA_DROME	- +							40.61	1	1	1	1.64	2.35
Q9VNB2|Q9VNB2_DROME	+ -	38.11	1	1	1	4	5.22
A0A126GUS6|A0A126GUS6_DROME	+ +	41.18	1	1	1	0.27	0.7	41.97	1	1	1	0.27	0.7
Q9VYG8|Q9VYG8_DROME	+ -	41.05	1	1	1	4.35	3.97
A0A0B4KG68|A0A0B4KG68_DROME	+ +	37.35	1	1	1	2.13	5.2	48.22	1	1	1	2.13	5.2
sp|Q9W0T1-2|NU301_DROME	+ +	148.73	10	10	10	3.03	5.1	121.54	8	8	8	2.42	4.53
Q9VQ94|Q9VQ94_DROME	+ +	137.06	10	8	8	10	8.89	141.16	10	8	8	10	7.21
sp|Q9V6Y3|RT16_DROME	+ +	47.28	1	1	1	5.26	8.53	46.81	1	1	1	5.26	8.53
A8DYH1|A8DYH1_DROME	+ -	33.13	11	1	1	0.47	0.52
Q9VYE9|Q9VYE9_DROME	+ +	121.43	6	5	5	7.81	18.09	93.02	3	3	3	4.69	13.32
sp|Q9VUQ5-2|AGO2_DROME	- +							208.87	37	25	7	18.8	25.31
B6UYA4|B6UYA4_DROME	- +							42.92	1	1	1	1.47	1.91
sp|Q02645|HTS_DROME	+ -	140.42	9	7	7	5.56	7.35
Q7KUA4|Q7KUA4_DROME	+ +	64.19	2	2	2	2.25	3.57	56.39	2	2	2	2.25	3.43
A0A0B4KFX5|A0A0B4KFX5_DROME	+ -	82.18	4	4	4	9.76	10.82
sp|Q9VXT5|C19L2_DROME	- +							28.69	2	1	1	0.81	1.46
Q8MZ73|Q8MZ73_DROME	- +							42.24	2	2	1	7.14	5.93
A0A0B4LGC6|A0A0B4LGC6_DROME	+ +	123.15	8	6	6	16.67	23.26	109.96	5	5	5	13.89	19.44
B4F5U4|B4F5U4_DROME	+ +	76.79	3	3	3	10.71	13.07	39.29	1	1	1	3.57	4.02
M9PC73|M9PC73_DROME	+ +	27.09	1	1	1	0.68	0.69	27.63	1	1	1	0.68	0.69
C7LA69|C7LA69_DROME	+ +	90.36	8	5	5	7.81	16.14	105.29	7	5	5	7.81	16.77
Q9VHB7|Q9VHB7_DROME	+ -	41.72	1	1	1	2.22	2.95
Q7K3M5|Q7K3M5_DROME	+ +	116.21	8	7	7	7.78	12.62	122.03	7	7	7	7.78	10.84
sp|Q8IN81-6|FRU_DROME	+ +	47.07	1	1	1	1.33	1.39	67.07	2	2	2	2.67	2.79
Q960F2|Q960F2_DROME	- +							35.12	1	1	1	1.92	2.5
E6PBX0|E6PBX0_DROME	+ +	72.98	2	2	2	3.23	3.58	52.68	2	2	2	3.23	2.96
A0A0B4JD33|A0A0B4JD33_DROME	+ -	48.23	2	1	1	1.85	2.57
B6IDT0|B6IDT0_DROME	+ +	130.3	9	7	7	18.92	35.29	92.98	4	4	4	10.81	19.41
A0A0B4K6U6|A0A0B4K6U6_DROME	+ +	137.08	15	5	5	11.9	22.4	122.37	9	4	4	9.52	16.56
sp|Q9VLM8|SYAC_DROME	+ +	98.94	4	4	4	3.28	3.83	79.74	3	3	3	2.46	2.9
Q8SYK6|Q8SYK6_DROME	+ -	62.81	2	2	2	4.55	4.95
A1A6X2|A1A6X2_DROME	+ -	36.3	1	1	1	9.09	12.07
sp|Q9VDD1|DDRGK_DROME	- +							35.8	1	1	1	1.96	3.24
X2JDP6|X2JDP6_DROME	+ +	118.24	8	5	5	6.85	13.12	108.1	7	5	5	6.85	8.64
Q8IGY1|Q8IGY1_DROME	+ +	37.35	1	1	1	0.83	1.83	48.22	1	1	1	0.83	1.83
D9IQD4|D9IQD4_DROME	+ -	168.76	21	13	13	9.56	12.94
L0CPF3|L0CPF3_DROME	+ -	56.85	2	2	2	0.96	1.81
sp|Q7KRY7-2|LAP4_DROME	+ -	72.28	2	2	2	1.25	1.65
Q7KSW3|Q7KSW3_DROME	- +							49.55	1	1	1	3.23	5.91
M9PFE4|M9PFE4_DROME	+ +	57.55	2	2	2	3.03	2.75	36.22	1	1	1	1.52	1.37
Q9VRQ2|Q9VRQ2_DROME	+ +	61.33	2	2	2	9.09	7.73	45.4	1	1	1	4.55	3.86
L0CPK9|L0CPK9_DROME	+ +	65.66	3	3	3	6.98	11.92	59.02	2	2	2	4.65	11.26
Q7KVR8|Q7KVR8_DROME	+ -	36.39	1	1	1	1.14	1.22
sp|Q9V3A6|ERO1L_DROME	+ +	88.92	4	4	4	7.02	8.7	33.26	1	1	1	1.75	1.45
Q7K3Z8|Q7K3Z8_DROME	- +							29	1	1	1	2.5	2.06
sp|Q8T3U2|RS23_DROME	+ +	104.51	6	4	4	12.5	27.97	89.1	4	3	3	9.38	20.28
A0A0B4KGL6|A0A0B4KGL6_DROME	+ +	78.04	2	2	2	5.56	7.91	43.29	2	1	1	2.78	4.43
sp|C0HKA0|RS14A_DROME	+ +	97.67	4	3	3	10.71	23.84	99.2	7	3	3	10.71	23.84
A8JNN1|A8JNN1_DROME	+ -	39.51	1	1	1	0.55	1.41
Q8MT46|Q8MT46_DROME	+ -	30.09	1	1	1	1.69	1.33
E1JHV7|E1JHV7_DROME	+ +	148.73	10	10	10	3.89	6.31	121.54	8	8	8	3.11	5.61
A0A0B4KEY9|A0A0B4KEY9_DROME	- +							69.39	3	3	3	1.95	1.76
sp|Q86S05-2|LIG_DROME	+ +	177.49	20	11	11	13.75	13.48	165.31	14	8	8	10	10.65
sp|P42284-3|LOLA2_DROME	- +							74.65	3	2	2	4.35	5.41
Q7K511|Q7K511_DROME	+ +	63.93	2	2	2	3.45	4.13	48.6	1	1	1	1.72	2.63
Q7KSK8|Q7KSK8_DROME	+ -	56.23	1	1	1	1.49	2.92
C9QP47|C9QP47_DROME	- +							178.67	36	14	14	14.74	24.06
Q9VJZ6|Q9VJZ6_DROME	+ -	50.92	1	1	1	4.35	8.33
sp|P29327|RS6_DROME	+ +	92.84	7	4	4	6.15	14.92	89.39	4	3	3	4.62	14.11
Q8SZK7|Q8SZK7_DROME	+ -	50.69	1	1	1	2.33	4.6
B7Z0T5|B7Z0T5_DROME	+ +	123.14	6	6	6	5.36	7.97	109.89	6	6	6	5.36	7.39
sp|P41572|6PGD_DROME	+ +	40.52	1	1	1	1.96	1.66	38.64	1	1	1	1.96	1.66
M9PET3|M9PET3_DROME	+ +	97.24	3	3	3	3.7	3.9	88.16	3	3	3	3.7	3.57
C4IY11|C4IY11_DROME	- +							69.36	2	2	2	5.13	5.82
Q9VL50|Q9VL50_DROME	+ -	50.66	1	1	1	1.32	2.41
sp|P04146|COPIA_DROME	- +							40.61	1	1	1	0.51	0.71
Q9VGE9|Q9VGE9_DROME	+ -	40.85	1	1	1	1.41	1.47
sp|Q9W3Y4|GA2PE_DROME	+ +	109.57	4	3	3	2.68	5.53	81.24	3	3	3	2.68	3.99
sp|P25161|PSMD3_DROME	+ +	84.65	4	3	3	4	6.07	67.49	2	2	2	2.67	4.25
A1ZBE9|A1ZBE9_DROME	+ -	39.49	1	1	1	0.84	1.47
X2JIR4|X2JIR4_DROME	- +							33.19	1	1	1	0.76	0.74
Q7KTC9|Q7KTC9_DROME	+ -	174.15	19	16	16	9.88	12.66
A1ZBW0|A1ZBW0_DROME	+ +	123.56	7	7	7	14	17.93	104.36	5	5	5	10	13.35
A0A0B4LGZ6|A0A0B4LGZ6_DROME	+ +	107.19	6	6	6	1.94	2.04	84.24	4	4	4	1.29	1.73
Q9Y0Y5|Q9Y0Y5_DROME	+ +	58.22	2	2	2	7.69	6.54	56.78	2	2	2	7.69	7.84
A0A0B4K7C4|A0A0B4K7C4_DROME	+ +	33.61	1	1	1	1.43	2.22	40.8	1	1	1	1.43	2.02
sp|Q27597|NCPR_DROME	+ +	171.83	14	12	12	14.29	21.06	146.99	8	7	7	8.33	12.52
A0A0B4KFA6|A0A0B4KFA6_DROME	+ -	114.92	6	6	6	10.53	16.75
M9PB68|M9PB68_DROME	+ +	105.83	4	4	4	0.79	1.09	114.13	7	7	7	1.38	1.79
Q8IPW1|Q8IPW1_DROME	+ +	68.27	2	2	2	2.04	2.48	69.62	2	2	2	2.04	4.22
sp|P48423|GAP1_DROME	+ +	44.31	1	1	1	0.77	0.95	84.31	3	3	3	2.31	2.41
M9PCD6|M9PCD6_DROME	+ +	91.6	3	3	3	6.67	9.43	79.16	4	2	2	4.44	6.7
sp|Q86S05-3|LIG_DROME	+ +	177.49	20	11	11	14.29	13.59	165.31	14	8	8	10.39	10.74
Q9V4B6|Q9V4B6_DROME	- +							44.66	1	1	1	0.81	0.75
Q4H2F7|Q4H2F7_DROME	+ -	85.35	3	3	3	4.23	4.37
Q8MT29|Q8MT29_DROME	+ +	129.26	11	8	8	10.81	15.28	134.56	12	10	10	13.51	15.62
Q7PLS1|Q7PLS1_DROME	+ +	102.63	5	4	4	9.52	12.89	32.61	1	1	1	2.38	2.01
Q8IGK2|Q8IGK2_DROME	+ -	77.52	3	3	3	6.52	7.13
sp|Q9VVI9|CHMP5_DROME	- +							60.83	2	2	2	6.45	7.52
Q9W362|Q9W362_DROME	+ -	46.43	1	1	1	0.99	1.85
sp|Q9U1H9|NXF1_DROME	+ +	46.52	1	1	1	1.1	1.93	69.83	2	2	2	2.2	3.12
sp|Q9Y113|NELFB_DROME	- +							35.91	1	1	1	1.39	1.85
A0A0B4KI24|A0A0B4KI24_DROME	+ +	110.22	10	4	4	20	29.61	99.91	16	4	4	20	27.63
Q9VN51|Q9VN51_DROME	+ +	154.17	12	11	11	8.27	9.13	143.24	10	10	10	7.52	7.99
A1Z968|A1Z968_DROME	+ +	168.17	15	13	13	7.03	10.89	187.09	13	11	11	5.95	11.36
M9NF14|M9NF14_DROME	+ +	112.62	6	6	6	9.68	10.82	37.68	1	1	1	1.61	1.25
sp|Q8MUJ1-2|EIGER_DROME	+ +	45.01	1	1	1	2.22	1.96	44.76	1	1	1	2.22	1.96
Q9V9W2|Q9V9W2_DROME	+ +	79.49	7	4	4	6.56	13.58	104.31	6	6	6	9.84	20.99
Q9VIN1|Q9VIN1_DROME	+ -	33.62	1	1	1	1.79	1.46
Q9VI57|Q9VI57_DROME	+ -	45.09	1	1	1	3.12	4.24
sp|Q24246-5|DYIN_DROME	+ +	72.98	2	2	2	3.23	3.58	52.68	2	2	2	3.23	2.95
M9PCG1|M9PCG1_DROME	+ -	56.62	2	2	2	3.23	3.83
Q8T9C2|Q8T9C2_DROME	- +							34.74	1	1	1	2.08	1.65
D5AEJ5|D5AEJ5_DROME	+ -	47.22	1	1	1	2.13	2.52
C8VV04|C8VV04_DROME	+ +	37.73	1	1	1	1.11	1.4	47.14	1	1	1	1.11	1.02
Q9VZF1|Q9VZF1_DROME	- +							59.76	2	2	2	3.85	3.82
Q9VG32|Q9VG32_DROME	+ +	65.45	2	2	2	2.5	3.03	94.97	4	4	4	5	5.27
E1JGN7|E1JGN7_DROME	+ +	123.56	7	7	7	15.22	18.26	104.36	5	5	5	10.87	13.59
Q9VQI7|Q9VQI7_DROME	+ -	62.06	3	2	2	7.41	9.91
Q8T0T0|Q8T0T0_DROME	+ +	128.91	6	6	6	3.55	5.16	140.96	9	8	8	4.73	7.09
A1Z7P8|A1Z7P8_DROME	+ -	48.23	2	1	1	2.04	2.48
Q9VJZ4|Q9VJZ4_DROME	- +							54.68	2	2	2	7.14	11.81
Q9VPM7|Q9VPM7_DROME	+ +	93.49	4	3	3	4	9.51	103.45	3	3	3	4	9.51
sp|Q9V5M3-3|LOLA6_DROME	- +							74.65	3	2	2	3.08	3.63
Q9VWA0|Q9VWA0_DROME	+ +	98.07	4	4	4	3.48	3.14	31.82	1	1	1	0.87	0.48
X2JEJ0|X2JEJ0_DROME	+ +	157.44	15	10	10	14.93	25.77	79.98	4	4	4	5.97	12.34
Q9VH65|Q9VH65_DROME	+ -	77.52	3	3	3	6.38	7.13
Q9VWL4|Q9VWL4_DROME	+ +	30.19	1	1	1	1.16	2.68	35	1	1	1	1.16	2.68
A0A0B4KHH6|A0A0B4KHH6_DROME	- +							57.63	2	2	2	2.67	4.47
sp|P61209|ARF1_DROME	+ -	66.34	2	2	1	9.52	14.29
B1PH16|B1PH16_DROME	+ -	56.62	2	2	2	22.22	26.39
sp|Q8IN81-8|FRU_DROME	+ +	47.07	1	1	1	1.35	1.65	67.07	2	2	2	2.7	3.31
M9PBV5|M9PBV5_DROME	+ -	39.5	1	1	1	0.8	1.31
Q9V455|Q9V455_DROME	+ +	101.67	5	4	4	8.51	8.75	27.04	1	1	1	2.13	1.56
Q9VTW8|Q9VTW8_DROME	- +							27.01	1	1	1	0.93	0.77
sp|P16378|GNAO_DROME	+ +	33.26	1	1	1	2.33	2.26	32.95	1	1	1	2.33	2.26
Q4H2F9|Q4H2F9_DROME	+ -	85.35	3	3	3	4.35	4.48
X2JDK9|X2JDK9_DROME	- +							37.82	1	1	1	0.29	0.45
A4V3J5|A4V3J5_DROME	+ +	136.03	9	7	5	16.67	22.74	130.42	8	6	5	14.29	19.73
D9IQD6|D9IQD6_DROME	- +							174.77	24	14	14	3.25	10.91
A0A0B4LG95|A0A0B4LG95_DROME	+ +	123.15	8	6	6	13.95	17.27	109.96	5	5	5	11.63	14.43
sp|Q9V6B9|NUP54_DROME	+ +	59.39	2	2	2	3.7	2.95	45.69	1	1	1	1.85	1.48
C7LAG1|C7LAG1_DROME	+ -	32.21	1	1	1	1.16	0.85
Q8I9J6|Q8I9J6_DROME	+ +	160.97	13	12	12	12.24	12.03	109.83	6	6	6	6.12	6.45
L0CRF4|L0CRF4_DROME	+ +	65.66	3	3	3	7.14	11.92	59.02	2	2	2	4.76	11.26
A1Z700|A1Z700_DROME	+ -	33.57	1	1	1	0.56	0.67
sp|Q9VN25|EIF3A_DROME	+ +	158.03	22	17	17	7.52	15.09	151.03	16	14	14	6.19	11.84
L0CR44|L0CR44_DROME	+ +	65.66	3	3	3	7.14	11.92	59.02	2	2	2	4.76	11.26
C0MLC9|C0MLC9_DROME	+ -	41.05	1	1	1	4.35	3.97
sp|A1Z7G7-2|LPHN_DROME	- +							29.29	1	1	1	0.74	0.55
Q6NP72|Q6NP72_DROME	+ -	51.82	1	1	1	6.67	7.19
M9NF89|M9NF89_DROME	+ -	33.18	1	1	1	1.89	1.87
Q9VYU5|Q9VYU5_DROME	- +							69.36	2	2	2	5.56	6.39
A0A0B4LFD9|A0A0B4LFD9_DROME	+ +	104.51	6	4	4	12.5	27.97	89.1	4	3	3	9.38	20.28
sp|Q9W401|CISY_DROME	+ +	102.23	5	4	4	7.41	9.7	66.98	2	2	2	3.7	4.31
Q8SYV1|Q8SYV1_DROME	+ -	33.62	1	1	1	1.79	1.46
sp|P41092|RL27A_DROME	+ +	78.8	5	4	4	11.43	22.82	54.82	8	2	2	5.71	11.41
A8JUY0|A8JUY0_DROME	+ +	124.99	6	6	6	5.26	7.65	92.29	4	3	3	2.63	3.93
C7LAB2|C7LAB2_DROME	+ -	27.01	1	1	1	3.03	1.97
Q8IRB9|Q8IRB9_DROME	+ +	49.25	1	1	1	0.66	1.32	50.1	1	1	1	0.66	1.32
A0A1B2AJL4|A0A1B2AJL4_DROME	+ +	65.66	3	3	3	7.69	11.61	59.02	2	2	2	5.13	10.97
Q9VRA6|Q9VRA6_DROME	+ -	37.1	1	1	1	0.53	0.41
sp|Q9I7T7|LAR4_DROME	+ +	193.09	16	13	13	14.13	13.72	120.79	6	5	5	5.43	4.96
sp|P29742|CLH_DROME	+ +	186.84	22	19	19	10.61	14.9	169.91	14	13	13	7.26	9.59
L0MLJ3|L0MLJ3_DROME	+ +	73.45	3	3	3	3.61	3.44	31.3	1	1	1	1.2	1.19
sp|Q9VHR8|DPP3_DROME	+ -	32.73	1	1	1	1.03	1.27
Q7KSM5|Q7KSM5_DROME	+ -	95.1	4	4	4	8.89	11.87
M9PDL8|M9PDL8_DROME	+ -	34.78	1	1	1	0.59	0.67
sp|Q9VRL2|GOSR2_DROME	+ +	48.19	1	1	1	3.45	4.63	74.27	2	2	2	6.9	10.19
Q8SY88|Q8SY88_DROME	- +							27.74	1	1	1	4.17	4
Q8IGT4|Q8IGT4_DROME	+ +	31.72	1	1	1	0.93	1.38	61	2	2	2	1.87	2.88
A1Z6H6|A1Z6H6_DROME	- +							29.58	1	1	1	1.28	1
D0IQG1|D0IQG1_DROME	+ +	74.35	3	2	2	4.76	6.24	32.52	1	1	1	2.38	2.88
Q9GQN3|Q9GQN3_DROME	+ +	72.03	2	2	2	4.44	3.74	42.1	1	1	1	2.22	1.78
A0APE4|A0APE4_DROME	+ +	107.39	5	5	5	20	21.29	92.89	9	4	4	16	15.97
Q9W4Y4|Q9W4Y4_DROME	- +							37.82	1	1	1	0.26	0.41
sp|Q9VJE5-2|CL190_DROME	+ +	175.97	21	19	19	8.76	13.5	151.43	13	12	12	5.53	7.82
A8B8F0|A8B8F0_DROME	+ -	36.64	1	1	1	0.7	0.96
sp|P26017|PC_DROME	- +							36.57	1	1	1	1.75	2.56
sp|Q9VMD9|TIG_DROME	+ +	106.3	5	5	5	1.87	2.7	89.53	4	4	4	1.5	1.78
A1Z8L8|A1Z8L8_DROME	- +							63.94	2	2	2	10	7.95
Q7KN97|Q7KN97_DROME	+ +	286.98	445	62	1	44.93	61.73	295.56	571	58	58	42.03	58.68
A0A0B4KGZ7|A0A0B4KGZ7_DROME	+ -	82.18	4	4	4	8.89	8.52
A0A0B4LGV6|A0A0B4LGV6_DROME	+ +	45.96	1	1	1	2.38	6.75	55.63	1	1	1	2.38	6.75
A0A075BLM7|A0A075BLM7_DROME	+ +	141.6	9	9	1	8.26	8.8	76.85	2	2	2	1.83	2.01
sp|Q9V597|RL31_DROME	+ +	93.78	4	4	4	13.79	31.45	103.39	5	4	4	13.79	31.45
A1ZBL5|A1ZBL5_DROME	- +							73.44	3	3	3	2.78	2.94
sp|Q8MLV1-2|LBR_DROME	+ +	39.13	1	1	1	1.22	2.51	49.12	1	1	1	1.22	1.68
A4V4T4|A4V4T4_DROME	+ +	72.98	2	2	2	3.23	3.58	52.68	2	2	2	3.23	2.95
A0A0E3X848|A0A0E3X848_DROME	+ +	107.7	6	4	4	7.84	7.55	102.79	4	3	3	5.88	6.21
Q9VUM1|Q9VUM1_DROME	+ +	71.9	2	2	2	2.94	3.59	50.46	1	1	1	1.47	2.2
A1Z942|A1Z942_DROME	- +							167.4	29	11	11	15.71	26.54
Q86NW4|Q86NW4_DROME	+ +	80.66	5	3	3	6.67	7.08	76.24	3	3	3	6.67	8.45
sp|Q9NJH0|EF1G_DROME	+ +	207.44	71	21	21	36.84	44.55	201.43	65	18	18	31.58	41.07
Q9W277|Q9W277_DROME	+ +	29.37	1	1	1	1.18	1.82	56.58	1	1	1	1.18	1.46
Q7K126|Q7K126_DROME	+ +	100.99	3	3	3	3.61	4.74	80.54	3	3	3	3.61	4.03
O44434|O44434_DROME	+ -	45.34	1	1	1	2	3.15
Q8T0B0|Q8T0B0_DROME	+ +	42.71	1	1	1	1.67	1.66	39.32	1	1	1	1.67	1.66
A4V3H1|A4V3H1_DROME	+ +	133.38	11	7	7	17.07	14.44	128.66	11	6	6	14.63	13.16
Q7KV27|Q7KV27_DROME	- +							155.29	14	11	11	15.71	24.3
A0A0B4K7G4|A0A0B4K7G4_DROME	+ +	159.34	14	11	11	13.75	26.38	141.7	11	9	9	11.25	17.9
O61640|O61640_DROME	+ -	37.63	1	1	1	1.41	2.34
I1V4X5|I1V4X5_DROME	+ -	55.9	1	1	1	0.7	1.69
F6J9P5|F6J9P5_DROME	- +							33.43	1	1	1	2.27	9.24
Q9VSD9|Q9VSD9_DROME	+ +	64.19	2	2	2	2.3	3.57	56.39	2	2	2	2.3	3.43
A0A075BLM0|A0A075BLM0_DROME	+ +	141.6	9	9	1	8.26	8.81	76.85	2	2	2	1.83	2.01
A0A0S0WGQ9|A0A0S0WGQ9_DROME	+ +	73.78	2	2	2	0.73	1.04	56.02	1	1	1	0.36	0.44
Q6NP57|Q6NP57_DROME	+ +	126.75	9	9	9	4.59	5.35	87.77	5	5	5	2.55	2.59
sp|Q9V3J4|SEC13_DROME	+ +	106.21	5	4	4	13.79	12.64	105.34	5	4	4	13.79	12.08
Q95PE4|Q95PE4_DROME	+ -	39.03	1	1	1	3.45	6.17
Q8IPN1|Q8IPN1_DROME	+ +	154.17	12	11	11	8.33	9.14	143.24	10	10	10	7.58	7.99
B4YX27|B4YX27_DROME	+ -	30.7	1	1	1	3.85	3.6
A4V4I0|A4V4I0_DROME	+ +	45.54	1	1	1	3.03	2.94	44.66	1	1	1	3.03	2.94
H7BWU6|H7BWU6_DROME	+ +	65.45	2	2	2	3.33	3.98	94.97	4	4	4	6.67	6.92
Q9V470|Q9V470_DROME	+ +	145.32	12	9	9	18.37	26.2	101.61	7	6	6	12.24	16.11
Q9V3V0|Q9V3V0_DROME	+ +	101.97	3	3	3	4.84	14.73	99.68	4	4	4	6.45	17.83
Q95RB1|Q95RB1_DROME	+ +	66.41	2	2	2	3.7	4.31	39.34	1	1	1	1.85	2.15
C5I7Q4|C5I7Q4_DROME	+ -	65.7	3	2	2	3.45	5.42
Q8T9C4|Q8T9C4_DROME	+ -	32.16	1	1	1	1.67	1.37
Q9W5E8|Q9W5E8_DROME	+ +	39.76	1	1	1	0.97	0.95	58.64	2	2	2	1.94	1.89
sp|Q9V853|SMUF1_DROME	- +							36.25	1	1	1	0.9	0.94
sp|Q24208|IF2G_DROME	+ +	132.36	10	10	10	18.18	25.68	81.28	4	3	3	5.45	6.32
Q9VBQ1|Q9VBQ1_DROME	+ +	54.44	2	2	2	4.55	4.79	69.2	2	2	2	4.55	4.29
Q8IGK4|Q8IGK4_DROME	+ +	112.62	6	6	6	10.34	11.9	37.68	1	1	1	1.72	1.38
sp|P40304|PSB1_DROME	- +							38.08	1	1	1	4	3.83
Q9W2S1|Q9W2S1_DROME	- +							76.72	2	2	2	3.08	5.47
A0A075BLW2|A0A075BLW2_DROME	+ -	28.46	1	1	1	0.81	0.81
sp|Q9VVE2-2|ROGDI_DROME	+ -	53.48	2	2	2	5	5.25
A0A1B2AJH4|A0A1B2AJH4_DROME	+ -	35.57	1	1	1	4.35	5.96
Q9VUX9|Q9VUX9_DROME	+ +	96.58	3	3	3	10	15.07	73.58	2	2	2	6.67	6.3
F3YDB5|F3YDB5_DROME	+ +	189.96	38	15	15	35.71	47.11	189.77	26	15	15	35.71	45.18
Q8MRQ8|Q8MRQ8_DROME	- +							32.94	1	1	1	1.28	2.75
Q5IF89|Q5IF89_DROME	+ +	83.92	4	4	4	10.53	11.85	41.89	1	1	1	2.63	4.07
C7C413|C7C413_DROME	+ -	80.88	3	3	3	1.29	1.68
Q9VA54|Q9VA54_DROME	- +							53.09	3	3	2	5.26	6.02
A0A0B4JCU8|A0A0B4JCU8_DROME	- +							31.7	1	1	1	3.45	2.47
A0A0B4KI59|A0A0B4KI59_DROME	+ -	82.33	2	2	2	4.26	9.42
L0CR49|L0CR49_DROME	+ +	65.66	3	3	3	7.32	11.92	59.02	2	2	2	4.88	11.26
Q9VYT4|Q9VYT4_DROME	+ -	71.3	3	3	3	2.54	2.23
sp|Q27421-1|OSP_DROME	- +							28.01	1	1	1	0.49	1.22
sp|Q8T4F7-3|ENA_DROME	- +							80.3	3	3	3	6	6.84
sp|Q960Z0|KI10A_DROME	+ +	153.65	13	8	8	8.99	14.29	150.34	9	8	8	8.99	14.78
Q52KB0|Q52KB0_DROME	+ -	48.23	2	2	2	5.71	8.37
Q8T9F6|Q8T9F6_DROME	+ +	200.09	30	21	21	13.55	16.84	187.2	29	19	19	12.26	14.03
Q2EJP2|Q2EJP2_DROME	+ +	44.34	1	1	1	3.23	2.33	71.75	3	2	2	6.45	5.58
Q7JWI7|Q7JWI7_DROME	+ +	75.21	2	2	2	3.77	3.34	29.12	1	1	1	1.89	1.98
H9ZJM9|H9ZJM9_DROME	+ +	52.31	1	1	1	2.44	4.12	61.16	1	1	1	2.44	4.12
O76928|O76928_DROME	+ +	31.97	1	1	1	2.22	3.86	35.31	1	1	1	2.22	2.41
Q8IN56|Q8IN56_DROME	- +							178.67	36	14	14	14.74	24.06
A8DY98|A8DY98_DROME	+ -	73.2	2	2	2	1.31	2.39
X2JEM4|X2JEM4_DROME	+ +	91.37	3	3	3	25	49.23	78.17	2	2	2	16.67	30.77
Q7K0L7|Q7K0L7_DROME	+ -	58.19	1	1	1	2.63	5.72
B5RIU6|B5RIU6_DROME	+ -	70.04	3	3	3	6.67	7.59
A0A075BJ54|A0A075BJ54_DROME	+ +	141.6	9	9	1	8.26	8.8	76.85	2	2	2	1.83	2.01
O96828|O96828_DROME	+ +	129.96	7	6	6	8.22	8.81	116.15	7	6	6	8.22	8.81
Q29R33|Q29R33_DROME	+ +	54.24	1	1	1	2.04	1.98	63.01	1	1	1	2.04	1.98
A0A0B4LEV2|A0A0B4LEV2_DROME	+ -	77.41	5	4	4	3.67	4.62
A1Z9K8|A1Z9K8_DROME	+ +	159.67	12	11	11	7.59	8.5	96.79	6	5	5	3.45	3.9
L0CPZ4|L0CPZ4_DROME	+ +	129.96	7	6	6	8.82	9.92	116.15	7	6	6	8.82	9.92
sp|Q9VAH9|INT11_DROME	+ +	120.07	8	6	6	7.89	12.23	66.91	3	3	3	3.95	4.52
A0A0B4K7Q4|A0A0B4K7Q4_DROME	+ +	107.2	5	5	5	1.49	3.06	78.23	3	3	3	0.89	1.68
Q9VNB9|Q9VNB9_DROME	+ +	98.62	5	5	5	12.82	27.39	102.33	6	5	5	12.82	26.75
Q9VVC8|Q9VVC8_DROME	+ +	58.42	2	2	2	3.23	4.32	33.74	1	1	1	1.61	1.69
Q9VVL8|Q9VVL8_DROME	+ +	135.14	7	6	6	7.41	11.73	92.1	4	4	4	4.94	9.92
Q9VBU6|Q9VBU6_DROME	+ +	83.3	2	2	2	8.33	13.79	113.19	3	3	3	12.5	24.63
sp|Q24246-2|DYIN_DROME	+ +	72.98	2	2	2	3.23	3.63	52.68	2	2	2	3.23	3
Q7YU91|Q7YU91_DROME	+ +	47.76	1	1	1	0.49	0.62	42.62	1	1	1	0.49	0.62
Q8T3P8|Q8T3P8_DROME	+ +	56.5	2	2	2	2.7	4.04	88.77	4	4	4	5.41	6.68
A1ZAK8|A1ZAK8_DROME	+ +	129.96	7	6	6	9.23	8.91	116.15	7	6	6	9.23	8.91
Q8INR0|Q8INR0_DROME	+ -	33.56	1	1	1	2.33	2.61
Q8IQN4|Q8IQN4_DROME	- +							121.32	5	5	5	3.7	4.98
A0A0B4JD23|A0A0B4JD23_DROME	+ -	71.57	3	3	3	6.25	9.61
sp|Q45VV3-2|YAP1_DROME	+ -	48.63	1	1	1	3.7	3.79
Q9VSP0|Q9VSP0_DROME	- +							31.79	1	1	1	0.72	0.83
Q95U01|Q95U01_DROME	- +							27.19	1	1	1	0.9	1.76
A0A0B4KHE9|A0A0B4KHE9_DROME	+ +	76.73	3	3	3	2.54	2.75	77.85	2	2	2	1.69	2.35
Q9W388|Q9W388_DROME	+ -	36.39	1	1	1	1.18	1.25
Q8IGP6|Q8IGP6_DROME	+ -	33.56	1	1	1	3.45	3.56
Q9XYA7|Q9XYA7_DROME	+ -	33.56	1	1	1	2.33	2.69
X2JKZ0|X2JKZ0_DROME	+ +	40.76	1	1	1	0.65	1.15	33.56	1	1	1	0.65	1.15
sp|Q9VED0|TAPT1_DROME	+ -	36.75	1	1	1	1.49	1.92
Q9VAJ9|Q9VAJ9_DROME	+ +	92.01	4	4	4	11.11	11.67	127.96	9	7	7	19.44	21.77
Q95RF6|Q95RF6_DROME	+ +	87.96	7	4	4	16.67	30.41	89.68	6	4	4	16.67	29.82
Q9W2P5|Q9W2P5_DROME	+ -	50.13	1	1	1	9.09	13.92
A4V3G9|A4V3G9_DROME	+ +	133.38	11	7	7	17.07	14.62	128.66	11	6	6	14.63	13.33
A0A0B4K6D8|A0A0B4K6D8_DROME	+ +	74.35	3	2	2	1.42	2.17	32.52	1	1	1	0.71	1
sp|Q9VCX1-4|RGS_DROME	+ +	35.61	1	1	1	0.89	2.41	57.02	3	3	3	2.68	4.7
E1JIC9|E1JIC9_DROME	+ -	47.62	1	1	1	2.44	4.42
E1JIN2|E1JIN2_DROME	+ -	33.51	1	1	1	3.03	2.23
A1Z9M5|A1Z9M5_DROME	+ +	193.56	21	21	21	6.14	6.36	182.68	19	16	16	4.68	4.69
sp|O76932|PP4C_DROME	+ -	66.55	2	2	2	5.88	6.51
Q59DW8|Q59DW8_DROME	+ +	33.61	1	1	1	1.56	2.38	40.8	1	1	1	1.56	2.16
K7WS88|K7WS88_DROME	+ -	56.85	2	2	2	1.56	2.66
A4V488|A4V488_DROME	+ -	42.83	1	1	1	1.72	2.23
sp|Q9W148|URI_DROME	+ +	39.07	1	1	1	0.92	1.64	31.27	1	1	1	0.92	1.64
sp|Q8IQC1|TVP23_DROME	+ -	39.64	1	1	1	5	4.93
sp|P46150-4|MOEH_DROME	- +							35.5	1	1	1	0.91	1.23
sp|Q9I7F7|ACKL_DROME	+ +	96.03	4	4	4	2.9	3.44	69.39	3	3	3	2.17	1.94
sp|Q8MSG8|APTX_DROME	+ -	74.32	3	3	3	3.85	6.19
Q9U4H0|Q9U4H0_DROME	- +							58.64	2	2	2	1.94	1.9
Q6NP27|Q6NP27_DROME	+ +	45.68	1	1	1	2.17	3.86	41.94	1	1	1	2.17	3.86
D2NUG7|D2NUG7_DROME	+ +	54.23	1	1	1	1.82	2.68	33.48	1	1	1	1.82	1.17
B8A420|B8A420_DROME	- +							57.8	2	2	2	4.08	4.18
Q7JYX2|Q7JYX2_DROME	+ +	110.52	10	5	1	12.2	16.67	109.48	10	6	3	14.63	19.33
Q8MS11|Q8MS11_DROME	- +							37.37	1	1	1	1.92	2.75
Q6NP53|Q6NP53_DROME	+ +	125.26	6	6	6	5.88	7.57	104.42	4	4	4	3.92	4.56
sp|Q7K237|C1GLT_DROME	- +							75.75	3	2	2	4.65	6.19
A0AQ24|A0AQ24_DROME	+ +	44.33	1	1	1	4.35	6.29	37.49	1	1	1	4.35	6.29
A0A0B4K697|A0A0B4K697_DROME	+ +	33.61	1	1	1	1.43	2.11	40.8	1	1	1	1.43	1.92
A0ANM6|A0ANM6_DROME	+ -	31.6	1	1	1	1.69	2.24
sp|P36241|RL19_DROME	+ +	104.4	7	4	4	6.56	20.69	94.52	3	3	3	4.92	17.24
E1JH23|E1JH23_DROME	+ -	73.43	2	2	2	4.44	5.67
sp|P55162|HEM_DROME	+ +	163.78	20	17	17	13.6	14.03	131.49	12	9	9	7.2	6.66
Q8IN00|Q8IN00_DROME	+ +	35.61	1	1	1	0.92	2.53	57.02	3	3	3	2.75	4.95
sp|Q7KUT2-2|LONM_DROME	+ +	202.06	41	22	1	16.54	29.42	191.67	36	21	1	15.79	27.04
A0A075BHV8|A0A075BHV8_DROME	+ +	141.6	9	9	1	8.26	8.8	76.85	2	2	2	1.83	2.01
B8A3X3|B8A3X3_DROME	+ -	67.58	2	2	2	7.14	10.28
X2JEK7|X2JEK7_DROME	+ -	36.69	1	1	1	1.19	1.22
A0A126GV12|A0A126GV12_DROME	- +							68.27	2	2	2	2.6	2.97
Q9VRD4|Q9VRD4_DROME	+ +	78.09	2	2	2	6.67	8.33	49.04	1	1	1	3.33	4.86
T2GG71|T2GG71_DROME	+ -	64.98	2	2	2	1.47	1.48
Q8IGH0|Q8IGH0_DROME	+ +	56	2	1	1	3.85	4.08	53.86	2	1	1	3.85	4.08
sp|Q9VPQ6|USH_DROME	+ +	51.56	2	2	2	2.08	2.27	41.32	1	1	1	1.04	0.92
Q8SX50|Q8SX50_DROME	+ -	69.34	2	2	2	3.77	7.04
M9PDQ0|M9PDQ0_DROME	+ +	242.28	56	49	49	14.89	23.79	211.24	37	30	30	9.12	14.02
Q86D35|Q86D35_DROME	- +							80.49	3	2	2	6.9	12.41
Q9V3A7|Q9V3A7_DROME	+ +	156.72	12	12	12	5.71	9.72	123.37	6	6	6	2.86	5.46
sp|P31007|DLG1_DROME	+ +	37.05	1	1	1	0.88	1.24	40.2	1	1	1	0.88	1.24
Q4V3J3|Q4V3J3_DROME	+ +	48.58	1	1	1	2.94	5.02	48.54	1	1	1	2.94	3.76
sp|Q9VWH4|IDH3A_DROME	+ +	190.19	42	16	16	38.1	52.79	176.6	43	14	14	33.33	44.56
sp|O62619-2|KPYK_DROME	+ +	158.33	14	10	10	17.54	24.61	137.72	12	9	9	15.79	19.34
A0A0B4K703|A0A0B4K703_DROME	+ +	41.18	1	1	1	0.16	0.44	41.97	1	1	1	0.16	0.44
A0A0B4K6V1|A0A0B4K6V1_DROME	+ +	70.73	2	2	2	2.41	3.25	58.93	2	2	2	2.41	2.69
D2CFN9|D2CFN9_DROME	+ +	67.83	1	1	1	3.23	4.34	67.46	1	1	1	3.23	4.34
sp|Q9VFE4|RS5B_DROME	+ +	74.97	5	3	3	8.82	11.3	82.91	3	3	3	8.82	11.3
A0A0B4JD11|A0A0B4JD11_DROME	+ +	207.44	71	21	21	36.84	44.55	201.43	65	18	18	31.58	41.07
sp|P31409|VATB_DROME	+ +	119.78	6	5	5	10	10.41	111.13	6	6	6	12	12.86
Q2EJE9|Q2EJE9_DROME	+ -	44.34	1	1	1	1.89	2.23
M9NDH6|M9NDH6_DROME	- +							41.71	1	1	1	1.23	1.43
Q9VX08|Q9VX08_DROME	+ -	37.76	1	1	1	1.85	4.65
A0A0B4KET0|A0A0B4KET0_DROME	+ +	112.87	7	6	6	7.41	8.68	75.97	3	3	3	3.7	2.94
Q9W0K9|Q9W0K9_DROME	+ -	40.76	1	1	1	4.35	3.57
A0A126GUQ4|A0A126GUQ4_DROME	+ -	38.48	1	1	1	1.22	2.82
M9PB64|M9PB64_DROME	+ +	96.44	4	4	4	1.56	1.72	100.54	4	4	4	1.56	1.63
Q7KVX1|Q7KVX1_DROME	+ +	200.1	34	14	14	28.57	36.79	185.76	32	14	14	28.57	34.31
A1Z9L2|A1Z9L2_DROME	+ -	71.44	3	3	3	3.09	3.75
Q8T9C6|Q8T9C6_DROME	+ +	92.56	3	2	2	15.38	17.65	91.51	6	2	2	15.38	17.65
Q7KSA0|Q7KSA0_DROME	+ -	41.71	1	1	1	1.1	1.83
C8VV32|C8VV32_DROME	+ -	45.58	1	1	1	1.56	1.93
sp|Q07327|ROP_DROME	+ +	171.4	21	16	16	21.33	29.15	159.45	13	10	10	13.33	18.59
A8B8H2|A8B8H2_DROME	+ -	36.64	1	1	1	0.7	0.96
B5RIJ9|B5RIJ9_DROME	+ +	117.39	14	4	4	18.18	44.62	105.79	22	5	5	22.73	50.77
sp|Q24314|VPS18_DROME	- +							64.16	2	2	2	1.75	1.9
A4UZL2|A4UZL2_DROME	- +							31.3	1	1	1	0.76	0.81
Q9VID9|Q9VID9_DROME	+ +	66.34	2	2	2	0.54	0.79	81.32	3	3	3	0.81	1.43
Q9VIF2|Q9VIF2_DROME	- +							46.81	1	1	1	2.08	3.44
H9XVM5|H9XVM5_DROME	- +							44.66	1	1	1	0.93	0.81
Q7KMP8|Q7KMP8_DROME	+ -	34.58	1	1	1	2.33	2.62
Q9VUR5|Q9VUR5_DROME	+ -	80.61	3	3	3	4.17	6.77
A0A0B4KGY6|A0A0B4KGY6_DROME	+ +	72.03	2	2	2	4.26	2.69	42.1	1	1	1	2.13	1.28
A9YHD2|A9YHD2_DROME	+ -	30.7	1	1	1	3.57	3.36
sp|Q9V7N5-3|VATC_DROME	+ -	59.2	2	2	2	3.45	5.66
E1JIN6|E1JIN6_DROME	+ +	154.01	12	10	10	6.33	4.05	149.13	12	9	9	5.7	3.72
sp|Q9V968|GALL1_DROME	+ -	70.12	1	1	1	4	9.63
A8B8F9|A8B8F9_DROME	+ -	36.64	1	1	1	0.7	0.96
Q9VGH9|Q9VGH9_DROME	+ +	62.83	2	2	2	0.96	1	39.72	1	1	1	0.48	0.55
Q9VQR2|Q9VQR2_DROME	+ +	44.33	1	1	1	4.35	6.29	37.49	1	1	1	4.35	6.29
sp|Q27294|CAZ_DROME	+ +	192.66	10	9	9	20	36.34	211.57	12	10	10	22.22	39.35
A0A0B4K7Y4|A0A0B4K7Y4_DROME	+ +	92.56	3	2	2	6.67	7.19	91.51	6	2	2	6.67	7.19
M9PF62|M9PF62_DROME	+ +	44.31	1	1	1	0.74	0.93	84.31	3	3	3	2.22	2.37
Q9VXH4|Q9VXH4_DROME	- +							50.51	1	1	1	7.14	12.75
Q9VC62|Q9VC62_DROME	+ +	135.59	8	7	7	7.45	11.03	107.59	8	4	4	4.26	6.13
Q9VL57|Q9VL57_DROME	- +							63.19	2	2	2	3.85	4.37
A0A075BJK0|A0A075BJK0_DROME	+ +	141.6	9	9	1	8.33	8.8	76.85	2	2	2	1.85	2.01
Q9VKB2|Q9VKB2_DROME	+ +	87.55	4	4	4	4.3	5.39	51.27	1	1	1	1.08	1.52
A0A0C4DHG1|A0A0C4DHG1_DROME	+ -	29.16	1	1	1	1.75	2.1
sp|Q9W2D9|EIF3K_DROME	+ -	97.32	5	5	5	20	31.08
sp|Q9W334|RS28_DROME	+ +	91.37	3	3	3	25	49.23	78.17	2	2	2	16.67	30.77
Q5IF93|Q5IF93_DROME	+ +	83.92	4	4	4	10.53	11.85	41.89	1	1	1	2.63	4.07
sp|Q9VCA8|ANKHM_DROME	+ +	134.79	7	7	7	2.24	2.57	125.27	8	7	7	2.24	1.95
sp|Q9VLN1|WDR82_DROME	+ -	36.39	1	1	1	2.86	2.21
sp|P54350|WEE1_DROME	+ +	64.29	2	2	2	2.6	3.45	28.21	1	1	1	1.3	1.31
sp|Q9W1X4|NU214_DROME	+ +	144.28	12	12	12	12.12	7.13	112.12	6	6	6	6.06	3.57
sp|Q9VPW1|ASTE_DROME	+ +	75.34	3	3	3	2.68	3.86	52.63	2	2	2	1.79	2.69
A0AVW1|A0AVW1_DROME	- +							30.41	1	1	1	0.9	1.03
B7VEK1|B7VEK1_DROME	+ +	45.68	1	1	1	0.75	1.17	41.94	1	1	1	0.75	1.17
Q8IGE9|Q8IGE9_DROME	+ +	166.25	15	12	12	13.33	27.15	175.47	13	11	11	12.22	27.72
sp|Q9VUM0|MSH6_DROME	+ +	51.63	1	1	1	0.65	1.01	39.54	1	1	1	0.65	0.84
M9PBN1|M9PBN1_DROME	+ +	51.56	2	2	2	1.98	2.23	41.32	1	1	1	0.99	0.91
Q29R50|Q29R50_DROME	+ +	106.89	7	6	6	12.5	18.44	120.59	8	6	6	12.5	17.88
Q9VMR0|Q9VMR0_DROME	+ -	29.82	1	1	1	2.94	3.39
Q9Y166|Q9Y166_DROME	+ +	122.78	7	5	5	17.24	20	106.89	5	4	4	13.79	17.14
D0Z769|D0Z769_DROME	+ +	155.67	13	12	11	5.94	6.94	35.59	1	1	1	0.5	0.48
sp|Q24186|RS5A_DROME	+ +	74.97	5	3	3	8.82	11.4	82.91	3	3	3	8.82	11.4
Q9W345|Q9W345_DROME	+ -	31.42	1	1	1	1.52	0.96
A8E6J4|A8E6J4_DROME	+ -	39.56	1	1	1	5.26	5.81
E1JHK3|E1JHK3_DROME	- +							33.4	2	1	1	1.82	2.22
A1Z8W9|A1Z8W9_DROME	+ +	37.04	1	1	1	0.58	0.8	40.79	1	1	1	0.58	0.57
sp|Q9VVR4-4|BGBP2_DROME	- +							41.88	1	1	1	2.27	2.44
A0A0B4KF99|A0A0B4KF99_DROME	+ -	114.17	5	5	5	8.47	10.78
sp|P26686|SRR55_DROME	+ +	68.06	3	2	2	2.06	5.05	50.23	1	1	1	1.03	3.19
Q8SXK8|Q8SXK8_DROME	+ -	73.45	3	3	3	5.08	4.53
sp|P91928|MIC60_DROME	+ +	37.74	1	1	1	0.92	0.95	49.91	2	2	2	1.83	2.3
Q9VJJ8|Q9VJJ8_DROME	+ +	186.16	20	16	16	13.45	16.42	174.93	22	15	15	12.61	13.87
Q5BI67|Q5BI67_DROME	+ +	97.31	2	2	2	1.24	1.59	64.88	1	1	1	0.62	0.97
Q5BHU7|Q5BHU7_DROME	+ +	83.8	4	3	3	4.62	3.58	49.11	2	2	2	3.08	3.75
Q9V9Q7|Q9V9Q7_DROME	+ -	53.75	1	1	1	0.65	1.03
A0A075BK61|A0A075BK61_DROME	+ -	28.46	1	1	1	0.85	0.82
Q7KWG3|Q7KWG3_DROME	+ -	72.98	2	2	2	4.35	4.24
Q7KA80|Q7KA80_DROME	+ +	123.56	7	7	7	14.89	18.15	104.36	5	5	5	10.64	13.51
Q9VN21|Q9VN21_DROME	+ +	166.25	15	12	12	13.79	26.61	175.47	13	11	11	12.64	27.16
C0MJK5|C0MJK5_DROME	+ +	142.71	13	10	10	18.87	37.01	110.85	7	5	5	9.43	19.57
C1C574|C1C574_DROME	- +							58.48	2	2	2	1.96	1.83
A4V4S5|A4V4S5_DROME	+ -	42.18	1	1	1	1.61	2.11
B7Z140|B7Z140_DROME	- +							42.71	1	1	1	0.9	0.97
A1Z9E3|A1Z9E3_DROME	+ +	193.4	27	14	14	22.95	35.17	188.81	29	14	14	22.95	34.56
Q9VIE8|Q9VIE8_DROME	+ +	180.79	19	18	18	19.15	28.08	150.75	14	12	12	12.77	17.03
Q7KN56|Q7KN56_DROME	+ +	92.52	5	5	5	3.14	3.84	38.27	1	1	1	0.63	0.54
Q9VMX4|Q9VMX4_DROME	+ +	88.15	3	3	3	8.11	17.93	69.06	3	2	2	5.41	9.96
M9PCJ1|M9PCJ1_DROME	+ +	200.09	30	21	21	13.46	16.41	187.2	29	19	19	12.18	13.68
D0UY80|D0UY80_DROME	+ -	80.88	3	3	3	1.36	1.76
sp|P91938|TRXR1_DROME	+ +	165.48	15	12	12	20	28.36	141.11	14	8	8	13.33	20.3
A8JNW5|A8JNW5_DROME	+ -	53.99	1	1	1	5.26	10.81
X2JEY9|X2JEY9_DROME	+ +	97.31	2	2	2	1.08	1.38	64.88	1	1	1	0.54	0.85
sp|Q86B79|UNK_DROME	- +							68.27	2	2	2	2.86	3.34
A0A0B4KFL2|A0A0B4KFL2_DROME	+ +	92.56	3	2	2	7.69	8.04	91.51	6	2	2	7.69	8.04
sp|Q9VG09-2|YELF_DROME	+ +	108.32	7	6	6	12.24	11.86	103.23	7	4	4	8.16	8.72
M9NE35|M9NE35_DROME	+ -	49.07	1	1	1	1.41	1.71
Q7JY33|Q7JY33_DROME	+ +	69.77	2	2	2	4.26	6.61	41.21	1	1	1	2.13	3
A4V303|A4V303_DROME	+ +	125.55	8	8	8	11.59	17.1	86.28	4	4	4	5.8	8.82
Q9Y0S9|Q9Y0S9_DROME	+ +	110.68	5	4	4	10.53	10.36	118.99	7	6	6	15.79	14.8
A0A0F6QBG4|A0A0F6QBG4_DROME	+ -	96.6	3	3	3	2.46	4.95
X2JB38|X2JB38_DROME	- +							42.71	1	1	1	1.37	1.59
Q9VAW3|Q9VAW3_DROME	+ -	97.18	4	4	4	5.33	6.15
Q7KUD4|Q7KUD4_DROME	+ -	36.26	1	1	1	1.18	1.58
sp|Q9W462|UBP30_DROME	- +							73.14	2	2	2	4.35	4.66
A0A075BK58|A0A075BK58_DROME	- +							26.9	1	1	1	0.81	0.81
D5SHU5|D5SHU5_DROME	- +							41.71	1	1	1	1.11	1.35
B7Z0T3|B7Z0T3_DROME	- +							37.41	1	1	1	0.87	1.45
sp|P22058|CPD1_DROME	+ +	102.37	3	2	2	3.92	9.58	65.36	2	1	1	1.96	5.63
Q9I7R0|Q9I7R0_DROME	+ +	56.06	1	1	1	5.88	7.87	41.89	1	1	1	5.88	4.17
M9PI47|M9PI47_DROME	+ +	93.99	4	4	4	4.71	4.47	105.83	7	6	6	7.06	5.87
Q961C3|Q961C3_DROME	- +							30.7	1	1	1	1.3	1.4
Q7KSS0|Q7KSS0_DROME	+ +	74.35	3	2	2	1.46	2.2	32.52	1	1	1	0.73	1.02
sp|Q9V769|C6A22_DROME	+ -	41.65	1	1	1	1.64	1.6
Q8IGK0|Q8IGK0_DROME	- +							75.3	2	2	2	3.64	4.63
Q8INQ9|Q8INQ9_DROME	+ -	33.56	1	1	1	2.27	2.59
Q8INH9|Q8INH9_DROME	+ -	49.76	1	1	1	0.37	0.81
sp|A8JUV0-3|SBNO_DROME	+ -	72.74	2	2	2	1	1.81
Q9VHZ5|Q9VHZ5_DROME	- +							49.55	1	1	1	2.94	5.69
Q7K4G8|Q7K4G8_DROME	+ +	92.91	3	3	3	3.61	5.79	49.4	1	1	1	1.2	2.73
X2J8M7|X2J8M7_DROME	+ +	72.47	2	2	2	0.49	0.95	49.77	1	1	1	0.25	0.4
Q9VWC8|Q9VWC8_DROME	+ +	119.91	8	6	6	8	8.42	114.58	7	6	6	8	11.28
Q9VWE1|Q9VWE1_DROME	+ -	49.07	1	1	1	1.41	1.71
A8B8F5|A8B8F5_DROME	+ -	36.64	1	1	1	0.7	0.96
A0A0B4LH48|A0A0B4LH48_DROME	- +							93.11	5	4	4	5.8	7.82
E1JIW2|E1JIW2_DROME	- +							26.63	1	1	1	0.74	1.05
Q86NK4|Q86NK4_DROME	+ -	63.28	2	2	2	2.13	2
Q8IPN8|Q8IPN8_DROME	- +							37.41	1	1	1	1.15	1.84
O96083|O96083_DROME	- +							87.52	5	5	5	6.33	7.62
Q9VDI1|Q9VDI1_DROME	+ +	102.84	4	4	4	6.25	10.32	89.26	3	3	3	4.69	7.09
A0A1B2AJF9|A0A1B2AJF9_DROME	+ +	71.6	3	3	3	21.43	44.74	45.3	1	1	1	7.14	23.68
A0A0B4LFC7|A0A0B4LFC7_DROME	+ +	72.72	2	2	2	3.28	2.69	75.3	2	2	2	3.28	3.33
M9PI44|M9PI44_DROME	+ +	178.45	21	12	12	19.67	31.39	171.79	19	12	12	19.67	27.11
A8JNN5|A8JNN5_DROME	+ +	52.68	1	1	1	0.75	1.09	70.22	2	2	2	1.5	1.76
A1Z803|A1Z803_DROME	+ +	108.91	8	7	7	16.28	20	115.71	7	7	7	16.28	20
Q9VYK0|Q9VYK0_DROME	+ -	105.27	4	4	4	1.33	1.86
Q7KTL5|Q7KTL5_DROME	+ +	95.67	4	4	4	5.41	7.31	85.28	3	3	3	4.05	5.18
C5I7R2|C5I7R2_DROME	+ -	65.7	3	2	2	3.45	5.42
sp|P49866|HNF4_DROME	- +							48.1	1	1	1	1.43	1.56
H7BWR6|H7BWR6_DROME	+ -	65.45	2	2	2	3.33	4.16
sp|P0DKM0|COA3_DROME	+ +	32.11	1	1	1	6.67	8.05	27.79	1	1	1	6.67	8.05
M9PGG4|M9PGG4_DROME	+ -	30.79	1	1	1	1.54	0.83
B7YZI1|B7YZI1_DROME	- +							31.3	1	1	1	0.76	0.8
sp|Q9I7K0|JUPIT_DROME	+ +	147.31	17	8	8	29.63	52.4	150.48	11	8	8	29.63	51.92
Q8MZI3|Q8MZI3_DROME	+ +	215.47	48	26	23	37.14	40.71	192.02	38	19	17	27.14	31.54
Q9V9Q4|Q9V9Q4_DROME	+ +	122.21	5	4	4	8.89	13.84	68.17	3	2	2	4.44	7.06
A0A0B4KH28|A0A0B4KH28_DROME	+ +	102.84	4	4	4	6.25	10.3	89.26	3	3	3	4.69	7.07
sp|Q9I7K0-5|JUPIT_DROME	+ +	147.31	17	8	8	38.1	57.07	150.48	11	8	8	38.1	56.54
X2JJP5|X2JJP5_DROME	+ +	97.31	2	2	2	1.12	1.45	64.88	1	1	1	0.56	0.89
Q960Y7|Q960Y7_DROME	- +							49.77	1	1	1	1.19	1.83
sp|Q9VND8|RHEB_DROME	+ -	38.78	1	1	1	4.55	5.49
sp|P22465|ANX10_DROME	- +							87.04	3	3	3	9.68	11.53
A0A1B1LK05|A0A1B1LK05_DROME	+ -	171.39	17	11	1	31.43	43.67
A8DZ25|A8DZ25_DROME	+ -	34.78	1	1	1	2.86	3.15
sp|P80455|RS12_DROME	+ +	105.75	5	3	3	16.67	28.06	74.72	5	2	2	11.11	15.83
Q53YH3|Q53YH3_DROME	+ +	68.63	3	2	2	4.08	7.88	85.1	3	3	3	6.12	9.85
Q9W2H8|Q9W2H8_DROME	+ -	44.36	2	2	2	1.23	1.1
sp|O76324|DCO_DROME	+ -	124.22	9	6	6	12.24	26.14
sp|Q9VUW9|HIP14_DROME	+ +	57.55	2	2	2	3.28	2.83	36.22	1	1	1	1.64	1.41
Q9VW59|Q9VW59_DROME	+ -	53.56	2	2	2	6.67	9.95
O96824|O96824_DROME	+ -	28.02	1	1	1	9.09	8
Q9VZI1|Q9VZI1_DROME	+ +	76.05	3	2	2	8.7	12.23	108.15	5	4	4	17.39	21.28
Q9VPN5|Q9VPN5_DROME	+ -	41.9	2	2	2	2.44	3.47
sp|P22700|ATC1_DROME	+ +	205.35	28	19	19	18.1	23.92	158.56	20	15	15	14.29	18.53
sp|P54611|VATE_DROME	+ +	52.43	2	2	2	5.56	7.52	34.26	1	1	1	2.78	3.98
Q8MRH8|Q8MRH8_DROME	- +							68.6	2	2	2	1.83	4.1
sp|P55841|RL14_DROME	- +							67.14	3	3	3	6.98	15.06
A0A0B4LGM0|A0A0B4LGM0_DROME	- +							30.41	1	1	1	0.76	0.94
sp|P46824|KLC_DROME	+ +	108.22	5	5	5	6.76	10.43	105.41	5	5	5	6.76	10.04
sp|A0A126GUP6-3|MP1_DROME	+ +	110.03	4	4	4	10.53	12.78	57.54	1	1	1	2.63	3.26
sp|Q86BA1|MICAL_DROME	+ +	41.18	1	1	1	0.16	0.44	41.97	1	1	1	0.16	0.44
sp|Q9VW09|LTN1_DROME	+ -	37.91	1	1	1	0.54	0.52
A1YKA8|A1YKA8_DROME	+ -	64.33	2	2	2	2.41	3.14
sp|P55824|FAF_DROME	+ +	104.99	4	4	4	1.42	2.05	80.28	4	4	4	1.42	1.4
Q7JVX4|Q7JVX4_DROME	+ +	73.12	2	2	2	5	6.94	55.39	1	1	1	2.5	3.06
Q8IPE8|Q8IPE8_DROME	+ +	158.4	16	14	14	15.22	21.1	149.87	17	12	12	13.04	16.13
A8JNI2|A8JNI2_DROME	+ +	57.13	1	1	1	0.27	0.73	76.82	3	2	2	0.55	1.39
sp|Q9VZS5|RL28_DROME	+ +	104.34	8	5	5	15.15	29.86	113.33	7	6	6	18.18	35.42
C5I7I2|C5I7I2_DROME	+ -	65.7	3	2	2	3.45	5.42
sp|Q9VVE2|ROGDI_DROME	+ -	53.48	2	2	2	6.45	6.72
Q95TJ8|Q95TJ8_DROME	+ -	45.34	1	1	1	1.96	3.12
M9NE09|M9NE09_DROME	+ +	44.53	1	1	1	0.44	0.39	32.82	1	1	1	0.44	0.39
Q9NHF2|Q9NHF2_DROME	+ -	88.96	4	3	3	4.29	4.98
Q9VJP8|Q9VJP8_DROME	- +							31.82	1	1	1	1.47	1.38
Q7KTC5|Q7KTC5_DROME	+ -	174.15	19	16	16	9.76	12.66
M9PE12|M9PE12_DROME	+ +	148.73	10	10	10	3.02	5.06	121.54	8	8	8	2.42	4.5
E1JJM8|E1JJM8_DROME	+ +	66.07	2	2	2	1.43	2.97	68.14	2	2	2	1.43	2.59
E1JGM9|E1JGM9_DROME	+ +	98.06	5	5	5	5.43	5.68	73.44	3	3	3	3.26	3.39
R9QRG4|R9QRG4_DROME	+ +	118.62	14	6	6	13.95	13.58	102.79	7	4	3	9.3	7.23
A0A0B4LGX1|A0A0B4LGX1_DROME	+ +	55.49	1	1	1	2.5	3.84	42.35	1	1	1	2.5	3.01
sp|Q7YU24|MARF_DROME	+ +	145.46	10	10	10	10.64	19.88	129.84	9	8	8	8.51	10.86
Q9VFF0|Q9VFF0_DROME	+ +	195.61	64	17	17	34	40.85	189.91	73	15	15	30	37.66
sp|Q9NDM2|GUTR1_DROME	+ +	67.83	1	1	1	3.12	4.34	67.46	1	1	1	3.12	4.34
A1Z9S5|A1Z9S5_DROME	+ +	51.24	1	1	1	0.49	0.73	50.22	1	1	1	0.49	0.73
sp|P36958|RPB9_DROME	+ -	39.34	1	1	1	6.25	5.43
sp|P55830|RS3A_DROME	+ +	142.79	13	9	9	17.65	36.94	134.96	21	10	10	19.61	42.16
Q9VV52|Q9VV52_DROME	- +							43.06	1	1	1	0.76	1.34
sp|Q05783|HMGD_DROME	+ +	47.97	1	1	1	4	15.18	48.74	1	1	1	4	15.18
Q4ABH3|Q4ABH3_DROME	- +							37.41	1	1	1	0.97	1.58
sp|O44081|DKC1_DROME	+ +	107.69	5	4	4	4.55	10.63	87.37	3	3	3	3.41	7.09
Q9VS37|Q9VS37_DROME	+ +	59.21	2	2	2	2.11	2.56	53.38	2	2	2	2.11	2.56
Q9W437|Q9W437_DROME	+ +	54.52	2	2	2	1.16	1.48	78.16	3	3	3	1.73	2.1
C0PTX3|C0PTX3_DROME	+ -	53.75	1	1	1	0.88	1.42
Q95SI9|Q95SI9_DROME	+ -	27.01	1	1	1	3.33	2.27
A0A0B4LFV0|A0A0B4LFV0_DROME	+ +	79.97	3	3	3	2.83	3.73	41.67	1	1	1	0.94	0.91
C5I7K6|C5I7K6_DROME	+ +	65.7	3	2	2	3.45	5.42	55.88	3	3	3	5.17	6.77
A0A0B4K6Y4|A0A0B4K6Y4_DROME	- +							68.27	2	2	2	2.86	3.34
Q9W2Y5|Q9W2Y5_DROME	- +							58.48	2	2	2	1.12	1.22
A0A0B4LGW1|A0A0B4LGW1_DROME	- +							42.92	1	1	1	1.19	1.59
D3DMH8|D3DMH8_DROME	+ +	163.94	23	13	11	27.08	30.02	166.25	30	13	13	27.08	26.8
E8NH93|E8NH93_DROME	+ -	40.85	1	1	1	1.35	1.33
Q8SYI9|Q8SYI9_DROME	+ -	36.38	1	1	1	2.94	7.22
Q9VDP8|Q9VDP8_DROME	+ -	31.6	1	1	1	1.69	2.24
O96509|O96509_DROME	+ -	72.98	2	2	2	4	4.45
A0A075BJG9|A0A075BJG9_DROME	+ +	28.46	1	1	1	0.82	0.81	26.9	1	1	1	0.82	0.81
M9NFH8|M9NFH8_DROME	+ -	48.85	2	2	2	0.85	0.76
Q8T9E3|Q8T9E3_DROME	+ +	152.1	11	9	9	3.26	4.34	91.45	4	4	4	1.45	1.76
Q9VNA3|Q9VNA3_DROME	+ -	92.62	3	3	3	16.67	16.2
Q9VIZ3|Q9VIZ3_DROME	+ -	39.01	1	1	1	0.75	1.01
sp|P41094|RS18_DROME	+ +	130.3	9	7	7	20.59	39.47	92.98	4	4	4	11.76	21.71
Q8MS15|Q8MS15_DROME	+ +	87.55	4	4	4	4.3	5.39	51.27	1	1	1	1.08	1.52
sp|P92208|JNK_DROME	+ -	58.76	2	2	2	5.56	4.57
sp|Q8IR79-3|LIMK1_DROME	+ +	66.07	2	2	2	1.4	2.95	68.14	2	2	2	1.4	2.57
M9PEK8|M9PEK8_DROME	+ +	49.25	1	1	1	0.69	1.39	50.1	1	1	1	0.69	1.39
Q6NNA4|Q6NNA4_DROME	- +							43.09	1	1	1	1.14	2.12
sp|P08928|LAM0_DROME	+ +	205.77	35	24	24	24	43.73	181.51	23	18	18	18	33.12
Q5U196|Q5U196_DROME	- +							42.3	1	1	1	2.44	1.68
sp|Q7KRW8|PRP39_DROME	+ +	88.73	4	4	4	2.7	6.1	75.64	4	4	4	2.7	3.47
Q9VUH6|Q9VUH6_DROME	+ +	78.19	2	2	2	1.38	1.31	43.05	1	1	1	0.69	0.76
sp|Q7KQM6-2|GGYF1_DROME	+ +	126.25	8	8	8	4.71	6.38	77.86	5	5	5	2.94	3.06
Q58SM4|Q58SM4_DROME	+ +	63.38	2	2	2	3.45	3.32	38	1	1	1	1.72	1.4
Q7YU66|Q7YU66_DROME	+ +	47.56	1	1	1	0.68	1.45	38.38	1	1	1	0.68	1.16
Q9Y1H2|Q9Y1H2_DROME	- +							34.87	1	1	1	0.56	0.95
Q8MSQ4|Q8MSQ4_DROME	+ +	64.86	2	2	2	1.01	1.85	42.15	1	1	1	0.51	0.64
A0A0B4KG50|A0A0B4KG50_DROME	+ -	40.14	1	1	1	0.23	0.34
E2QCQ7|E2QCQ7_DROME	- +							75.75	3	2	2	4.65	6.19
sp|A1ZAU8-2|PTRO_DROME	+ +	128.91	6	6	6	3.45	4.75	140.96	9	8	8	4.6	6.53
Q960R0|Q960R0_DROME	+ +	78.78	4	4	4	7.84	9.17	68.81	2	2	2	3.92	4.37
Q8SX98|Q8SX98_DROME	+ +	88.45	3	3	3	5.66	7.77	93.11	5	4	4	7.55	8.47
B7YZQ3|B7YZQ3_DROME	- +							30.41	1	1	1	0.7	0.89
E1JGN0|E1JGN0_DROME	- +							73.44	3	3	3	1.94	2.45
Q24279|Q24279_DROME	- +							67.01	2	2	2	1.14	1.58
C6SV50|C6SV50_DROME	+ +	125.11	7	5	5	12.5	25.24	141.87	5	5	5	12.5	27.16
Q6NPB3|Q6NPB3_DROME	+ -	31.89	1	1	1	2.86	2.76
Q9U7E6|Q9U7E6_DROME	- +							129.98	11	7	7	18.42	25.54
Q8IRH0|Q8IRH0_DROME	+ +	147.05	11	11	11	8.94	11.78	127.47	9	7	7	5.69	7.88
Q7K5M2|Q7K5M2_DROME	+ -	39.24	1	1	1	2.7	3.57
sp|P55828|RS20_DROME	+ +	101.57	13	4	4	18.18	35.83	87.95	9	4	4	18.18	35.83
Q9VRA1|Q9VRA1_DROME	+ +	63.45	2	2	2	2.78	3.9	44.26	1	1	1	1.39	1.95
B7YZX6|B7YZX6_DROME	- +							35.58	1	1	1	0.52	0.71
A4V4A5|A4V4A5_DROME	+ +	51.35	2	2	2	6.45	9.72	29.82	1	1	1	3.23	3.7
A1YK00|A1YK00_DROME	+ +	116.49	8	7	7	9.59	11.53	83.08	4	4	4	5.48	6.44
Q9U4Y1|Q9U4Y1_DROME	+ +	86.31	4	4	4	7.55	10	39.54	1	1	1	1.89	2.09
E8NH89|E8NH89_DROME	+ +	43.66	1	1	1	1.28	1.21	32.92	1	1	1	1.28	0.77
Q8T064|Q8T064_DROME	- +							43.09	1	1	1	2.08	3.36
X2JDX3|X2JDX3_DROME	+ +	92.98	5	5	5	2.03	3.34	90.63	4	4	4	1.63	2.39
A0A0B4LGY5|A0A0B4LGY5_DROME	+ +	72.03	2	2	2	4.65	3.54	42.1	1	1	1	2.33	1.68
Q8T8W3|Q8T8W3_DROME	+ +	175.45	22	15	15	20	32.78	161.11	17	11	11	14.67	23.33
Q9VPU4|Q9VPU4_DROME	+ -	41.85	1	1	1	1.61	2.66
E1JHT6|E1JHT6_DROME	+ +	151.26	17	11	11	22.92	21.25	143.66	12	9	9	18.75	16.31
sp|Q9VIP0|NESD_DROME	+ +	114.77	6	6	6	9.84	10.13	32.17	1	1	1	1.64	1.16
A4V2A4|A4V2A4_DROME	- +							50.22	1	1	1	3.03	3.06
Q86M57|Q86M57_DROME	- +							34.3	1	1	1	1.23	1.2
sp|Q8IQV9-2|NU205_DROME	+ +	142.04	8	8	8	4.02	4.5	140.21	6	6	6	3.02	3.58
Q9VGR0|Q9VGR0_DROME	+ +	61.59	3	3	3	5.08	10.03	32.38	1	1	1	1.69	3.01
sp|Q9NBK5|TRC_DROME	+ -	33.13	1	1	1	1.56	1.73
Q8IRL5|Q8IRL5_DROME	- +							42.71	1	1	1	0.7	0.7
A0A0B4K6M7|A0A0B4K6M7_DROME	+ +	42.12	1	1	1	1.11	1.25	54.7	2	2	2	2.22	3.31
A0A075BHW2|A0A075BHW2_DROME	- +							76.85	2	2	2	1.83	2.02
B9EQW1|B9EQW1_DROME	- +							58.48	2	2	2	1.92	1.78
sp|Q9VK45|TOR_DROME	- +							51.93	2	2	2	0.7	0.77
Q8MT33|Q8MT33_DROME	+ +	52.68	1	1	1	0.87	1.29	70.22	2	2	2	1.74	2.09
O18358|O18358_DROME	+ +	41.89	1	1	1	2	2.35	45.69	1	1	1	2	2.35
A0A0B4LFH8|A0A0B4LFH8_DROME	+ +	93.7	6	5	5	4.46	5.47	64.02	2	2	2	1.79	1.64
M9PD90|M9PD90_DROME	+ +	64.7	2	2	2	0.88	0.99	69.02	2	2	2	0.88	0.99
H8F4V3|H8F4V3_DROME	+ +	56	2	1	1	2.7	2.47	53.86	2	1	1	2.7	2.47
G2J633|G2J633_DROME	+ +	61.77	4	2	2	6.45	9.54	54	2	2	2	6.45	5.65
Q3ZAL1|Q3ZAL1_DROME	+ -	44.72	1	1	1	1.56	2.31
Q9VG69|Q9VG69_DROME	+ +	69.91	2	2	2	4.65	6.35	66.53	2	2	2	4.65	6.35
Q9VAI3|Q9VAI3_DROME	+ -	46.83	1	1	1	6.67	10.08
Q9VYD8|Q9VYD8_DROME	- +							57.55	1	1	1	2.94	7.59
Q9V3H7|Q9V3H7_DROME	+ +	63.38	2	2	2	3.08	3.02	38	1	1	1	1.54	1.27
B6UYB5|B6UYB5_DROME	+ +	41.48	1	1	1	1.41	2.68	42.92	1	1	1	1.41	1.91
E1JGV6|E1JGV6_DROME	+ +	107.69	5	4	4	4.55	10.63	87.37	3	3	3	3.41	7.09
T2FFB7|T2FFB7_DROME	+ +	98.94	4	4	4	3.28	3.83	79.74	3	3	3	2.46	2.9
A0A0B4JCZ0|A0A0B4JCZ0_DROME	+ +	190.65	34	17	17	16.35	22.12	178.67	36	14	14	13.46	19.39
sp|P26686-7|SRR55_DROME	- +							50.23	1	1	1	1.45	5.56
Q1EBZ4|Q1EBZ4_DROME	+ +	33.01	4	1	1	0.81	1	30.45	4	1	1	0.81	1
Q960G3|Q960G3_DROME	+ -	78.19	2	2	2	1.37	1.31
M9PJN2|M9PJN2_DROME	+ -	48.08	1	1	1	1.72	2.5
E6PBY1|E6PBY1_DROME	+ -	47.62	1	1	1	0.51	0.5
A0A0B4KEC3|A0A0B4KEC3_DROME	+ +	32.03	1	1	1	1.69	2.42	41.33	1	1	1	1.69	2.02
B6UYA0|B6UYA0_DROME	+ +	41.48	1	1	1	1.37	2.68	42.92	1	1	1	1.37	1.91
D3DMZ8|D3DMZ8_DROME	+ +	48.2	1	1	1	2.56	5.06	57.55	1	1	1	2.56	6.74
E6PBW8|E6PBW8_DROME	+ +	136.03	9	7	5	16.28	22.31	130.42	8	6	5	13.95	19.35
Q6IDG5|Q6IDG5_DROME	+ +	42.53	1	1	1	2	2.07	42.37	1	1	1	2	2.07
Q8MRW1|Q8MRW1_DROME	+ -	78.5	4	2	2	11.11	14.08
B7YZL8|B7YZL8_DROME	+ -	152.17	9	8	8	8.16	13.28
Q9VHN7|Q9VHN7_DROME	+ +	115.94	8	6	6	9.09	10.86	109.85	8	4	4	6.06	8.15
A1Z6I9|A1Z6I9_DROME	+ -	27.85	1	1	1	0.51	0.63
sp|Q9XZ34|RIF1_DROME	+ +	85.62	4	4	4	2.38	2.9	47.41	1	1	1	0.6	0.78
sp|P48159|RL23_DROME	+ +	122.75	9	5	5	20.83	43.57	98.83	13	4	4	16.67	32.86
Q7KY09|Q7KY09_DROME	+ +	90.03	4	3	3	1.11	1.86	45.9	1	1	1	0.37	0.49
X2JC79|X2JC79_DROME	+ +	106.89	7	6	6	11.32	17.01	120.59	8	6	6	11.32	16.49
sp|Q9VTU0|KRI1_DROME	+ +	41.83	1	1	1	0.61	1.17	46.52	1	1	1	0.61	1.17
M9PBG5|M9PBG5_DROME	+ +	148.73	10	10	10	3.86	6.24	121.54	8	8	8	3.09	5.55
sp|Q8MLV1|LBR_DROME	- +							49.12	1	1	1	1.19	1.62
D3DML2|D3DML2_DROME	- +							42.3	1	1	1	2.5	1.69
B6UY99|B6UY99_DROME	- +							42.92	1	1	1	1.35	1.91
Q9NHV8|Q9NHV8_DROME	+ +	205.62	29	16	16	29.09	41.04	183.74	21	13	13	23.64	32.08
Q8T8Q9|Q8T8Q9_DROME	- +							69.62	2	2	2	6.45	13.55
D5AEL4|D5AEL4_DROME	- +							38.66	1	1	1	1.79	1.94
M9PDM4|M9PDM4_DROME	+ +	45.4	1	1	1	0.44	0.42	28.15	1	1	1	0.44	0.42
Q95SF0|Q95SF0_DROME	- +							30.96	1	1	1	1.79	1.66
Q9VRY6|Q9VRY6_DROME	+ -	90.35	3	3	3	6.98	9.59
Q8T386|Q8T386_DROME	+ +	47.56	1	1	1	0.7	1.46	38.38	1	1	1	0.7	1.17
C8VV40|C8VV40_DROME	- +							33.87	1	1	1	1.28	1.15
sp|P48375|FKB12_DROME	+ -	80.43	2	2	2	15.38	24.07
Q400M8|Q400M8_DROME	- +							37.65	1	1	1	1.12	0.72
Q7JRJ9|Q7JRJ9_DROME	+ +	110.22	6	6	6	5.22	10.73	46.51	1	1	1	0.87	1.72
Q3KN57|Q3KN57_DROME	- +							69.53	2	2	2	1.85	2
sp|Q02645-4|HTS_DROME	+ -	140.42	9	7	7	8.43	12.72
Q1EC00|Q1EC00_DROME	+ +	93.49	4	3	3	4	10.05	103.45	3	3	3	4	10.05
J7K3P9|J7K3P9_DROME	- +							63.94	2	2	2	11.76	8.11
A0A0B4LGJ9|A0A0B4LGJ9_DROME	+ +	78.78	4	4	4	7.02	7.82	68.81	2	2	2	3.51	3.72
Q5ELT0|Q5ELT0_DROME	+ +	63.38	2	2	2	3.08	3.02	38	1	1	1	1.54	1.27
sp|Q6NNF2-4|PDE8_DROME	+ +	33.55	1	1	1	0.99	0.99	31.55	1	1	1	0.99	0.99
M9PF42|M9PF42_DROME	+ +	93.84	4	3	3	5.08	5.4	84.5	3	2	2	3.39	4.29
A0A0B4KHV5|A0A0B4KHV5_DROME	+ -	34.44	1	1	1	2.44	1.91
sp|Q9VMA7|TGO1_DROME	+ +	123.31	8	8	8	5.23	6.08	47.24	2	2	2	1.31	1.05
I7CP40|I7CP40_DROME	+ +	76.25	2	2	2	16.67	27.12	65.52	3	2	2	16.67	27.12
sp|P18824-2|ARM_DROME	+ -	30.79	1	1	1	1.56	0.97
sp|Q24246-6|DYIN_DROME	+ +	72.98	2	2	2	3.23	3.58	52.68	2	2	2	3.23	2.96
Q9W1C8|Q9W1C8_DROME	+ +	100.32	4	4	4	7.55	11.14	83.13	3	3	3	5.66	8.97
sp|P22464|ANXB9_DROME	+ +	123.22	11	9	9	23.08	27.78	105.94	7	6	6	15.38	19.14
Q9N6D8|Q9N6D8_DROME	+ -	47.22	1	1	1	1.96	2.08
Q8MSW9|Q8MSW9_DROME	+ -	29.97	1	1	1	1.49	2.07
sp|P26019|DPOLA_DROME	+ +	61.32	1	1	1	0.49	1.34	58.47	2	2	2	0.97	1.95
sp|Q9W088|DPOD2_DROME	+ +	48.84	2	2	2	4.65	5.1	36.28	1	1	1	2.33	2.09
A4V4A1|A4V4A1_DROME	+ +	153.65	13	8	8	8.99	14.29	150.34	9	8	8	8.99	14.78
sp|Q9GQQ0-4|SPIN_DROME	+ -	51.37	1	1	1	2.38	1.9
A0A1B2AIV7|A0A1B2AIV7_DROME	- +							67.14	3	3	3	6.98	15.06
Q9XZ19|Q9XZ19_DROME	+ +	44.64	1	1	1	3.33	3.63	30.03	2	1	1	3.33	3.32
sp|P39769|PHP_DROME	+ -	28.46	1	1	1	1.22	1.01
sp|Q9W4M8|DGT4_DROME	- +							53.14	1	1	1	4.17	6.38
sp|Q9VBZ5-2|YTHDF_DROME	+ +	133.37	8	8	8	8.33	11.16	127.57	7	6	6	6.25	8.44
A0A0B4LHF9|A0A0B4LHF9_DROME	+ -	48.97	1	1	1	2.22	3.94
Q0E9P4|Q0E9P4_DROME	- +							41.33	1	1	1	2.7	2.95
A0A0B4KFE4|A0A0B4KFE4_DROME	+ +	202.59	48	25	25	25.51	36.95	170.68	31	19	19	19.39	28.43
Q8IPT1|Q8IPT1_DROME	+ -	37.76	1	1	1	5	3.74
B7YZQ7|B7YZQ7_DROME	+ +	159.07	17	9	9	27.27	40	146.86	20	7	7	21.21	31.38
X2JC55|X2JC55_DROME	+ +	52.31	1	1	1	2.56	4.25	61.16	1	1	1	2.56	4.25
sp|Q05825|ATPB_DROME	+ +	177.66	32	15	15	28.3	46.93	159.72	31	11	11	20.75	30.3
sp|Q9W2N0|CAPZA_DROME	+ +	59.15	1	1	1	2.86	4.2	74.64	2	2	2	5.71	6.64
M9PBE8|M9PBE8_DROME	+ +	33.62	1	1	1	0.83	0.83	35.91	1	1	1	0.83	0.83
Q8IRH4|Q8IRH4_DROME	- +							57.8	2	2	2	4	4.18
sp|Q26454|MCM4_DROME	+ -	77.41	5	4	4	3.67	4.62
A9UND2|A9UND2_DROME	- +							40.9	1	1	1	2	1.95
M9NEX3|M9NEX3_DROME	+ +	41.36	1	1	1	6.25	8.49	42.57	1	1	1	6.25	8.49
C1C3C5|C1C3C5_DROME	+ +	117.35	9	5	5	7.94	10.61	73.97	3	3	3	4.76	5.46
D5SHR2|D5SHR2_DROME	+ +	68.95	2	2	2	2.41	2.96	51.23	1	1	1	1.2	1.69
sp|Q8SY96|NFU1_DROME	+ +	88.1	9	3	3	10.71	12.01	96.05	8	3	3	10.71	12.72
sp|O46084|PGAM5_DROME	+ -	88.24	3	3	3	7.14	11.42
Q9NJH7|Q9NJH7_DROME	+ +	128.51	11	7	7	3.59	8.48	110.17	6	5	5	2.56	4.28
Q9XZT3|Q9XZT3_DROME	+ +	93.7	3	3	3	5.36	8.52	84.8	3	3	3	5.36	8.52
sp|Q9V447|KRH2_DROME	+ +	42.82	2	1	1	4.35	6.88	56.88	3	2	2	8.7	10.87
E1JHP9|E1JHP9_DROME	+ -	33.88	1	1	1	2.5	1.91
Q7KNF3|Q7KNF3_DROME	+ -	111.12	5	4	3	4.6	6.85
sp|Q9VBU8|NUP37_DROME	+ +	61.8	2	2	2	6.9	6.25	64.45	3	2	2	6.9	6.25
Q8T471|Q8T471_DROME	+ +	33.05	1	1	1	1.59	1.99	31.71	1	1	1	1.59	1.99
sp|Q8MRQ4|LMBD2_DROME	- +							46.3	1	1	1	1.56	1.59
A4V3W1|A4V3W1_DROME	+ +	122.78	6	6	6	13.04	12.17	91.69	4	4	4	8.7	6.78
A1Z7K6|A1Z7K6_DROME	+ +	34.27	1	1	1	2.78	1.55	38	1	1	1	2.78	1.55
Q9W550|Q9W550_DROME	- +							29.44	1	1	1	2.08	1.98
O76248|O76248_DROME	+ +	30.09	1	1	1	1.03	0.83	43.17	1	1	1	1.03	1.43
A8DY82|A8DY82_DROME	+ +	78.73	3	3	3	1.49	1.13	84.98	3	3	3	1.49	1.31
Q8IQI5|Q8IQI5_DROME	+ +	81.54	3	3	3	5.17	6.08	38.55	1	1	1	1.72	1.57
E1JJH5|E1JJH5_DROME	+ +	37.05	1	1	1	0.84	1.17	40.2	1	1	1	0.84	1.17
B4F5R2|B4F5R2_DROME	- +							52.73	1	1	1	1.56	3.66
Q7KJ73|Q7KJ73_DROME	+ +	53.24	1	1	1	6.67	5.7	41.69	1	1	1	6.67	3.95
A0A126GUR6|A0A126GUR6_DROME	+ +	201.58	35	14	14	23.33	40.93	203.87	54	14	14	23.33	36.95
sp|Q03017-2|CACT_DROME	+ -	49.32	1	1	1	2.63	3.73
A0A0F6QB41|A0A0F6QB41_DROME	+ -	96.6	3	3	3	2.46	4.95
sp|P22769|PSA71_DROME	+ +	87.95	3	3	3	8.33	12.85	81.81	3	3	3	8.33	11.65
sp|Q9I7T7-2|LAR4_DROME	+ +	193.09	16	13	13	14.13	13.81	120.79	6	5	5	5.43	5
sp|Q9VS34|RL18_DROME	+ +	96.44	7	4	4	9.52	22.34	107.26	9	5	5	11.9	29.79
sp|Q9V4S8|CSN7_DROME	+ -	34.69	1	1	1	2.94	3.6
Q5U0Y0|Q5U0Y0_DROME	+ +	127.56	8	8	8	4.26	4.66	128.47	7	7	7	3.72	4.27
sp|A1Z9J4|DJ1A_DROME	- +							35.11	1	1	1	3.85	5.07
Q6AWD7|Q6AWD7_DROME	- +							43.54	1	1	1	0.7	0.98
Q7K1H0|Q7K1H0_DROME	+ -	54.6	2	2	2	4.65	4.94
O97417|O97417_DROME	+ -	33.57	1	1	1	0.4	0.45
E1JGZ3|E1JGZ3_DROME	+ +	54.23	1	1	1	2.44	3.5	33.48	1	1	1	2.44	1.53
M9PID3|M9PID3_DROME	+ -	78.03	2	2	2	1.75	2.38
sp|Q24154|RL29_DROME	+ -	56.84	2	2	2	10.53	23.68
sp|Q9VI10|SMD2_DROME	+ -	78.73	3	3	3	14.29	23.53
Q7JWU9|Q7JWU9_DROME	+ +	47.51	1	1	1	2.22	4.02	49.68	1	1	1	2.22	4.02
Q9W179|Q9W179_DROME	+ +	147.92	8	8	8	3.52	4.99	111.81	6	5	5	2.2	3.17
Q6NND6|Q6NND6_DROME	- +							36.65	1	1	1	2.04	3.46
A1ZBH7|A1ZBH7_DROME	+ +	79.97	3	3	3	2.78	3.69	41.67	1	1	1	0.93	0.9
C1C3E9|C1C3E9_DROME	+ -	48.23	2	1	1	2.08	2.83
Q9VX77|Q9VX77_DROME	+ +	54.74	1	1	1	8.33	7.06	48.86	1	1	1	8.33	7.06
M9PEJ2|M9PEJ2_DROME	+ -	90.35	3	3	3	7.5	10.55
H6QXK0|H6QXK0_DROME	+ -	58.62	2	2	2	1.46	1.61
A0A0B4K7R6|A0A0B4K7R6_DROME	+ +	42.53	1	1	1	1.89	2	42.37	1	1	1	1.89	2
A1Z6Z3|A1Z6Z3_DROME	+ -	114.17	5	5	5	8.77	10.87
B7FNL1|B7FNL1_DROME	+ -	56.84	2	2	2	9.52	21.18
Q94885|Q94885_DROME	- +							39.67	1	1	1	0.49	0.67
sp|A1YK02|NUP75_DROME	+ +	116.49	8	7	7	9.72	11.53	83.08	4	4	4	5.56	6.44
sp|Q9VE11|U488_DROME	- +							39.68	1	1	1	3.57	4.5
Q2Q3V8|Q2Q3V8_DROME	+ +	126.75	9	9	9	4.48	5.31	87.77	5	5	5	2.49	2.57
sp|O77263|TRMB_DROME	+ -	85.55	3	3	3	8.82	12.5
D4G7H1|D4G7H1_DROME	+ +	115.08	5	5	5	18.52	29.05	93.85	4	4	4	14.81	17.32
Q9NFN9|Q9NFN9_DROME	+ +	153.85	16	9	9	12.16	14.3	154.03	10	9	9	12.16	16.78
A0A0B4KHS7|A0A0B4KHS7_DROME	+ +	31.26	1	1	1	1.35	1.18	39.35	1	1	1	1.35	1.18
E1JIS1|E1JIS1_DROME	- +							68.6	2	2	2	1.64	3.83
H1UUI3|H1UUI3_DROME	+ +	101.28	5	5	5	3.57	5.48	56.01	2	2	2	1.43	2.23
sp|Q6J5K9|ARMI_DROME	+ -	56.85	2	2	2	1.37	1.94
Q9VS57|Q9VS57_DROME	+ +	101.82	3	3	3	3.16	5.31	104.63	6	6	6	6.32	9.3
L0CPL5|L0CPL5_DROME	+ +	65.66	3	3	3	7.69	11.92	59.02	2	2	2	5.13	11.26
A0A0B4LGM5|A0A0B4LGM5_DROME	+ +	78.8	2	2	2	1.92	2.01	123.26	7	7	7	6.73	6.97
H9BVD2|H9BVD2_DROME	- +							84.01	12	2	2	5.88	10.82
A0A0B4LH53|A0A0B4LH53_DROME	+ +	35.07	1	1	1	1.06	1.86	49.47	2	2	2	2.13	3.59
Q5BIL1|Q5BIL1_DROME	- +							67.14	3	3	3	6.98	14.12
Q9VAX8|Q9VAX8_DROME	+ -	38.95	1	1	1	0.96	1.13
I0B1P6|I0B1P6_DROME	+ +	74.65	3	3	3	4.41	4.93	57.8	2	2	2	2.94	3.28
Q9VP06|Q9VP06_DROME	+ +	134.24	11	9	9	19.57	18.95	96.84	6	5	5	10.87	9.05
E1JIZ4|E1JIZ4_DROME	+ +	39.95	1	1	1	1.56	1.44	68.14	2	2	2	3.12	3.37
sp|Q9V9A7|MCCB_DROME	+ +	228.48	153	22	22	36.07	55.19	221.72	189	21	21	34.43	51.04
sp|P48809|RB27C_DROME	+ +	193.42	48	10	10	30.3	35.39	201.72	50	10	10	30.3	33.02
B5RJH6|B5RJH6_DROME	+ +	136.76	8	7	7	6.6	8.63	124.62	7	7	7	6.6	8.41
D3DMU9|D3DMU9_DROME	- +							63.94	2	2	2	11.76	7.78
L0CR57|L0CR57_DROME	+ -	56.85	2	2	2	0.96	1.81
X2JEX4|X2JEX4_DROME	+ -	53.75	1	1	1	0.78	1.16
Q9VNC3|Q9VNC3_DROME	+ +	78.8	2	2	2	1.94	2.02	123.26	7	7	7	6.8	7.01
Q86B74|Q86B74_DROME	+ -	47.91	1	1	1	1.72	2.83
M9PCC1|M9PCC1_DROME	+ +	129.73	15	9	9	26.47	28.3	118.35	10	6	6	17.65	17.3
sp|O02649|CH60A_DROME	+ +	220.2	52	22	22	29.73	49.04	225.9	54	25	25	33.78	55.67
sp|Q9VQ79|AIFM1_DROME	+ +	162.13	11	7	7	7.87	11.23	190.36	18	12	12	13.48	18.94
sp|P46223|RL7A_DROME	+ +	121.47	8	6	6	9.68	21.77	121.07	10	7	7	11.29	26.94
D0IQH2|D0IQH2_DROME	+ +	70.73	2	2	2	2.25	3.04	58.93	2	2	2	2.25	2.51
Q9VIV9|Q9VIV9_DROME	+ -	81.96	3	3	3	7.5	8.59
Q8SWX1|Q8SWX1_DROME	- +							58.48	2	2	2	1.72	1.67
Q8MTA2|Q8MTA2_DROME	+ +	56	2	1	1	3.12	2.54	53.86	2	1	1	3.12	2.54
C0MIY3|C0MIY3_DROME	+ -	43.54	1	1	1	1.89	2.38
Q9VZ01|Q9VZ01_DROME	- +							37.11	1	1	1	12.5	7.34
Q9VIX2|Q9VIX2_DROME	+ -	43.93	2	2	2	4.26	4.48
M9PEU6|M9PEU6_DROME	+ -	65.71	3	3	3	2.34	2.95
Q58SM0|Q58SM0_DROME	+ -	63.38	2	2	2	3.45	3.32
Q9V9Z0|Q9V9Z0_DROME	+ -	73.01	3	3	3	6.98	10.23
Q9Y145|Q9Y145_DROME	- +							34.68	1	1	1	0.62	1.21
sp|P18091-5|ACTN_DROME	+ +	108.43	5	5	5	4.35	6.03	35.67	1	1	1	0.87	1.01
A0ANV9|A0ANV9_DROME	+ +	95.1	4	4	4	8.89	11.87	45.14	1	1	1	2.22	2.97
O46048|O46048_DROME	+ +	92.98	5	5	5	1.99	3.29	90.63	4	4	4	1.59	2.35
sp|Q8IN81-15|FRU_DROME	+ +	47.07	1	1	1	1.45	1.56	67.07	2	2	2	2.9	3.12
D0UY84|D0UY84_DROME	+ -	80.88	3	3	3	1.36	1.76
sp|Q709R6-2|BOCKS_DROME	+ +	93.32	4	4	4	10.53	12.54	63.25	3	2	2	5.26	7.41
Q8IHB0|Q8IHB0_DROME	+ +	33.61	1	1	1	1.92	3.07	40.8	1	1	1	1.92	2.79
A1YK81|A1YK81_DROME	+ +	98.73	9	9	9	7.44	8.25	104.51	6	6	6	4.96	5.25
B7Z060|B7Z060_DROME	+ -	91.32	3	3	3	3.03	3.68
Q9GU72|Q9GU72_DROME	+ +	74	2	2	2	3.12	4.97	71.37	2	2	2	3.12	3.73
A0A0B4KFL0|A0A0B4KFL0_DROME	- +							110.89	7	4	4	4.82	7.66
M9NFR6|M9NFR6_DROME	- +							37.82	1	1	1	0.29	0.44
Q9VAA9|Q9VAA9_DROME	- +							36.01	1	1	1	1.45	2.53
D9IQC3|D9IQC3_DROME	+ -	168.76	21	13	13	3.61	11.53
Q29QP3|Q29QP3_DROME	+ -	37.76	1	1	1	2.86	3.1
sp|Q8T079|GLYR1_DROME	+ +	118.24	8	5	5	6.85	13.12	108.1	7	5	5	6.85	8.64
Q9VM57|Q9VM57_DROME	+ +	95.67	4	4	4	6.06	7.68	85.28	3	3	3	4.55	5.44
Q9VLT7|Q9VLT7_DROME	+ +	50.18	1	1	1	2.78	12.5	27.35	1	1	1	2.78	6.73
X2JKU5|X2JKU5_DROME	+ +	74.97	5	3	3	8.82	11.4	82.91	3	3	3	8.82	11.4
A8DYJ2|A8DYJ2_DROME	+ -	140.42	9	7	7	3.45	4.64
sp|Q7PLI2|NIPB_DROME	+ +	98.06	5	5	5	2.06	2.79	51.81	1	1	1	0.41	1.11
Q8MRH4|Q8MRH4_DROME	- +							35.96	1	1	1	1.1	2.5
A4V134|A4V134_DROME	+ +	48.23	2	2	2	3.03	3.93	51.28	2	2	2	3.03	4.72
sp|P08736|EF1A1_DROME	+ +	215.59	148	18	18	29.03	46.44	232.57	170	20	20	32.26	49.68
O44924|O44924_DROME	+ -	33.49	1	1	1	0.83	0.72
E6EK17|E6EK17_DROME	- +							137.34	9	9	9	7.38	9.44
M9PFM5|M9PFM5_DROME	+ +	149.41	11	10	10	4.67	8.04	121.46	5	5	5	2.34	4.69
Q86BK8|Q86BK8_DROME	+ +	111.12	6	6	6	20.69	28.03	106.29	4	4	4	13.79	16.32
C1C3H4|C1C3H4_DROME	+ +	56.7	1	1	1	1.92	1.99	50.47	1	1	1	1.92	1.99
sp|P47825|TAF4_DROME	+ -	91.32	3	3	3	3.41	4.34
Q8IMX4|Q8IMX4_DROME	+ +	93.21	3	3	3	8.33	9.36	82.44	2	2	2	5.56	6.6
Q9V9X7|Q9V9X7_DROME	+ -	31.3	1	1	1	1.1	1.3
Q9VW52|Q9VW52_DROME	- +							47.24	1	1	1	0.94	1.84
sp|M9NEY8-2|DMAD_DROME	- +							30.57	1	1	1	0.71	0.44
Q8T9D5|Q8T9D5_DROME	+ +	180.08	19	13	13	18.31	30.63	155.29	14	11	11	15.49	24.3
sp|Q9VN50|EI3F1_DROME	+ +	107.76	6	4	4	17.39	18.57	59.48	5	2	2	8.7	7.14
Q8SXD5|Q8SXD5_DROME	+ +	47.19	1	1	1	4.35	4.7	35.98	1	1	1	4.35	3.42
Q9VG70|Q9VG70_DROME	+ -	95.1	4	4	4	9.09	11.87
sp|Q8MSX1-2|ENC_DROME	+ +	109.46	4	4	4	3.7	3.37	108.74	5	5	5	4.63	3.66
sp|P18489-3|SYB_DROME	+ +	92.71	3	3	3	20	25.58	79.88	4	2	2	13.33	18.6
Q7KSN8|Q7KSN8_DROME	+ +	43.7	1	1	1	0.55	0.81	45.7	1	1	1	0.55	0.81
sp|P46150-3|MOEH_DROME	- +							35.5	1	1	1	0.96	1.25
E2QCN4|E2QCN4_DROME	+ +	78.73	3	3	3	1.34	1	84.98	3	3	3	1.34	1.16
sp|Q9VJC7|EFTS_DROME	+ -	46.43	2	2	2	5.26	5.35
A0A0B4LH25|A0A0B4LH25_DROME	- +							38.39	1	1	1	0.71	0.91
M9PHL4|M9PHL4_DROME	+ -	90.35	3	3	3	7.69	10.42
sp|P39770|SALM_DROME	+ +	26.83	1	1	1	0.78	0.51	31.02	1	1	1	0.78	0.51
sp|A1Z7A8-2|COIL_DROME	- +							63.08	1	1	1	1.61	3.07
Q8IGL5|Q8IGL5_DROME	- +							36.65	1	1	1	1.54	2.6
M9NE67|M9NE67_DROME	+ +	73.18	2	2	2	1.03	0.78	93.71	3	3	3	1.54	1.33
A0A0B4KGJ1|A0A0B4KGJ1_DROME	+ -	70.98	3	2	2	3.51	7.5
C8VV39|C8VV39_DROME	+ +	95.67	4	4	4	6.06	7.68	85.28	3	3	3	4.55	5.44
sp|Q9V4P1-2|ANLN_DROME	+ -	135.66	11	8	8	5.88	6.85
Q8SZL8|Q8SZL8_DROME	+ +	90.54	3	3	3	4.48	7.14	87.36	3	3	3	4.48	6.93
O96881|O96881_DROME	+ -	47.62	1	1	1	1.92	3.77
Q5IF90|Q5IF90_DROME	+ +	83.92	4	4	4	10.53	11.85	41.89	1	1	1	2.63	4.07
A0A0B4KI00|A0A0B4KI00_DROME	- +							65.02	2	2	1	5.13	4.93
Q24146|Q24146_DROME	- +							43.63	1	1	1	0.83	0.81
H1ZYH1|H1ZYH1_DROME	+ +	80.96	3	3	3	2.63	4.14	29.38	1	1	1	0.88	0.72
M9PEA2|M9PEA2_DROME	+ +	65.05	1	1	1	4	8.47	71.59	2	2	2	8	12.54
C4IY22|C4IY22_DROME	+ +	137.3	8	7	7	9.09	11.12	110.89	7	4	4	5.19	6.13
Q9VKU1|Q9VKU1_DROME	+ +	94.26	4	4	4	5.63	6.07	64.39	2	2	2	2.82	3.04
Q9VZY0|Q9VZY0_DROME	+ -	36.44	1	1	1	1.96	3.28
Q3YMU0|Q3YMU0_DROME	+ +	228.59	110	25	25	36.76	53.58	219.89	141	24	24	35.29	46.22
B5X0M9|B5X0M9_DROME	+ +	66.66	2	2	2	2.6	2.6	61.18	2	2	2	2.6	2.6
sp|Q9V7N5-2|VATC_DROME	+ -	59.2	2	2	2	3.92	6.44
sp|O61492-3|FLOT2_DROME	+ -	48.08	1	1	1	1.89	2.74
Q9VCX2|Q9VCX2_DROME	+ +	35.61	1	1	1	0.62	1.79	57.02	3	3	3	1.88	3.49
sp|Q9V345|CSN4_DROME	+ +	45.1	1	1	1	2.08	2.95	46.58	1	1	1	2.08	2.95
Q9VF85|Q9VF85_DROME	- +							38.8	1	1	1	1.92	2.4
sp|Q24246-10|DYIN_DROME	+ +	72.98	2	2	2	3.23	3.67	52.68	2	2	2	3.23	3.03
Q9VPJ0|Q9VPJ0_DROME	+ -	68.24	2	2	2	5.13	5.08
A0A0B4LI06|A0A0B4LI06_DROME	+ +	72.03	2	2	2	4.65	3.41	42.1	1	1	1	2.33	1.62
sp|P13607-4|ATNA_DROME	+ -	193.36	34	20	20	17.7	25.84
A0A0B4KHB1|A0A0B4KHB1_DROME	+ +	154.01	12	10	10	6.41	4.31	149.13	12	9	9	5.77	3.95
I1V4Y8|I1V4Y8_DROME	+ +	130.18	9	8	8	3.98	9.54	147.37	9	9	9	4.48	11.39
Q9VM04|Q9VM04_DROME	+ +	96.44	4	4	4	1.56	1.72	100.54	4	4	4	1.56	1.63
A0A0B4K620|A0A0B4K620_DROME	+ +	35.32	1	1	1	0.65	0.74	37.41	1	1	1	0.65	1.19
M9NET2|M9NET2_DROME	- +							37.82	1	1	1	0.27	0.44
H5V8D0|H5V8D0_DROME	+ +	117.35	9	5	5	7.94	10.61	73.97	3	3	3	4.76	5.46
M9NEB2|M9NEB2_DROME	- +							121.32	5	5	5	3.47	4.48
H6WS59|H6WS59_DROME	+ +	128.91	6	6	6	3.23	4.26	140.96	9	8	8	4.3	5.86
B1VJD3|B1VJD3_DROME	+ -	28.46	1	1	1	4.35	4.98
Q9VAT0|Q9VAT0_DROME	+ -	47.91	1	1	1	1.67	2.66
B5RIY3|B5RIY3_DROME	+ +	153.91	8	8	8	10.67	19.73	146.36	9	7	7	9.33	17.96
Q95RC4|Q95RC4_DROME	+ +	55.49	1	1	1	4	6.73	42.35	1	1	1	4	5.29
A0A075BID9|A0A075BID9_DROME	- +							26.9	1	1	1	0.81	0.81
A1YK56|A1YK56_DROME	+ +	75.04	2	2	2	1.9	3.31	88.59	6	5	5	4.76	5.08
Q7KSE8|Q7KSE8_DROME	+ +	154.01	12	10	10	6.41	4.3	149.13	12	9	9	5.77	3.95
C3KGQ1|C3KGQ1_DROME	+ +	73.02	3	3	3	2.56	4.19	88.43	4	4	4	3.42	5.18
A8JRH3|A8JRH3_DROME	+ +	42.53	1	1	1	1.69	1.71	42.37	1	1	1	1.69	1.71
M9PD73|M9PD73_DROME	+ -	30.79	1	1	1	0.63	1.36
sp|P13395|SPTCA_DROME	+ +	242.28	56	49	49	14.94	23.89	211.24	37	30	30	9.15	14.08
Q9NIW0|Q9NIW0_DROME	+ +	65.45	2	2	2	3.33	3.98	94.97	4	4	4	6.67	6.92
B7Z120|B7Z120_DROME	+ +	155.05	8	7	7	6.54	8.62	122.54	4	4	4	3.74	6.2
Q9VS82|Q9VS82_DROME	+ -	34.1	1	1	1	0.99	0.9
O77431|O77431_DROME	- +							58.64	2	2	2	1.65	1.66
Q9W009|Q9W009_DROME	- +							28.54	1	1	1	2.86	3.17
Q9W022|Q9W022_DROME	+ +	113.64	7	6	6	31.58	29.58	104.65	8	5	5	26.32	28.17
Q2EJR3|Q2EJR3_DROME	+ +	44.34	1	1	1	3.23	2.23	71.75	3	2	2	6.45	5.35
Q8WSN4|Q8WSN4_DROME	+ +	91.38	4	3	3	3.66	4.86	47.57	1	1	1	1.22	1.53
sp|P92177-2|1433E_DROME	+ +	132.73	8	8	7	22.86	33.72	130.37	10	7	6	20	30.27
M9PG22|M9PG22_DROME	+ -	66.34	2	2	1	9.52	14.29
M9PFQ2|M9PFQ2_DROME	+ -	47.19	1	1	1	2.86	2.6
sp|Q9V460-2|SPT5H_DROME	- +							89.22	4	4	4	3.05	4.47
E1JH59|E1JH59_DROME	+ +	89.89	3	3	3	2.83	5.04	109.87	6	6	6	5.66	9.24
D0UYA4|D0UYA4_DROME	+ -	80.88	3	3	3	1.36	1.76
A0ANM9|A0ANM9_DROME	+ -	31.6	1	1	1	1.69	2.24
H1ZYJ5|H1ZYJ5_DROME	+ +	80.96	3	3	3	2.63	4.14	29.38	1	1	1	0.88	0.72
M9PDY6|M9PDY6_DROME	+ -	34.78	1	1	1	1.08	1.34
sp|Q9VGW6|MCM5_DROME	+ +	130.4	8	7	6	6.8	10.23	83.09	4	4	4	3.88	4.91
B3LF78|B3LF78_DROME	+ +	164.72	11	11	11	12.22	21.52	140.91	12	8	8	8.89	17.65
sp|Q9VHD3|MAAI1_DROME	+ +	146.35	13	7	7	25	34.96	137.75	12	8	8	28.57	37.8
M9PGG8|M9PGG8_DROME	+ +	32.04	1	1	1	3.12	4.4	59.9	2	2	2	6.25	9.34
X2JC02|X2JC02_DROME	- +							49.77	1	1	1	0.25	0.42
A0A0F6QCQ2|A0A0F6QCQ2_DROME	+ +	96.6	3	3	3	1.56	3.1	91.78	3	3	3	1.56	2.87
Q9VBI4|Q9VBI4_DROME	+ +	101.18	4	4	4	4.4	7.6	87.57	4	3	3	3.3	4.32
sp|Q9W0E3|IML1_DROME	- +							41.83	1	1	1	0.58	0.97
A0A0B4LG04|A0A0B4LG04_DROME	+ -	70.12	1	1	1	4	9.63
F6J9M9|F6J9M9_DROME	- +							33.43	1	1	1	2.27	9.24
Q9VZL3|Q9VZL3_DROME	+ +	119.76	10	7	7	20	19.54	75.58	4	3	3	8.57	9.93
B9UYE3|B9UYE3_DROME	+ +	44.34	1	1	1	2.86	2.23	71.75	3	2	2	5.71	5.35
Q8MMD0|Q8MMD0_DROME	- +							41.97	1	1	1	14.29	7.94
X2JCE8|X2JCE8_DROME	- +							37.82	1	1	1	0.26	0.4
M9PC64|M9PC64_DROME	+ +	27.99	1	1	1	2.08	0.94	31.11	1	1	1	2.08	0.94
Q9VWG2|Q9VWG2_DROME	- +							37.37	1	1	1	1.92	2.75
Q9VMC6|Q9VMC6_DROME	+ -	46.8	1	1	1	1.89	3.1
Q8SY75|Q8SY75_DROME	+ +	37.96	1	1	1	3.12	2.63	34.8	1	1	1	3.12	2.63
A7KX19|A7KX19_DROME	+ +	63.17	2	2	2	4.65	4.37	40.49	1	1	1	2.33	2.57
A0A0B4K6N4|A0A0B4K6N4_DROME	+ +	42.53	1	1	1	1.54	1.59	42.37	1	1	1	1.54	1.59
Q8IGS1|Q8IGS1_DROME	+ +	87.88	3	3	3	4.41	5.45	101.32	3	3	3	4.41	5.61
A0A0B4KGK5|A0A0B4KGK5_DROME	+ -	41.71	1	1	1	1.1	1.86
M9PCA8|M9PCA8_DROME	+ +	96.44	4	4	4	1.54	1.71	100.54	4	4	4	1.54	1.62
Q9VX36|Q9VX36_DROME	+ +	91.65	4	4	4	13.79	17.77	65.76	2	2	2	6.9	8.68
Q8IRC1|Q8IRC1_DROME	+ +	49.25	1	1	1	0.75	1.56	50.1	1	1	1	0.75	1.56
Q8IQA7|Q8IQA7_DROME	+ +	40.97	1	1	1	1.89	2.97	50	1	1	1	1.89	2.52
Q9VZS7|Q9VZS7_DROME	+ +	63.58	2	2	2	0.71	0.83	43.62	1	1	1	0.35	0.39
Q9VA69|Q9VA69_DROME	+ +	79.68	3	3	3	4.84	6.55	72.94	4	3	3	4.84	5.27
D9IQD1|D9IQD1_DROME	+ -	168.76	21	13	13	6.44	12.19
A9YGF2|A9YGF2_DROME	- +							33.43	1	1	1	2.44	9.61
Q9I7K4|Q9I7K4_DROME	+ +	67.11	3	3	3	10.71	10.04	42.89	1	1	1	3.57	3.21
sp|Q9GQQ0-3|SPIN_DROME	+ +	51.37	1	1	1	2.38	1.98	81.36	2	2	2	4.76	3.97
Q9V420|Q9V420_DROME	+ +	64.46	2	2	2	3.57	4.08	78.06	5	4	4	7.14	8.15
sp|P91938-4|TRXR1_DROME	+ +	165.48	15	12	12	24	34.42	141.11	14	8	8	16	24.64
A0A0B4KHA3|A0A0B4KHA3_DROME	+ +	108.32	7	6	6	13.64	12.68	103.23	7	4	4	9.09	9.33
Q9VH01|Q9VH01_DROME	+ -	40.14	1	1	1	0.24	0.35
L0CRT5|L0CRT5_DROME	+ +	129.96	7	6	6	8.82	9.92	116.15	7	6	6	8.82	9.92
Q8T4A9|Q8T4A9_DROME	+ -	52.81	1	1	1	1.89	4.85
sp|Q9V5M6|LOLA5_DROME	- +							74.65	3	2	2	2.3	2.91
A0A0B4KHL2|A0A0B4KHL2_DROME	+ +	160.28	20	12	1	13.19	16.61	136.08	11	9	1	9.89	11.15
sp|Q9VLV5|RUXE_DROME	- +							48.31	2	1	1	6.67	15.96
B4F667|B4F667_DROME	+ +	65.15	2	2	2	5.13	6.33	37.65	2	1	1	2.56	2.03
Q8IRR0|Q8IRR0_DROME	+ +	41.36	1	1	1	5.26	7.69	42.57	1	1	1	5.26	7.69
Q9U1J1|Q9U1J1_DROME	+ +	65.45	2	2	2	3.12	3.86	94.97	4	4	4	6.25	6.71
sp|P13060|EF2_DROME	+ +	222.44	70	30	30	26.32	39.34	193.73	75	26	26	22.81	33.41
Q8T078|Q8T078_DROME	- +							69.53	2	2	2	3.45	4.52
A0A0B4LFU9|A0A0B4LFU9_DROME	+ -	58.01	1	1	1	2.5	4.3
X2JAG8|X2JAG8_DROME	- +							34.68	1	1	1	0.61	1.21
sp|P08645|RAP1_DROME	+ +	98.88	4	4	4	14.81	24.46	80.3	4	4	4	14.81	22.28
M9PHT0|M9PHT0_DROME	+ -	48.08	1	1	1	1.79	2.53
Q2EJD8|Q2EJD8_DROME	+ +	44.34	1	1	1	3.23	2.23	71.75	3	2	2	6.45	5.35
A0A1B2AK42|A0A1B2AK42_DROME	+ -	41.07	1	1	1	4.76	9.92
A0A0B4KFK1|A0A0B4KFK1_DROME	+ +	154.17	12	11	11	8.03	8.48	143.24	10	10	10	7.3	7.42
E8NH43|E8NH43_DROME	+ -	55.04	1	1	1	5	11.49
Q8INU2|Q8INU2_DROME	+ -	106.18	5	5	5	3.91	7.3
Q9VTB4|Q9VTB4_DROME	+ +	70.06	3	3	3	17.65	18.55	53.43	2	2	2	11.76	12.1
A9UN89|A9UN89_DROME	+ +	71.76	2	2	2	2.2	4.18	51.2	1	1	1	1.1	2.74
Q7YU20|Q7YU20_DROME	+ -	38.17	1	1	1	0.75	1.04
A4V201|A4V201_DROME	+ -	91.32	3	3	3	3.53	4.7
sp|Q7KMJ6|NITO_DROME	+ -	110.97	9	7	7	6.31	10.59
Q9VDU7|Q9VDU7_DROME	+ -	28.68	1	1	1	2.94	3.08
M9PCU1|M9PCU1_DROME	+ -	143.05	12	8	8	5.8	7.25
A1Z9M3|A1Z9M3_DROME	+ +	72.72	2	2	2	3.28	2.72	75.3	2	2	2	3.28	3.37
Q9W0C5|Q9W0C5_DROME	+ -	119.79	6	6	6	7.41	8.75
sp|Q8IN81-3|FRU_DROME	+ +	47.07	1	1	1	1.47	1.63	67.07	2	2	2	2.94	3.26
M9PDQ2|M9PDQ2_DROME	- +							122.54	4	4	4	4.76	7.62
Q0KI87|Q0KI87_DROME	+ +	74.35	3	2	2	1.34	1.82	32.52	1	1	1	0.67	0.84
H7BWS3|H7BWS3_DROME	+ +	65.45	2	2	2	3.23	3.98	94.97	4	4	4	6.45	6.92
Q9VYK6|Q9VYK6_DROME	- +							30.03	2	1	1	0.68	0.68
sp|Q7KN62|TERA_DROME	+ +	225.8	86	29	29	28.71	44.32	224.69	64	24	24	23.76	37.58
sp|A0A0B4K7J2-2|RBP2_DROME	+ +	203.23	36	31	31	11.23	15.25	205.32	35	28	28	10.14	11.73
Q9VRF8|Q9VRF8_DROME	- +							36.53	1	1	1	7.14	2.59
sp|P21187|PABP_DROME	+ +	190.85	24	17	17	21.25	30.13	116.42	11	6	6	7.5	9.62
sp|Q9W552|VPS26_DROME	- +							31.95	1	1	1	2.04	1.46
sp|P25439-2|BRM_DROME	+ +	149.41	11	10	10	4.69	8.08	121.46	5	5	5	2.35	4.71
Q9VHR5|Q9VHR5_DROME	+ +	110.9	6	6	6	7.89	9.35	110.97	7	5	5	6.58	8.1
G3KKP7|G3KKP7_DROME	+ +	171.21	26	15	15	30.61	36.75	149.38	21	12	12	24.49	30.07
sp|P05389|RLA2_DROME	+ +	33.38	1	1	1	5.88	11.5	30.18	2	1	1	5.88	11.5
D1Z380|D1Z380_DROME	- +							42.3	1	1	1	2.38	1.67
Q9VJ86|Q9VJ86_DROME	+ +	105.88	4	4	4	2.21	3.12	95.34	4	4	4	2.21	3.47
Q9VFP0|Q9VFP0_DROME	+ +	69.87	3	3	3	5.17	9.73	68.68	2	2	2	3.45	6.22
Q95YH6|Q95YH6_DROME	+ +	64.86	2	2	2	1.04	1.94	42.15	1	1	1	0.52	0.67
sp|Q9VAW5-1|LARP_DROME	- +							101.67	5	4	4	2.61	3.85
Q1WWC9|Q1WWC9_DROME	+ -	106.18	5	5	5	3.85	6.75
Q9VA56|Q9VA56_DROME	+ +	42.53	1	1	1	1.85	2.23	42.37	1	1	1	1.85	2.23
sp|A1Z7A6|ASAP_DROME	+ +	59.47	2	2	2	1.47	1.9	30.91	1	1	1	0.74	0.95
Q7KTC3|Q7KTC3_DROME	+ -	174.15	19	16	16	9.88	12.66
M9PGS2|M9PGS2_DROME	+ -	41.37	2	2	2	3.45	2.95
E1JI85|E1JI85_DROME	+ -	39.64	1	1	1	5.26	5
Q9U912|Q9U912_DROME	- +							88.89	4	3	3	4.41	4.86
M4YQ43|M4YQ43_DROME	+ -	82.33	2	2	2	3.64	8.98
sp|P48598|IF4E_DROME	+ +	113.88	6	3	3	10.34	23.17	69.88	5	2	2	6.9	13.9
O77430|O77430_DROME	+ +	126.65	10	7	7	31.82	41.36	96.22	4	4	4	18.18	23.46
Q7KRX5|Q7KRX5_DROME	- +							33.87	1	1	1	1.28	1.15
sp|Q9VIM5|ARPC2_DROME	+ -	48.81	1	1	1	2.22	4.32
A0A0B4KFG2|A0A0B4KFG2_DROME	- +							76.57	4	3	3	6.82	8.67
Q9GPQ2|Q9GPQ2_DROME	+ -	62.06	3	2	2	7.14	9.91
Q9VW19|Q9VW19_DROME	+ +	76.98	2	2	2	5.26	5.64	90.06	3	3	3	7.89	10.05
Q8IGN7|Q8IGN7_DROME	+ -	70.8	2	2	2	2.04	3.05
Q86B94|Q86B94_DROME	+ -	40.85	1	1	1	1.35	1.33
M9NE45|M9NE45_DROME	+ -	39.51	1	1	1	0.58	1.33
M9PBR6|M9PBR6_DROME	+ +	86.12	3	3	3	4.29	5.05	105.96	5	5	5	7.14	7.03
A1ZB78|A1ZB78_DROME	+ +	55.49	1	1	1	4.35	8.43	42.35	1	1	1	4.35	6.63
E1UIA5|E1UIA5_DROME	+ +	33.3	1	1	1	1.89	2.18	42.24	2	2	1	3.77	3.87
Q23980|Q23980_DROME	+ -	187.52	24	21	1	9.86	16
Q8SXL0|Q8SXL0_DROME	+ +	93.7	3	3	3	5.66	9.23	84.8	3	3	3	5.66	9.23
Q7K3K5|Q7K3K5_DROME	+ +	90.52	5	3	3	7.32	9.58	54.76	2	2	2	4.88	4.9
Q9VGF9|Q9VGF9_DROME	+ -	65	2	2	2	4.26	5.84
sp|Q94519-2|ACPM_DROME	- +							42.06	2	2	2	11.11	13.29
A0A0B4LFB8|A0A0B4LFB8_DROME	+ +	171.85	21	19	19	12.84	19.57	103.67	7	7	7	4.73	6.77
O02393|O02393_DROME	+ +	51.15	1	1	1	1.37	1.82	77.66	3	3	3	4.11	4.96
A4UZ69|A4UZ69_DROME	+ -	114.17	5	5	5	9.26	9.59
O96610|O96610_DROME	+ +	62.83	2	2	2	1	1.14	39.72	1	1	1	0.5	0.63
A1YK55|A1YK55_DROME	+ +	75.04	2	2	2	1.96	3.31	88.59	6	5	5	4.9	5.09
sp|P52034|PFKA_DROME	- +							47.14	1	1	1	1.11	1.02
Q9VKM2|Q9VKM2_DROME	+ +	117.35	9	5	5	8.2	11.09	73.97	3	3	3	4.92	5.71
A0A0B4KF92|A0A0B4KF92_DROME	+ +	78.8	2	2	2	2.04	2.11	123.26	7	7	7	7.14	7.35
sp|A1Z8N1|TRE11_DROME	+ -	35.55	1	1	1	1.06	1.05
sp|M9NEY8|DMAD_DROME	- +							30.57	1	1	1	0.53	0.31
sp|Q06943|HMGZ_DROME	+ +	56.28	1	1	1	3.85	12.61	51.1	2	1	1	3.85	12.61
Q8IPS4|Q8IPS4_DROME	+ +	32.95	1	1	1	2.04	1.82	31.37	1	1	1	2.04	1.82
Q95R95|Q95R95_DROME	- +							26.83	1	1	1	8.33	5.45
Q8T0D3|Q8T0D3_DROME	+ +	123.61	5	5	5	4.2	7.17	130.92	5	5	5	4.2	8.67
sp|Q9VWW0-4|CREBB_DROME	+ +	48.23	1	1	1	3.85	3.16	42.1	1	1	1	3.85	3.16
Q8SXE5|Q8SXE5_DROME	+ +	108.91	8	7	7	16.28	20	115.71	7	7	7	16.28	20
Q9W3C8|Q9W3C8_DROME	+ +	120.19	10	6	6	20	27.6	116.1	17	6	6	20	21.6
L0CRH5|L0CRH5_DROME	+ +	129.96	7	6	6	8.45	9.92	116.15	7	6	6	8.45	9.92
sp|Q9VRJ1|SYAM_DROME	- +							62.53	2	2	2	1.89	1.98
Q9VXQ2|Q9VXQ2_DROME	+ +	79.53	3	3	3	2.52	2.66	52.28	2	2	2	1.68	1.57
Q5U117|Q5U117_DROME	+ +	67.09	3	3	3	4.62	6.26	63.33	2	2	2	3.08	5.01
sp|Q9W4V8|TI50C_DROME	+ -	51.97	2	2	2	4	3.97
Q8MV37|Q8MV37_DROME	- +							121.32	5	5	5	3.82	5.18
Q8IPP4|Q8IPP4_DROME	- +							67.01	2	2	2	1.14	1.59
Q9VSH0|Q9VSH0_DROME	- +							54.15	1	1	1	2.13	3.18
Q0E8F2|Q0E8F2_DROME	+ +	38.66	1	1	1	1.52	1.37	30.49	1	1	1	1.52	1.37
X2JE30|X2JE30_DROME	+ +	76.35	2	2	2	2.47	2.72	59.91	2	2	2	2.47	2.72
sp|Q9VCX3|RM45_DROME	+ +	38.73	1	1	1	1.82	2.22	31.05	1	1	1	1.82	2.77
Q7K2E1|Q7K2E1_DROME	+ +	86.34	2	2	2	3.57	6.62	46.26	1	1	1	1.79	2.08
Q9VUH8|Q9VUH8_DROME	+ -	46.29	1	1	1	0.9	1.44
A0A0B4LHC9|A0A0B4LHC9_DROME	+ +	30.28	1	1	1	2.94	2.42	30.38	1	1	1	2.94	2.42
A0A0B4K6J1|A0A0B4K6J1_DROME	+ -	68.04	2	2	2	4.65	3.28
sp|Q9VYQ8|UBP7_DROME	+ +	128.26	9	7	7	5.15	8.5	73.38	3	3	3	2.21	2.48
Q8MQJ3|Q8MQJ3_DROME	+ -	34.1	1	1	1	1.35	1.23
Q9VYT6|Q9VYT6_DROME	+ -	52.74	2	2	2	11.11	7.14
Q5ELV0|Q5ELV0_DROME	+ +	63.38	2	2	2	3.08	3.02	38	1	1	1	1.54	1.27
Q9W0U6|Q9W0U6_DROME	+ +	91.07	5	4	4	10.53	11.01	68.2	2	2	2	5.26	6.85
Q9W3X8|Q9W3X8_DROME	+ -	63.36	2	2	2	2.99	4.79
C0MLD8|C0MLD8_DROME	+ -	41.05	1	1	1	4.35	3.97
A0A0B4KHD4|A0A0B4KHD4_DROME	+ +	118.62	14	6	6	13.95	13.58	102.79	7	4	3	9.3	7.23
A1YKA5|A1YKA5_DROME	+ -	64.33	2	2	2	2.41	3.14
sp|Q9VXK0|NIPSN_DROME	+ +	111.76	8	6	6	15.79	24.54	104.67	5	4	4	10.53	17.22
Q9W0A8|Q9W0A8_DROME	+ +	98.6	6	5	5	7.94	18.41	75.05	7	4	4	6.35	13.36
E1JJQ4|E1JJQ4_DROME	+ -	69.06	2	2	2	2.11	2.52
K7X538|K7X538_DROME	+ -	56.85	2	2	2	1.75	2.66
Q8MSA2|Q8MSA2_DROME	+ +	43.7	1	1	1	0.97	1.38	45.7	1	1	1	0.97	1.38
A0A0C4FEI4|A0A0C4FEI4_DROME	- +							71.68	3	3	3	6.52	8.22
A1YK85|A1YK85_DROME	+ +	98.73	9	9	9	7.44	8.25	104.51	6	6	6	4.96	5.25
A9YGE8|A9YGE8_DROME	- +							33.43	1	1	1	2.38	9.61
D9IQC7|D9IQC7_DROME	+ -	168.76	21	13	13	4.41	12.19
Q9VSD6|Q9VSD6_DROME	+ -	63.28	2	2	2	2.13	2
A8JR81|A8JR81_DROME	+ +	27.07	1	1	1	0.62	1.64	40.8	1	1	1	0.62	1.64
E1NZE8|E1NZE8_DROME	+ -	49.07	1	1	1	1.75	2.24
Q86P95|Q86P95_DROME	+ +	110.17	5	4	4	8.16	10.15	49.67	2	2	2	4.08	3.97
E1JHB4|E1JHB4_DROME	+ +	73.78	2	2	2	0.79	1.15	56.02	1	1	1	0.4	0.48
M9PBQ3|M9PBQ3_DROME	- +							94.45	7	6	6	1.04	1.2
A0A0B7P9G0|A0A0B7P9G0_DROME	+ +	99.71	7	6	6	6.67	7.07	103.38	9	5	5	5.56	7.91
M9ND37|M9ND37_DROME	+ +	128.51	11	7	7	3.65	8.75	110.17	6	5	5	2.6	4.42
Q963E5|Q963E5_DROME	+ +	98.06	5	5	5	3.5	4.44	73.44	3	3	3	2.1	2.65
sp|C0HL66|H33A_DROME	+ -	34.23	1	1	1	3.33	5.15
A0A0B4K7P1|A0A0B4K7P1_DROME	+ -	47.22	1	1	1	1.96	2.4
C0PV34|C0PV34_DROME	+ +	42.53	1	1	1	3.7	3.63	42.37	1	1	1	3.7	3.63
sp|Q9Y0I1|EAF3_DROME	+ +	159.6	12	8	8	14.81	26.42	145.99	9	6	6	11.11	22.64
sp|Q9VCW3|NU133_DROME	+ +	98.73	9	9	9	7.44	8.25	104.51	6	6	6	4.96	5.25
sp|Q9VUL1|PYRG_DROME	+ -	57.64	2	2	2	2.86	2.55
Q9W4X4|Q9W4X4_DROME	+ +	45.4	1	1	1	0.45	0.42	28.15	1	1	1	0.45	0.42
A4V3L8|A4V3L8_DROME	+ +	117.38	4	3	3	9.68	14.37	103.09	18	3	3	9.68	14.37
C8VV69|C8VV69_DROME	+ +	179.26	58	11	1	29.73	36.7	172.61	70	9	1	24.32	28.46
Q8I935|Q8I935_DROME	+ +	86.12	3	3	3	4.92	6.63	105.96	5	5	5	8.2	9.24
B6UY92|B6UY92_DROME	+ +	41.48	1	1	1	1.37	2.68	42.92	1	1	1	1.37	1.91
M9PCG3|M9PCG3_DROME	+ +	96.44	4	4	4	1.56	1.7	100.54	4	4	4	1.56	1.61
Q6AWP8|Q6AWP8_DROME	+ +	93.7	6	5	5	4.42	5.4	64.02	2	2	2	1.77	1.62
A0A0B4KEE1|A0A0B4KEE1_DROME	+ -	114.17	5	5	5	9.43	10.87
A0A0B4KHK0|A0A0B4KHK0_DROME	+ +	88.96	4	3	3	3.61	4.09	81.76	3	3	3	3.61	3.35
D0UYA7|D0UYA7_DROME	+ -	80.88	3	3	3	1.36	1.75
sp|Q9VDT6|MRM2_DROME	+ +	66.21	4	3	3	7.69	13.2	30.29	1	1	1	2.56	6.4
A8DYD3|A8DYD3_DROME	+ +	72.72	2	2	2	3.28	2.73	75.3	2	2	2	3.28	3.38
Q6NLA3|Q6NLA3_DROME	- +							34.3	1	1	1	1.22	1.17
Q1RKY9|Q1RKY9_DROME	+ +	73.45	3	3	3	4.17	4.18	31.3	1	1	1	1.39	1.44
Q7KTL4|Q7KTL4_DROME	+ +	95.67	4	4	4	5.71	7.5	85.28	3	3	3	4.29	5.31
Q9VRP2|Q9VRP2_DROME	+ +	39.17	2	1	1	1.96	4.09	60.84	2	2	2	3.92	6.91
sp|O76464|NFT1_DROME	+ +	39.58	1	1	1	1.89	1.74	52.76	2	2	2	3.77	3.48
M9NGZ2|M9NGZ2_DROME	+ +	37.05	1	1	1	1.03	1.23	40.2	1	1	1	1.03	1.23
Q2XYI2|Q2XYI2_DROME	+ +	90.15	5	5	5	29.41	26.63	66.29	3	3	3	17.65	14.2
Q7KUX7|Q7KUX7_DROME	+ +	106.89	7	6	6	12.5	18.44	120.59	8	6	6	12.5	17.88
A8B8J6|A8B8J6_DROME	+ -	36.64	1	1	1	0.7	0.96
Q9VAA6|Q9VAA6_DROME	+ +	92.41	4	4	4	25	34.18	36.6	1	1	1	6.25	6.33
sp|P31007-8|DLG1_DROME	+ +	37.05	1	1	1	0.88	1.27	40.2	1	1	1	0.88	1.27
Q8IGE6|Q8IGE6_DROME	+ +	101.08	4	4	4	8.51	12.63	60.86	4	2	2	4.26	5.65
Q2EJN2|Q2EJN2_DROME	+ +	44.34	1	1	1	3.23	2.32	71.75	3	2	2	6.45	5.57
sp|Q86B87|MMD4_DROME	+ +	125.56	6	6	6	9.52	13.61	65.62	2	2	2	3.17	3.61
E1JIJ5|E1JIJ5_DROME	+ +	119.78	6	5	5	10	10.41	111.13	6	6	6	12	12.86
E8NHB1|E8NHB1_DROME	+ +	38.24	1	1	1	0.65	0.9	40.05	1	1	1	0.65	1.15
sp|Q24338|ESC_DROME	+ -	34.68	1	1	1	2.04	1.88
sp|Q9VEX9|SAP18_DROME	+ +	45.41	1	1	1	5.26	6.67	40.49	1	1	1	5.26	6.67
sp|Q9VQ93|GOLP3_DROME	+ +	85.06	3	3	3	6.98	12.24	66.28	3	2	2	4.65	7.48
Q8SYL3|Q8SYL3_DROME	+ +	105.48	6	6	6	9.68	14.1	114.34	6	6	6	9.68	15.38
A0ANP8|A0ANP8_DROME	- +							87.28	4	4	4	10	10.64
H1ZYH4|H1ZYH4_DROME	+ +	80.96	3	3	3	2.63	4.14	29.38	1	1	1	0.88	0.72
A0A0B4LGR1|A0A0B4LGR1_DROME	+ -	41.15	1	1	1	1.03	1.18
Q8MSW5|Q8MSW5_DROME	+ -	41.09	1	1	1	1.32	2.38
Q8MLR7|Q8MLR7_DROME	+ +	39.9	1	1	1	1.16	1.31	32.95	1	1	1	1.16	1.45
A0A0B4KGI7|A0A0B4KGI7_DROME	+ +	31.26	1	1	1	1.28	1.11	39.35	1	1	1	1.28	1.11
Q9NHD7|Q9NHD7_DROME	- +							56.39	2	2	2	9.52	9.04
E1JIZ1|E1JIZ1_DROME	+ -	72.28	2	2	2	0.89	1.2
A2VEE9|A2VEE9_DROME	+ -	34.78	1	1	1	2.27	2.48
A0A0B4K7W1|A0A0B4K7W1_DROME	+ -	72.28	2	2	2	0.78	1.13
M9NEV0|M9NEV0_DROME	+ +	127.63	5	5	5	2.45	3.37	112.78	6	5	5	2.45	4.19
Q494K3|Q494K3_DROME	+ +	54.23	1	1	1	2.38	3.49	33.48	1	1	1	2.38	1.53
A0A0B4LI25|A0A0B4LI25_DROME	+ +	170.77	16	13	13	14.77	20.71	151.75	12	12	12	13.64	19.43
sp|Q7KW39|MMSA_DROME	+ +	156.51	19	11	11	21.15	29.04	151.7	22	9	9	17.31	26.15
A0A0B4KHX3|A0A0B4KHX3_DROME	+ -	124.22	9	6	6	12.24	26.14
sp|P31007-1|DLG1_DROME	+ +	37.05	1	1	1	1.03	1.25	40.2	1	1	1	1.03	1.25
A0A0H4XWY3|A0A0H4XWY3_DROME	+ +	134.79	7	7	7	2.23	2.57	125.27	8	7	7	2.23	1.95
Q8MR43|Q8MR43_DROME	- +							93.02	3	3	3	6.25	12.68
N0D8I3|N0D8I3_DROME	+ +	66.45	2	2	2	0.88	1.97	44.41	1	1	1	0.44	0.55
A1ZBL9|A1ZBL9_DROME	- +							73.44	3	3	3	2.1	2.39
Q59E34|Q59E34_DROME	+ +	140.41	9	9	9	3.18	5.35	125.97	5	5	5	1.77	3.48
Q9VLW9|Q9VLW9_DROME	+ -	31.99	1	1	1	2.94	1.51
Q9XYM5|Q9XYM5_DROME	+ -	48.23	2	1	1	2.13	2.87
Q8MSQ5|Q8MSQ5_DROME	+ +	35.32	1	1	1	0.9	0.97	37.41	1	1	1	0.9	1.55
Q9VXZ3|Q9VXZ3_DROME	- +							45.73	1	1	1	1.32	2.06
A0A1B2AKQ4|A0A1B2AKQ4_DROME	+ +	144.89	22	8	8	30.77	49.32	146.52	43	9	9	34.62	46.62
Q7K581|Q7K581_DROME	+ +	131.18	6	5	5	12.5	10.73	97.08	7	5	5	12.5	10.73
Q2Q3V5|Q2Q3V5_DROME	+ +	126.75	9	9	9	4.48	5.31	87.77	5	5	5	2.49	2.57
Q8MYS0|Q8MYS0_DROME	+ -	58.22	1	1	1	2.13	3.87
sp|P02283|H2B_DROME	+ +	76.94	6	3	3	10.71	22.76	60	2	2	2	7.14	13.82
sp|O18404|HCD2_DROME	- +							40.37	1	1	1	3.7	4.71
M9PBF6|M9PBF6_DROME	+ -	106.18	5	5	5	3.91	6.8
M9NE76|M9NE76_DROME	+ +	32.27	1	1	1	2	1.88	43.87	1	1	1	2	1.88
Q95SE0|Q95SE0_DROME	+ +	41	1	1	1	3.57	4.58	35.28	1	1	1	3.57	4.58
D3DMG7|D3DMG7_DROME	+ +	73.43	2	2	2	2.35	2.93	77.43	4	3	3	3.53	4.46
Q9VK46|Q9VK46_DROME	- +							36.15	2	1	1	11.11	3.41
Q7KM08|Q7KM08_DROME	- +							27.15	1	1	1	1.61	1.38
Q08212|Q08212_DROME	+ +	93.21	3	3	3	8.11	9.46	82.44	2	2	2	5.41	6.67
M9NFI9|M9NFI9_DROME	+ +	135.99	8	8	8	3.59	4.24	146.87	9	9	9	4.04	5.12
O76857|O76857_DROME	+ -	37.09	1	1	1	4.17	6.49
sp|Q03751|DNJC5_DROME	- +							42.76	1	1	1	4.55	3.61
sp|Q9VN13|SFXN1_DROME	+ +	84.96	5	4	4	11.11	11.84	86.28	4	4	4	11.11	12.15
sp|Q24276|CDC37_DROME	+ +	64.42	2	2	2	3.08	8.74	33.8	1	1	1	1.54	2.31
F6MIV3|F6MIV3_DROME	- +							46.44	1	1	1	14.29	12.79
R9S0M5|R9S0M5_DROME	+ -	39.5	1	1	1	2.33	2.16
Q0KHU2|Q0KHU2_DROME	+ +	112.62	6	6	6	9.68	10.94	37.68	1	1	1	1.61	1.27
Q52KA4|Q52KA4_DROME	+ +	56.85	1	1	1	2.56	3.62	67.58	3	2	2	5.13	5.94
A0A0B4K6Z1|A0A0B4K6Z1_DROME	+ -	54.81	2	1	1	2.38	9.81
sp|Q9VCK0|EI3D1_DROME	+ +	127.49	9	6	6	8	11.96	124.68	11	7	7	9.33	13.39
L0CRF8|L0CRF8_DROME	+ +	65.66	3	3	3	6.52	11.92	59.02	2	2	2	4.35	11.26
A0A0B4K784|A0A0B4K784_DROME	+ -	72.28	2	2	2	1.05	1.49
Q7KTC4|Q7KTC4_DROME	+ -	174.15	19	16	16	9.88	12.66
sp|Q24492|RFA1_DROME	+ +	115.27	8	7	7	10.45	11.11	112.31	6	6	6	8.96	9.62
Q1RL19|Q1RL19_DROME	+ +	155.05	8	7	7	6.25	8.53	122.54	4	4	4	3.57	6.14
A0A1B2AKG3|A0A1B2AKG3_DROME	+ +	36.59	1	1	1	6.67	5.26	58.05	2	2	2	13.33	12.03
sp|Q7KLV9|PSD11_DROME	- +							37.31	1	1	1	1.79	1.9
Q8IMG1|Q8IMG1_DROME	+ +	130.48	9	6	6	10	18.88	130.74	9	6	6	10	17.17
Q9VWI2|Q9VWI2_DROME	+ -	46.78	1	1	1	0.8	1.57
B3DNM1|B3DNM1_DROME	+ -	73.01	3	3	3	6.12	9.67
M9PFG7|M9PFG7_DROME	+ +	108.22	5	5	5	6.85	10.45	105.41	5	5	5	6.85	10.06
A0ANY9|A0ANY9_DROME	+ +	107.32	4	4	4	4.76	12.35	118.97	5	5	5	5.95	12.75
Q9VJ61|Q9VJ61_DROME	- +							46.93	1	1	1	2.08	2.57
Q8MLT4|Q8MLT4_DROME	+ +	91.93	4	4	4	3.42	4.55	58.83	3	2	2	1.71	2.51
X2J7P4|X2J7P4_DROME	- +							60.85	2	2	2	5.56	6.92
Q9I7T5|Q9I7T5_DROME	+ +	47.93	1	1	1	9.09	9.84	76.33	2	2	2	18.18	21.31
sp|Q9V3Y2|DRE2_DROME	+ -	123.96	5	5	5	17.86	24.6
Q8T8Q1|Q8T8Q1_DROME	+ +	64.86	2	2	2	2.56	3.43	29.58	1	1	1	1.28	1
Q8T921|Q8T921_DROME	+ +	63.45	2	2	2	3.17	4.59	44.26	1	1	1	1.59	2.29
A8WHG1|A8WHG1_DROME	+ -	56.85	2	2	2	1.36	1.94
M9PCP4|M9PCP4_DROME	+ +	117.35	9	5	5	7.46	10.76	73.97	3	3	3	4.48	5.54
A4UZW2|A4UZW2_DROME	+ +	43.14	1	1	1	2.27	3.19	33.76	1	1	1	2.27	3.19
M9PFN1|M9PFN1_DROME	+ +	129.06	11	9	9	13.24	18.71	102.85	5	5	5	7.35	11.64
H9XVM3|H9XVM3_DROME	+ +	32.27	1	1	1	2.86	2.88	27.34	1	1	1	2.86	2.24
M9NG39|M9NG39_DROME	+ +	151.13	10	8	8	8	13.13	163.75	13	10	10	10	17.32
sp|P61851|SODC_DROME	+ +	147.69	13	7	7	53.85	54.9	101.92	3	3	3	23.08	24.18
sp|Q9VP05|MED1_DROME	+ +	91.62	4	4	4	3.15	4.2	89.74	3	3	3	2.36	3.66
C0MJE4|C0MJE4_DROME	+ +	123.53	6	5	5	15.15	12.56	79.68	3	3	3	9.09	6.74
sp|Q9VG73|ILF2_DROME	+ -	55.26	1	1	1	2.27	4.55
Q9VPU0|Q9VPU0_DROME	- +							40.9	1	1	1	2.04	1.98
A0A0C4DHA6|A0A0C4DHA6_DROME	+ +	30.31	1	1	1	1.85	2.29	41.27	1	1	1	1.85	2.29
Q9XZE4|Q9XZE4_DROME	+ +	169.85	38	14	14	38.89	40.73	141.88	25	9	9	25	27.53
Q7JW66|Q7JW66_DROME	+ -	57.24	2	2	2	3.77	5.4
Q2EJL5|Q2EJL5_DROME	+ +	44.34	1	1	1	3.23	2.23	71.75	3	2	2	6.45	5.35
sp|Q9GQF1-2|JIP3_DROME	+ -	39.5	1	1	1	0.81	1.34
Q9VEX2|Q9VEX2_DROME	+ -	33.61	1	1	1	1.67	2.61
sp|P15007|ENO_DROME	+ +	166.94	27	12	12	19.35	32	165.43	19	11	11	17.74	32.4
Q8I7W6|Q8I7W6_DROME	+ -	39.79	1	1	1	2	6.19
sp|P54359|SEPT2_DROME	+ -	70.98	3	2	2	3.17	6.44
Q9VM62|Q9VM62_DROME	+ +	68.07	2	2	2	1.33	1.69	38.39	1	1	1	0.67	0.98
A1Z7P5|A1Z7P5_DROME	+ -	48.23	2	1	1	1.82	2.34
Q7KJ96|Q7KJ96_DROME	+ -	46.43	1	1	1	0.99	1.85
Q9VJ12|Q9VJ12_DROME	- +							35.96	1	1	1	0.69	2.03
sp|Q03751-3|DNJC5_DROME	- +							42.76	1	1	1	5.26	4.04
D3DMK3|D3DMK3_DROME	+ +	178.96	26	11	11	33.33	42.45	162.52	37	9	9	27.27	37.74
sp|Q9V3P6-2|PSMD1_DROME	+ +	76.73	3	3	3	2.7	2.96	77.85	2	2	2	1.8	2.54
sp|Q9W0T1-3|NU301_DROME	+ +	148.73	10	10	10	3.88	6.25	121.54	8	8	8	3.1	5.56
Q8SWR4|Q8SWR4_DROME	+ +	66.34	2	2	2	1.08	1.67	81.32	3	3	3	1.61	3.02
sp|Q9V4C8|HCF_DROME	+ +	143.07	10	10	10	7.94	9.53	125.35	9	8	8	6.35	4.93
E1JJM9|E1JJM9_DROME	+ +	100.96	10	4	4	19.05	26.92	111.08	14	6	6	28.57	38.46
M9PI58|M9PI58_DROME	+ +	28.46	1	1	1	0.81	0.8	26.9	1	1	1	0.81	0.8
Q9W425|Q9W425_DROME	+ +	209.07	30	23	23	7.4	10.62	188.67	22	21	21	6.75	7.09
Q8IQX5|Q8IQX5_DROME	+ +	104.17	5	4	4	20	24.66	104.14	5	5	5	25	25.34
A0A0B4KH68|A0A0B4KH68_DROME	+ +	43.66	1	1	1	1.3	1.2	32.92	1	1	1	1.3	0.76
A0A0B4KGU8|A0A0B4KGU8_DROME	+ -	42.08	1	1	1	1.16	3.41
M9PHK8|M9PHK8_DROME	+ +	37.05	1	1	1	0.97	1.2	40.2	1	1	1	0.97	1.2
sp|P18431-3|SGG_DROME	+ +	122.78	6	6	6	13.04	12.17	91.69	4	4	4	8.7	6.78
Q9W149|Q9W149_DROME	+ +	31.72	1	1	1	0.93	1.38	61	2	2	2	1.87	2.88
A4V1F9|A4V1F9_DROME	- +							84.01	12	2	2	1.8	3.28
C8VV61|C8VV61_DROME	- +							50	1	1	1	1.64	2.35
A0A075BJ63|A0A075BJ63_DROME	+ +	141.6	9	9	1	8.26	8.8	76.85	2	2	2	1.83	2.01
sp|Q8IH24|MED31_DROME	+ +	60.58	2	2	2	10	9.31	56.32	2	2	2	10	9.31
sp|Q9Y140|DHRS7_DROME	+ +	58.05	2	2	2	5	6.13	40.41	1	1	1	2.5	5.21
O61646|O61646_DROME	+ +	44.41	1	1	1	0.83	2.14	38.55	1	1	1	0.83	1.75
Q7JWF1|Q7JWF1_DROME	- +							41.07	1	1	1	1.67	1.82
Q9VB05|Q9VB05_DROME	+ +	121.47	9	9	9	10.34	11	89.09	5	5	5	5.75	4.9
sp|Q9VSL7|FOI_DROME	+ +	54.24	1	1	1	2.04	1.98	63.01	1	1	1	2.04	1.98
sp|Q6NNF2-5|PDE8_DROME	+ +	33.55	1	1	1	0.83	0.86	31.55	1	1	1	0.83	0.86
Q494L6|Q494L6_DROME	+ +	75.78	2	2	2	2.6	5.03	90.97	4	3	3	3.9	6.6
A9YHE2|A9YHE2_DROME	+ -	30.7	1	1	1	3.57	3.36
Q9VPD3|Q9VPD3_DROME	- +							27.23	1	1	1	1.79	2.61
sp|P56079|CDSA_DROME	+ +	52.31	1	1	1	2.56	4.25	61.16	1	1	1	2.56	4.25
A2VEU5|A2VEU5_DROME	+ -	63.07	2	2	2	10	14.17
C4IXY4|C4IXY4_DROME	+ -	39.37	1	1	1	1.12	0.78
Q6AWS1|Q6AWS1_DROME	+ +	73.2	2	2	2	1.09	1.92	85.83	4	4	4	2.19	2.94
A1Z814|A1Z814_DROME	+ +	73.43	2	2	2	2.35	2.93	77.43	4	3	3	3.53	4.46
sp|P40798|STC_DROME	+ -	35.09	1	1	1	0.66	0.72
X2JBC1|X2JBC1_DROME	+ +	74.04	3	3	3	2.63	2.63	79.93	3	3	3	2.63	2.46
D9IQE4|D9IQE4_DROME	+ -	168.76	21	13	13	3.33	11.53
C6SV06|C6SV06_DROME	+ -	67.56	2	2	2	16.67	16.15
sp|P29613-1|TPIS_DROME	+ +	85.24	6	3	3	8.11	10.63	72.19	4	3	3	8.11	10.34
Q9VF27|Q9VF27_DROME	- +							27.07	1	1	1	3.7	3.23
sp|Q9V9K7|SRRT_DROME	+ +	132.41	12	12	12	8.33	12.41	148.54	13	13	13	9.03	13.68
Q9Y125|Q9Y125_DROME	+ +	93.03	6	6	6	6.19	5.67	91.95	5	5	5	5.15	4.72
A8DY78|A8DY78_DROME	- +							76.57	4	3	3	6.82	8.53
E1JJS1|E1JJS1_DROME	+ +	27.81	1	1	1	2.7	2.61	32.37	1	1	1	2.7	2.61
Q7KVW1|Q7KVW1_DROME	+ -	63.06	3	2	2	3.03	5.6
Q24007|Q24007_DROME	+ +	91.93	4	4	4	3.48	4.66	58.83	3	2	2	1.74	2.57
sp|Q95029|CATL_DROME	+ +	180.88	44	12	12	27.91	32.88	179.84	46	11	11	25.58	31
sp|A1ZAB5|CLU_DROME	+ +	129.77	7	7	7	4.35	5.52	58.75	2	2	2	1.24	1.73
Q9N9Z6|Q9N9Z6_DROME	+ +	98.74	4	4	4	2.21	2.73	108.29	4	4	4	2.21	2.73
sp|P33438|GLT_DROME	+ +	60.11	2	2	2	2.02	1.95	78.22	3	3	3	3.03	2.73
sp|Q94523|SDHA_DROME	+ +	146.18	13	9	9	12.86	19.36	124.26	10	6	6	8.57	9.83
M9PF31|M9PF31_DROME	+ +	96.44	4	4	4	1.56	1.72	100.54	4	4	4	1.56	1.63
M9PER1|M9PER1_DROME	+ +	43.72	1	1	1	2.44	2.01	54.19	1	1	1	2.44	2.68
sp|Q867Z4-5|LOLA4_DROME	- +							74.65	3	2	2	3.45	4.87
M9NDC3|M9NDC3_DROME	+ +	105.09	5	5	5	7.25	5.54	89.73	4	4	4	5.8	5.32
sp|Q94522|SUCA_DROME	+ +	131.33	14	5	5	12.2	21.04	126.49	14	6	6	14.63	21.95
A8DY97|A8DY97_DROME	+ -	73.2	2	2	2	1.03	1.85
A8JRE3|A8JRE3_DROME	+ +	98.74	4	4	4	2.22	2.7	108.29	4	4	4	2.22	2.7
A8JNU2|A8JNU2_DROME	+ +	143.05	12	8	8	5.33	6.65	106.56	3	3	3	2	3.05
A0A0B4K6T3|A0A0B4K6T3_DROME	- +							29.29	1	1	1	0.74	0.55
X2JJ56|X2JJ56_DROME	+ -	31.42	1	1	1	1.67	1.06
Q9VJ44|Q9VJ44_DROME	- +							84.42	5	3	1	6.98	10.81
Q541F9|Q541F9_DROME	- +							36.57	1	1	1	1.75	2.56
sp|Q8INF2|TAM41_DROME	+ +	36.04	1	1	1	2.7	2.34	34.72	1	1	1	2.7	2.34
B7ZWP7|B7ZWP7_DROME	+ +	115.08	5	5	5	17.24	27.96	93.85	4	4	4	13.79	16.67
Q9XTL2|Q9XTL2_DROME	+ +	70.44	2	2	2	3.85	3.77	41.51	1	1	1	1.92	2.32
sp|Q00168-4|KCC2A_DROME	+ +	48.23	2	2	2	3.23	4.08	51.28	2	2	2	3.23	4.9
E2QD00|E2QD00_DROME	- +							39.97	1	1	1	5.26	8.12
A0A0B4KGZ0|A0A0B4KGZ0_DROME	+ -	41.72	1	1	1	2.22	2.94
A8B8E7|A8B8E7_DROME	+ -	36.64	1	1	1	0.7	0.96
H7BWS2|H7BWS2_DROME	+ +	65.45	2	2	2	3.23	3.98	94.97	4	4	4	6.45	6.92
A8E777|A8E777_DROME	+ +	111.12	6	6	6	25	28.76	106.29	4	4	4	16.67	16.74
sp|Q9I7S8|PUR6_DROME	+ +	167.9	18	11	11	20.37	29.37	129.15	15	7	7	12.96	20.05
sp|Q27421-2|OSP_DROME	- +							28.01	1	1	1	0.53	1.38
sp|Q24246-8|DYIN_DROME	+ +	72.98	2	2	2	3.23	3.62	52.68	2	2	2	3.23	2.99
B4F666|B4F666_DROME	+ +	65.15	2	2	2	5.13	6.33	37.65	2	1	1	2.56	2.03
X2J9R2|X2J9R2_DROME	+ +	175.71	17	11	11	20.37	33.85	141.07	20	10	10	18.52	28.21
Q9VB46|Q9VB46_DROME	+ -	43.64	1	1	1	1.82	2.25
sp|Q24151-2|STAT_DROME	+ +	31.26	1	1	1	1.35	1.19	39.35	1	1	1	1.35	1.19
M9PG82|M9PG82_DROME	+ -	78.03	2	2	2	1.75	2.38
sp|Q9VPC0|KP58_DROME	+ -	44.53	1	1	1	0.65	1.16
sp|Q9VT65|CANB_DROME	+ -	38.13	1	1	1	1.15	0.86
sp|P49455-2|TPM4_DROME	+ +	37.35	1	1	1	1.82	2.59	48.22	1	1	1	1.82	2.59
A0A0E3T4A9|A0A0E3T4A9_DROME	+ +	107.7	6	4	4	8	7.59	102.79	4	3	3	6	6.24
X2JGP4|X2JGP4_DROME	+ +	230.58	70	23	23	37.7	56.85	220.89	89	21	21	34.43	51.81
sp|Q9VNE2|PKRA_DROME	+ +	48.65	1	1	1	1.67	1.9	42.87	2	2	2	3.33	4.03
Q9VK63|Q9VK63_DROME	+ -	32.38	1	1	1	1.18	1.25
M9PG50|M9PG50_DROME	+ -	46.97	1	1	1	0.57	1.21
sp|P26686-5|SRR55_DROME	+ +	68.06	3	2	2	2.08	5.35	50.23	1	1	1	1.04	3.38
E1JGX3|E1JGX3_DROME	+ +	98.06	5	5	5	2.1	2.83	51.81	1	1	1	0.42	1.12
Q95RY2|Q95RY2_DROME	+ -	60.08	2	2	2	6.9	8.4
Q9W033|Q9W033_DROME	- +							52.87	1	1	1	3.45	8.24
A1Z813|A1Z813_DROME	+ +	88.37	5	4	4	4.76	3.63	95.84	5	5	5	5.95	3.8
Q9VH75|Q9VH75_DROME	- +							30.7	1	1	1	1.3	1.4
B8A406|B8A406_DROME	+ +	92.56	3	2	2	11.11	12.35	91.51	6	2	2	11.11	12.35
X2JG90|X2JG90_DROME	+ -	66.55	2	2	2	5.88	6.51
F0JAH0|F0JAH0_DROME	- +							27.44	1	1	1	4.76	3.98
sp|Q99323-4|MYSN_DROME	+ +	107.2	5	5	5	1.52	3.08	78.23	3	3	3	0.91	1.69
sp|Q9W062|MFAP1_DROME	- +							32.27	1	1	1	1.08	3.56
sp|Q8MV48|GALT7_DROME	+ -	40.98	1	1	1	1.33	2.03
sp|Q8MSV2-2|SHEP_DROME	+ +	91.86	4	3	3	8.57	6.81	82.72	6	3	3	8.57	5.41
E3CTS3|E3CTS3_DROME	+ -	114.17	5	5	5	9.26	10.89
A4UZL3|A4UZL3_DROME	- +							31.3	1	1	1	0.69	0.7
sp|M9NEY8-3|DMAD_DROME	- +							30.57	1	1	1	0.52	0.31
Q7KNC5|Q7KNC5_DROME	+ +	35.32	1	1	1	0.92	0.98	37.41	1	1	1	0.92	1.56
Q58SM8|Q58SM8_DROME	+ -	43.64	1	1	1	2.17	2.49
E6PBW2|E6PBW2_DROME	- +							32.61	1	1	1	4.35	3.1
M9PBD9|M9PBD9_DROME	+ +	107.7	6	4	4	7.84	7.55	102.79	4	3	3	5.88	6.21
Q9W039|Q9W039_DROME	+ -	69.34	2	2	2	3.51	6.4
sp|Q7K2D2|DCTN2_DROME	+ +	114.44	5	5	5	10.2	16.05	33.23	1	1	1	2.04	1.84
Q9VZ55|Q9VZ55_DROME	+ +	75.07	3	3	3	1.76	2.72	37.41	1	1	1	0.59	0.7
A8ILH3|A8ILH3_DROME	+ -	36.64	1	1	1	0.5	0.95
sp|P55035|PSMD4_DROME	- +							37.4	1	1	1	2.38	2.02
Q9VJH2|Q9VJH2_DROME	+ +	160.77	11	10	10	7.52	11.92	85.05	3	3	3	2.26	2.31
A0A1Z1CK36|A0A1Z1CK36_DROME	+ +	48.23	1	1	1	3.57	2.72	42.1	1	1	1	3.57	2.72
E1JJ21|E1JJ21_DROME	+ +	42.53	1	1	1	2.17	2.42	42.37	1	1	1	2.17	2.42
A0A075BJJ9|A0A075BJJ9_DROME	+ +	141.6	9	9	1	8.18	8.8	76.85	2	2	2	1.82	2.01
C8VV55|C8VV55_DROME	+ +	91.62	4	4	4	3.85	5.74	89.74	3	3	3	2.88	5
B7Z0E0|B7Z0E0_DROME	+ +	40.97	1	1	1	1.67	2.71	50	1	1	1	1.67	2.3
Q95SC4|Q95SC4_DROME	+ +	71.64	2	2	2	4	4.71	64.9	2	2	2	4	4.71
Q0KIB3|Q0KIB3_DROME	+ +	69.56	2	2	2	3.39	5.19	51.17	1	1	1	1.69	2.96
M9PI51|M9PI51_DROME	+ -	45.71	2	2	2	3.39	3.58
Q9VUC1|Q9VUC1_DROME	+ +	34.09	1	1	1	1.08	1	53.49	1	1	1	1.08	1.49
C8VV14|C8VV14_DROME	+ +	189.96	38	15	15	35.71	47.37	189.77	26	15	15	35.71	45.43
Q8T006|Q8T006_DROME	+ +	65.05	1	1	1	5	10.59	71.59	2	2	2	10	15.68
Q8IGR0|Q8IGR0_DROME	+ +	99.57	13	3	1	8.82	28.21	84.01	12	2	2	5.88	16.03
M9PIG8|M9PIG8_DROME	- +							37.4	1	1	1	2.38	2.02
R9Q794|R9Q794_DROME	+ +	130.97	11	7	7	12.07	21.74	98.88	7	4	4	6.9	14.05
Q59DP8|Q59DP8_DROME	- +							137.34	9	9	9	7.83	10
Q9W4M7|Q9W4M7_DROME	+ +	130.97	6	6	6	3.47	4.19	117.99	6	5	5	2.89	3.77
Q9VAS8|Q9VAS8_DROME	+ +	76.13	2	2	2	0.91	1.01	104.38	4	4	4	1.82	1.87
A1Z7Q8|A1Z7Q8_DROME	- +							51.55	2	2	2	6.25	6.45
sp|Q95029-2|CATL_DROME	+ +	180.88	44	12	12	31.58	35.78	179.84	46	11	11	28.95	33.72
B5RIR1|B5RIR1_DROME	- +							56.03	2	2	2	5.88	5.83
Q9VWP5|Q9VWP5_DROME	+ +	115.79	5	5	5	1.8	2.61	120.08	6	6	6	2.16	3.02
Q8IGG3|Q8IGG3_DROME	+ +	55.49	1	1	1	4	6.93	42.35	1	1	1	4	5.45
Q9VX15|Q9VX15_DROME	+ +	45.45	2	1	1	2.17	4.53	57.76	1	1	1	2.17	4.53
Q8WQ61|Q8WQ61_DROME	+ -	33.67	1	1	1	0.84	1.36
C6SUZ2|C6SUZ2_DROME	+ +	120.48	11	5	5	33.33	37.74	140.32	15	6	6	40	43.4
M9PDU4|M9PDU4_DROME	- +							42.06	2	2	2	7.41	10.5
sp|P43332|SNRPA_DROME	+ +	70.49	3	3	3	10.34	12.04	68.22	3	3	3	10.34	11.57
E2QD56|E2QD56_DROME	+ +	27.07	1	1	1	0.63	1.61	40.8	1	1	1	0.63	1.61
B6UY86|B6UY86_DROME	- +							42.92	1	1	1	0.79	1.91
sp|P52304|POLO_DROME	+ +	122.82	12	8	8	10	14.58	76.1	3	3	3	3.75	7.47
Q2EJM1|Q2EJM1_DROME	+ +	44.34	1	1	1	3.23	2.23	71.75	3	2	2	6.45	5.35
H7BWU8|H7BWU8_DROME	+ +	65.45	2	2	2	3.23	3.98	94.97	4	4	4	6.45	6.92
A0A0B4KG97|A0A0B4KG97_DROME	+ +	47.07	1	1	1	1.15	1.25	67.07	2	2	2	2.3	2.49
sp|Q9W4D2|RNP4F_DROME	+ +	124.99	6	6	6	5.26	7.65	92.29	4	3	3	2.63	3.93
Q7KTJ7|Q7KTJ7_DROME	+ +	108.48	4	4	4	6.56	6.48	83.5	2	2	2	3.28	3.4
A0A0B4KFT4|A0A0B4KFT4_DROME	+ -	82.18	4	4	4	8.89	8.61
sp|Q9VXG4|ANX11_DROME	+ -	27.25	1	1	1	2.13	1.57
B6UY93|B6UY93_DROME	- +							42.92	1	1	1	1.39	1.91
sp|P17704|RS17_DROME	+ -	109.8	7	4	4	16	45.04
sp|P41093|RL18A_DROME	+ +	101.51	8	5	5	12.5	25.99	76.08	3	3	3	7.5	14.69
M9NDA6|M9NDA6_DROME	+ +	174.73	28	14	14	25.45	33.96	145.42	18	10	10	18.18	22.17
sp|P18091-4|ACTN_DROME	+ +	108.43	5	5	5	4.39	6.03	35.67	1	1	1	0.88	1.01
Q9VD58|Q9VD58_DROME	+ +	152.82	19	8	8	19.51	27.3	142.57	19	8	8	19.51	28.11
D9IQC8|D9IQC8_DROME	+ -	168.76	21	13	13	6.47	12.21
sp|Q9VE34-2|EPG5_DROME	+ +	35.13	1	1	1	1.05	1.06	33.29	1	1	1	1.05	1.06
Q9Y109|Q9Y109_DROME	+ +	49.17	1	1	1	1.18	1.85	46.09	1	1	1	1.18	1.85
A0A0B4K725|A0A0B4K725_DROME	+ +	134.79	7	7	7	2.24	2.57	125.27	8	7	7	2.24	1.95
A0A0H4Y1G0|A0A0H4Y1G0_DROME	+ +	100.44	4	4	4	3.96	4.48	43.37	1	1	1	0.99	1.76
sp|P02299|H3_DROME	+ +	34.23	1	1	1	3.33	5.15	28.62	1	1	1	3.33	5.15
O46093|O46093_DROME	- +							49.77	1	1	1	0.88	1.53
A0T1Z5|A0T1Z5_DROME	+ -	26.77	1	1	1	1.04	1.27
sp|Q86BY9|RIG_DROME	- +							34.45	1	1	1	0.78	0.65
X2JCS6|X2JCS6_DROME	+ +	121.47	8	6	6	9.68	21.77	121.07	10	7	7	11.29	26.94
Q95SE8|Q95SE8_DROME	+ -	58.47	4	2	2	11.76	5.93
E1JIP5|E1JIP5_DROME	+ +	47.07	1	1	1	1.09	1.15	67.07	2	2	2	2.17	2.29
Q7K231|Q7K231_DROME	+ +	47.35	1	1	1	1.35	1.93	32.28	1	1	1	1.35	1.93
A0A0B4KHJ7|A0A0B4KHJ7_DROME	+ +	159.6	12	8	8	14.81	26.11	145.99	9	6	6	11.11	22.38
O76523|O76523_DROME	- +							80.8	3	3	3	8.82	10.09
sp|Q9XZJ4|PSA6_DROME	+ +	111.95	5	5	5	15.62	20.08	73.22	2	2	2	6.25	7.79
B5T207|B5T207_DROME	+ -	32.59	1	1	1	2.38	2.5
Q8IH32|Q8IH32_DROME	+ +	30.18	3	1	1	5.26	5.15	36.13	6	1	1	5.26	5.15
M9PGG0|M9PGG0_DROME	+ +	49.23	1	1	1	1.69	2.53	37.05	1	1	1	1.69	2.53
Q86PC1|Q86PC1_DROME	+ -	45.75	1	1	1	1.3	3.18
F3YDH0|F3YDH0_DROME	+ +	232.71	126	29	26	32.58	46.65	234.25	151	28	25	31.46	44.36
A9YIA3|A9YIA3_DROME	+ -	38.17	1	1	1	3.7	4.67
Q24150|Q24150_DROME	+ +	137.66	12	6	6	12.5	22.43	64.29	2	2	2	4.17	5.14
Q95SC2|Q95SC2_DROME	+ +	70.43	2	2	2	6.06	8.27	47.52	1	1	1	3.03	3.6
Q7KN75|Q7KN75_DROME	+ +	191.47	29	20	20	10.99	16.37	196.06	29	20	20	10.99	16.83
A0A0B4K624|A0A0B4K624_DROME	- +							111.91	9	4	2	6.45	12.01
O44117|O44117_DROME	+ -	45.01	1	1	1	1.56	1.87
sp|P52172-2|SRP_DROME	+ -	68.04	2	2	2	3.12	1.92
M9PG88|M9PG88_DROME	+ +	49.23	1	1	1	1.69	2.53	37.05	1	1	1	1.69	2.53
A1Z8U4|A1Z8U4_DROME	+ -	45.58	1	1	1	1.61	1.95
A1YK86|A1YK86_DROME	+ +	98.73	9	9	9	7.44	8.25	104.51	6	6	6	4.96	5.25
A0A0B4K7H0|A0A0B4K7H0_DROME	+ -	67.22	2	2	2	2.3	2.82
Q7KTC2|Q7KTC2_DROME	+ -	174.15	19	16	16	9.88	12.66
Q8MRM6|Q8MRM6_DROME	+ +	112.6	6	5	5	7.04	9.2	61.15	3	2	2	2.82	4.99
A0A0B4KGZ1|A0A0B4KGZ1_DROME	+ +	108.32	7	6	6	13.64	12.83	103.23	7	4	4	9.09	9.44
Q8T0M2|Q8T0M2_DROME	+ -	73.2	2	2	2	1.24	2.22
F0JAQ9|F0JAQ9_DROME	+ -	58.47	4	2	2	10	5.85
sp|A1ZAU8-3|PTRO_DROME	+ +	128.91	6	6	6	3.39	4.68	140.96	9	8	8	4.52	6.43
A0A0B4K663|A0A0B4K663_DROME	+ +	45.68	1	1	1	0.57	0.96	41.94	1	1	1	0.57	0.96
H1ZYI0|H1ZYI0_DROME	+ +	80.96	3	3	3	2.63	4.14	29.38	1	1	1	0.88	0.72
B7YZL1|B7YZL1_DROME	+ +	152.17	9	8	8	7.92	13.14	126.74	7	7	7	6.93	8.69
O77134|O77134_DROME	+ +	48.24	2	1	1	5.88	13.58	46.96	1	1	1	5.88	13.58
M9PCW8|M9PCW8_DROME	+ +	73.78	2	2	2	0.78	1.09	56.02	1	1	1	0.39	0.46
Q9XZ57|Q9XZ57_DROME	+ +	178.96	26	11	11	34.38	46.55	162.52	37	9	9	28.12	41.38
A0A0B4KHR8|A0A0B4KHR8_DROME	+ +	134.79	7	7	7	2.24	2.58	125.27	8	7	7	2.24	1.95
M9MSM4|M9MSM4_DROME	+ -	124.74	7	5	1	4.55	6.72
Q95RP4|Q95RP4_DROME	+ +	29.37	1	1	1	1.92	2.74	56.58	1	1	1	1.92	2.19
B7FNN6|B7FNN6_DROME	+ +	33.38	1	1	1	5.26	9.92	30.18	2	1	1	5.26	9.92
E1JGZ9|E1JGZ9_DROME	+ +	111.95	5	5	5	15.62	20.08	73.22	2	2	2	6.25	7.79
sp|Q9VYS3|RENT1_DROME	+ +	74.04	3	3	3	2.63	2.63	79.93	3	3	3	2.63	2.46
sp|Q9VE34|EPG5_DROME	- +							33.29	1	1	1	0.43	0.45
A0A0B4K690|A0A0B4K690_DROME	+ +	45.68	1	1	1	0.57	0.97	41.94	1	1	1	0.57	0.97
sp|Q9U969-3|SWS_DROME	+ +	42.14	1	1	1	0.62	0.77	27	1	1	1	0.62	0.49
Q6NR46|Q6NR46_DROME	+ +	68.14	3	3	3	5.26	5.34	85.13	3	3	3	5.26	5.56
Q9VRZ7|Q9VRZ7_DROME	+ +	64.23	2	2	2	6.06	10.81	48.94	1	1	1	3.03	5.02
sp|Q9NBD7|CLASP_DROME	+ +	123.15	6	6	6	3.51	5.37	153.94	10	9	9	5.26	7.78
Q4V5K3|Q4V5K3_DROME	+ -	77.28	3	2	2	8.33	17.65
M9PF24|M9PF24_DROME	+ +	108.22	5	5	5	6.76	10.43	105.41	5	5	5	6.76	10.04
Q9W5W4|Q9W5W4_DROME	+ -	72.98	2	2	2	4	4.45
X2JDI1|X2JDI1_DROME	+ -	95.75	4	3	3	8.82	11
Q6NP47|Q6NP47_DROME	+ +	86.84	3	3	3	9.09	12.02	38.32	1	1	1	3.03	2.64
M9PHB1|M9PHB1_DROME	+ +	49.25	1	1	1	0.59	1.18	50.1	1	1	1	0.59	1.18
B6UYA6|B6UYA6_DROME	+ +	41.48	1	1	1	1.41	2.68	42.92	1	1	1	1.41	1.91
Q9W4K1|Q9W4K1_DROME	+ -	38.17	1	1	1	0.78	1.03
sp|Q9VHR8-2|DPP3_DROME	+ -	32.73	1	1	1	1.14	1.38
M9PHW9|M9PHW9_DROME	+ +	48.23	1	1	1	4.17	3.2	42.1	1	1	1	4.17	3.2
Q8MT27|Q8MT27_DROME	+ -	30.17	1	1	1	0.79	1.2
X2JAB9|X2JAB9_DROME	+ +	111.4	5	5	5	4.03	6.04	111.48	6	6	6	4.84	5.83
sp|Q7KQZ4-3|LOLA3_DROME	- +							74.65	3	2	2	2.99	3.74
X2JB94|X2JB94_DROME	+ +	119.54	9	6	6	8.11	11.83	80.83	5	3	3	4.05	6.11
Q9W335|Q9W335_DROME	+ -	60.09	2	2	2	8.33	11.59
B7YZL3|B7YZL3_DROME	+ -	152.17	9	8	8	8.16	12.98
Q9VKD2|Q9VKD2_DROME	+ +	44.42	1	1	1	5	4.9	46.89	1	1	1	5	4.9
Q2EJD1|Q2EJD1_DROME	+ +	44.34	1	1	1	3.23	2.23	71.75	3	2	2	6.45	5.35
sp|P48555|RALA_DROME	+ -	31.9	1	1	1	2.94	5.47
M9PCU9|M9PCU9_DROME	+ +	96.44	4	4	4	1.56	1.72	100.54	4	4	4	1.56	1.63
sp|P09208|INSR_DROME	+ -	80.88	3	3	3	1.29	1.68
Q9VRJ4|Q9VRJ4_DROME	+ +	58.93	2	2	2	5	8.83	67.49	2	2	2	5	6.62
K7SMK4|K7SMK4_DROME	+ +	104.2	8	4	4	13.33	19.53	103.94	6	4	4	13.33	20.47
sp|Q9VTE5|PFD2_DROME	+ -	39.84	1	1	1	4.55	6.99
Q8MQX9|Q8MQX9_DROME	+ -	59.96	3	3	3	2.36	2.13
Q9VLP5|Q9VLP5_DROME	+ +	46.02	1	1	1	0.74	0.87	59.22	2	2	2	1.48	1.68
A8DYK5|A8DYK5_DROME	- +							38.39	1	1	1	0.65	0.84
Q9W2R3|Q9W2R3_DROME	- +							37.95	1	1	1	1.1	1.26
D2A6J2|D2A6J2_DROME	+ +	102.63	5	4	4	10	13.43	32.61	1	1	1	2.5	2.09
M9PI16|M9PI16_DROME	+ +	41.81	1	1	1	0.48	0.7	71.29	2	2	2	0.95	1.29
M9PHP6|M9PHP6_DROME	- +							36.53	1	1	1	7.69	3.91
Q2XY08|Q2XY08_DROME	+ +	79.86	4	4	4	5.48	6.04	67.6	3	3	3	4.11	3.53
sp|Q9V3H8|NXT1_DROME	+ +	36.59	1	1	1	6.67	5.26	58.05	2	2	2	13.33	12.03
Q9VMV9|Q9VMV9_DROME	+ +	151.26	17	11	11	23.4	21.68	143.66	12	9	9	19.15	16.64
Q8SXG3|Q8SXG3_DROME	+ -	70.52	3	2	2	9.52	8.94
A4V3G1|A4V3G1_DROME	+ +	189.96	38	15	15	34.09	47.11	189.77	26	15	15	34.09	45.18
sp|Q9VTG7|B3G2P_DROME	+ +	32.27	1	1	1	2	1.88	43.87	1	1	1	2	1.88
A0A0B4LGI1|A0A0B4LGI1_DROME	+ -	68.33	2	2	2	3.28	6.28
Q9VYR1|Q9VYR1_DROME	+ +	109.29	4	4	4	11.11	18.48	83.33	3	3	3	8.33	9.9
Q9VLQ9|Q9VLQ9_DROME	+ +	81.04	3	3	3	4.84	6.9	62.89	2	2	2	3.23	3.56
sp|Q7KUT2|LONM_DROME	+ +	201.19	39	22	1	16.3	27.93	191.25	35	21	1	15.56	25.59
Q8MPN3|Q8MPN3_DROME	- +							37.82	1	1	1	0.27	0.4
B7Z0M0|B7Z0M0_DROME	+ +	54.53	2	2	2	12.5	14.75	78.35	2	2	2	12.5	24.59
Q8IGY5|Q8IGY5_DROME	+ +	130.48	9	6	6	9.84	18.3	130.74	9	6	6	9.84	16.63
Q2EJQ2|Q2EJQ2_DROME	+ +	44.34	1	1	1	3.23	2.23	71.75	3	2	2	6.45	5.35
X2JJG8|X2JJG8_DROME	+ +	39.51	1	1	1	2.17	2.17	34.34	1	1	1	2.17	2.17
Q7JZF5|Q7JZF5_DROME	+ -	50.19	1	1	1	3.33	6.67
sp|Q9VW56|PFD6_DROME	+ -	45.59	1	1	1	4.55	8.8
E3CTU0|E3CTU0_DROME	+ +	186.16	20	16	16	14.04	16.9	174.93	22	15	15	13.16	14.28
B4F5F8|B4F5F8_DROME	+ -	41.05	1	1	1	4.35	3.97
Q9VEB9|Q9VEB9_DROME	+ -	57.16	2	2	2	8.33	5.17
A0A0B4LF00|A0A0B4LF00_DROME	- +							68.26	3	3	3	7.14	5.45
Q9VZQ3|Q9VZQ3_DROME	+ +	252.64	68	63	20	10.54	16.89	209.74	49	46	23	7.69	11.33
Q8MQZ6|Q8MQZ6_DROME	+ +	104.17	5	4	4	13.79	13.38	104.14	5	5	5	17.24	13.75
Q9W350|Q9W350_DROME	- +							118.65	6	6	6	3.53	3.79
sp|P48462|PP1B_DROME	+ -	99.64	5	4	2	10.81	14.24
A8DYD2|A8DYD2_DROME	+ +	72.72	2	2	2	3.12	2.55	75.3	2	2	2	3.12	3.15
Q9VIM1|Q9VIM1_DROME	+ -	60.96	1	1	1	1.59	1.96
A0A0B4LFR4|A0A0B4LFR4_DROME	- +							124.66	6	6	6	8.96	11.37
A0A1B2AJK8|A0A1B2AJK8_DROME	+ -	56.84	2	2	2	10.53	23.68
sp|Q8MSX1|ENC_DROME	+ +	109.46	4	4	4	3.67	3.14	108.74	5	5	5	4.59	3.41
sp|A1Z713|VPS13_DROME	+ +	74.05	4	4	4	1.15	1.23	41.82	2	2	2	0.57	0.54
A0A0B4JCY6|A0A0B4JCY6_DROME	+ +	310.53	173	82	31	33.2	47.14	306.89	169	76	31	30.77	42.01
A0A0B4LHX1|A0A0B4LHX1_DROME	+ +	64.23	2	2	2	12.5	15.03	71.97	3	3	3	18.75	19.61
Q8IPU8|Q8IPU8_DROME	- +							39.14	1	1	1	3.85	4.15
A0A0B4KGE1|A0A0B4KGE1_DROME	+ +	31.26	1	1	1	1.28	1.1	39.35	1	1	1	1.28	1.1
Q9TZN6|Q9TZN6_DROME	+ -	45.34	1	1	1	2.04	3.15
sp|Q86B87-22|MMD4_DROME	- +							65.62	2	2	2	3.77	4.23
sp|P12881|PSA1_DROME	+ +	50.51	2	2	2	6.06	5.38	29.16	1	1	1	3.03	2.51
sp|O02194|PSN_DROME	+ +	57.73	3	3	3	8.11	8.5	36.55	1	1	1	2.7	1.66
A0A0B4K859|A0A0B4K859_DROME	+ -	29.67	1	1	1	0.53	0.96
sp|Q9VF87|CYFIP_DROME	+ +	173.8	19	17	17	10.76	12.78	159.6	15	13	13	8.23	9.76
M9PCE8|M9PCE8_DROME	+ +	86.59	3	3	3	4.35	4.76	67.76	3	3	3	4.35	3.97
Q7JQH9|Q7JQH9_DROME	+ +	117.51	6	5	5	6.25	7.31	108.06	6	5	5	6.25	6.41
A0A0C4DHG5|A0A0C4DHG5_DROME	+ +	68.06	3	2	2	2.08	5.35	50.23	1	1	1	1.04	3.38
Q7JRM9|Q7JRM9_DROME	- +							30.76	1	1	1	5.26	3.09
M9W6J0|M9W6J0_DROME	+ +	218.32	44	21	20	24.14	37.05	229.4	49	25	24	28.74	41.68
Q95S87|Q95S87_DROME	+ -	36.49	1	1	1	3.85	5.16
M9PHN9|M9PHN9_DROME	+ -	34.1	1	1	1	1.18	1.03
sp|Q8T045|RUMI_DROME	+ -	99.98	5	4	4	6.9	12.17
sp|Q03427|LAMC_DROME	+ -	54.59	1	1	1	1.05	2.42
M9PGB6|M9PGB6_DROME	+ -	45.78	1	1	1	5.26	8.61
Q9VVF4|Q9VVF4_DROME	- +							30.96	1	1	1	1.79	1.66
Q6NNW7|Q6NNW7_DROME	- +							49.77	1	1	1	0.47	0.78
sp|P52034-2|PFKA_DROME	- +							47.14	1	1	1	0.83	0.84
C0MJ04|C0MJ04_DROME	+ -	70.52	3	2	2	9.52	8.94
Q9VDZ4|Q9VDZ4_DROME	+ -	79.54	2	2	2	3.08	5.77
A8DYB7|A8DYB7_DROME	+ -	64.93	2	2	2	2.6	2.57
A0A0B4K5Z8|A0A0B4K5Z8_DROME	+ +	153.85	16	9	9	12.33	14.08	154.03	10	9	9	12.33	16.52
sp|Q9VHH9|JHD1_DROME	+ +	81.12	3	3	3	2.01	2.68	45.8	1	1	1	0.67	0.67
Q1WW96|Q1WW96_DROME	+ +	70.43	2	2	2	4.17	5.54	47.52	1	1	1	2.08	2.41
L0MNA8|L0MNA8_DROME	+ -	61.15	2	2	1	9.52	14.44
Q5IF91|Q5IF91_DROME	+ +	83.92	4	4	4	9.09	11.85	41.89	1	1	1	2.27	4.07
D3DMG0|D3DMG0_DROME	+ +	86	3	3	3	5.26	5.12	55.07	2	2	2	3.51	2.66
Q6NP21|Q6NP21_DROME	+ -	36.4	1	1	1	0.48	1.07
A0A0B4KI10|A0A0B4KI10_DROME	+ +	76.73	3	3	3	2.5	2.72	77.85	2	2	2	1.67	2.33
Q9VI84|Q9VI84_DROME	+ -	61.22	2	2	2	5.26	5.94
sp|P51140|DSH_DROME	+ -	43.11	1	1	1	1.85	2.41
sp|Q27331|VATA2_DROME	+ +	153.58	14	12	12	17.65	21.01	85.26	5	4	2	5.88	8.31
sp|Q86DS1|F10A2_DROME	+ +	120.14	5	5	5	9.43	16.71	85.59	3	3	3	5.66	8.22
B1PH55|B1PH55_DROME	+ -	56.62	2	2	2	22.22	26.39
Q9VYK5|Q9VYK5_DROME	- +							30.03	2	1	1	0.84	0.72
Q9I7I8|Q9I7I8_DROME	+ +	190.65	34	17	17	17.53	26.84	178.67	36	14	14	14.43	23.53
Q9W074|Q9W074_DROME	+ +	84.84	3	3	3	3.66	5.52	61.78	2	2	2	2.44	3.13
sp|P11584|ITBX_DROME	+ +	76.35	2	2	2	2.44	2.72	59.91	2	2	2	2.44	2.72
sp|Q24185|HOOK_DROME	+ +	31.1	1	1	1	1.04	1.03	44.82	1	1	1	1.04	1.33
sp|Q26365-2|ADT_DROME	+ +	179.94	65	17	17	42.5	52.17	180.71	73	17	17	42.5	52.17
Q24147|Q24147_DROME	+ +	119.59	7	6	6	12.77	14.09	101.85	5	4	4	8.51	9.09
sp|P51406|BYS_DROME	+ -	50.81	2	2	2	2.94	4.13
M9PF14|M9PF14_DROME	+ -	178.45	21	12	12	19.67	31.25
Q6NP70|Q6NP70_DROME	- +							84.5	4	4	4	5.26	5.11
E1JJJ8|E1JJJ8_DROME	+ -	72.37	2	2	2	1.89	3.15
M9MRJ8|M9MRJ8_DROME	+ -	39.37	1	1	1	0.85	0.5
sp|Q0E908|HIL_DROME	- +							30.76	1	1	1	0.91	1.1
sp|P46222|RL11_DROME	+ +	83.8	4	3	3	8.11	16.3	79.71	3	3	3	8.11	16.3
Q9VC08|Q9VC08_DROME	+ -	47.59	1	1	1	0.79	2.12
Q86BS3|Q86BS3_DROME	+ +	181.24	16	14	14	14.43	19.22	148.96	11	11	11	11.34	14.47
A0A0B4JCR9|A0A0B4JCR9_DROME	+ -	41.04	1	1	1	2.17	2.64
E1JIL4|E1JIL4_DROME	+ +	123.53	6	5	5	15.15	12.59	79.68	3	3	3	9.09	6.76
sp|Q02427-1|RBP1_DROME	+ +	48.2	1	1	1	2.94	6.67	57.55	1	1	1	2.94	8.89
Q9W1Q6|Q9W1Q6_DROME	+ -	39.9	1	1	1	1.27	1.45
B1VJD2|B1VJD2_DROME	+ -	28.46	1	1	1	4.55	4.98
sp|O17445|RL15_DROME	+ +	128.22	7	7	7	14	31.86	87.07	5	3	3	6	11.76
sp|Q7KVQ0|GAR1_DROME	+ -	27.33	1	1	1	3.03	3.8
Q58SN1|Q58SN1_DROME	+ -	43.64	1	1	1	2.22	2.5
Q8MZ05|Q8MZ05_DROME	+ -	37.6	1	1	1	4.35	3.97
A0ANM8|A0ANM8_DROME	+ -	31.6	1	1	1	1.72	2.24
A8JV09|A8JV09_DROME	+ +	187.25	27	20	20	13.7	19.2	174.25	24	18	18	12.33	14.66
sp|P10981|ACT5_DROME	+ +	179.26	58	11	1	29.73	36.7	172.61	70	9	1	24.32	28.46
sp|O76206|RIFK_DROME	+ +	64.23	2	2	2	12.5	15.03	71.97	3	3	3	18.75	19.61
Q9W5W6|Q9W5W6_DROME	+ -	46	1	1	1	3.23	3.68
Q9VTW6|Q9VTW6_DROME	- +							72.5	3	2	2	16.67	27.37
Q24090|Q24090_DROME	+ -	109.11	4	4	4	9.09	13.51
sp|Q9VZS3|ETIF1_DROME	+ +	79.36	5	3	3	18.75	28.18	63.47	3	2	2	12.5	15.45
Q9VW53|Q9VW53_DROME	+ -	31.62	1	1	1	2.7	2.45
sp|O17468|HIRA_DROME	+ -	39.11	1	1	1	1.12	1.15
F6JQA6|F6JQA6_DROME	+ +	88.33	4	4	4	8.89	12.06	62.11	2	2	2	4.44	5.29
sp|Q9VA00|ZWILC_DROME	+ +	66.66	2	2	2	2.67	2.65	61.18	2	2	2	2.67	2.65
Q5KTT4|Q5KTT4_DROME	+ +	168.17	15	13	13	6.7	10.62	187.09	13	11	11	5.67	11.07
M9NGQ9|M9NGQ9_DROME	+ +	67.83	1	1	1	3.12	4.34	67.46	1	1	1	3.12	4.34
A0A0C5KMR0|A0A0C5KMR0_DROME	+ +	105.75	3	3	3	1.66	2.75	37.24	1	1	1	0.55	0.7
C7LAH5|C7LAH5_DROME	+ -	34.7	1	1	1	2.33	1.46
A0A0B4KGL5|A0A0B4KGL5_DROME	- +							42.3	1	1	1	2.33	1.56
M9PE05|M9PE05_DROME	+ +	109.46	4	4	4	3.67	3.12	108.74	5	5	5	4.59	3.39
Q9VS44|Q9VS44_DROME	+ +	61.77	4	2	2	6.67	9.82	54	2	2	2	6.67	5.82
X2JE06|X2JE06_DROME	+ +	89.45	6	4	4	8.89	23.23	79.84	5	3	3	6.67	18.71
H1UUL1|H1UUL1_DROME	+ +	116.49	8	7	7	9.21	11.21	83.08	4	4	4	5.26	6.26
Q86NS5|Q86NS5_DROME	+ +	52.04	2	2	2	8	5.94	29.85	1	1	1	4	2.8
A8JUU1|A8JUU1_DROME	+ +	97.31	2	2	2	1.21	1.53	64.88	1	1	1	0.61	0.94
D0UY85|D0UY85_DROME	+ -	80.88	3	3	3	1.36	1.76
M9MS48|M9MS48_DROME	- +							57.55	1	1	1	2.7	4.86
Q9U3Y7|Q9U3Y7_DROME	+ +	126.45	8	8	8	8.33	8.03	92.97	4	4	4	4.17	3.35
Q0E9B2|Q0E9B2_DROME	+ -	64.93	2	2	2	2.9	3.42
M9PGT6|M9PGT6_DROME	+ -	104.63	4	4	4	6.06	9.2
A0A0B4KH09|A0A0B4KH09_DROME	+ +	104.86	4	4	4	5.97	6.16	41.79	1	1	1	1.49	1
A0A0B4LFE6|A0A0B4LFE6_DROME	+ -	30.91	1	1	1	0.46	0.36
A0A0B4LHC1|A0A0B4LHC1_DROME	+ -	132.34	12	12	12	12.24	14.88
sp|P23257|TBG1_DROME	+ +	109.03	7	5	5	10.42	11.37	129.6	11	8	8	16.67	17.05
Q8IQD7|Q8IQD7_DROME	+ -	39.9	1	1	1	5.56	5.15
sp|P14199|REF2P_DROME	+ -	46.3	1	1	1	1.85	2
C4JC86|C4JC86_DROME	+ +	99.78	4	3	3	6.12	6.72	56.04	1	1	1	2.04	3.03
sp|Q9VVI2|EDC3_DROME	+ +	34.7	1	1	1	1.52	1.32	97.82	5	5	5	7.58	8.97
sp|Q9VX91|UBR1_DROME	+ +	29.12	1	1	1	0.51	0.55	36.34	1	1	1	0.51	0.44
sp|Q9VBX1|NEMF_DROME	- +							31.2	1	1	1	0.66	1.01
A0A2Z1YXZ9|A0A2Z1YXZ9_DROME	+ +	42.71	1	1	1	3.33	2.29	27.72	1	1	1	3.33	2.29
Q7KSB3|Q7KSB3_DROME	+ +	190.65	34	17	17	14.91	22.86	178.67	36	14	14	12.28	20.04
Q59E58|Q59E58_DROME	+ +	107.2	5	5	5	1.52	3.15	78.23	3	3	3	0.91	1.73
C6TPB0|C6TPB0_DROME	- +							37.41	1	1	1	0.95	1.56
A0A126GUT1|A0A126GUT1_DROME	+ +	128.44	9	5	5	20.83	42.44	96.61	9	3	3	12.5	20.35
X2JIG6|X2JIG6_DROME	+ +	67.83	1	1	1	3.12	4.26	67.46	1	1	1	3.12	4.26
Q9XZ09|Q9XZ09_DROME	+ +	93.99	4	4	4	4.71	4.43	105.83	7	6	6	7.06	5.82
A1ZAH8|A1ZAH8_DROME	+ +	65.74	3	2	2	7.69	8.84	50.15	2	1	1	3.85	8.84
Q7K3Z3|Q7K3Z3_DROME	- +							28.38	1	1	1	2.86	1.97
E1JJ78|E1JJ78_DROME	+ +	56.7	1	1	1	1.92	1.9	50.47	1	1	1	1.92	1.9
C6SV38|C6SV38_DROME	+ +	30.87	1	1	1	1.23	1.86	41.71	1	1	1	1.23	1.86
sp|P52172|SRP_DROME	+ -	68.04	2	2	2	3.23	1.9
sp|P48605|TCPG_DROME	+ +	125.55	8	8	8	11.59	17.1	86.28	4	4	4	5.8	8.82
Q95NR4|Q95NR4_DROME	+ +	105.88	4	4	4	2.2	3.12	95.34	4	4	4	2.2	3.47
M9MRW2|M9MRW2_DROME	+ -	80.61	3	3	3	4.29	6.86
A8DY81|A8DY81_DROME	+ +	78.73	3	3	3	1.34	1	84.98	3	3	3	1.34	1.16
Q8IGQ9|Q8IGQ9_DROME	+ -	48.57	1	1	1	2.33	2.32
Q8IH29|Q8IH29_DROME	+ -	31.3	1	1	1	1.15	1.39
[truncated: 3,413 more rows]
