# Supplementary material for: Proximity-dependent biotin labelling reveals CP190 as an EcR/Usp molecular partner
Source: Sci Rep. 2020 Mar 16;10:4793. doi: 10.1038/s41598-020-61514-0 (PMC7075897; doi:10.1038/s41598-020-61514-0)
Supplement: Supplementary file 2 — Supplementary information2 [file 41598_2020_61514_MOESM2_ESM.zip › Supplementary datasets/Compare result APEX2 sham vs. EcR-APEX2_sham.xls]

## Sheet: Protein View
		EcR-APEX2 sham-treated [2019-09-16 15:15]						APEX2 sham-treated [2019-08-13 11:58]
Protein_ID	Cover Map	Score	#Spec	#Pep	#Uniq	%Spec	%Cov	Score	#Spec	#Pep	#Uniq	%Spec	%Cov
X2JB87|X2JB87_DROME	+ -	48.86	1	1	1	10	17.05
Q9VN58|Q9VN58_DROME	+ -	30.25	1	1	1	0.4	1.05
M9PEE1|M9PEE1_DROME	- +							69.43	4	4	4	3.48	3.56
M9PD18|M9PD18_DROME	- +							90.38	4	3	1	4.48	7
Q9VP57|Q9VP57_DROME	+ +	221.14	14	11	11	14.29	18.27	152.31	10	8	8	10.39	13.96
Q0E8X7|Q0E8X7_DROME	- +							30.06	1	1	1	8.33	8.54
C7LAD8|C7LAD8_DROME	+ -	82.42	3	3	3	1.48	2.46
sp|Q9VXX8|RL371_DROME	- +							56.19	1	1	1	4	12.9
sp|P22700-2|ATC1_DROME	+ -	164.8	8	8	8	7.62	10.78
sp|O02195|EIF3I_DROME	+ +	222.8	10	9	9	30	44.17	107.17	7	4	4	13.33	16.56
B7Z0I8|B7Z0I8_DROME	+ +	231.19	15	15	10	3.55	6.95	126.12	6	6	6	1.42	1.89
F3YDA0|F3YDA0_DROME	+ +	278.97	37	23	23	51.11	63.2	189.77	26	15	15	33.33	41.62
Q9VEC6|Q9VEC6_DROME	+ -	91.24	3	3	3	3.7	3.36
Q7KMI7|Q7KMI7_DROME	+ -	76.72	2	2	2	2.99	3.12
sp|Q9VTU4|EIF3L_DROME	+ +	214.26	14	13	13	21.67	31.54	98.97	8	5	5	8.33	8.16
M9PEB1|M9PEB1_DROME	+ -	62.33	1	1	1	1.37	1.55
sp|Q9U3Z7|NH2L1_DROME	+ -	137.66	6	5	5	38.46	54.33
M9PF47|M9PF47_DROME	+ +	136.2	5	5	5	9.26	11.71	31.11	1	1	1	1.85	0.92
Q9VXF9|Q9VXF9_DROME	- +							59.77	2	2	2	4.17	5.68
Q5BIJ2|Q5BIJ2_DROME	+ -	91.24	3	3	3	4.23	4.88
Q9VQL0|Q9VQL0_DROME	+ -	26.52	1	1	1	0.58	0.91
sp|O02193|MOF_DROME	+ -	97.41	2	2	2	2.35	4.59
E1JIH4|E1JIH4_DROME	+ +	81.07	2	2	2	2.6	5.03	30.7	1	1	1	1.3	1.39
A0A0B4KG06|A0A0B4KG06_DROME	- +							48.22	1	1	1	1.96	4.56
Q6NKM4|Q6NKM4_DROME	+ +	93.66	4	4	4	11.76	15.53	38.51	1	1	1	2.94	2.8
C9QPI7|C9QPI7_DROME	+ -	96.55	4	4	4	5.71	8.39
A1ZAN6|A1ZAN6_DROME	+ -	120.51	6	4	4	1.44	2.81
Q9W555|Q9W555_DROME	+ +	144.48	9	9	9	15.52	21.05	94	6	6	6	10.34	10.71
O76913|O76913_DROME	+ -	67.54	2	2	2	2.67	5.51
Q8IGC5|Q8IGC5_DROME	+ -	53.38	2	2	2	2.08	3.94
H5V8E7|H5V8E7_DROME	+ +	68.1	3	3	3	2.1	3.33	68.14	2	2	2	1.4	2.57
Q9VCI7|Q9VCI7_DROME	+ -	193.84	12	9	9	20.93	43.43
Q9W525|Q9W525_DROME	+ -	45.77	1	1	1	2.63	1.48
Q6NP12|Q6NP12_DROME	- +							50.61	1	1	1	0.95	1.22
A0A0B4K618|A0A0B4K618_DROME	+ -	157.8	7	7	7	7.14	12.21
E3CTT3|E3CTT3_DROME	- +							32.56	1	1	1	2.38	1.53
A0A0B4LEK8|A0A0B4LEK8_DROME	+ +	190.25	12	11	11	13.1	11.88	95.84	5	5	5	5.95	3.87
M9NDM1|M9NDM1_DROME	- +							37.82	1	1	1	0.29	0.45
M9PGV6|M9PGV6_DROME	- +							211.24	37	30	30	9.06	13.84
sp|P08879|NDKA_DROME	+ -	161.12	9	6	6	33.33	46.41
F3YDI6|F3YDI6_DROME	+ -	165.07	10	6	2	7.41	12.31
Q9VYT2|Q9VYT2_DROME	+ -	142.71	6	6	6	12.77	22.19
D2NUL2|D2NUL2_DROME	+ -	91.24	3	3	3	4.23	4.88
sp|P48608|DIA_DROME	+ +	114.65	4	4	4	2.76	4.12	81.81	3	3	3	2.07	2.66
Q8IMT8|Q8IMT8_DROME	+ -	74.51	4	3	3	8.82	15.45
C0PDF4|C0PDF4_DROME	+ +	161.34	6	5	5	29.41	34.39	41.89	1	1	1	5.88	4.07
A0ANM4|A0ANM4_DROME	+ -	103.9	3	3	3	5.08	14.29
Q8MLN9|Q8MLN9_DROME	- +							30.41	1	1	1	1.15	1.21
E8NHA2|E8NHA2_DROME	+ -	49.72	1	1	1	1.1	1.32
A0A0B4KH39|A0A0B4KH39_DROME	+ -	131.84	5	5	5	4.95	7.75
E1JGK5|E1JGK5_DROME	+ -	98.9	4	3	3	8.11	10.19
A0A0B4KGR9|A0A0B4KGR9_DROME	+ -	28.68	1	1	1	0.24	0.21
A0A126GUM4|A0A126GUM4_DROME	+ +	236.93	21	17	17	16.5	23.16	110.89	7	4	4	3.88	5.24
A0A0B4KHL4|A0A0B4KHL4_DROME	+ +	106	6	6	6	8.33	11.17	40.8	1	1	1	1.39	1.86
E1JIB4|E1JIB4_DROME	+ -	44.85	1	1	1	1.06	3.47
M9PEY7|M9PEY7_DROME	+ +	74.82	2	2	2	5	5.06	54.19	1	1	1	2.5	2.76
Q9VN88|Q9VN88_DROME	+ -	119.38	4	3	3	10.71	23.83
sp|Q9V3P0|PRDX1_DROME	+ +	305.14	71	19	19	86.36	93.3	155.7	45	8	8	36.36	44.85
sp|Q9U5L1|SRPRA_DROME	+ +	65.45	3	3	3	3.75	6.84	68.86	3	3	3	3.75	5.54
Q95TR3|Q95TR3_DROME	- +							38.39	1	1	1	1.41	1.42
X2JAI1|X2JAI1_DROME	+ -	77.96	2	2	2	3.85	4.04
sp|Q9NKV0-3|MLF_DROME	+ -	52.49	1	1	1	4.35	3.66
E2QD16|E2QD16_DROME	- +							41.94	1	1	1	0.57	0.96
M9PEN1|M9PEN1_DROME	+ -	177.89	11	8	8	26.67	45.02
Q2Q0L3|Q2Q0L3_DROME	+ -	108.91	3	3	3	7.32	17.04
sp|P15357|RS27A_DROME	+ -	120.64	6	5	5	14.71	44.87
sp|P52029|G6PI_DROME	+ -	270.65	32	20	20	36.36	53.05
sp|Q8MLY8|RS8_DROME	+ +	170.18	7	6	6	12.24	38.94	102.01	10	5	5	10.2	29.33
sp|Q9VA73|CMC_DROME	- +							58.93	2	2	2	2.56	2.73
Q0KI96|Q0KI96_DROME	+ +	182.4	11	10	10	21.28	24.55	42.1	1	1	1	2.13	1.82
Q9VVA4|Q9VVA4_DROME	+ -	264.93	39	34	34	14.41	22.28
A0A0B4KFZ9|A0A0B4KFZ9_DROME	+ +	135.92	5	4	4	16	41.75	68.41	3	2	2	8	19.42
sp|Q9VUQ5|AGO2_DROME	+ +	246.25	30	24	4	17.65	29.49	208.87	37	25	7	18.38	25.37
sp|P20240|OTE_DROME	+ +	151.86	5	4	4	6.45	22.17	143.58	9	8	8	12.9	22.88
Q8IQI0|Q8IQI0_DROME	+ +	129.77	5	5	5	5.56	9.43	105.83	7	6	6	6.67	5.49
Q7K4D1|Q7K4D1_DROME	+ -	120.31	5	5	5	5.81	8.47
Q8IQZ6|Q8IQZ6_DROME	+ +	47.87	1	1	1	0.63	0.88	33.56	1	1	1	0.63	1.14
F6JQ95|F6JQ95_DROME	+ +	166.21	9	8	8	17.78	32.94	62.11	2	2	2	4.44	5.29
R4NTS1|R4NTS1_DROME	- +							34.87	1	1	1	0.56	0.94
Q9VBY7|Q9VBY7_DROME	+ -	74.51	4	3	3	10.71	19.49
Q8IQW6|Q8IQW6_DROME	- +							87.77	5	5	5	5.15	8.74
Q8IR86|Q8IR86_DROME	- +							38.28	1	1	1	0.88	1.7
B1PFC0|B1PFC0_DROME	+ -	164.17	10	10	10	16.39	24.75
Q8MZ09|Q8MZ09_DROME	+ -	111.08	4	4	4	5.26	9.26
O18683|O18683_DROME	+ -	109.37	7	5	5	8.93	17.59
sp|Q86BA1-3|MICAL_DROME	+ +	31.9	1	1	1	0.27	0.4	41.97	1	1	1	0.27	0.7
A9YIQ3|A9YIQ3_DROME	- +							67.46	1	1	1	4.55	8.76
sp|P13607-5|ATNA_DROME	+ +	226.74	18	15	15	13.27	21.81	173.4	19	14	14	12.39	17.29
Q4QQB8|Q4QQB8_DROME	+ +	147.5	9	9	9	4.57	9.66	111.06	5	5	5	2.54	4.71
sp|P20153|USP_DROME	+ -	125.72	6	6	6	10.34	15.16
sp|Q7KQM6|GGYF1_DROME	+ +	239.64	23	21	21	12.35	18.42	77.86	5	5	5	2.94	3.05
sp|Q8IQV9|NU205_DROME	+ +	255.21	21	21	21	10.5	14.31	140.21	6	6	6	3	3.54
Q9W127|Q9W127_DROME	+ +	222.39	28	11	11	40.74	50.96	142.07	17	6	6	22.22	34.62
M9PFX0|M9PFX0_DROME	+ -	181.89	12	11	11	7.48	10.89
Q9VP27|Q9VP27_DROME	- +							67.7	2	2	2	1.41	1.72
Q7YZ99|Q7YZ99_DROME	+ +	100.6	4	3	3	0.98	3.39	76.82	3	2	2	0.65	2.17
Q9VQQ6|Q9VQQ6_DROME	+ -	145.36	4	4	4	6.78	12.45
Q4AB31|Q4AB31_DROME	+ +	106	6	6	6	8.96	12.61	40.8	1	1	1	1.49	2.1
Q9VLD9|Q9VLD9_DROME	+ -	107.34	5	3	3	2.52	1.83
E1JIT4|E1JIT4_DROME	+ -	119.46	5	5	5	23.81	40.48
Q8IMB8|Q8IMB8_DROME	+ -	215.13	12	12	12	20.69	30.9
sp|Q24323-2|SEM2A_DROME	+ -	61.89	2	2	2	2.38	2.73
Q95TU3|Q95TU3_DROME	- +							37.1	1	1	1	1.22	1.32
A0A0B4KHW7|A0A0B4KHW7_DROME	+ -	68.95	1	1	1	2.44	3.93
sp|P07764-2|ALF_DROME	- +							189.77	26	15	15	34.09	45.18
Q6NP42|Q6NP42_DROME	+ +	247.7	24	19	19	21.59	37.66	112.96	7	7	7	7.95	9.61
sp|Q9V431|API5_DROME	+ -	220.97	17	15	15	20.83	36.38
Q9V393|Q9V393_DROME	+ -	45	1	1	1	1.89	2.98
M9PEW1|M9PEW1_DROME	+ +	161.34	6	5	5	26.32	32.76	41.89	1	1	1	5.26	3.88
sp|P52654|TF2AA_DROME	+ -	77.07	2	2	2	6.45	10.11
A0A0B4KFU0|A0A0B4KFU0_DROME	- +							69.39	3	3	3	1.89	1.74
Q9VAJ2|Q9VAJ2_DROME	+ +	186.67	11	8	8	21.05	38.04	80.8	3	3	3	7.89	10.12
M9PFR0|M9PFR0_DROME	+ -	157.82	6	6	6	15	28.9
Q58SM2|Q58SM2_DROME	- +							38	1	1	1	1.79	1.39
sp|Q9VQ79-1|AIFM1_DROME	- +							190.36	18	12	12	14.63	20.77
sp|Q7KQZ4-2|LOLA3_DROME	- +							74.65	3	2	2	3.28	3.97
sp|A1Z7T0|PKN_DROME	+ -	132.82	6	6	6	4.26	5.88
M9NDA1|M9NDA1_DROME	- +							121.32	5	5	5	3.57	4.63
sp|Q9VG95|GSTD5_DROME	+ -	131.91	6	4	4	14.81	23.61
A0A0B4KF86|A0A0B4KF86_DROME	- +							65.04	2	2	2	2.63	3.29
F3YDP0|F3YDP0_DROME	+ -	53	1	1	1	1.23	1.75
sp|Q9VAW5|LARP_DROME	+ +	161.41	8	7	7	3.7	6.4	101.67	5	4	4	2.12	3.23
C5I7R0|C5I7R0_DROME	+ -	265.36	18	18	18	17.14	23.02
sp|Q9W2Y3|NNRE_DROME	+ +	142.83	5	4	4	19.05	29.13	58.95	1	1	1	4.76	7.83
C5I7C7|C5I7C7_DROME	+ +	74.82	3	3	2	1.45	2.09	37.1	1	1	1	0.48	0.75
sp|Q04047|NONA_DROME	- +							28.1	1	1	1	1.11	2.86
L0CP86|L0CP86_DROME	+ -	144.92	5	4	4	6.06	11.45
sp|Q94514|COX5A_DROME	+ -	32.65	1	1	1	4.76	6.71
sp|Q9VA73-2|CMC_DROME	- +							58.93	2	2	2	2.56	2.79
Q9VL93|Q9VL93_DROME	- +							78.86	5	2	2	16.67	28.18
sp|Q9NGC3|CEG1A_DROME	- +							85.03	4	4	4	3.88	3.72
L0MNA2|L0MNA2_DROME	+ +	149.14	5	5	5	8.33	14.94	51.28	2	2	2	3.33	4.98
Q9V3D9|Q9V3D9_DROME	+ +	122.26	6	6	6	9.09	18.5	88.77	4	4	4	6.06	7.48
sp|O76454|PHS_DROME	+ -	122.6	4	3	3	13.04	21.35
Q9VXR9|Q9VXR9_DROME	+ -	120.02	8	7	7	15.91	20.3
A0A0B4KF90|A0A0B4KF90_DROME	+ +	98.48	3	2	2	3.92	5.01	50.47	1	1	1	1.96	2.21
Q9W3D6|Q9W3D6_DROME	- +							61.15	3	2	2	2.38	4.66
E1JGQ5|E1JGQ5_DROME	+ -	273.2	46	36	36	23.68	30.2
sp|Q24134|NELFD_DROME	+ +	121.04	3	3	3	5.66	9	34.23	1	1	1	1.89	2.6
sp|Q8SYS7-2|NARF_DROME	+ -	31.41	1	1	1	1.79	2.11
Q2Q0K9|Q2Q0K9_DROME	+ -	108.91	3	3	3	7.32	17.04
A0A0B4LI86|A0A0B4LI86_DROME	+ +	184.68	10	10	10	7.04	11.56	107.87	7	7	7	4.93	6.46
O44113|O44113_DROME	+ +	120.51	6	4	4	1.44	2.81	91.45	4	4	4	1.44	1.76
sp|Q9VUC6|FRL_DROME	+ +	216.46	14	14	14	8.97	17.33	167.72	15	15	15	9.62	13.86
E4NKH1|E4NKH1_DROME	+ +	45.17	1	1	1	1.01	1.37	58.83	3	2	2	2.02	2.85
sp|Q24246-4|DYIN_DROME	- +							52.68	2	2	2	3.23	3.04
A8WHK8|A8WHK8_DROME	+ +	76.15	3	3	3	8.57	11.15	83.8	3	3	3	8.57	12.95
A0A0B4JCW4|A0A0B4JCW4_DROME	+ +	263.82	28	16	16	26.67	47.23	203.87	54	14	14	23.33	37.03
sp|Q9VJ87|CWC22_DROME	+ -	148.58	6	6	6	2.08	5.56
Q9VEJ0|Q9VEJ0_DROME	+ +	181.33	12	7	7	25	41.45	113.51	12	6	6	21.43	24.36
Q86P87|Q86P87_DROME	+ -	60.16	1	1	1	1.37	1.98
A1ZAW6|A1ZAW6_DROME	+ -	64.77	1	1	1	5	9.68
M9PFI0|M9PFI0_DROME	+ -	31.55	1	1	1	0.94	2.56
sp|Q9NFU0-2|FMR1_DROME	+ -	157.8	7	7	7	7.61	13.07
Q9VHB5|Q9VHB5_DROME	- +							39.55	1	1	1	1.45	2.09
Q8MR96|Q8MR96_DROME	+ -	57.29	1	1	1	1.35	2.01
Q9VPX6|Q9VPX6_DROME	+ +	165.66	9	6	6	8.11	12.13	85.7	4	4	4	5.41	4.21
A9UNB7|A9UNB7_DROME	+ +	194.21	10	9	9	29.03	43.21	33.39	1	1	1	3.23	3.57
B7Z138|B7Z138_DROME	+ +	58.45	1	1	1	0.75	1.23	42.71	1	1	1	0.75	0.82
Q9VU94|Q9VU94_DROME	+ -	287.92	31	31	31	7.81	11.11
Q86NM8|Q86NM8_DROME	+ +	179.2	9	8	8	12.12	30.85	33.8	1	1	1	1.52	2.31
Q7K4C7|Q7K4C7_DROME	+ +	100.98	3	3	3	4.62	10.46	107.62	4	4	4	6.15	8.94
Q8IPB1|Q8IPB1_DROME	+ -	109.85	5	4	4	18.18	28.74
E2QC56|E2QC56_DROME	+ +	207.17	8	7	7	10.45	22.66	93.83	4	3	3	4.48	5.74
Q9VES0|Q9VES0_DROME	+ +	122.59	4	4	4	3.25	10.13	52.47	1	1	1	0.81	3.13
Q8MPN7|Q8MPN7_DROME	+ -	68.51	3	3	3	7.69	7.88
M9NEZ0|M9NEZ0_DROME	+ -	59.46	2	2	2	1.9	2.4
Q9VK69|Q9VK69_DROME	+ +	211.6	15	11	11	17.74	29.64	79.39	3	3	3	4.84	7.5
Q7K0D3|Q7K0D3_DROME	+ +	160.14	7	7	7	13.21	27.76	110.85	7	5	5	9.43	19.57
A0A0S0WH10|A0A0S0WH10_DROME	+ -	64.54	2	2	2	12.5	19.33
sp|O76927-2|RS21_DROME	+ -	139.54	4	3	3	23.08	45.68
C8VUZ1|C8VUZ1_DROME	- +							127.47	9	7	7	7.37	9.58
Q9VUZ4|Q9VUZ4_DROME	+ -	50.71	1	1	1	3.23	2.03
sp|P20354-2|GNAS_DROME	+ -	126.07	6	6	5	9.84	17.02
Q0E8G1|Q0E8G1_DROME	+ +	94.41	2	2	2	2.5	5.02	88.16	3	3	3	3.75	3.6
X2JAF1|X2JAF1_DROME	+ +	45.92	2	2	2	0.6	1.84	43.73	1	1	1	0.3	0.76
E8NH29|E8NH29_DROME	- +							130.42	8	6	5	12.5	18.18
X2JCB6|X2JCB6_DROME	+ -	181.51	9	9	9	19.15	24.83
A0A0B4K7N0|A0A0B4K7N0_DROME	- +							40.79	1	1	1	0.58	0.57
Q8INP8|Q8INP8_DROME	+ -	80.37	3	3	3	6.38	10.34
Q9VXY3|Q9VXY3_DROME	- +							44.41	1	1	1	2.04	2.81
Q6TMH4|Q6TMH4_DROME	+ -	76.74	2	2	2	22.22	24.72
Q2EJQ7|Q2EJQ7_DROME	- +							71.75	3	2	2	6.45	5.35
sp|Q9W0S7|SND1_DROME	+ +	177.44	14	14	14	11.29	18.57	154.65	13	12	12	9.68	11.66
M9NDP1|M9NDP1_DROME	+ +	165.97	9	4	4	30.77	57.3	84.24	5	2	2	15.38	32.58
Q9VZU8|Q9VZU8_DROME	+ +	107.84	6	5	5	9.8	10.85	56.75	2	2	2	3.92	4.01
sp|O01382|DRICE_DROME	+ +	129.66	6	6	6	18.18	34.22	71.69	2	2	2	6.06	7.67
Q6AWP5|Q6AWP5_DROME	+ +	65.95	3	3	3	3.45	4.04	56.58	1	1	1	1.15	1.43
Q961C5|Q961C5_DROME	+ +	126.11	7	6	6	15.38	24.06	36.09	1	1	1	2.56	2.67
A8JUV9|A8JUV9_DROME	+ -	173.6	12	10	10	13.33	17.88
Q9VM49|Q9VM49_DROME	+ -	96.25	3	3	3	2.65	5.89
Q8IP91|Q8IP91_DROME	- +							31.71	1	1	1	1.79	2.13
Q7K5M6|Q7K5M6_DROME	+ -	30.06	1	1	1	3.33	3.04
C1C5B1|C1C5B1_DROME	+ -	145.67	6	6	6	14.63	17.8
sp|P20232|TFS2_DROME	+ +	129.31	4	4	4	7.55	16.93	77.16	2	2	2	3.77	9.9
sp|Q9VLJ6|ACER_DROME	+ +	124.17	5	5	5	7.25	8.41	67.76	3	3	3	4.35	3.97
D3DMY5|D3DMY5_DROME	+ +	231.73	28	17	1	50	69.5	130.37	10	7	6	20.59	30.5
Q9VDK7|Q9VDK7_DROME	+ +	111.1	4	4	4	3.81	7.38	88.3	4	4	4	3.81	5.23
Q8IRV6|Q8IRV6_DROME	+ -	67.54	2	2	2	2.15	4.48
sp|Q8MUJ1|EIGER_DROME	- +							44.76	1	1	1	2.22	1.93
Q7JR91|Q7JR91_DROME	- +							30.76	1	1	1	5.26	3.19
A0A0B4KH43|A0A0B4KH43_DROME	+ +	43.23	1	1	1	2.33	2.86	41.27	1	1	1	2.33	2.63
A1A6X4|A1A6X4_DROME	+ +	168.26	11	7	7	11.29	25.65	75.05	7	4	4	6.45	13.75
A0A0B4KI37|A0A0B4KI37_DROME	+ -	97.49	2	2	2	0.92	1.43
H0RN81|H0RN81_DROME	+ -	157.57	6	5	5	38.46	71.3
sp|Q24535|SRF_DROME	- +							47.02	1	1	1	2.38	3.56
Q9VAY2|Q9VAY2_DROME	+ +	284.97	37	31	29	28.18	41.8	140.02	14	11	10	10	12.71
Q86BS7|Q86BS7_DROME	+ -	273.2	46	36	36	24	30.53
Q6AWG5|Q6AWG5_DROME	+ +	93.73	3	2	2	6.67	8.5	60.37	1	1	1	3.33	5.28
O97365|O97365_DROME	+ +	103.26	4	4	4	12.5	17.76	34.8	1	1	1	3.12	2.63
Q9VBH8|Q9VBH8_DROME	+ +	63.3	3	3	3	7.5	16.67	58.81	3	2	2	5	9.88
Q4V721|Q4V721_DROME	+ -	34.29	2	1	1	0.88	1.51
M9PC99|M9PC99_DROME	+ +	246	24	22	22	24.72	22.99	141.16	10	8	8	8.99	6.99
C6TP50|C6TP50_DROME	+ +	119.93	5	5	5	8.33	12.35	66.98	2	2	2	3.33	3.98
sp|A1Z9X0-4|APKC_DROME	+ -	99.41	3	3	3	4.76	6.49
Q9W3Q0|Q9W3Q0_DROME	+ -	80.23	4	2	1	8	10.09
Q9V3V9|Q9V3V9_DROME	+ -	69.01	2	2	2	4.26	5.01
Q8IRI5|Q8IRI5_DROME	- +							45.9	1	1	1	1.19	1.37
A2VES4|A2VES4_DROME	+ -	139.19	6	5	5	21.74	42.75
M9MRJ4|M9MRJ4_DROME	- +							103.93	5	5	5	0.4	0.49
Q9XZ53|Q9XZ53_DROME	- +							49.73	2	2	2	2.78	1.94
B7Z131|B7Z131_DROME	+ +	120.01	7	7	7	5.79	6.16	33.19	1	1	1	0.83	0.81
sp|Q24246-12|DYIN_DROME	- +							52.68	2	2	2	3.12	2.91
sp|Q27415|NLP_DROME	+ +	114.4	3	3	3	15	21.71	99.91	16	4	4	20	27.63
A0A0B4KFB8|A0A0B4KFB8_DROME	+ +	68.1	3	3	2	1.47	3.12	27.19	1	1	1	0.49	0.62
Q8T6I0|Q8T6I0_DROME	+ +	292.08	36	29	29	38.67	63.3	161.11	17	11	11	14.67	23.6
A0A0B4LEF8|A0A0B4LEF8_DROME	+ +	80.94	3	3	3	2.22	3.5	30.91	1	1	1	0.74	0.96
Q7JZM3|Q7JZM3_DROME	+ -	70.35	2	2	2	6.9	9.96
Q7JZD3|Q7JZD3_DROME	+ +	305.94	45	18	18	56.25	72.51	162.52	37	9	9	28.12	41.24
Q9GTU6|Q9GTU6_DROME	+ -	103.21	3	3	3	1.84	2.74
M9PBH8|M9PBH8_DROME	+ -	82.85	2	2	2	1.65	4.28
B7YZY9|B7YZY9_DROME	+ +	69.14	2	2	2	1.92	2.11	41.79	1	1	1	0.96	1.05
X2JEC6|X2JEC6_DROME	+ +	58.45	1	1	1	0.7	1.04	42.71	1	1	1	0.7	0.69
M9PHG0|M9PHG0_DROME	+ +	195.52	14	14	14	7.65	12.92	37.24	1	1	1	0.55	0.7
M9NFA7|M9NFA7_DROME	+ +	92.52	3	3	3	1.52	1.75	36.34	1	1	1	0.51	0.44
M9NES6|M9NES6_DROME	- +							37.82	1	1	1	0.25	0.38
Q960T6|Q960T6_DROME	- +							28.26	1	1	1	0.56	0.66
Q9VC28|Q9VC28_DROME	- +							27.02	1	1	1	4.17	4.44
Q8IP80|Q8IP80_DROME	+ +	175.67	11	10	10	19.61	31.5	43.69	1	1	1	1.96	2.62
A0A0B4LFD2|A0A0B4LFD2_DROME	+ +	278.3	40	28	28	31.82	43.59	246.39	95	32	32	36.36	44.61
Q86NS1|Q86NS1_DROME	+ -	187.79	12	12	11	9.92	12.92
L0CPB0|L0CPB0_DROME	+ -	144.92	5	4	4	6.15	11.47
Q7KPK6|Q7KPK6_DROME	+ -	201.01	10	10	10	19.23	31.84
E1JJA4|E1JJA4_DROME	+ +	217.6	15	14	14	12.73	20.84	53.71	2	2	2	1.82	2.72
sp|P48148|RHO1_DROME	+ +	122.56	6	6	6	20.69	42.19	38.02	1	1	1	3.45	5.21
sp|Q9VIS1|CDGAP_DROME	+ +	127.44	4	4	4	1.96	3.69	41.93	1	1	1	0.49	0.71
Q7YZB2|Q7YZB2_DROME	- +							111.81	6	5	5	2.69	4.02
Q6NLJ9|Q6NLJ9_DROME	+ +	137.08	3	3	3	23.08	56.82	72.15	2	1	1	7.69	23.86
Q9I7V7|Q9I7V7_DROME	+ -	62.61	1	1	1	2.78	4
Q9V3F8|Q9V3F8_DROME	+ +	128.11	3	3	3	12	14.64	38.32	1	1	1	4	3.21
Q9VF70|Q9VF70_DROME	+ +	178.99	7	7	7	21.88	40.38	42.73	1	1	1	3.12	3.85
A0A0B4K7S0|A0A0B4K7S0_DROME	+ +	218.38	22	22	22	7.86	9.92	80.28	4	4	4	1.43	1.41
sp|P04146-2|COPIA_DROME	+ +	229.23	19	13	13	21.31	30.28	40.61	1	1	1	1.64	2.35
Q9VYG8|Q9VYG8_DROME	+ -	223.55	14	10	10	43.48	66.27
A0A0S0WNT6|A0A0S0WNT6_DROME	+ -	151.44	8	7	7	12.5	26.36
Q9VYE9|Q9VYE9_DROME	+ +	168.29	5	5	5	7.81	21.36	93.02	3	3	3	4.69	13.32
Q7KUA4|Q7KUA4_DROME	+ +	245.7	17	15	15	16.85	33	56.39	2	2	2	2.25	3.43
sp|Q02645|HTS_DROME	+ -	168.6	7	7	7	5.56	10.81
sp|Q9VXT5|C19L2_DROME	+ +	199.79	11	11	11	8.94	19.8	28.69	2	1	1	0.81	1.46
Q8MZ73|Q8MZ73_DROME	- +							42.24	2	2	1	7.14	5.93
A0A0B4LGC6|A0A0B4LGC6_DROME	+ +	107.83	2	2	2	5.56	11.11	109.96	5	5	5	13.89	19.44
B4F5U4|B4F5U4_DROME	+ +	41.37	1	1	1	3.57	4.52	39.29	1	1	1	3.57	4.02
M9PC73|M9PC73_DROME	- +							27.63	1	1	1	0.68	0.69
C7LA69|C7LA69_DROME	- +							105.29	7	5	5	7.81	16.77
sp|Q8IN81-6|FRU_DROME	- +							67.07	2	2	2	2.67	2.79
A0A0B4K6U6|A0A0B4K6U6_DROME	- +							122.37	9	4	4	9.52	16.56
X2JDP6|X2JDP6_DROME	+ +	237.53	16	14	14	19.18	28.9	108.1	7	5	5	6.85	8.64
sp|Q7KRY7-2|LAP4_DROME	+ -	97.49	2	2	2	1.25	1.99
Q8T4E7|Q8T4E7_DROME	+ -	128.55	7	5	5	11.9	17.71
Q7KSW3|Q7KSW3_DROME	+ +	87.83	3	3	3	9.68	13.08	49.55	1	1	1	3.23	5.91
Q7KVR8|Q7KVR8_DROME	+ -	30.1	1	1	1	1.14	1.22
sp|Q94899|CSN2_DROME	+ -	72.16	4	4	4	7.02	9.68
A0A0B4KG56|A0A0B4KG56_DROME	+ -	26.69	1	1	1	0.99	1.73
sp|Q9V3A6|ERO1L_DROME	+ +	212.34	11	10	10	17.54	32.09	33.26	1	1	1	1.75	1.45
Q7K3Z8|Q7K3Z8_DROME	+ +	33.83	1	1	1	2.5	2.94	29	1	1	1	2.5	2.06
A0A0B4KGL6|A0A0B4KGL6_DROME	- +							43.29	2	1	1	2.78	4.43
sp|C0HKA0|RS14A_DROME	+ +	137.52	9	7	7	25	47.02	99.2	7	3	3	10.71	23.84
A8JNN1|A8JNN1_DROME	+ -	134.21	6	5	5	2.76	5.74
Q7K511|Q7K511_DROME	+ +	227.3	16	14	14	24.14	36.96	48.6	1	1	1	1.72	2.63
C9QP47|C9QP47_DROME	- +							178.67	36	14	14	14.74	24.06
sp|P29327|RS6_DROME	+ +	132.07	6	5	5	7.69	22.18	89.39	4	3	3	4.62	14.11
sp|P41572|6PGD_DROME	+ +	148.99	7	6	6	11.76	18.5	38.64	1	1	1	1.96	1.66
C4IY11|C4IY11_DROME	+ +	44.46	1	1	1	2.56	2.4	69.36	2	2	2	5.13	5.82
O44432|O44432_DROME	+ -	47.68	1	1	1	1.79	2.69
sp|Q24523|BUN2_DROME	+ -	40.63	1	1	1	1.45	1.2
H5V8C8|H5V8C8_DROME	+ -	128.55	7	5	5	11.11	17.32
sp|P25161|PSMD3_DROME	+ +	150.72	9	9	9	12	19.23	67.49	2	2	2	2.67	4.25
X2JIR4|X2JIR4_DROME	+ +	120.01	7	7	7	5.34	5.6	33.19	1	1	1	0.76	0.74
Q7KTC9|Q7KTC9_DROME	+ -	166.84	11	9	9	5.56	8.59
A1ZBW0|A1ZBW0_DROME	+ +	105.65	4	4	4	8	11.35	104.36	5	5	5	10	13.35
A0A0B4LGZ6|A0A0B4LGZ6_DROME	+ +	251.64	24	24	24	7.74	12.47	84.24	4	4	4	1.29	1.73
A0A0B4K7C4|A0A0B4K7C4_DROME	+ +	106	6	6	6	8.57	12.1	40.8	1	1	1	1.43	2.02
M9PB68|M9PB68_DROME	+ +	167.77	13	10	10	1.98	2.52	114.13	7	7	7	1.38	1.79
Q8IPW1|Q8IPW1_DROME	- +							69.62	2	2	2	2.04	4.22
Q24457|Q24457_DROME	+ -	25.02	1	1	1	2.38	2.27
sp|Q86S05-3|LIG_DROME	+ +	226.41	16	11	11	14.29	15.47	165.31	14	8	8	10.39	10.74
sp|P83100|MK14C_DROME	+ -	189.48	14	11	11	26.19	35.96
Q6IKC0|Q6IKC0_DROME	+ -	52.77	1	1	1	14.29	14.29
sp|Q9VVI9|CHMP5_DROME	+ +	117.5	4	3	3	9.68	12.39	60.83	2	2	2	6.45	7.52
Q9V3V2|Q9V3V2_DROME	+ -	90.53	3	3	3	12.5	18.98
A0A0B4KI24|A0A0B4KI24_DROME	+ +	114.4	3	3	3	15	21.71	99.91	16	4	4	20	27.63
Q9VN51|Q9VN51_DROME	+ +	213.91	18	15	15	11.28	18.99	143.24	10	10	10	7.52	7.99
M9PCG1|M9PCG1_DROME	+ -	214.01	16	13	13	20.97	28.02
Q6NQX0|Q6NQX0_DROME	+ -	51.64	1	1	1	0.98	1.09
Q4AB57|Q4AB57_DROME	+ -	65.38	2	2	2	8	25.81
Q9VPD7|Q9VPD7_DROME	+ -	53.87	1	1	1	1.3	3.29
Q9VZF1|Q9VZF1_DROME	- +							59.76	2	2	2	3.85	3.82
X2J6X1|X2J6X1_DROME	+ -	109.22	3	3	3	9.68	19.35
Q9VJZ4|Q9VJZ4_DROME	+ +	33	1	1	1	3.57	5.56	54.68	2	2	2	7.14	11.81
Q9W1M7|Q9W1M7_DROME	+ -	55.56	1	1	1	0.88	1.05
Q9VPM7|Q9VPM7_DROME	- +							103.45	3	3	3	4	9.51
Q9VAN7|Q9VAN7_DROME	+ -	81.81	3	3	3	9.68	14.51
sp|Q9V5M3-3|LOLA6_DROME	- +							74.65	3	2	2	3.08	3.63
X2JEJ0|X2JEJ0_DROME	+ +	231.94	17	15	15	22.39	33.58	79.98	4	4	4	5.97	12.34
Q9VWL4|Q9VWL4_DROME	- +							35	1	1	1	1.16	2.68
Q9VMH8|Q9VMH8_DROME	+ -	41.36	1	1	1	3.85	8.73
sp|P61209|ARF1_DROME	+ -	135.18	9	5	3	23.81	35.71
Q9VRJ6|Q9VRJ6_DROME	+ -	59.95	2	2	2	6.06	13.84
M9PEH8|M9PEH8_DROME	+ -	62.33	1	1	1	1.35	1.51
sp|Q8IN81-8|FRU_DROME	- +							67.07	2	2	2	2.7	3.31
sp|P16378|GNAO_DROME	+ +	136.44	6	6	5	13.95	19.77	32.95	1	1	1	2.33	2.26
A4V3J5|A4V3J5_DROME	- +							130.42	8	6	5	14.29	19.73
C7LAG1|C7LAG1_DROME	+ -	109.22	4	4	4	4.65	6.55
sp|Q9V6B9|NUP54_DROME	- +							45.69	1	1	1	1.85	1.48
Q8I9J6|Q8I9J6_DROME	+ +	333.5	66	39	39	39.8	46.29	109.83	6	6	6	6.12	6.45
L0CRF4|L0CRF4_DROME	+ +	155.87	9	6	6	14.29	33.77	59.02	2	2	2	4.76	11.26
sp|Q9VN25|EIF3A_DROME	+ +	230.19	21	19	19	8.41	18.16	151.03	16	14	14	6.19	11.84
C0MLC9|C0MLC9_DROME	+ -	223.55	14	10	10	43.48	66.27
L0CR44|L0CR44_DROME	- +							59.02	2	2	2	4.76	11.26
A1Z8A4|A1Z8A4_DROME	+ -	25.02	1	1	1	1.69	1.43
B6UX43|B6UX43_DROME	+ -	70.23	2	2	2	2.3	5.21
Q6NP72|Q6NP72_DROME	+ -	61.49	1	1	1	6.67	15.69
A0A0B4LFD9|A0A0B4LFD9_DROME	+ +	166.73	7	6	6	18.75	43.36	89.1	4	3	3	9.38	20.28
sp|P41092|RL27A_DROME	+ +	128.2	8	7	7	20	36.91	54.82	8	2	2	5.71	11.41
Q9VRA6|Q9VRA6_DROME	+ -	131.34	4	4	4	2.14	3.03
sp|P29742|CLH_DROME	+ +	319.55	51	44	44	24.58	34.86	169.91	14	13	13	7.26	9.59
L0MLJ3|L0MLJ3_DROME	+ +	215.13	12	12	12	14.46	21.59	31.3	1	1	1	1.2	1.19
E1JIG3|E1JIG3_DROME	+ -	82.71	2	2	2	2.17	2.94
Q7KSM5|Q7KSM5_DROME	+ -	237.85	16	12	12	26.67	47.77
sp|Q9VRL2|GOSR2_DROME	- +							74.27	2	2	2	6.9	10.19
Q86NK9|Q86NK9_DROME	+ -	265.36	18	18	18	17.31	23.23
Q8IH54|Q8IH54_DROME	+ -	62.61	1	1	1	7.69	12.88
Q8IGT4|Q8IGT4_DROME	- +							61	2	2	2	1.87	2.88
A1Z6H6|A1Z6H6_DROME	- +							29.58	1	1	1	1.28	1
A0APE4|A0APE4_DROME	+ +	165.5	12	5	5	20	31.94	92.89	9	4	4	16	15.97
Q9W4Y4|Q9W4Y4_DROME	- +							37.82	1	1	1	0.26	0.41
sp|P26017|PC_DROME	- +							36.57	1	1	1	1.75	2.56
X2JKH9|X2JKH9_DROME	+ -	40.53	1	1	1	0.24	0.68
Q7KN97|Q7KN97_DROME	+ +	374.56	137	65	1	47.1	63.42	295.56	571	58	58	42.03	58.68
sp|Q9V597|RL31_DROME	+ +	111.86	3	3	3	10.34	25	103.39	5	4	4	13.79	31.45
A0A075BLM7|A0A075BLM7_DROME	- +							76.85	2	2	2	1.83	2.01
A1ZBL5|A1ZBL5_DROME	+ +	43.8	1	1	1	0.93	1.47	73.44	3	3	3	2.78	2.94
sp|P50245|SAHH3_DROME	+ -	55.55	1	1	1	1.75	2.44
sp|Q8MLV1-2|LBR_DROME	- +							49.12	1	1	1	1.22	1.68
Q0E8U7|Q0E8U7_DROME	+ -	50.05	2	2	2	0.81	1.24
A4V4T4|A4V4T4_DROME	+ +	45.87	1	1	1	1.61	1.87	52.68	2	2	2	3.23	2.95
A0A0E3X848|A0A0E3X848_DROME	+ +	248.47	16	15	15	29.41	39.26	102.79	4	3	3	5.88	6.21
A0A126GUS7|A0A126GUS7_DROME	+ -	157.8	7	7	7	7.61	13.07
Q9W277|Q9W277_DROME	+ +	65.95	3	3	3	3.53	4.14	56.58	1	1	1	1.18	1.46
Q9VWJ9|Q9VWJ9_DROME	+ -	193.35	10	9	9	37.5	47.02
F6J9P5|F6J9P5_DROME	- +							33.43	1	1	1	2.27	9.24
A0A075BLM0|A0A075BLM0_DROME	- +							76.85	2	2	2	1.83	2.01
Q6NP57|Q6NP57_DROME	+ +	229.63	22	22	22	11.22	19.34	87.77	5	5	5	2.55	2.59
Q8IPN1|Q8IPN1_DROME	+ +	213.91	18	15	15	11.36	19	143.24	10	10	10	7.58	7.99
Q8T9C4|Q8T9C4_DROME	+ -	144.17	9	8	8	13.33	20.9
sp|Q9V853|SMUF1_DROME	+ +	108.02	3	3	3	2.7	4.24	36.25	1	1	1	0.9	0.94
sp|Q24208|IF2G_DROME	+ +	181.54	12	10	10	18.18	30.53	81.28	4	3	3	5.45	6.32
Q9VBQ1|Q9VBQ1_DROME	+ +	84.61	4	4	4	9.09	9.9	69.2	2	2	2	4.55	4.29
Q9VCB6|Q9VCB6_DROME	+ -	174.86	10	9	9	16.98	22.02
Q8IGK4|Q8IGK4_DROME	- +							37.68	1	1	1	1.72	1.38
Q9W2S1|Q9W2S1_DROME	+ +	49.87	2	2	2	3.08	6.23	76.72	2	2	2	3.08	5.47
A0A075BLW2|A0A075BLW2_DROME	+ -	160.45	5	5	5	4.07	6.99
Q9VUX9|Q9VUX9_DROME	+ +	151.99	8	6	6	20	24.93	73.58	2	2	2	6.67	6.3
F3YDB5|F3YDB5_DROME	- +							189.77	26	15	15	35.71	45.18
Q5IF89|Q5IF89_DROME	- +							41.89	1	1	1	2.63	4.07
X2J847|X2J847_DROME	+ -	40.63	1	1	1	1.67	1.41
Q9VVB5|Q9VVB5_DROME	+ -	84.23	3	2	2	2.94	5.01
sp|P13607-3|ATNA_DROME	+ -	226.74	18	15	15	16.85	27.06
A1Z933|A1Z933_DROME	+ -	137.94	4	3	3	21.43	54.65
sp|Q960Z0|KI10A_DROME	+ +	255.92	16	15	15	16.85	29.07	150.34	9	8	8	8.99	14.78
Q95RV5|Q95RV5_DROME	+ -	124.75	5	4	4	22.22	27.15
Q2EJP2|Q2EJP2_DROME	- +							71.75	3	2	2	6.45	5.58
Q7K3P0|Q7K3P0_DROME	+ -	131.74	7	7	7	10.29	16.49
H9ZJM9|H9ZJM9_DROME	- +							61.16	1	1	1	2.44	4.12
O76928|O76928_DROME	+ +	111.17	4	4	4	8.89	12.05	35.31	1	1	1	2.22	2.41
X2JEM4|X2JEM4_DROME	+ +	87.27	2	2	2	16.67	32.31	78.17	2	2	2	16.67	30.77
Q29R33|Q29R33_DROME	- +							63.01	1	1	1	2.04	1.98
A0A0B4LEV2|A0A0B4LEV2_DROME	+ -	176.1	9	9	9	8.26	14.9
L0CPZ4|L0CPZ4_DROME	+ +	191.47	13	10	10	14.71	16.76	116.15	7	6	6	8.82	9.92
Q9VNB9|Q9VNB9_DROME	+ +	108.6	4	4	4	10.26	21.02	102.33	6	5	5	12.82	26.75
sp|Q9VR59-7|VIP1_DROME	+ -	24.92	1	1	1	0.53	0.54
A0A126GV10|A0A126GV10_DROME	+ -	26.65	1	1	1	1.28	3.45
Q9VBU6|Q9VBU6_DROME	+ +	83.91	2	2	2	8.33	13.79	113.19	3	3	3	12.5	24.63
sp|Q24246-2|DYIN_DROME	+ +	45.87	1	1	1	1.61	1.89	52.68	2	2	2	3.23	3
Q8T3P8|Q8T3P8_DROME	+ +	122.26	6	6	6	8.11	16.52	88.77	4	4	4	5.41	6.68
Q8INR0|Q8INR0_DROME	+ -	130.69	7	6	6	13.95	17.1
A0A0B4JD23|A0A0B4JD23_DROME	+ -	68.95	1	1	1	2.08	3.64
E8NHB7|E8NHB7_DROME	+ -	31.41	1	1	1	1.79	2.11
Q9VSP0|Q9VSP0_DROME	- +							31.79	1	1	1	0.72	0.83
A0A0B4KHE9|A0A0B4KHE9_DROME	+ +	172.87	9	9	9	7.63	13.14	77.85	2	2	2	1.69	2.35
Q9VAJ9|Q9VAJ9_DROME	+ +	106.66	2	2	2	5.56	11.99	127.96	9	7	7	19.44	21.77
Q9W2P5|Q9W2P5_DROME	+ -	58.56	1	1	1	9.09	13.92
M9NGF7|M9NGF7_DROME	+ -	265.36	18	18	18	18	23.65
A4V3G9|A4V3G9_DROME	+ +	258.22	19	14	14	34.15	31.61	128.66	11	6	6	14.63	13.33
E1JIC9|E1JIC9_DROME	+ -	75.9	3	2	2	4.88	12.85
A1Z9M5|A1Z9M5_DROME	+ +	267.46	24	20	20	5.85	7.18	182.68	19	16	16	4.68	4.69
sp|O76932|PP4C_DROME	+ -	165.73	9	9	9	26.47	37.46
sp|Q9W148|URI_DROME	- +							31.27	1	1	1	0.92	1.64
sp|P46150-4|MOEH_DROME	- +							35.5	1	1	1	0.91	1.23
sp|Q8MSG8|APTX_DROME	+ -	95.06	5	5	5	6.41	8.01
Q9NFX3|Q9NFX3_DROME	+ -	50.27	1	1	1	1.12	2.11
Q9U4H0|Q9U4H0_DROME	- +							58.64	2	2	2	1.94	1.9
Q6NP27|Q6NP27_DROME	- +							41.94	1	1	1	2.17	3.86
D2NUG7|D2NUG7_DROME	+ +	53.11	2	2	2	3.64	5.53	33.48	1	1	1	1.82	1.17
B8A420|B8A420_DROME	+ +	37.92	1	1	1	2.04	2.09	57.8	2	2	2	4.08	4.18
Q8MS11|Q8MS11_DROME	- +							37.37	1	1	1	1.92	2.75
Q6NP53|Q6NP53_DROME	+ +	193.28	14	12	12	11.76	21.47	104.42	4	4	4	3.92	4.56
sp|Q7K237|C1GLT_DROME	+ +	56.24	1	1	1	2.33	3.35	75.75	3	2	2	4.65	6.19
A0AQ24|A0AQ24_DROME	- +							37.49	1	1	1	4.35	6.29
O61362|O61362_DROME	+ -	26.13	1	1	1	1.52	1.06
sp|P36241|RL19_DROME	+ +	141.12	6	5	5	8.2	25.12	94.52	3	3	3	4.92	17.24
Q8IMM7|Q8IMM7_DROME	+ -	69.94	3	3	3	3.53	4.49
sp|P55162|HEM_DROME	+ +	246.23	20	19	19	15.2	22.65	131.49	12	9	9	7.2	6.66
sp|Q4V6M7|UFSP1_DROME	+ -	62.98	2	2	2	8.7	12.39
Q9VP46|Q9VP46_DROME	+ -	233.86	16	15	15	10.95	15.34
A0A126GV12|A0A126GV12_DROME	+ +	220.83	15	13	13	16.88	32.69	68.27	2	2	2	2.6	2.97
Q8IGH0|Q8IGH0_DROME	- +							53.86	2	1	1	3.85	4.08
M9PDQ0|M9PDQ0_DROME	- +							211.24	37	30	30	9.12	14.02
Q4V3J3|Q4V3J3_DROME	+ +	68.73	4	3	3	8.82	10.97	48.54	1	1	1	2.94	3.76
Q9GQR6|Q9GQR6_DROME	+ -	59.13	1	1	1	2.04	5.56
A0A0B4K703|A0A0B4K703_DROME	+ +	31.9	1	1	1	0.16	0.25	41.97	1	1	1	0.16	0.44
Q9VAE7|Q9VAE7_DROME	+ -	25.9	1	1	1	1.25	2.05
Q9VED7|Q9VED7_DROME	+ -	62.85	2	2	2	9.52	9.38
sp|P31409|VATB_DROME	+ +	231.68	13	13	13	26	38.57	111.13	6	6	6	12	12.86
C4XVM0|C4XVM0_DROME	+ -	63.48	1	1	1	4.55	4.07
M9NDH6|M9NDH6_DROME	- +							41.71	1	1	1	1.23	1.43
M9PB64|M9PB64_DROME	+ +	116.96	8	8	8	3.11	4.71	100.54	4	4	4	1.56	1.63
Q7KVX1|Q7KVX1_DROME	+ +	265.63	26	19	19	38.78	61.63	185.76	32	14	14	28.57	34.31
C8VV32|C8VV32_DROME	+ -	170.23	12	9	9	14.06	24.18
B5RIJ9|B5RIJ9_DROME	+ +	159.75	7	5	5	22.73	45.38	105.79	22	5	5	22.73	50.77
Q9VID9|Q9VID9_DROME	+ +	74.92	3	3	3	0.81	1.99	81.32	3	3	3	0.81	1.43
H9XVM5|H9XVM5_DROME	- +							44.66	1	1	1	0.93	0.81
Q7KMP8|Q7KMP8_DROME	+ -	180.78	7	7	7	16.28	25.92
Q9VUR5|Q9VUR5_DROME	+ -	157.82	6	6	6	8.33	14.36
A0A0B4KGY6|A0A0B4KGY6_DROME	- +							42.1	1	1	1	2.13	1.28
Q9TW62|Q9TW62_DROME	+ -	160.69	8	8	8	29.63	49.49
sp|Q27294|CAZ_DROME	+ +	205.66	9	6	6	13.33	27.32	211.57	12	10	10	22.22	39.35
Q9VXH4|Q9VXH4_DROME	+ +	77.26	1	1	1	7.14	15.69	50.51	1	1	1	7.14	12.75
M9PF62|M9PF62_DROME	- +							84.31	3	3	3	2.22	2.37
Q9VC62|Q9VC62_DROME	+ +	175.65	11	11	11	11.7	21.45	107.59	8	4	4	4.26	6.13
Q9VBU2|Q9VBU2_DROME	+ -	56.62	1	1	1	1.41	3.16
A0A075BJK0|A0A075BJK0_DROME	- +							76.85	2	2	2	1.85	2.01
Q9VKB2|Q9VKB2_DROME	+ +	220.8	18	16	16	17.2	28.04	51.27	1	1	1	1.08	1.52
Q9BKE5|Q9BKE5_DROME	+ -	68.31	3	3	3	3.23	5.93
sp|Q9W334|RS28_DROME	+ +	87.27	2	2	2	16.67	32.31	78.17	2	2	2	16.67	30.77
Q5IF93|Q5IF93_DROME	- +							41.89	1	1	1	2.63	4.07
sp|Q9VJ79-3|PDE11_DROME	+ -	56.6	1	1	1	0.88	1.21
sp|Q9VLN1|WDR82_DROME	+ -	97.36	3	3	3	8.57	14.51
A0AVW1|A0AVW1_DROME	- +							30.41	1	1	1	0.9	1.03
M9PBN1|M9PBN1_DROME	+ +	149.41	5	5	5	4.95	8.17	41.32	1	1	1	0.99	0.91
Q8T9D9|Q8T9D9_DROME	+ -	97.13	2	2	2	2.33	3.12
Q9Y166|Q9Y166_DROME	+ +	163.34	8	7	7	24.14	32.86	106.89	5	4	4	13.79	17.14
A0A0B4KHW0|A0A0B4KHW0_DROME	+ -	109.9	4	2	2	2.35	6.64
sp|P17133|RU17_DROME	+ -	85.65	3	3	3	2.61	7.81
D0Z769|D0Z769_DROME	+ +	235.84	25	23	23	11.39	20.03	35.59	1	1	1	0.5	0.48
sp|Q24186|RS5A_DROME	+ +	173.52	6	6	6	17.65	28.95	82.91	3	3	3	8.82	11.4
E1JHK3|E1JHK3_DROME	+ +	103.64	6	4	4	7.27	9.9	33.4	2	1	1	1.82	2.22
A1Z8W9|A1Z8W9_DROME	- +							40.79	1	1	1	0.58	0.57
A0A0B4KF99|A0A0B4KF99_DROME	+ -	142.14	7	7	7	11.86	19.96
sp|P26686|SRR55_DROME	+ +	150.59	6	6	6	6.19	14.36	50.23	1	1	1	1.03	3.19
A0A0B4JD58|A0A0B4JD58_DROME	+ -	114.32	3	3	3	3.53	5.8
Q5BI67|Q5BI67_DROME	+ +	34.34	1	1	1	0.62	0.67	64.88	1	1	1	0.62	0.97
Q5BHU7|Q5BHU7_DROME	- +							49.11	2	2	2	3.08	3.75
H5V852|H5V852_DROME	+ -	173.6	12	10	10	9.52	12.93
A0A075BJE8|A0A075BJE8_DROME	+ -	62.39	2	2	2	4	6.1
Q7KA80|Q7KA80_DROME	+ +	105.65	4	4	4	8.51	11.49	104.36	5	5	5	10.64	13.51
Q9VN21|Q9VN21_DROME	+ +	222.28	20	15	15	17.24	37.98	175.47	13	11	11	12.64	27.16
C0MJK5|C0MJK5_DROME	+ +	160.14	7	7	7	13.21	27.76	110.85	7	5	5	9.43	19.57
Q9W2A1|Q9W2A1_DROME	+ -	65.26	2	2	2	7.69	10.31
A1Z9E3|A1Z9E3_DROME	+ +	272.44	33	20	20	32.79	55.83	188.81	29	14	14	22.95	34.56
Q7KN56|Q7KN56_DROME	+ +	210.54	14	14	14	8.81	12.53	38.27	1	1	1	0.63	0.54
M9PCJ1|M9PCJ1_DROME	+ +	225.62	17	15	15	9.62	14.01	187.2	29	19	19	12.18	13.68
sp|P91938|TRXR1_DROME	+ +	292.59	35	20	1	33.33	50	141.11	14	8	8	13.33	20.3
A8JNW5|A8JNW5_DROME	+ -	75.58	2	2	2	10.53	18.24
sp|Q9VG09-2|YELF_DROME	+ +	242.45	22	16	16	32.65	43.62	103.23	7	4	4	8.16	8.72
A8JV04|A8JV04_DROME	+ -	56.42	3	3	3	2.48	3.38
Q7JY33|Q7JY33_DROME	- +							41.21	1	1	1	2.13	3
A4V303|A4V303_DROME	+ +	224.71	17	16	16	23.19	30.7	86.28	4	4	4	5.8	8.82
X2JB38|X2JB38_DROME	- +							42.71	1	1	1	1.37	1.59
Q9VAW3|Q9VAW3_DROME	+ -	277.1	27	23	23	30.67	48.46
Q7KUD4|Q7KUD4_DROME	+ -	105.83	5	5	5	5.88	9.7
sp|Q9W462|UBP30_DROME	+ +	48.05	1	1	1	2.17	1.79	73.14	2	2	2	4.35	4.66
A0A075BK58|A0A075BK58_DROME	+ +	160.45	5	5	5	4.07	6.99	26.9	1	1	1	0.81	0.81
B7Z0T3|B7Z0T3_DROME	+ +	100.13	4	4	4	3.48	6.42	37.41	1	1	1	0.87	1.45
D5SHU5|D5SHU5_DROME	- +							41.71	1	1	1	1.11	1.35
M9PI47|M9PI47_DROME	- +							105.83	7	6	6	7.06	5.87
Q8IGK0|Q8IGK0_DROME	- +							75.3	2	2	2	3.64	4.63
Q8INQ9|Q8INQ9_DROME	+ -	130.69	7	6	6	13.64	16.95
Q8INH9|Q8INH9_DROME	+ -	71.93	2	2	2	0.74	1.86
Q9VHZ5|Q9VHZ5_DROME	+ +	87.83	3	3	3	8.82	12.6	49.55	1	1	1	2.94	5.69
Q7K4G8|Q7K4G8_DROME	+ +	73.77	2	2	2	2.41	3.58	49.4	1	1	1	1.2	2.73
A0A0B4KI02|A0A0B4KI02_DROME	+ -	68	1	1	1	2.78	2.95
Q9VWC8|Q9VWC8_DROME	+ +	202.02	12	11	11	14.67	22.56	114.58	7	6	6	8	11.28
Q8IPN8|Q8IPN8_DROME	+ +	100.13	4	4	4	4.6	8.17	37.41	1	1	1	1.15	1.84
O96083|O96083_DROME	- +							87.52	5	5	5	6.33	7.62
A0A1B2AJF9|A0A1B2AJF9_DROME	+ +	93.08	3	3	3	21.43	55.26	45.3	1	1	1	7.14	23.68
Q9VDI1|Q9VDI1_DROME	- +							89.26	3	3	3	4.69	7.09
M9PI44|M9PI44_DROME	+ +	250.31	28	16	2	26.23	46.09	171.79	19	12	12	19.67	27.11
A8JNN5|A8JNN5_DROME	+ +	58.18	2	2	2	1.5	3.6	70.22	2	2	2	1.5	1.76
Q7KTL5|Q7KTL5_DROME	+ +	227.16	16	14	14	18.92	33.94	85.28	3	3	3	4.05	5.18
sp|P49866|HNF4_DROME	+ +	117.07	4	4	4	5.71	7.81	48.1	1	1	1	1.43	1.56
sp|P0DKM0|COA3_DROME	+ +	31.74	1	1	1	6.67	10.34	27.79	1	1	1	6.67	8.05
B7YZI1|B7YZI1_DROME	- +							31.3	1	1	1	0.76	0.8
sp|Q24523-1|BUN2_DROME	+ -	40.63	1	1	1	1.75	1.33
sp|Q9I7K0|JUPIT_DROME	- +							150.48	11	8	8	29.63	51.92
Q8MZI3|Q8MZI3_DROME	+ +	237.86	23	17	14	24.29	33.13	192.02	38	19	17	27.14	31.54
Q9V9Q4|Q9V9Q4_DROME	+ +	227.63	16	12	12	26.67	47.74	68.17	3	2	2	4.44	7.06
A8DYT1|A8DYT1_DROME	+ -	50.05	2	2	2	1.31	1.88
A0A0B4KH28|A0A0B4KH28_DROME	- +							89.26	3	3	3	4.69	7.07
Q9Y162|Q9Y162_DROME	+ -	187.21	15	14	14	20.59	31.22
sp|P80455|RS12_DROME	+ +	180.3	7	6	6	33.33	55.4	74.72	5	2	2	11.11	15.83
Q9VS01|Q9VS01_DROME	+ -	56.92	1	1	1	3.57	9.39
Q86BP3|Q86BP3_DROME	+ -	25.39	1	1	1	1.85	1.78
Q9VW59|Q9VW59_DROME	+ -	135.18	8	6	6	20	32.34
Q9VZI1|Q9VZI1_DROME	+ +	185.89	9	7	7	30.43	50	108.15	5	4	4	17.39	21.28
Q9VPN5|Q9VPN5_DROME	+ -	67.24	3	3	3	3.66	7.14
sp|P22700|ATC1_DROME	+ +	164.8	8	8	8	7.62	10.59	158.56	20	15	15	14.29	18.53
A0A1B3Q3M2|A0A1B3Q3M2_DROME	+ -	47.94	1	1	1	8.33	10.83
sp|P54611|VATE_DROME	+ +	128.29	4	4	4	11.11	20.8	34.26	1	1	1	2.78	3.98
sp|P55841|RL14_DROME	- +							67.14	3	3	3	6.98	15.06
sp|O61661|CHK1_DROME	+ -	46.87	1	1	1	1.49	2.93
sp|P46824|KLC_DROME	+ +	124.56	6	6	6	8.11	12.99	105.41	5	5	5	6.76	10.04
E4NKL2|E4NKL2_DROME	+ -	116.35	4	3	3	6.25	10.83
sp|A0A126GUP6-3|MP1_DROME	+ +	103.14	3	3	3	7.89	10.53	57.54	1	1	1	2.63	3.26
sp|Q86BA1|MICAL_DROME	+ +	31.9	1	1	1	0.16	0.25	41.97	1	1	1	0.16	0.44
sp|P55824|FAF_DROME	+ +	218.38	22	22	22	7.83	9.9	80.28	4	4	4	1.42	1.4
Q7JVX4|Q7JVX4_DROME	+ +	145.88	5	4	4	10	16.94	55.39	1	1	1	2.5	3.06
Q8IPE8|Q8IPE8_DROME	+ +	248.95	27	21	21	22.83	39.11	149.87	17	12	12	13.04	16.13
A8JNI2|A8JNI2_DROME	+ +	100.6	4	3	3	0.82	2.18	76.82	3	2	2	0.55	1.39
Q7KTC5|Q7KTC5_DROME	+ -	166.84	11	9	9	5.49	8.59
M9PE12|M9PE12_DROME	+ +	148.04	6	6	6	1.81	3.86	121.54	8	8	8	2.42	4.5
E1JJM8|E1JJM8_DROME	+ +	68.1	3	3	3	2.14	3.36	68.14	2	2	2	1.43	2.59
sp|Q9V3B4|FADD_DROME	+ -	43.62	1	1	1	3.03	4.18
sp|Q9VVA0|Y9705_DROME	+ -	41.48	1	1	1	6.67	8.39
sp|Q9GQQ0-5|SPIN_DROME	+ -	52.4	1	1	1	3.45	2.24
sp|Q7YU24|MARF_DROME	+ +	203.32	16	16	16	17.02	27.28	129.84	9	8	8	8.51	10.86
Q9VFF0|Q9VFF0_DROME	+ +	258.37	23	16	16	32	45.96	189.91	73	15	15	30	37.66
A1Z9S5|A1Z9S5_DROME	+ +	89.48	3	3	3	1.47	2.51	50.22	1	1	1	0.49	0.73
Q960F4|Q960F4_DROME	+ -	156.77	10	10	10	8.2	12.54
sp|P36958|RPB9_DROME	+ -	130.49	6	5	5	31.25	54.26
Q9W0D6|Q9W0D6_DROME	+ -	44.99	1	1	1	0.87	1.02
Q9VDD2|Q9VDD2_DROME	+ -	26.64	1	1	1	0.62	1.14
A0A0B4LFV0|A0A0B4LFV0_DROME	+ +	108.55	5	5	5	4.72	6.64	41.67	1	1	1	0.94	0.91
C5I7K6|C5I7K6_DROME	+ +	231.6	18	11	11	18.97	40.63	55.88	3	3	3	5.17	6.77
Q9W2Y5|Q9W2Y5_DROME	- +							58.48	2	2	2	1.12	1.22
A0A0B4LGW1|A0A0B4LGW1_DROME	- +							42.92	1	1	1	1.19	1.59
E8NHB3|E8NHB3_DROME	+ -	115.39	4	4	4	5.33	5.11
M9NFH8|M9NFH8_DROME	+ -	264.93	39	34	34	14.41	22.27
Q8T9E3|Q8T9E3_DROME	+ +	120.51	6	4	4	1.45	2.82	91.45	4	4	4	1.45	1.76
Q9VIZ3|Q9VIZ3_DROME	+ -	190.26	12	11	11	8.21	14.99
Q8MRP5|Q8MRP5_DROME	+ -	38.96	1	1	1	0.96	0.76
Q8MS15|Q8MS15_DROME	- +							51.27	1	1	1	1.08	1.52
sp|P92208|JNK_DROME	+ -	184.53	12	10	10	27.78	33.06
M9PEK8|M9PEK8_DROME	- +							50.1	1	1	1	0.69	1.39
Q6NNA4|Q6NNA4_DROME	- +							43.09	1	1	1	1.14	2.12
H0RNC3|H0RNC3_DROME	+ -	88.05	3	3	3	4.69	7.55
Q4V5U8|Q4V5U8_DROME	+ -	60.1	1	1	1	10	13.4
Q9XZ61|Q9XZ61_DROME	+ -	145.35	7	7	7	16.28	27.47
Q9VW85|Q9VW85_DROME	+ -	31.2	1	1	1	0.72	0.54
sp|Q7KQM6-2|GGYF1_DROME	+ +	239.64	23	21	21	12.35	18.51	77.86	5	5	5	2.94	3.06
M9NFE1|M9NFE1_DROME	+ -	44.18	1	1	1	0.53	0.5
Q7YU66|Q7YU66_DROME	- +							38.38	1	1	1	0.68	1.16
Q9Y1H2|Q9Y1H2_DROME	- +							34.87	1	1	1	0.56	0.95
Q8MSQ4|Q8MSQ4_DROME	+ +	188.31	12	12	12	6.06	11.39	42.15	1	1	1	0.51	0.64
sp|P25991-4|SUF_DROME	+ -	67.14	1	1	1	1.05	1.91
E2QCQ7|E2QCQ7_DROME	+ +	56.24	1	1	1	2.33	3.35	75.75	3	2	2	4.65	6.19
Q960R0|Q960R0_DROME	+ +	62.44	1	1	1	1.96	3.06	68.81	2	2	2	3.92	4.37
F0JAF9|F0JAF9_DROME	+ -	77.07	2	2	2	6.67	10.19
B7YZQ3|B7YZQ3_DROME	- +							30.41	1	1	1	0.7	0.89
C6SV50|C6SV50_DROME	+ +	215.52	13	10	10	25	56.23	141.87	5	5	5	12.5	27.16
Q8T8Q5|Q8T8Q5_DROME	+ -	63.51	3	3	3	1.47	3.09
Q8IRH0|Q8IRH0_DROME	+ +	307.94	61	38	38	30.89	38.18	127.47	9	7	7	5.69	7.88
sp|P55828|RS20_DROME	+ +	82.68	4	2	2	9.09	22.5	87.95	9	4	4	18.18	35.83
A1YK00|A1YK00_DROME	+ +	160.93	5	5	5	6.85	12.43	83.08	4	4	4	5.48	6.44
E8NH89|E8NH89_DROME	- +							32.92	1	1	1	1.28	0.77
A0A0B4LGY5|A0A0B4LGY5_DROME	- +							42.1	1	1	1	2.33	1.68
E1JHT6|E1JHT6_DROME	+ +	181.58	8	8	8	16.67	19.93	143.66	12	9	9	18.75	16.31
A4V2A4|A4V2A4_DROME	- +							50.22	1	1	1	3.03	3.06
Q86M57|Q86M57_DROME	- +							34.3	1	1	1	1.23	1.2
sp|Q9NBK5|TRC_DROME	+ -	168.31	7	7	7	10.94	22.25
Q8IRL5|Q8IRL5_DROME	+ +	58.45	1	1	1	0.7	1.05	42.71	1	1	1	0.7	0.7
B9EQW1|B9EQW1_DROME	+ +	49.29	2	2	2	1.92	1.93	58.48	2	2	2	1.92	1.78
sp|Q9VK45|TOR_DROME	+ +	63.28	4	3	3	1.05	1.46	51.93	2	2	2	0.7	0.77
A0A0B4LFH8|A0A0B4LFH8_DROME	- +							64.02	2	2	2	1.79	1.64
M9PD90|M9PD90_DROME	+ +	102.5	4	4	4	1.77	3.6	69.02	2	2	2	0.88	0.99
G2J633|G2J633_DROME	+ +	147.75	6	6	6	19.35	28.62	54	2	2	2	6.45	5.65
Q9VTV9|Q9VTV9_DROME	+ -	110.66	4	4	4	11.43	18.65
Q3ZAL1|Q3ZAL1_DROME	+ -	72.12	2	2	2	3.12	5.32
Q9VYD8|Q9VYD8_DROME	+ +	61.42	2	2	2	5.88	14.56	57.55	1	1	1	2.94	7.59
Q9V3H7|Q9V3H7_DROME	- +							38	1	1	1	1.54	1.27
T2FFB7|T2FFB7_DROME	+ +	210.04	16	14	14	11.48	18.84	79.74	3	3	3	2.46	2.9
Q7JVK6|Q7JVK6_DROME	+ -	76.74	2	2	2	7.41	9.36
A0A0B4JCZ0|A0A0B4JCZ0_DROME	- +							178.67	36	14	14	13.46	19.39
Q1EBZ4|Q1EBZ4_DROME	- +							30.45	4	1	1	0.81	1
Q6NL82|Q6NL82_DROME	+ -	74.51	4	3	3	8.82	15.45
E6PBW8|E6PBW8_DROME	- +							130.42	8	6	5	13.95	19.35
sp|Q9XZ34|RIF1_DROME	+ +	64.21	2	2	2	1.19	1.84	47.41	1	1	1	0.6	0.78
sp|Q9VTU0|KRI1_DROME	- +							46.52	1	1	1	0.61	1.17
sp|Q8MLV1|LBR_DROME	- +							49.12	1	1	1	1.19	1.62
sp|P05552|ADF1_DROME	+ -	42.27	1	1	1	3.03	3.82
Q8T8Q9|Q8T8Q9_DROME	- +							69.62	2	2	2	6.45	13.55
C8VV40|C8VV40_DROME	- +							33.87	1	1	1	1.28	1.15
Q3KN57|Q3KN57_DROME	+ +	91.12	2	2	2	1.85	2.17	69.53	2	2	2	1.85	2
E1JJ73|E1JJ73_DROME	+ -	51.66	1	1	1	3.7	4.84
X2JCP8|X2JCP8_DROME	+ -	313.13	44	18	1	48.65	69.41
J7K3P9|J7K3P9_DROME	- +							63.94	2	2	2	11.76	8.11
sp|Q6NNF2-4|PDE8_DROME	- +							31.55	1	1	1	0.99	0.99
Q7JZR5|Q7JZR5_DROME	+ -	94.52	3	3	3	5.88	7.17
sp|Q9VMA7|TGO1_DROME	+ +	95.16	4	4	4	2.61	3.57	47.24	2	2	2	1.31	1.05
sp|P18824-2|ARM_DROME	+ -	93.4	3	3	3	4.69	5.13
sp|Q24246-6|DYIN_DROME	- +							52.68	2	2	2	3.23	2.96
sp|P26019|DPOLA_DROME	+ +	170.23	9	9	9	4.37	9.81	58.47	2	2	2	0.97	1.95
sp|Q9W088|DPOD2_DROME	+ +	192.76	15	12	12	27.91	38.05	36.28	1	1	1	2.33	2.09
W8PHN8|W8PHN8_DROME	+ -	57.45	1	1	1	1.79	2.14
A0A1B2AIV7|A0A1B2AIV7_DROME	- +							67.14	3	3	3	6.98	15.06
Q9XZ19|Q9XZ19_DROME	+ +	90.24	5	4	4	13.33	16.62	30.03	2	1	1	3.33	3.32
sp|Q9W4M8|DGT4_DROME	+ +	90.59	2	2	2	8.33	13.3	53.14	1	1	1	4.17	6.38
A0A0B4LHF9|A0A0B4LHF9_DROME	+ -	170.24	6	6	6	13.33	24.23
sp|Q9VBZ5-2|YTHDF_DROME	+ +	72.55	2	2	2	2.08	3.43	127.57	7	6	6	6.25	8.44
A0A0B4KFE4|A0A0B4KFE4_DROME	+ +	229.89	18	17	17	17.35	26.65	170.68	31	19	19	19.39	28.43
sp|P34021-3|ECR_DROME	+ -	92.8	3	3	3	4.84	5.68
B7YZQ7|B7YZQ7_DROME	- +							146.86	20	7	7	21.21	31.38
X2JC55|X2JC55_DROME	- +							61.16	1	1	1	2.56	4.25
sp|Q9W2N0|CAPZA_DROME	+ +	119.7	4	3	3	8.57	13.64	74.64	2	2	2	5.71	6.64
M9PBE8|M9PBE8_DROME	- +							35.91	1	1	1	0.83	0.83
Q9V3C8|Q9V3C8_DROME	+ -	209.92	9	9	9	20.93	31.05
Q8IRH4|Q8IRH4_DROME	+ +	37.92	1	1	1	2	2.09	57.8	2	2	2	4	4.18
E8NH07|E8NH07_DROME	+ -	58.71	1	1	1	1.54	2.64
A8DY50|A8DY50_DROME	+ -	60.45	2	2	2	1.5	1.33
A9UND2|A9UND2_DROME	- +							40.9	1	1	1	2	1.95
D5SHR2|D5SHR2_DROME	+ +	255.25	24	18	18	21.69	37.09	51.23	1	1	1	1.2	1.69
Q9NJH7|Q9NJH7_DROME	+ +	161.53	6	6	6	3.08	9.35	110.17	6	5	5	2.56	4.28
sp|Q9V447|KRH2_DROME	+ +	87.41	4	4	4	17.39	11.96	56.88	3	2	2	8.7	10.87
B1PFB2|B1PFB2_DROME	+ -	164.17	10	10	10	16.39	24.75
Q8T471|Q8T471_DROME	- +							31.71	1	1	1	1.59	1.99
Q8IQ96|Q8IQ96_DROME	+ -	37.04	1	1	1	0.95	1.53
O76248|O76248_DROME	+ +	65.84	2	2	2	2.06	2.97	43.17	1	1	1	1.03	1.43
E1JJH5|E1JJH5_DROME	- +							40.2	1	1	1	0.84	1.17
Q7KJ73|Q7KJ73_DROME	+ +	38.1	1	1	1	6.67	3.95	41.69	1	1	1	6.67	3.95
A0A126GUR6|A0A126GUR6_DROME	- +							203.87	54	14	14	23.33	36.95
sp|Q03017-2|CACT_DROME	+ -	145.67	6	6	6	15.79	18.46
sp|Q9I7T7-2|LAR4_DROME	+ +	239.79	20	14	14	15.22	19.33	120.79	6	5	5	5.43	5
sp|Q9V4S8|CSN7_DROME	+ -	75.53	2	2	2	5.88	7.91
sp|A1Z9J4|DJ1A_DROME	- +							35.11	1	1	1	3.85	5.07
A0A0B4K727|A0A0B4K727_DROME	+ -	132.82	6	6	6	4.03	5.49
X2JED0|X2JED0_DROME	+ -	51.39	1	1	1	2.86	2.94
M9NDL7|M9NDL7_DROME	+ -	91.23	3	3	3	4.23	5.47
sp|Q24154|RL29_DROME	+ -	90.34	2	2	2	10.53	14.47
sp|Q9VI10|SMD2_DROME	+ -	148.02	6	5	5	23.81	47.06
Q7JWU9|Q7JWU9_DROME	+ +	96.38	2	2	2	4.44	15.26	49.68	1	1	1	2.22	4.02
Q9W179|Q9W179_DROME	+ +	69.34	2	1	1	0.44	0.76	111.81	6	5	5	2.2	3.17
A1ZBH7|A1ZBH7_DROME	+ +	108.55	5	5	5	4.63	6.57	41.67	1	1	1	0.93	0.9
A0A0B4K7R6|A0A0B4K7R6_DROME	- +							42.37	1	1	1	1.89	2
A1Z6Z3|A1Z6Z3_DROME	+ -	142.14	7	7	7	12.28	20.12
sp|Q9W2M2|TREA_DROME	+ -	47.66	1	1	1	1.72	4.53
sp|Q9VE11|U488_DROME	- +							39.68	1	1	1	3.57	4.5
Q2Q3V8|Q2Q3V8_DROME	- +							87.77	5	5	5	2.49	2.57
sp|O77263|TRMB_DROME	+ -	111.08	3	3	3	8.82	14.06
D4G7H1|D4G7H1_DROME	+ +	152.72	5	5	5	18.52	37.43	93.85	4	4	4	14.81	17.32
Q9NFN9|Q9NFN9_DROME	- +							154.03	10	9	9	12.16	16.78
H1UUI3|H1UUI3_DROME	+ +	167.41	9	9	9	6.43	10.41	56.01	2	2	2	1.43	2.23
L0CPL5|L0CPL5_DROME	+ +	155.87	9	6	6	15.38	33.77	59.02	2	2	2	5.13	11.26
Q9VS57|Q9VS57_DROME	+ +	57.81	2	2	2	2.11	3.45	104.63	6	6	6	6.32	9.3
Q9W457|Q9W457_DROME	+ -	24.33	1	1	1	1.45	1.49
A0A0B4LH53|A0A0B4LH53_DROME	+ +	132.9	4	4	4	4.26	6.78	49.47	2	2	2	2.13	3.59
Q5BIL1|Q5BIL1_DROME	- +							67.14	3	3	3	6.98	14.12
Q9VAX8|Q9VAX8_DROME	+ -	75.66	3	3	3	2.88	3.28
E1JIZ4|E1JIZ4_DROME	- +							68.14	2	2	2	3.12	3.37
sp|Q9V9A7|MCCB_DROME	+ +	282.21	39	21	21	34.43	56.4	221.72	189	21	21	34.43	51.04
Q9VGG3|Q9VGG3_DROME	+ -	64.21	3	3	3	2.68	6.41
Q6AWF7|Q6AWF7_DROME	+ -	40.23	1	1	1	5.26	5.49
Q9VNC3|Q9VNC3_DROME	+ +	90.86	2	2	2	1.94	2.31	123.26	7	7	7	6.8	7.01
sp|O02649|CH60A_DROME	+ +	301.28	38	29	29	39.19	59.69	225.9	54	25	25	33.78	55.67
sp|Q9VQ79|AIFM1_DROME	+ +	59.47	2	2	2	2.25	3.11	190.36	18	12	12	13.48	18.94
Q9VIV9|Q9VIV9_DROME	+ -	208.19	13	12	12	30	49.03
C0MIY3|C0MIY3_DROME	+ -	136.25	7	6	6	11.32	16.67
M9PEU6|M9PEU6_DROME	+ -	33.07	1	1	1	0.78	0.98
sp|Q7K4Z4|IMD_DROME	+ -	157.94	10	5	5	19.23	29.67
sp|Q709R6-2|BOCKS_DROME	+ +	96.32	2	2	2	5.26	7.98	63.25	3	2	2	5.26	7.41
B7Z060|B7Z060_DROME	+ -	203.53	12	12	12	12.12	17.37
M9PDP6|M9PDP6_DROME	+ -	88.5	3	3	3	8.33	11.25
M9NFR6|M9NFR6_DROME	- +							37.82	1	1	1	0.29	0.44
Q9VAA9|Q9VAA9_DROME	- +							36.01	1	1	1	1.45	2.53
Q9VM57|Q9VM57_DROME	+ +	227.16	16	14	14	21.21	35.68	85.28	3	3	3	4.55	5.44
Q9VLT7|Q9VLT7_DROME	+ +	83.87	3	3	3	8.33	26.92	27.35	1	1	1	2.78	6.73
sp|Q9V7D2|VATD1_DROME	+ -	72.67	1	1	1	2.33	6.5
A4V134|A4V134_DROME	+ +	149.14	5	5	5	7.58	14.15	51.28	2	2	2	3.03	4.72
E6EK17|E6EK17_DROME	- +							137.34	9	9	9	7.38	9.44
M9PFM5|M9PFM5_DROME	+ +	146.87	9	8	8	3.74	5.72	121.46	5	5	5	2.34	4.69
Q86BK8|Q86BK8_DROME	+ +	154.1	12	8	7	27.59	43.51	106.29	4	4	4	13.79	16.32
Q9VW52|Q9VW52_DROME	- +							47.24	1	1	1	0.94	1.84
Q8T9D5|Q8T9D5_DROME	+ +	254.44	22	20	20	28.17	44.01	155.29	14	11	11	15.49	24.3
sp|Q9VN50|EI3F1_DROME	+ +	184.92	8	8	8	34.78	37.86	59.48	5	2	2	8.7	7.14
Q8SXD5|Q8SXD5_DROME	- +							35.98	1	1	1	4.35	3.42
sp|Q9W3K5|GSH1_DROME	+ -	137.95	9	8	8	9.88	17.71
sp|Q9VU58|NPLP2_DROME	+ -	64.54	2	2	2	18.18	26.74
sp|P18489-3|SYB_DROME	+ +	70.06	1	1	1	6.67	13.18	79.88	4	2	2	13.33	18.6
E2QCN4|E2QCN4_DROME	+ +	138.39	5	5	5	2.23	2.81	84.98	3	3	3	1.34	1.16
A0A0B4LGQ5|A0A0B4LGQ5_DROME	+ -	30.25	1	1	1	0.42	1.14
A0A0B4LH25|A0A0B4LH25_DROME	- +							38.39	1	1	1	0.71	0.91
Q8IGL5|Q8IGL5_DROME	- +							36.65	1	1	1	1.54	2.6
sp|P39770|SALM_DROME	- +							31.02	1	1	1	0.78	0.51
M9NE67|M9NE67_DROME	+ +	193.07	11	10	10	5.13	4.92	93.71	3	3	3	1.54	1.33
C8VV39|C8VV39_DROME	+ +	227.16	16	14	14	21.21	35.68	85.28	3	3	3	4.55	5.44
A0A0B4KI00|A0A0B4KI00_DROME	+ +	54.9	1	1	1	2.56	1.64	65.02	2	2	1	5.13	4.93
Q5IF90|Q5IF90_DROME	- +							41.89	1	1	1	2.63	4.07
Q24146|Q24146_DROME	+ +	41.31	1	1	1	0.83	0.72	43.63	1	1	1	0.83	0.81
C4IY22|C4IY22_DROME	+ +	236.93	21	17	17	22.08	27.13	110.89	7	4	4	5.19	6.13
sp|Q9V7N5-2|VATC_DROME	+ -	86.5	2	2	2	3.92	8.51
B5X0M9|B5X0M9_DROME	+ +	65.43	3	3	3	3.9	5.66	61.18	2	2	2	2.6	2.6
sp|O61492-3|FLOT2_DROME	+ -	143.78	6	6	6	11.32	19.45
sp|Q9V345|CSN4_DROME	+ +	152.98	8	8	8	16.67	24.57	46.58	1	1	1	2.08	2.95
Q9VPE1|Q9VPE1_DROME	+ -	53.87	1	1	1	2.04	5.21
Q9VF85|Q9VF85_DROME	- +							38.8	1	1	1	1.92	2.4
Q9VPJ0|Q9VPJ0_DROME	+ -	88.5	3	3	3	7.69	9.36
sp|Q24246-10|DYIN_DROME	+ +	45.87	1	1	1	1.61	1.91	52.68	2	2	2	3.23	3.03
A0A0B4LI06|A0A0B4LI06_DROME	- +							42.1	1	1	1	2.33	1.62
I1V4Y8|I1V4Y8_DROME	+ +	119.92	4	4	4	1.99	4.48	147.37	9	9	9	4.48	11.39
Q9VM04|Q9VM04_DROME	+ +	116.96	8	8	8	3.11	4.71	100.54	4	4	4	1.56	1.63
A0A0B4K620|A0A0B4K620_DROME	+ +	100.13	4	4	4	2.61	5.28	37.41	1	1	1	0.65	1.19
H6WS59|H6WS59_DROME	+ +	230.5	15	13	13	6.99	15.39	140.96	9	8	8	4.3	5.86
Q9VAT0|Q9VAT0_DROME	+ -	113.63	2	2	2	3.33	5.88
sp|Q9V3N8|THG1_DROME	+ -	138.69	2	2	2	5.71	13.64
A0A075BID9|A0A075BID9_DROME	+ +	160.45	5	5	5	4.07	6.99	26.9	1	1	1	0.81	0.81
Q95RC4|Q95RC4_DROME	+ +	154.46	7	7	7	28	31.25	42.35	1	1	1	4	5.29
sp|Q9VEK6|SUR8_DROME	+ -	34.13	1	1	1	1.85	1.25
B6UX66|B6UX66_DROME	+ -	70.23	2	2	2	3.33	5.21
A1YK56|A1YK56_DROME	+ +	174.29	10	10	10	9.52	15.13	88.59	6	5	5	4.76	5.08
A8JRH3|A8JRH3_DROME	- +							42.37	1	1	1	1.69	1.71
B7Z120|B7Z120_DROME	+ +	161.67	8	8	8	7.48	10.55	122.54	4	4	4	3.74	6.2
sp|Q8INK9-2|MSRB_DROME	+ -	44.9	1	1	1	4.76	5.81
Q9W022|Q9W022_DROME	+ +	142.63	7	4	4	21.05	42.25	104.65	8	5	5	26.32	28.17
sp|Q9VI75|PICAL_DROME	+ -	98.48	3	2	2	4.35	7.26
H1UUD4|H1UUD4_DROME	+ -	116.35	4	3	3	6.25	10.83
M9PG22|M9PG22_DROME	+ -	135.18	9	5	3	23.81	35.71
M9PFQ2|M9PFQ2_DROME	+ -	72.61	2	2	2	5.71	6.15
E1JH59|E1JH59_DROME	- +							109.87	6	6	6	5.66	9.24
Q9VKW5|Q9VKW5_DROME	+ -	126.36	6	6	6	6.38	9.66
H1ZYJ5|H1ZYJ5_DROME	- +							29.38	1	1	1	0.88	0.72
sp|Q9VGW6|MCM5_DROME	+ +	242.4	24	21	21	20.39	38.06	83.09	4	4	4	3.88	4.91
B3LF78|B3LF78_DROME	- +							140.91	12	8	8	8.89	17.65
Q8MTZ5|Q8MTZ5_DROME	+ -	174.86	10	9	9	16.67	21.2
sp|Q9VHD3|MAAI1_DROME	+ +	169.22	6	5	5	17.86	31.3	137.75	12	8	8	28.57	37.8
Q9VG04|Q9VG04_DROME	+ -	100.34	3	3	3	9.38	13.22
X2JC02|X2JC02_DROME	+ +	151.6	8	8	8	2.03	4.79	49.77	1	1	1	0.25	0.42
Q9VLB7|Q9VLB7_DROME	+ -	135.72	4	4	4	6.9	12.42
A0A0F6QCQ2|A0A0F6QCQ2_DROME	- +							91.78	3	3	3	1.56	2.87
D8FT08|D8FT08_DROME	+ -	131.14	7	5	5	19.23	22.71
F6J9M9|F6J9M9_DROME	- +							33.43	1	1	1	2.27	9.24
Q7KVA9|Q7KVA9_DROME	+ -	53	1	1	1	1.64	2.15
B9UYE3|B9UYE3_DROME	- +							71.75	3	2	2	5.71	5.35
Q9VWG2|Q9VWG2_DROME	- +							37.37	1	1	1	1.92	2.75
B7Z011|B7Z011_DROME	+ -	38.96	1	1	1	0.78	0.59
Q9VMC6|Q9VMC6_DROME	+ -	171.73	6	6	6	11.32	24.34
Q8SY75|Q8SY75_DROME	+ +	103.26	4	4	4	12.5	17.76	34.8	1	1	1	3.12	2.63
A0A0B4K6N4|A0A0B4K6N4_DROME	- +							42.37	1	1	1	1.54	1.59
A7KX19|A7KX19_DROME	- +							40.49	1	1	1	2.33	2.57
M9PCA8|M9PCA8_DROME	+ +	116.96	8	8	8	3.09	4.68	100.54	4	4	4	1.54	1.62
Q8IRC1|Q8IRC1_DROME	- +							50.1	1	1	1	0.75	1.56
Q8IMQ8|Q8IMQ8_DROME	+ -	37.63	1	1	1	2.63	4.32
Q058Z7|Q058Z7_DROME	+ -	58.45	1	1	1	1.85	2.59
A9YGF2|A9YGF2_DROME	- +							33.43	1	1	1	2.44	9.61
sp|Q9GQQ0-3|SPIN_DROME	+ +	52.4	1	1	1	2.38	1.49	81.36	2	2	2	4.76	3.97
Q9I7K4|Q9I7K4_DROME	- +							42.89	1	1	1	3.57	3.21
E8NH00|E8NH00_DROME	+ -	137.17	5	5	1	9.43	15.11
Q9V420|Q9V420_DROME	- +							78.06	5	4	4	7.14	8.15
A0A0B4KHA3|A0A0B4KHA3_DROME	+ +	242.45	22	16	16	36.36	46.65	103.23	7	4	4	9.09	9.33
Q8IGI1|Q8IGI1_DROME	+ -	62.61	1	1	1	2.38	3.63
Q9VH01|Q9VH01_DROME	+ -	28.68	1	1	1	0.24	0.21
Q8T4A9|Q8T4A9_DROME	+ -	81.63	1	1	1	1.89	4.85
sp|Q9V5M6|LOLA5_DROME	- +							74.65	3	2	2	2.3	2.91
O44226|O44226_DROME	+ -	145.36	7	5	5	41.67	53.39
sp|Q9VLV5|RUXE_DROME	+ +	99.62	2	2	2	13.33	27.66	48.31	2	1	1	6.67	15.96
A0A0B4KHL2|A0A0B4KHL2_DROME	- +							136.08	11	9	1	9.89	11.15
B4F667|B4F667_DROME	- +							37.65	2	1	1	2.56	2.03
sp|P08645|RAP1_DROME	+ +	94.49	2	2	2	7.41	12.5	80.3	4	4	4	14.81	22.28
A0A1B2AK42|A0A1B2AK42_DROME	+ -	93.12	2	2	2	9.52	21.49
A9UN89|A9UN89_DROME	- +							51.2	1	1	1	1.1	2.74
A4V201|A4V201_DROME	+ -	203.53	12	12	12	14.12	22.21
Q8IGW7|Q8IGW7_DROME	+ -	72.79	2	2	2	14.29	19.42
Q9W0C5|Q9W0C5_DROME	+ -	53	1	1	1	1.23	1.75
A0AP31|A0AP31_DROME	+ -	41.61	1	1	1	3.85	3.79
X2JG37|X2JG37_DROME	+ -	234.73	15	11	2	10.68	14.42
Q9VYK6|Q9VYK6_DROME	- +							30.03	2	1	1	0.68	0.68
Q9VRF8|Q9VRF8_DROME	- +							36.53	1	1	1	7.14	2.59
sp|Q9W552|VPS26_DROME	+ +	56.82	1	1	1	2.04	3.56	31.95	1	1	1	2.04	1.46
G3KKP7|G3KKP7_DROME	+ +	159.01	11	10	10	20.41	30.31	149.38	21	12	12	24.49	30.07
Q86NS4|Q86NS4_DROME	+ -	229.89	18	17	17	17.53	27.44
L0CQE1|L0CQE1_DROME	+ -	144.92	5	4	4	5.63	11.57
Q9VJ86|Q9VJ86_DROME	+ +	138.02	7	7	7	3.87	7.37	95.34	4	4	4	2.21	3.47
sp|Q9VAW5-1|LARP_DROME	+ +	161.41	8	7	7	4.58	7.63	101.67	5	4	4	2.61	3.85
Q9VUZ0|Q9VUZ0_DROME	+ -	108.51	2	2	2	9.52	19.47
F2FB74|F2FB74_DROME	+ -	40.23	1	1	1	4	4.05
Q9VA56|Q9VA56_DROME	- +							42.37	1	1	1	1.85	2.23
sp|A1Z7A6|ASAP_DROME	+ +	80.94	3	3	3	2.21	3.46	30.91	1	1	1	0.74	0.95
M9PGS2|M9PGS2_DROME	+ -	125.72	6	6	6	10.34	15.16
sp|P48610-3|KARG_DROME	+ -	134.01	5	5	5	9.09	17.59
sp|Q9V464|ASF1_DROME	+ -	93.68	2	2	2	11.76	11.93
sp|P48598|IF4E_DROME	+ +	163.43	7	6	6	20.69	31.66	69.88	5	2	2	6.9	13.9
O77430|O77430_DROME	+ +	156.92	7	6	6	27.27	58.02	96.22	4	4	4	18.18	23.46
sp|Q9VR59-5|VIP1_DROME	+ -	24.92	1	1	1	0.61	0.69
sp|Q9VIM5|ARPC2_DROME	+ -	85.26	4	3	3	6.67	10.96
Q9VZU4|Q9VZU4_DROME	+ -	74.02	2	2	2	5.88	11.32
A0A0B4KFD5|A0A0B4KFD5_DROME	+ -	135.03	7	6	6	8.82	14.64
M9NE45|M9NE45_DROME	+ -	134.21	6	5	5	2.89	5.43
M9PBR6|M9PBR6_DROME	- +							105.96	5	5	5	7.14	7.03
A1ZB78|A1ZB78_DROME	- +							42.35	1	1	1	4.35	6.63
E1UIA5|E1UIA5_DROME	+ +	135.67	5	5	5	9.43	15.5	42.24	2	2	1	3.77	3.87
Q8I0K6|Q8I0K6_DROME	+ -	26.64	1	1	1	1.22	2.23
Q8SXL0|Q8SXL0_DROME	+ +	107.8	3	3	3	5.66	10.46	84.8	3	3	3	5.66	9.23
Q9VJZ1|Q9VJZ1_DROME	+ -	291.55	34	24	24	30.77	46.86
Q9VGF9|Q9VGF9_DROME	+ -	145.34	8	6	6	12.77	18.98
Q7K3K5|Q7K3K5_DROME	- +							54.76	2	2	2	4.88	4.9
sp|P52034|PFKA_DROME	+ +	276.6	25	23	23	25.56	40.1	47.14	1	1	1	1.11	1.02
Q9VTY2|Q9VTY2_DROME	+ -	83.87	2	2	2	5.71	11.67
A0A0B4KF92|A0A0B4KF92_DROME	+ +	90.86	2	2	2	2.04	2.42	123.26	7	7	7	7.14	7.35
Q8IPS4|Q8IPS4_DROME	+ +	181.03	9	8	8	16.33	30.3	31.37	1	1	1	2.04	1.82
sp|Q9VWW0-4|CREBB_DROME	- +							42.1	1	1	1	3.85	3.16
Q9W3C8|Q9W3C8_DROME	+ +	220.15	16	10	10	33.33	57.2	116.1	17	6	6	20	21.6
sp|Q9VRJ1|SYAM_DROME	+ +	104.65	3	3	3	2.83	3.95	62.53	2	2	2	1.89	1.98
Q8MV37|Q8MV37_DROME	- +							121.32	5	5	5	3.82	5.18
Q8IPP4|Q8IPP4_DROME	- +							67.01	2	2	2	1.14	1.59
Q9VUZ8|Q9VUZ8_DROME	+ -	58.29	1	1	1	5.56	9.77
A0A0B4LHC9|A0A0B4LHC9_DROME	+ +	140.83	7	6	6	17.65	18.79	30.38	1	1	1	2.94	2.42
Q8MQJ3|Q8MQJ3_DROME	+ -	142.68	4	4	4	5.41	7.87
I7J4E4|I7J4E4_DROME	+ -	226.74	18	15	15	14.15	22.65
Q5ELV0|Q5ELV0_DROME	- +							38	1	1	1	1.54	1.27
Q9W3X8|Q9W3X8_DROME	+ -	45.79	1	1	1	1.49	2.51
A0A0B4KHD4|A0A0B4KHD4_DROME	- +							102.79	7	4	3	9.3	7.23
A0A0C4FEI4|A0A0C4FEI4_DROME	+ +	144.29	6	6	6	13.04	20.42	71.68	3	3	3	6.52	8.22
Q8MSA2|Q8MSA2_DROME	- +							45.7	1	1	1	0.97	1.38
A9YGE8|A9YGE8_DROME	- +							33.43	1	1	1	2.38	9.61
A8JR81|A8JR81_DROME	- +							40.8	1	1	1	0.62	1.64
Q86P95|Q86P95_DROME	+ +	201.51	13	11	11	22.45	33.33	49.67	2	2	2	4.08	3.97
B4F5G9|B4F5G9_DROME	+ -	66.6	2	2	2	4.88	4.8
Q8IHH2|Q8IHH2_DROME	+ -	62.61	1	1	1	2.7	4.05
Q86R94|Q86R94_DROME	+ -	119.01	2	2	2	8.7	16.18
C0PV34|C0PV34_DROME	- +							42.37	1	1	1	3.7	3.63
sp|Q9VCW3|NU133_DROME	+ +	240.33	21	19	19	15.7	22.58	104.51	6	6	6	4.96	5.25
A4V3L8|A4V3L8_DROME	+ +	198.56	6	5	5	16.13	22.82	103.09	18	3	3	9.68	14.37
C8VV69|C8VV69_DROME	+ +	244.17	26	11	1	29.73	39.63	172.61	70	9	1	24.32	28.46
Q6AWP8|Q6AWP8_DROME	+ +	306.8	54	37	37	32.74	50.45	64.02	2	2	2	1.77	1.62
sp|Q9VKY2|CAND1_DROME	+ -	180.64	13	13	13	10.4	13.86
sp|Q9VDT6|MRM2_DROME	+ +	105.48	4	2	2	5.13	10.4	30.29	1	1	1	2.56	6.4
A8DYD3|A8DYD3_DROME	- +							75.3	2	2	2	3.28	3.38
Q9VRP2|Q9VRP2_DROME	+ +	84.77	2	2	2	3.92	7.42	60.84	2	2	2	3.92	6.91
M9NGZ2|M9NGZ2_DROME	+ +	117.36	5	5	5	5.15	6.36	40.2	1	1	1	1.03	1.23
Q2XYI2|Q2XYI2_DROME	- +							66.29	3	3	3	17.65	14.2
Q7KUX7|Q7KUX7_DROME	+ +	194.3	10	6	6	12.5	34.36	120.59	8	6	6	12.5	17.88
Q9VAA6|Q9VAA6_DROME	- +							36.6	1	1	1	6.25	6.33
X2JG41|X2JG41_DROME	+ -	24.92	1	1	1	0.55	0.71
sp|Q86B87|MMD4_DROME	- +							65.62	2	2	2	3.17	3.61
sp|Q9VEX9|SAP18_DROME	- +							40.49	1	1	1	5.26	6.67
sp|Q9VU02|SMD1_DROME	+ -	97.42	3	3	3	10.71	36.29
O18337|O18337_DROME	+ -	39.83	1	1	1	3.57	6.6
A0ANP8|A0ANP8_DROME	- +							87.28	4	4	4	10	10.64
A1Z8A7|A1Z8A7_DROME	+ -	52.07	1	1	1	1.33	2.73
Q961Q7|Q961Q7_DROME	+ -	227.87	20	16	1	22.54	29.14
Q8MLR7|Q8MLR7_DROME	+ +	233.68	15	14	14	16.28	23.65	32.95	1	1	1	1.16	1.45
Q9NHD7|Q9NHD7_DROME	- +							56.39	2	2	2	9.52	9.04
E1JIZ1|E1JIZ1_DROME	+ -	97.49	2	2	2	0.89	1.44
A0A0B4K7W1|A0A0B4K7W1_DROME	+ -	97.49	2	2	2	0.78	1.36
Q494K3|Q494K3_DROME	+ +	53.11	2	2	2	4.76	7.21	33.48	1	1	1	2.38	1.53
A0A0B4LI25|A0A0B4LI25_DROME	+ +	231.61	26	22	22	25	38.14	151.75	12	12	12	13.64	19.43
sp|Q7KW39|MMSA_DROME	+ +	179.82	8	8	8	15.38	20.58	151.7	22	9	9	17.31	26.15
A0A0B4KHX3|A0A0B4KHX3_DROME	+ -	233.91	27	14	14	28.57	40
Q8IQH2|Q8IQH2_DROME	+ -	90.81	3	2	2	5.56	12.58
Q8MR43|Q8MR43_DROME	- +							93.02	3	3	3	6.25	12.68
A0A0B4KHH7|A0A0B4KHH7_DROME	+ -	151	9	9	9	24.32	41.9
A1ZBL9|A1ZBL9_DROME	+ +	43.8	1	1	1	0.7	1.2	73.44	3	3	3	2.1	2.39
Q59E34|Q59E34_DROME	+ +	219.11	17	17	17	6.01	13.11	125.97	5	5	5	1.77	3.48
Q2Q3V5|Q2Q3V5_DROME	- +							87.77	5	5	5	2.49	2.57
sp|P02283|H2B_DROME	+ +	111.71	3	3	3	10.71	26.83	60	2	2	2	7.14	13.82
sp|O18404|HCD2_DROME	+ +	109.24	5	5	5	18.52	29.02	40.37	1	1	1	3.7	4.71
M9PBF6|M9PBF6_DROME	+ -	167.82	8	8	8	6.25	9.93
Q95SE0|Q95SE0_DROME	- +							35.28	1	1	1	3.57	4.58
Q9VK46|Q9VK46_DROME	- +							36.15	2	1	1	11.11	3.41
Q08212|Q08212_DROME	+ +	186.63	8	7	7	18.92	21.08	82.44	2	2	2	5.41	6.67
Q9W499|Q9W499_DROME	+ -	91.59	4	3	3	7.32	22.76
M9NFI9|M9NFI9_DROME	+ +	156.46	9	9	9	4.04	5.87	146.87	9	9	9	4.04	5.12
Q7YZ95|Q7YZ95_DROME	+ -	54	1	1	1	1.61	2.5
sp|Q24276|CDC37_DROME	- +							33.8	1	1	1	1.54	2.31
F6MIV3|F6MIV3_DROME	- +							46.44	1	1	1	14.29	12.79
A0A0B4LHS9|A0A0B4LHS9_DROME	+ -	48.23	1	1	1	2.86	2.07
Q0KHU2|Q0KHU2_DROME	+ +	224.69	13	12	12	19.35	27.42	37.68	1	1	1	1.61	1.27
Q8SZN5|Q8SZN5_DROME	+ -	221.64	14	12	12	30.77	56.72
L0CRF8|L0CRF8_DROME	- +							59.02	2	2	2	4.35	11.26
A0A0B4KEU9|A0A0B4KEU9_DROME	+ -	60.45	2	2	2	2.82	2.74
C5I7Q9|C5I7Q9_DROME	+ -	265.36	18	18	18	17.14	23.08
Q7YU03|Q7YU03_DROME	+ -	56.42	3	3	3	2.48	3.36
sp|Q6AWN0|MTND_DROME	+ -	195.25	13	10	10	41.67	61.83
A0A1B2AKG3|A0A1B2AKG3_DROME	- +							58.05	2	2	2	13.33	12.03
B3DN76|B3DN76_DROME	+ -	110.22	3	3	3	2.83	5.45
Q9VJ61|Q9VJ61_DROME	+ +	215.62	17	14	14	29.17	39.25	46.93	1	1	1	2.08	2.57
sp|Q9W3C7|PPT1_DROME	+ -	72.31	2	2	2	8	5.41
X2J7P4|X2J7P4_DROME	- +							60.85	2	2	2	5.56	6.92
Q9I7T5|Q9I7T5_DROME	- +							76.33	2	2	2	18.18	21.31
sp|Q9V3Y2|DRE2_DROME	+ -	258.45	21	14	14	50	71.37
Q8T921|Q8T921_DROME	+ +	98.96	3	3	3	4.76	8.72	44.26	1	1	1	1.59	2.29
Q8T8Q1|Q8T8Q1_DROME	- +							29.58	1	1	1	1.28	1
M9PDC4|M9PDC4_DROME	+ -	199.33	11	10	10	35.71	53.51
I6QP77|I6QP77_DROME	+ -	33.11	1	1	1	1.82	2.21
M9PCP4|M9PCP4_DROME	+ +	177.11	6	6	6	8.96	13.61	73.97	3	3	3	4.48	5.54
A4UZW2|A4UZW2_DROME	- +							33.76	1	1	1	2.27	3.19
M9NG39|M9NG39_DROME	+ +	165.45	8	8	8	8	15.3	163.75	13	10	10	10	17.32
sp|Q9VP05|MED1_DROME	+ +	124.35	4	4	4	3.15	4.81	89.74	3	3	3	2.36	3.66
Q9XZE4|Q9XZE4_DROME	+ +	212.73	16	12	12	33.33	34.55	141.88	25	9	9	25	27.53
Q2EJL5|Q2EJL5_DROME	- +							71.75	3	2	2	6.45	5.35
Q9VEX2|Q9VEX2_DROME	+ -	106	6	6	6	10	14.22
sp|P15007|ENO_DROME	+ +	251.95	30	19	19	30.65	54.2	165.43	19	11	11	17.74	32.4
sp|P54359|SEPT2_DROME	+ -	162.42	7	6	6	9.52	22.91
Q9VJ12|Q9VJ12_DROME	- +							35.96	1	1	1	0.69	2.03
sp|Q03751-3|DNJC5_DROME	- +							42.76	1	1	1	5.26	4.04
D3DMK3|D3DMK3_DROME	+ +	305.94	45	18	18	54.55	66.35	162.52	37	9	9	27.27	37.74
sp|Q9W0T1-3|NU301_DROME	+ +	148.04	6	6	6	2.33	4.77	121.54	8	8	8	3.1	5.56
M9PI58|M9PI58_DROME	+ +	160.45	5	5	5	4.07	6.91	26.9	1	1	1	0.81	0.8
sp|Q9XZU1|XPO2_DROME	+ -	107.03	6	5	5	5.68	7.18
M9PHK8|M9PHK8_DROME	+ +	117.36	5	5	5	4.85	6.19	40.2	1	1	1	0.97	1.2
sp|P18431-3|SGG_DROME	+ +	173.6	12	10	10	21.74	24	91.69	4	4	4	8.7	6.78
C0MK70|C0MK70_DROME	+ -	189.68	12	8	8	36.36	52.81
Q9W149|Q9W149_DROME	- +							61	2	2	2	1.87	2.88
Q9W4Z1|Q9W4Z1_DROME	+ -	93.89	2	2	2	1.54	3.48
A0AP30|A0AP30_DROME	+ -	41.61	1	1	1	3.85	3.79
A4V1F9|A4V1F9_DROME	- +							84.01	12	2	2	1.8	3.28
sp|Q9Y140|DHRS7_DROME	+ +	131.84	3	3	3	7.5	14.42	40.41	1	1	1	2.5	5.21
sp|Q8IH24|MED31_DROME	- +							56.32	2	2	2	10	9.31
Q7JWF1|Q7JWF1_DROME	- +							41.07	1	1	1	1.67	1.82
Q9VB05|Q9VB05_DROME	+ +	274.91	37	32	32	36.78	48.56	89.09	5	5	5	5.75	4.9
Q9VPD3|Q9VPD3_DROME	- +							27.23	1	1	1	1.79	2.61
A1ZBM2|A1ZBM2_DROME	+ -	95.57	2	2	2	6.9	11.07
C4IXY4|C4IXY4_DROME	+ -	107.34	5	3	3	3.37	2.89
X2JDY2|X2JDY2_DROME	+ -	40.53	1	1	1	0.24	0.68
A4V3Q6|A4V3Q6_DROME	+ -	296.86	176	20	1	32.26	46.97
Q6AWS1|Q6AWS1_DROME	+ +	77.51	5	4	4	2.19	5.54	85.83	4	4	4	2.19	2.94
Q9VF02|Q9VF02_DROME	+ -	182.91	10	10	10	5.1	6.14
O96739|O96739_DROME	+ -	150.99	5	5	5	11.11	19.31
Q9Y125|Q9Y125_DROME	+ +	199.53	13	11	11	11.34	14.48	91.95	5	5	5	5.15	4.72
Q9VDE4|Q9VDE4_DROME	+ -	113.34	4	4	4	10	15.03
E1JJS1|E1JJS1_DROME	- +							32.37	1	1	1	2.7	2.61
A0A0B4JD47|A0A0B4JD47_DROME	+ -	60.45	2	2	2	2.27	2.25
Q24007|Q24007_DROME	+ +	45.17	1	1	1	0.87	1.24	58.83	3	2	2	1.74	2.57
sp|Q95029|CATL_DROME	+ +	278.18	34	12	12	27.91	38.27	179.84	46	11	11	25.58	31
Q9N9Z6|Q9N9Z6_DROME	+ +	100.8	5	5	5	2.76	4.21	108.29	4	4	4	2.21	2.73
sp|A1ZAB5|CLU_DROME	- +							58.75	2	2	2	1.24	1.73
M9NDC3|M9NDC3_DROME	+ +	173.49	10	10	10	14.49	16.52	89.73	4	4	4	5.8	5.32
sp|Q94522|SUCA_DROME	+ +	188.41	10	7	7	17.07	28.66	126.49	14	6	6	14.63	21.95
A8JRE3|A8JRE3_DROME	+ +	100.8	5	5	5	2.78	4.17	108.29	4	4	4	2.22	2.7
A8JNU2|A8JNU2_DROME	+ +	181.89	12	11	11	7.33	10.56	106.56	3	3	3	2	3.05
A0A0B4K6T3|A0A0B4K6T3_DROME	- +							29.29	1	1	1	0.74	0.55
E4NKM3|E4NKM3_DROME	+ -	154.31	9	8	8	14.04	25
sp|Q9VB62|DPOA2_DROME	+ -	107.69	4	4	4	6.9	10.18
Q541F9|Q541F9_DROME	- +							36.57	1	1	1	1.75	2.56
Q9XTL2|Q9XTL2_DROME	+ +	75.71	3	3	3	5.77	5.95	41.51	1	1	1	1.92	2.32
sp|Q00168-4|KCC2A_DROME	+ +	149.14	5	5	5	8.06	14.69	51.28	2	2	2	3.23	4.9
H7BWS2|H7BWS2_DROME	+ +	187.58	12	12	12	19.35	24.39	94.97	4	4	4	6.45	6.92
Q8IPY3|Q8IPY3_DROME	+ -	154.31	9	8	8	14.04	25.06
A8DY95|A8DY95_DROME	+ -	52.07	1	1	1	1.3	2.53
sp|Q9I7S8|PUR6_DROME	+ +	241.28	25	16	16	29.63	46.39	129.15	15	7	7	12.96	20.05
sp|Q27421-2|OSP_DROME	- +							28.01	1	1	1	0.53	1.38
sp|Q7K2Y9|NTAQ1_DROME	+ -	76.86	2	1	1	5	8.29
C0MJM8|C0MJM8_DROME	+ -	46.84	1	1	1	2.17	2.88
sp|Q24246-8|DYIN_DROME	- +							52.68	2	2	2	3.23	2.99
X2J9R2|X2J9R2_DROME	+ +	280.97	28	17	17	31.48	55.13	141.07	20	10	10	18.52	28.21
Q9VB46|Q9VB46_DROME	+ -	144.26	5	5	5	9.09	10.19
X2JGG6|X2JGG6_DROME	+ -	92.18	3	3	3	12.5	21.63
sp|Q9VPC0|KP58_DROME	+ -	34.19	1	1	1	0.65	1.89
sp|Q9VT65|CANB_DROME	+ -	128.38	7	7	4	8.05	9.73
A0A0B4KF34|A0A0B4KF34_DROME	+ -	112.2	4	4	4	4.04	8.02
sp|P26686-5|SRR55_DROME	+ +	150.59	6	6	6	6.25	15.21	50.23	1	1	1	1.04	3.38
E1JGX3|E1JGX3_DROME	+ +	167.93	8	8	8	3.36	5.26	51.81	1	1	1	0.42	1.12
Q95RY2|Q95RY2_DROME	+ -	140.75	4	4	4	13.79	24.05
Q9W033|Q9W033_DROME	- +							52.87	1	1	1	3.45	8.24
Q9VJH8|Q9VJH8_DROME	+ -	37.54	1	1	1	1.69	1.29
A1Z813|A1Z813_DROME	+ +	190.25	12	11	11	13.1	11.66	95.84	5	5	5	5.95	3.8
X2JG90|X2JG90_DROME	+ -	165.73	9	9	9	26.47	37.46
X2JFX0|X2JFX0_DROME	+ -	114	5	4	4	12.12	29.19
F0JAH0|F0JAH0_DROME	- +							27.44	1	1	1	4.76	3.98
A5XCQ7|A5XCQ7_DROME	+ -	47.66	1	1	1	1.72	4.53
sp|Q9W062|MFAP1_DROME	+ +	110.84	4	4	4	4.3	7.95	32.27	1	1	1	1.08	3.56
sp|Q99323-4|MYSN_DROME	- +							78.23	3	3	3	0.91	1.69
A4UZL3|A4UZL3_DROME	- +							31.3	1	1	1	0.69	0.7
sp|M9NEY8-3|DMAD_DROME	- +							30.57	1	1	1	0.52	0.31
Q7KNC5|Q7KNC5_DROME	+ +	100.13	4	4	4	3.67	6.93	37.41	1	1	1	0.92	1.56
Q9VZ55|Q9VZ55_DROME	+ +	97.5	4	4	4	2.35	4.81	37.41	1	1	1	0.59	0.7
sp|P55035|PSMD4_DROME	+ +	94.53	2	2	2	4.76	7.58	37.4	1	1	1	2.38	2.02
sp|Q8SWU7|OLA1_DROME	+ -	26.32	1	1	1	1.72	3.53
E1JJ21|E1JJ21_DROME	- +							42.37	1	1	1	2.17	2.42
B7Z0E0|B7Z0E0_DROME	+ +	186.04	14	10	10	16.67	28.39	50	1	1	1	1.67	2.3
C8VV55|C8VV55_DROME	+ +	124.35	4	4	4	3.85	6.57	89.74	3	3	3	2.88	5
Q9VUC1|Q9VUC1_DROME	+ +	204.99	11	11	11	11.83	19.78	53.49	1	1	1	1.08	1.49
Q0KIB3|Q0KIB3_DROME	+ +	151.46	6	6	6	10.17	18.52	51.17	1	1	1	1.69	2.96
M9PI51|M9PI51_DROME	+ -	100.98	3	3	3	5.08	10.29
C8VV14|C8VV14_DROME	+ +	278.97	37	23	23	54.76	68.98	189.77	26	15	15	35.71	45.43
Q8T006|Q8T006_DROME	+ +	56.67	1	1	1	5	4.66	71.59	2	2	2	10	15.68
M9PIG8|M9PIG8_DROME	+ +	94.53	2	2	2	4.76	7.58	37.4	1	1	1	2.38	2.02
R9Q794|R9Q794_DROME	+ +	178.05	14	11	11	18.97	40.47	98.88	7	4	4	6.9	14.05
Q59DP8|Q59DP8_DROME	- +							137.34	9	9	9	7.83	10
Q9W4M7|Q9W4M7_DROME	+ +	187.05	10	10	10	5.78	7.27	117.99	6	5	5	2.89	3.77
A1Z7Q8|A1Z7Q8_DROME	- +							51.55	2	2	2	6.25	6.45
B5RIR1|B5RIR1_DROME	- +							56.03	2	2	2	5.88	5.83
Q9VX15|Q9VX15_DROME	+ +	131.01	4	4	4	8.7	12.18	57.76	1	1	1	2.17	4.53
Q9VWP5|Q9VWP5_DROME	+ +	27.84	1	1	1	0.36	0.4	120.08	6	6	6	2.16	3.02
Q8IGG3|Q8IGG3_DROME	- +							42.35	1	1	1	4	5.45
M9PE64|M9PE64_DROME	+ -	131.07	5	5	5	3.01	5.29
M9PDU4|M9PDU4_DROME	+ +	47.93	2	2	2	7.41	10.5	42.06	2	2	2	7.41	10.5
Q8MSZ7|Q8MSZ7_DROME	+ -	101.34	3	3	3	7.89	15.1
B6UY86|B6UY86_DROME	- +							42.92	1	1	1	0.79	1.91
sp|P52304|POLO_DROME	+ +	254.86	24	17	17	21.25	37.85	76.1	3	3	3	3.75	7.47
H7BWU8|H7BWU8_DROME	- +							94.97	4	4	4	6.45	6.92
A0A0B4K631|A0A0B4K631_DROME	+ -	98.48	3	2	2	4	4.96
A0A0B4KFX7|A0A0B4KFX7_DROME	+ -	62.39	2	2	2	3.28	4.02
A0A0B4KG97|A0A0B4KG97_DROME	- +							67.07	2	2	2	2.3	2.49
sp|Q9W4D2|RNP4F_DROME	+ +	142.66	8	7	7	6.14	11.16	92.29	4	3	3	2.63	3.93
A0A0B4KG54|A0A0B4KG54_DROME	+ -	232.42	20	14	14	26.92	51.39
Q7KTJ7|Q7KTJ7_DROME	+ +	70.39	2	2	2	3.28	3.24	83.5	2	2	2	3.28	3.4
B6UY93|B6UY93_DROME	- +							42.92	1	1	1	1.39	1.91
sp|P17704|RS17_DROME	+ -	198.95	12	8	8	32	58.02
sp|P41093|RL18A_DROME	+ +	123.16	9	8	8	20	43.5	76.08	3	3	3	7.5	14.69
sp|P18091-4|ACTN_DROME	+ +	130.24	7	6	6	5.26	6.93	35.67	1	1	1	0.88	1.01
D5AEM7|D5AEM7_DROME	+ -	41.52	2	2	2	2.3	3.61
Q9Y109|Q9Y109_DROME	- +							46.09	1	1	1	1.18	1.85
A0A0B4K725|A0A0B4K725_DROME	+ +	178.47	11	11	11	3.51	5.09	125.27	8	7	7	2.24	1.95
sp|Q960W6|FACR3_DROME	+ -	64.26	1	1	1	1.59	2.52
A0A0H4Y1G0|A0A0H4Y1G0_DROME	+ +	104.48	3	3	3	2.97	3.68	43.37	1	1	1	0.99	1.76
sp|Q86BY9|RIG_DROME	+ +	101.29	3	3	3	2.33	3.16	34.45	1	1	1	0.78	0.65
M9PB20|M9PB20_DROME	+ -	26.52	1	1	1	0.58	0.92
Q95SE8|Q95SE8_DROME	+ -	94.73	2	2	2	11.76	7.42
A0A0B4KHJ7|A0A0B4KHJ7_DROME	+ +	201.76	12	10	10	18.52	35.66	145.99	9	6	6	11.11	22.38
O76523|O76523_DROME	- +							80.8	3	3	3	8.82	10.09
sp|Q9XZJ4|PSA6_DROME	+ +	151.68	7	6	6	18.75	26.23	73.22	2	2	2	6.25	7.79
Q8IH32|Q8IH32_DROME	- +							36.13	6	1	1	5.26	5.15
A1YK79|A1YK79_DROME	+ -	240.33	21	19	19	15.7	22.58
Q24150|Q24150_DROME	+ +	214.04	15	13	13	27.08	37.03	64.29	2	2	2	4.17	5.14
Q95SC2|Q95SC2_DROME	- +							47.52	1	1	1	3.03	3.6
Q7KN75|Q7KN75_DROME	+ +	283.31	41	37	37	20.33	33.36	196.06	29	20	20	10.99	16.83
A0A0B4K624|A0A0B4K624_DROME	- +							111.91	9	4	2	6.45	12.01
O44117|O44117_DROME	+ -	98.13	2	2	2	3.12	5.06
A0A0B4KEK0|A0A0B4KEK0_DROME	+ -	60.45	2	2	2	1.8	1.62
Q27598|Q27598_DROME	+ -	166.6	6	6	6	7.32	12.61
A1YK86|A1YK86_DROME	+ +	240.33	21	19	19	15.7	22.58	104.51	6	6	6	4.96	5.25
Q7KTC2|Q7KTC2_DROME	+ -	166.84	11	9	9	5.56	8.59
E1JIS7|E1JIS7_DROME	+ -	131.84	5	5	5	5.05	7.86
Q9VGQ8|Q9VGQ8_DROME	+ -	148.13	7	6	6	16.22	26.48
sp|A1ZAU8-3|PTRO_DROME	- +							140.96	9	8	8	4.52	6.43
Q541C9|Q541C9_DROME	+ -	103.55	4	4	4	11.43	16.82
A0A0B4K663|A0A0B4K663_DROME	- +							41.94	1	1	1	0.57	0.96
H1ZYI0|H1ZYI0_DROME	+ +	195.23	19	16	16	14.04	26.78	29.38	1	1	1	0.88	0.72
Q8IPP3|Q8IPP3_DROME	+ -	170.44	8	8	8	4.02	5.17
B7YZL1|B7YZL1_DROME	- +							126.74	7	7	7	6.93	8.69
Q9VN55|Q9VN55_DROME	+ -	167.86	7	7	7	8.05	21.56
Q4AB94|Q4AB94_DROME	+ -	28.22	1	1	1	1.56	3.91
sp|Q7KRY7-11|LAP4_DROME	+ -	97.49	2	2	2	1.4	2.02
Q9XZ57|Q9XZ57_DROME	+ +	305.94	45	18	18	56.25	72.76	162.52	37	9	9	28.12	41.38
B7FNN6|B7FNN6_DROME	+ +	106.9	4	3	3	15.79	25.19	30.18	2	1	1	5.26	9.92
E1JGZ9|E1JGZ9_DROME	+ +	151.68	7	6	6	18.75	26.23	73.22	2	2	2	6.25	7.79
sp|Q9VYS3|RENT1_DROME	+ +	67.38	2	2	2	1.75	2.8	79.93	3	3	3	2.63	2.46
sp|Q9U969-3|SWS_DROME	- +							27	1	1	1	0.62	0.49
Q9VRZ7|Q9VRZ7_DROME	+ +	89.98	4	4	4	12.12	15.06	48.94	1	1	1	3.03	5.02
Q9V3I1|Q9V3I1_DROME	+ -	109.85	5	4	4	16.67	26.6
sp|Q9NBD7|CLASP_DROME	+ +	196.19	16	16	16	9.36	14.76	153.94	10	9	9	5.26	7.78
Q4V5K3|Q4V5K3_DROME	+ -	48.02	2	2	2	8.33	31.76
M9PF24|M9PF24_DROME	+ +	124.56	6	6	6	8.11	12.99	105.41	5	5	5	6.76	10.04
X2JDI1|X2JDI1_DROME	+ -	199.28	10	9	9	26.47	40.45
A0A0B4LFP4|A0A0B4LFP4_DROME	+ -	45.73	1	1	1	8.33	17.24
M9PHB1|M9PHB1_DROME	- +							50.1	1	1	1	0.59	1.18
Q9W4K1|Q9W4K1_DROME	+ -	209.27	15	14	12	10.85	17.07
B6UYA6|B6UYA6_DROME	- +							42.92	1	1	1	1.41	1.91
sp|Q9VHR8-2|DPP3_DROME	+ -	111.8	6	5	5	5.68	8.71
M9PHW9|M9PHW9_DROME	- +							42.1	1	1	1	4.17	3.2
Q8MT27|Q8MT27_DROME	+ -	35.43	2	1	1	0.79	1.56
X2JB94|X2JB94_DROME	+ +	138.25	10	8	8	10.81	18.32	80.83	5	3	3	4.05	6.11
sp|P48555|RALA_DROME	+ -	51.92	1	1	1	2.94	7.46
Q9XZ16|Q9XZ16_DROME	+ -	75.24	2	2	2	4.55	8.44
K7SMK4|K7SMK4_DROME	+ +	167.25	7	7	7	23.33	36.74	103.94	6	4	4	13.33	20.47
sp|Q9VTE5|PFD2_DROME	+ -	44.67	1	1	1	4.55	6.99
Q8MQX9|Q8MQX9_DROME	+ -	141.1	8	8	8	6.3	7.67
Q9VLP5|Q9VLP5_DROME	- +							59.22	2	2	2	1.48	1.68
A8DYK5|A8DYK5_DROME	- +							38.39	1	1	1	0.65	0.84
Q9W2R3|Q9W2R3_DROME	- +							37.95	1	1	1	1.1	1.26
D2A6J2|D2A6J2_DROME	+ +	206.53	16	14	14	35	42.99	32.61	1	1	1	2.5	2.09
Q2XY08|Q2XY08_DROME	+ +	172.65	13	12	12	16.44	18.56	67.6	3	3	3	4.11	3.53
A4V3G1|A4V3G1_DROME	- +							189.77	26	15	15	34.09	45.18
sp|Q9VTG7|B3G2P_DROME	- +							43.87	1	1	1	2	1.88
Q24593|Q24593_DROME	+ -	275.81	34	31	31	9.94	14.52
Q8MPN3|Q8MPN3_DROME	- +							37.82	1	1	1	0.27	0.4
A1ZB71|A1ZB71_DROME	+ -	70.35	2	2	2	7.41	10.36
F0JAP3|F0JAP3_DROME	+ -	151.93	5	5	5	9.62	13.09
Q95TK6|Q95TK6_DROME	+ -	100.8	5	5	5	4.17	6.81
E3CTU0|E3CTU0_DROME	+ +	207.31	14	13	13	11.4	18.06	174.93	22	15	15	13.16	14.28
B4F5F8|B4F5F8_DROME	+ -	223.55	14	10	10	43.48	66.27
Q9VEB9|Q9VEB9_DROME	+ -	60.89	1	1	1	4.17	2.25
A0A0B4LF00|A0A0B4LF00_DROME	- +							68.26	3	3	3	7.14	5.45
Q9VZQ3|Q9VZQ3_DROME	- +							209.74	49	46	23	7.69	11.33
Q9VIM1|Q9VIM1_DROME	+ -	167.6	7	6	6	9.52	10.5
sp|A1Z713|VPS13_DROME	+ +	171.19	10	10	10	2.87	4.25	41.82	2	2	2	0.57	0.54
sp|Q8MSX1|ENC_DROME	+ +	157.51	10	9	9	8.26	7.54	108.74	5	5	5	4.59	3.41
A0A0B4JCY6|A0A0B4JCY6_DROME	+ +	410.81	105	80	80	32.39	54.6	306.89	169	76	31	30.77	42.01
H1ZY88|H1ZY88_DROME	+ -	188.97	18	16	16	11.68	16.64
sp|Q86B87-22|MMD4_DROME	- +							65.62	2	2	2	3.77	4.23
sp|P12881|PSA1_DROME	+ +	203.89	12	10	10	30.3	52.69	29.16	1	1	1	3.03	2.51
sp|O02194|PSN_DROME	- +							36.55	1	1	1	2.7	1.66
sp|Q9VF87|CYFIP_DROME	+ +	271.44	34	33	33	20.89	32.77	159.6	15	13	13	8.23	9.76
Q7JZ37|Q7JZ37_DROME	+ -	189.05	10	8	8	18.6	43.31
A0A0C4DHG5|A0A0C4DHG5_DROME	+ +	150.59	6	6	6	6.25	15.21	50.23	1	1	1	1.04	3.38
Q7JUN9|Q7JUN9_DROME	+ -	44.95	1	1	1	2.63	3.78
Q95S87|Q95S87_DROME	+ -	51.79	1	1	1	3.85	6.45
M9PHN9|M9PHN9_DROME	+ -	142.68	4	4	4	4.71	6.6
sp|Q8T045|RUMI_DROME	+ -	231.84	13	11	11	18.97	40.88
sp|Q03427|LAMC_DROME	+ -	58.85	2	2	2	2.11	5.64
Q9V9N4|Q9V9N4_DROME	+ -	52.43	2	2	2	3.85	6.42
Q8SZD0|Q8SZD0_DROME	+ -	160.46	7	7	7	11.29	21.04
A0A0B4K5Z8|A0A0B4K5Z8_DROME	+ +	251.06	20	18	18	24.66	37.52	154.03	10	9	9	12.33	16.52
Q1WW96|Q1WW96_DROME	- +							47.52	1	1	1	2.08	2.41
sp|Q86DS1|F10A2_DROME	+ +	197.49	9	9	9	16.98	33.16	85.59	3	3	3	5.66	8.22
Q9VYK5|Q9VYK5_DROME	- +							30.03	2	1	1	0.84	0.72
Q9W074|Q9W074_DROME	+ +	225.16	23	19	19	23.17	36.57	61.78	2	2	2	2.44	3.13
sp|P11584|ITBX_DROME	+ +	63.11	2	2	2	2.44	3.78	59.91	2	2	2	2.44	2.72
sp|Q26365-2|ADT_DROME	+ +	260	25	19	19	47.5	62.54	180.71	73	17	17	42.5	52.17
M9PF14|M9PF14_DROME	+ -	250.31	28	16	2	26.23	45.88
E1JJJ8|E1JJJ8_DROME	+ -	102.34	5	5	5	4.72	6.85
sp|O97125|HSP68_DROME	+ -	176.9	12	8	4	9.52	17.64
M9MRJ8|M9MRJ8_DROME	+ -	107.34	5	3	3	2.54	1.84
sp|Q0E908|HIL_DROME	- +							30.76	1	1	1	0.91	1.1
C5I7C3|C5I7C3_DROME	+ -	265.36	18	18	18	17.14	23.08
sp|P46222|RL11_DROME	+ +	69.02	3	3	3	8.11	15.22	79.71	3	3	3	8.11	16.3
A1ZB29|A1ZB29_DROME	+ -	41.61	1	1	1	3.85	3.79
Q86BS3|Q86BS3_DROME	- +							148.96	11	11	11	11.34	14.47
A0A0B4JCR9|A0A0B4JCR9_DROME	+ -	71.53	2	2	2	4.35	6
B1VJD2|B1VJD2_DROME	+ -	47.26	1	1	1	4.55	4.98
sp|O17445|RL15_DROME	+ +	156.36	6	5	5	10	27.45	87.07	5	3	3	6	11.76
sp|Q7KVQ0|GAR1_DROME	+ -	103.75	4	3	3	9.09	18.99
Q8MZ05|Q8MZ05_DROME	+ -	51.63	1	1	1	4.35	3.97
A0ANM8|A0ANM8_DROME	+ -	103.9	3	3	3	5.17	14.29
sp|P10981|ACT5_DROME	+ +	244.17	26	11	1	29.73	39.63	172.61	70	9	1	24.32	28.46
Q9VTW6|Q9VTW6_DROME	+ +	117.33	3	3	3	25	47.37	72.5	3	2	2	16.67	27.37
Q24090|Q24090_DROME	+ -	58.46	2	2	2	4.55	5.14
Q9V948|Q9V948_DROME	+ -	105.65	4	4	4	8.7	11.63
sp|Q9VA00|ZWILC_DROME	+ +	65.43	3	3	3	4	5.77	61.18	2	2	2	2.67	2.65
Q5KTT4|Q5KTT4_DROME	- +							187.09	13	11	11	5.67	11.07
M9NGQ9|M9NGQ9_DROME	- +							67.46	1	1	1	3.12	4.34
A0A0C5KMR0|A0A0C5KMR0_DROME	+ +	195.52	14	14	14	7.73	12.94	37.24	1	1	1	0.55	0.7
C7LAH5|C7LAH5_DROME	+ -	104.87	3	3	3	6.98	12.03
M9PE05|M9PE05_DROME	+ +	157.51	10	9	9	8.26	7.5	108.74	5	5	5	4.59	3.39
I6R4B6|I6R4B6_DROME	+ -	33.11	1	1	1	2.56	5.76
X2JCC3|X2JCC3_DROME	+ -	83.82	2	2	2	6.9	6.65
Q86NS5|Q86NS5_DROME	- +							29.85	1	1	1	4	2.8
Q7KUM8|Q7KUM8_DROME	+ -	40.23	1	1	1	3.7	4.18
Q8SXI7|Q8SXI7_DROME	+ -	85.82	3	3	3	8.82	11.27
sp|Q9VMQ7|ELP4_DROME	+ -	109.92	4	4	4	10.26	10.53
A8JUU1|A8JUU1_DROME	+ +	34.34	1	1	1	0.61	0.64	64.88	1	1	1	0.61	0.94
M9MS48|M9MS48_DROME	+ +	61.42	2	2	2	5.41	9.31	57.55	1	1	1	2.7	4.86
A0A0B4KH09|A0A0B4KH09_DROME	+ +	155.18	8	8	8	11.94	17.19	41.79	1	1	1	1.49	1
sp|Q9V407|AXN_DROME	+ -	109.9	4	2	2	2.25	6.17
sp|P23257|TBG1_DROME	+ +	271.61	23	19	19	39.58	61.47	129.6	11	8	8	16.67	17.05
sp|P14199|REF2P_DROME	+ -	131.58	4	4	4	7.41	14.86
C4JC86|C4JC86_DROME	+ +	128.58	5	5	1	10.2	11.76	56.04	1	1	1	2.04	3.03
sp|Q9VVI2|EDC3_DROME	+ +	150.19	6	6	6	9.09	17.06	97.82	5	5	5	7.58	8.97
sp|Q9VX91|UBR1_DROME	+ +	92.52	3	3	3	1.52	1.75	36.34	1	1	1	0.51	0.44
A0A2Z1YXZ9|A0A2Z1YXZ9_DROME	- +							27.72	1	1	1	3.33	2.29
D3DN03|D3DN03_DROME	+ -	52.49	1	1	1	2.63	3.25
Q7KSB3|Q7KSB3_DROME	- +							178.67	36	14	14	12.28	20.04
A0A126GUT1|A0A126GUT1_DROME	+ +	208.86	9	8	8	33.33	57.56	96.61	9	3	3	12.5	20.35
Q0E9C8|Q0E9C8_DROME	+ -	25.02	1	1	1	2.7	2.33
X2JIG6|X2JIG6_DROME	- +							67.46	1	1	1	3.12	4.26
C6SV38|C6SV38_DROME	- +							41.71	1	1	1	1.23	1.86
Q9VGY2|Q9VGY2_DROME	+ -	173.14	7	6	6	19.35	30.67
M9MRW2|M9MRW2_DROME	+ -	157.82	6	6	6	8.57	14.55
L0CR32|L0CR32_DROME	+ +	191.47	13	10	10	13.89	16.76	116.15	7	6	6	8.33	9.92
L0CQR2|L0CQR2_DROME	- +							59.02	2	2	2	4.76	11.26
H9XVP5|H9XVP5_DROME	+ -	119.04	3	3	3	6.98	9.27
sp|Q7JVI3|EIF3M_DROME	+ +	205.09	11	10	10	23.26	38.76	97.8	8	6	6	13.95	16.28
H1ZYI1|H1ZYI1_DROME	- +							29.38	1	1	1	0.88	0.72
H9XVM9|H9XVM9_DROME	+ -	215.13	12	12	12	12.12	20.11
Q9VEB1|Q9VEB1_DROME	+ -	124.55	4	4	4	10.81	20.54
Q7YZA0|Q7YZA0_DROME	+ +	210.97	17	10	2	13.51	21.88	45.9	1	1	1	1.35	1.67
M9NDW6|M9NDW6_DROME	+ +	198.03	10	9	9	7.83	11.68	31.82	1	1	1	0.87	0.48
sp|Q9VKJ9|C2D1_DROME	+ -	59.46	2	2	2	1.96	2.45
Q7K012|Q7K012_DROME	+ -	122.19	4	4	4	9.52	10.12
M9PGC5|M9PGC5_DROME	+ -	24.22	1	1	1	0.49	0.77
A0A0B4K707|A0A0B4K707_DROME	+ +	45.96	1	1	1	0.65	0.91	32.52	1	1	1	0.65	0.78
Q9VMM3|Q9VMM3_DROME	+ +	121.28	6	5	5	10.87	9.59	40.47	1	1	1	2.17	1.96
sp|P40792|RAC1_DROME	+ +	88.14	3	3	1	13.04	14.58	83.56	5	3	2	13.04	15.1
Q6NN28|Q6NN28_DROME	- +							48.22	1	1	1	1.96	4.56
M9PI82|M9PI82_DROME	+ -	63.83	2	2	2	4.76	4.72
Q9VKM8|Q9VKM8_DROME	- +							127.88	11	5	1	13.89	27.85
Q9W0B0|Q9W0B0_DROME	+ +	100.6	4	3	3	0.97	3.25	76.82	3	2	2	0.65	2.08
Q9VKD8|Q9VKD8_DROME	+ +	100.45	4	3	3	1.52	4.98	43.09	1	1	1	0.51	1.24
Q95R28|Q95R28_DROME	- +							31.82	1	1	1	1.52	1.42
X2J7M7|X2J7M7_DROME	- +							63.19	2	2	2	4.44	4.68
A1Z9D9|A1Z9D9_DROME	- +							91.51	6	2	2	7.14	7.19
X2JF40|X2JF40_DROME	+ -	140.84	8	7	7	17.07	20.37
sp|Q9W1R5|VIR_DROME	+ -	81.83	2	2	2	1.12	1.51
Q9U4G6|Q9U4G6_DROME	+ +	58.45	1	1	1	0.74	1.17	42.71	1	1	1	0.74	0.78
sp|Q05913|T2FA_DROME	+ +	63.39	1	1	1	0.85	2.6	52.64	2	2	2	1.71	3.47
Q86NW5|Q86NW5_DROME	+ -	185.34	10	10	10	15.15	24.27
A0A0B4JD95|A0A0B4JD95_DROME	+ +	211.79	16	15	15	4.57	11.81	78.23	3	3	3	0.91	1.73
A0A0B4JCX5|A0A0B4JCX5_DROME	- +							42.1	1	1	1	2.13	1.32
M9PIZ6|M9PIZ6_DROME	+ +	161.67	8	8	8	7.14	10.36	122.54	4	4	4	3.57	6.09
M9PEF6|M9PEF6_DROME	+ +	258.62	22	18	18	26.47	36.86	62.34	2	2	2	2.94	3.02
A0A0B4LGA7|A0A0B4LGA7_DROME	- +							48.47	1	1	1	2.04	2.86
Q9VIJ5|Q9VIJ5_DROME	+ -	53.13	1	1	1	7.14	10.45
Q6IDF5|Q6IDF5_DROME	- +							29.13	1	1	1	5	6.19
Q8IRV9|Q8IRV9_DROME	- +							37.82	1	1	1	0.28	0.42
sp|P00522|ABL_DROME	+ +	181.89	12	11	11	7.48	10.68	106.56	3	3	3	2.04	3.09
A0A0B4KEE8|A0A0B4KEE8_DROME	+ -	60.45	2	2	2	1.42	1.22
E2QCF1|E2QCF1_DROME	- +							64.02	2	2	2	1.79	1.64
O76867|O76867_DROME	- +							110.93	4	4	4	3.67	5.74
A0A0C4DHE8|A0A0C4DHE8_DROME	+ +	74.24	2	2	2	16.67	28.57	65.52	3	2	2	16.67	28.57
X2JCB3|X2JCB3_DROME	+ -	50.04	1	1	1	0.66	0.88
Q0E8Y8|Q0E8Y8_DROME	+ +	140.92	5	5	5	7.94	11.32	93.11	5	4	4	6.35	7.99
Q9BMQ0|Q9BMQ0_DROME	- +							29.48	1	1	1	0.32	0.29
Q0E8L0|Q0E8L0_DROME	- +							56.02	1	1	1	0.39	0.49
M9MSA2|M9MSA2_DROME	+ -	82.69	3	3	3	5.66	5.53
B7YZI0|B7YZI0_DROME	+ +	86.5	2	2	2	2.5	3.95	30.07	1	1	1	1.25	0.96
Q8IP94|Q8IP94_DROME	+ -	53.38	2	2	2	2.13	4.06
E1JGZ8|E1JGZ8_DROME	+ +	41.46	1	1	1	0.68	0.84	36.65	1	1	1	0.68	1.19
Q8SZ36|Q8SZ36_DROME	- +							35.98	1	1	1	2.7	1.86
B7Z045|B7Z045_DROME	+ -	42.41	1	1	1	2.13	0.86
Q9VZP5|Q9VZP5_DROME	+ +	161.53	6	6	6	3.06	9.35	110.17	6	5	5	2.55	4.28
M9NFL3|M9NFL3_DROME	- +							31.82	1	1	1	1.82	0.7
C6TP98|C6TP98_DROME	+ -	80.75	2	2	2	7.41	14.93
A2RVE7|A2RVE7_DROME	- +							43.87	1	1	1	2	1.88
sp|Q23979-2|MY61F_DROME	- +							148.34	16	10	10	6.67	10.82
Q9VS02|Q9VS02_DROME	+ +	245.74	20	13	13	25	45.47	90.41	4	4	4	7.69	8.27
sp|Q9V4W1|GLE1_DROME	+ +	103.1	3	3	3	3.41	5.76	89.18	3	3	3	3.41	5.47
M9ND44|M9ND44_DROME	- +							41.71	1	1	1	1.15	1.39
A8JNK4|A8JNK4_DROME	- +							41.71	1	1	1	1.14	1.35
Q8SZD8|Q8SZD8_DROME	+ +	122.59	4	4	4	4.49	12.44	52.47	1	1	1	1.12	3.85
Q24559|Q24559_DROME	+ +	38.44	1	1	1	1.22	3.48	79.26	2	2	2	2.44	5.97
B7YZE6|B7YZE6_DROME	- +							75.3	2	2	2	3.28	3.36
A4V449|A4V449_DROME	+ +	247.7	24	19	19	24.36	39.67	112.96	7	7	7	8.97	10.12
sp|Q9V8M5|3HIDH_DROME	- +							31.7	1	1	1	3.45	2.47
B7Z0M9|B7Z0M9_DROME	- +							178.67	36	14	14	12.28	20.06
A1YK78|A1YK78_DROME	+ -	240.33	21	19	19	15.7	22.58
Q9VJ19|Q9VJ19_DROME	+ +	159.75	7	5	5	25	53.15	105.79	22	5	5	25	59.46
H9ZJM5|H9ZJM5_DROME	+ +	226.74	18	15	15	13.16	21.81	173.4	19	14	14	12.28	17.29
A0APL2|A0APL2_DROME	+ +	189.68	12	8	8	38.1	52.81	136.97	14	6	6	28.57	41.57
Q8MT58|Q8MT58_DROME	+ -	92.66	6	6	6	10.53	15.9
Q9VEH5|Q9VEH5_DROME	+ -	85.59	2	2	2	18.18	22.65
B1PFA5|B1PFA5_DROME	+ -	164.17	10	10	10	16.39	24.75
sp|Q8IRG6-2|SPT16_DROME	+ +	107.69	5	5	5	2.91	4.72	89.04	4	4	4	2.33	3.39
A0A0B4KGF5|A0A0B4KGF5_DROME	+ -	66.86	3	3	3	8.82	5.71
sp|P92177-1|1433E_DROME	- +							130.37	10	7	6	20	30.38
sp|O61491-2|FLOT1_DROME	+ +	153.57	5	5	5	8.62	15.12	34.3	1	1	1	1.72	3.02
Q1EC31|Q1EC31_DROME	+ -	98.13	2	2	2	3.17	5.82
Q9VWJ6|Q9VWJ6_DROME	- +							42.62	1	1	1	0.49	0.62
F6J8Q8|F6J8Q8_DROME	- +							32.37	1	1	1	4.35	4.46
U3NIM6|U3NIM6_DROME	+ -	174.14	8	8	8	11.27	17.68
M9NEF4|M9NEF4_DROME	+ +	198.03	10	9	9	8.04	11.85	31.82	1	1	1	0.89	0.49
H0RNB9|H0RNB9_DROME	+ -	137.64	4	3	3	7.32	16.11
Q9VZG5|Q9VZG5_DROME	- +							32.82	1	1	1	0.41	0.37
A0A0B4KGU9|A0A0B4KGU9_DROME	+ +	175.65	11	11	11	11.46	20.69	107.59	8	4	4	4.17	5.91
M9PCR7|M9PCR7_DROME	- +							27.63	1	1	1	0.64	0.66
O46092|O46092_DROME	+ -	200.28	18	16	16	11.11	13.6
sp|Q9VTH0|PLOD_DROME	+ +	113.89	5	4	4	5.48	6.38	53.11	2	2	2	2.74	2.5
A8JNT4|A8JNT4_DROME	- +							121.32	5	5	5	4.59	6.16
sp|Q9VTP4|R10AB_DROME	+ +	185.46	10	8	8	20	48.85	110.11	7	5	5	12.5	21.2
Q960B9|Q960B9_DROME	+ -	129.22	6	6	6	7.59	9.02
Q8SY53|Q8SY53_DROME	- +							74.66	3	3	3	9.09	8.79
A4V3M5|A4V3M5_DROME	+ -	109.9	4	2	2	2.25	6.17
Q9W4J4|Q9W4J4_DROME	+ -	119.39	4	3	3	7.32	14.88
L0CPD9|L0CPD9_DROME	- +							59.02	2	2	2	4.35	11.26
Q0E5P0|Q0E5P0_DROME	+ -	247.23	16	12	12	8.33	23.7
Q8MRL7|Q8MRL7_DROME	+ -	53.38	2	2	2	1.98	3.75
Q8IFW6|Q8IFW6_DROME	+ -	138.52	5	5	5	4.63	14.05
sp|Q6NN85|SSH_DROME	+ -	34.58	1	1	1	0.74	2.3
A8JNT5|A8JNT5_DROME	- +							121.32	5	5	5	5	7.17
sp|Q9VR59-3|VIP1_DROME	+ -	24.92	1	1	1	0.65	0.77
O61444|O61444_DROME	+ -	201.01	10	10	10	19.23	31.84
Q8IMK1|Q8IMK1_DROME	+ +	193.29	10	10	10	8.06	14.98	119.67	4	4	4	3.23	5.6
O16048|O16048_DROME	+ +	160.12	7	6	6	5.08	15.47	100.29	6	5	5	4.24	8.67
Q9VLW7|Q9VLW7_DROME	+ +	85.38	2	2	2	1.68	3.33	62.19	2	2	1	1.68	2.28
Q7JWD6|Q7JWD6_DROME	+ -	114.76	6	4	4	36.36	35.04
M9PI17|M9PI17_DROME	+ -	253.01	22	15	15	34.88	57.59
sp|Q7KRY7-9|LAP4_DROME	+ -	97.49	2	2	2	1.23	1.89
sp|Q24325|TAF2_DROME	- +							40.05	1	1	1	0.65	1.15
L7EEF1|L7EEF1_DROME	- +							114.34	6	6	6	9.52	15.31
sp|P02825|HSP71_DROME	+ -	165.07	10	6	2	7.32	12.31
Q9V3W7|Q9V3W7_DROME	+ +	82.48	3	3	3	6	13.73	50.07	1	1	1	2	4.71
Q2EJN0|Q2EJN0_DROME	- +							71.75	3	2	2	6.45	5.35
sp|P56538|IF6_DROME	- +							46.09	1	1	1	5.56	4.9
A0A0B4KH34|A0A0B4KH34_DROME	+ +	150.52	12	9	9	21.95	39.2	105.94	7	6	6	14.63	19.14
Q8MR58|Q8MR58_DROME	+ +	171.6	8	7	7	18.92	35.43	141.08	27	9	9	24.32	39.76
Q9VRQ7|Q9VRQ7_DROME	- +							55.07	2	2	2	3.51	2.67
Q9VQL7|Q9VQL7_DROME	+ -	228.95	25	22	22	8.87	12.39
Q9VF51|Q9VF51_DROME	+ -	187.79	12	12	11	9.92	12.92
G2J611|G2J611_DROME	+ -	228.11	16	12	12	30.77	41.98
A0A0B4JD78|A0A0B4JD78_DROME	+ -	99.41	3	3	3	3.8	3.58
Q7KUZ2|Q7KUZ2_DROME	+ -	92.06	3	3	3	7.89	15.06
A1Z729|A1Z729_DROME	+ +	224.9	15	14	14	34.15	46.67	152.77	23	9	6	21.95	33.94
Q9VSI6|Q9VSI6_DROME	+ +	186.04	14	10	10	17.86	30.22	50	1	1	1	1.79	2.44
D2NUK5|D2NUK5_DROME	+ -	151.14	10	7	7	20	36.23
Q0KHQ1|Q0KHQ1_DROME	+ +	119.68	6	4	4	30.77	42.22	44.59	2	1	1	7.69	11.11
sp|M9PD06-3|UBP32_DROME	+ -	60.93	1	1	1	0.61	0.83
A0A0B4LFJ1|A0A0B4LFJ1_DROME	+ -	50.74	2	2	2	3.51	6.19
B4F5G8|B4F5G8_DROME	+ -	66.6	2	2	2	4.76	4.8
E1JJN1|E1JJN1_DROME	+ -	75.08	3	3	3	15	27.81
sp|Q95SP2|HRD1_DROME	- +							29.85	1	1	1	2.04	1.28
sp|Q0E940|EIF3B_DROME	+ +	227.39	14	14	14	14.89	25.8	90.05	7	7	7	7.45	10.43
E1JIJ7|E1JIJ7_DROME	+ -	71.93	2	2	2	0.76	1.9
F6J365|F6J365_DROME	+ -	129.73	3	3	1	11.11	22.18
Q960C7|Q960C7_DROME	+ +	224.9	15	14	14	34.15	46.67	152.77	23	9	6	21.95	33.94
Q7K3F6|Q7K3F6_DROME	+ -	142.68	4	4	4	6.25	7.88
sp|O76767|ERD2_DROME	+ -	47.91	1	1	1	5.56	8.96
X2JLN4|X2JLN4_DROME	+ -	24.92	1	1	1	0.57	0.75
Q9VBA0|Q9VBA0_DROME	+ -	37.63	1	1	1	2.33	4.08
Q9VSY8|Q9VSY8_DROME	+ +	91.96	4	4	4	19.05	21.91	47.84	1	1	1	4.76	5.62
E1JI22|E1JI22_DROME	+ +	99.91	4	3	3	9.38	15.98	31.95	1	1	1	3.12	3.65
A8Y589|A8Y589_DROME	+ -	139.38	6	6	6	30	40.45
B7Z0D9|B7Z0D9_DROME	+ -	31	1	1	1	0.57	1.01
sp|Q7JZB4|GMPPB_DROME	+ -	202.98	13	11	11	32.35	39.84
sp|Q6NNF2|PDE8_DROME	- +							31.55	1	1	1	0.99	0.98
Q9VBC5|Q9VBC5_DROME	- +							53.86	2	1	1	3.03	2.52
D2NUI9|D2NUI9_DROME	- +							31.2	1	1	1	0.72	1.06
Q8IQV1|Q8IQV1_DROME	+ -	231.12	15	14	14	17.28	31.66
Q9VTZ7|Q9VTZ7_DROME	+ -	159.78	6	5	5	8.33	12.57
F6J6B9|F6J6B9_DROME	- +							155.7	45	8	8	36.36	49.71
Q8T046|Q8T046_DROME	+ +	154.1	12	8	7	33.33	48.37	106.29	4	4	4	16.67	18.14
Q9W0Q4|Q9W0Q4_DROME	+ -	78.08	3	2	2	0.82	2.65
M9PFS1|M9PFS1_DROME	+ +	181.89	12	11	11	6.92	10.04	106.56	3	3	3	1.89	2.9
Q8T8T9|Q8T8T9_DROME	- +							32.97	1	1	1	5.26	4.41
sp|Q11002|CANA_DROME	+ +	146.54	9	9	6	10.23	16.18	66.94	2	2	2	2.27	4.11
O97102|O97102_DROME	+ +	116.32	6	4	4	33.33	45.56	49.01	1	1	1	8.33	11.11
sp|Q9VJ26|EFHD2_DROME	+ -	109.22	3	3	3	9.68	19.35
X2JFR1|X2JFR1_DROME	- +							28.1	1	1	1	1.11	2.86
Q8IH47|Q8IH47_DROME	+ +	79.36	2	2	2	18.18	44.16	69.98	2	2	2	18.18	44.16
Q8IGS7|Q8IGS7_DROME	- +							42.1	1	1	1	2.04	1.65
X2JEA7|X2JEA7_DROME	- +							33.32	1	1	1	1.56	2.14
sp|P92177-4|1433E_DROME	+ +	231.73	28	17	1	50	70.31	130.37	10	7	6	20.59	30.86
Q86BR6|Q86BR6_DROME	+ -	63.35	2	2	2	2.47	4.97
A0A0C5K8A0|A0A0C5K8A0_DROME	+ -	35.43	2	1	1	0.7	1.23
A4V2B8|A4V2B8_DROME	+ -	192.17	10	8	8	17.78	34.82
Q6AWS2|Q6AWS2_DROME	+ +	69.2	3	3	3	2.7	4.43	109.89	6	6	6	5.41	7.35
B6UY94|B6UY94_DROME	- +							42.92	1	1	1	1.37	1.91
sp|Q9V3D6|CPSF2_DROME	+ -	52.61	1	1	1	1.25	1.98
Q9VWD1|Q9VWD1_DROME	+ -	34.11	1	1	1	5.88	9.38
E2QD65|E2QD65_DROME	+ +	147.73	12	9	9	30	51.28	115.86	6	6	6	20	37.18
Q9VGH0|Q9VGH0_DROME	+ -	92.02	2	2	2	3.17	3.91
H5V8D6|H5V8D6_DROME	+ -	26.71	1	1	1	1.37	2.3
Q9W1R3|Q9W1R3_DROME	+ -	63.51	3	3	3	1.47	3.09
A0A0B4LFL2|A0A0B4LFL2_DROME	+ +	216.14	22	21	21	15	24.29	144.64	15	12	12	8.57	12.42
I1V500|I1V500_DROME	+ +	213.39	13	11	11	28.95	55.32	62.28	2	2	2	5.26	7.9
Q961B3|Q961B3_DROME	+ -	181.51	9	9	9	14.06	20.22
sp|Q59E36-4|RCOR_DROME	+ -	109.22	4	4	4	6.06	9.18
Q9VR42|Q9VR42_DROME	+ +	37.28	1	1	1	1.39	3.48	42.18	1	1	1	1.39	1.99
sp|C0HL67|H33B_DROME	+ -	60.33	2	2	2	6.67	10.29
A0A075BJJ6|A0A075BJJ6_DROME	+ +	272.41	31	27	1	24.32	34.64	76.85	2	2	2	1.8	2.02
Q9VC40|Q9VC40_DROME	- +							35.61	1	1	1	2.7	2.36
Q9VGG9|Q9VGG9_DROME	- +							45.7	1	1	1	0.55	0.81
C3KKC3|C3KKC3_DROME	+ +	52.41	1	1	1	0.58	0.62	78.16	3	3	3	1.73	2.1
M9PF96|M9PF96_DROME	+ +	202.02	12	11	11	15.28	23.4	114.58	7	6	6	8.33	11.7
Q8MQK8|Q8MQK8_DROME	- +							45.7	1	1	1	0.83	1.19
Q9W2U7|Q9W2U7_DROME	+ +	325.89	54	41	41	25.15	30.49	236.14	39	30	30	18.4	17.11
A0A0B4K652|A0A0B4K652_DROME	+ -	130.49	6	5	5	31.25	54.26
B6UYB4|B6UYB4_DROME	- +							42.92	1	1	1	1.92	2.46
Q9VC65|Q9VC65_DROME	+ -	99.39	4	4	4	25	42.45
Q9VHH8|Q9VHH8_DROME	- +							53.77	2	2	2	2.27	2.87
M9NGL3|M9NGL3_DROME	- +							37.82	1	1	1	0.28	0.43
sp|P05205|HP1_DROME	+ +	55.02	2	2	2	6.06	12.14	85.73	3	3	3	9.09	18.45
sp|Q9W0G1|PTP61_DROME	+ +	37.92	1	1	1	1.47	1.64	57.8	2	2	2	2.94	3.28
Q9VJK4|Q9VJK4_DROME	+ -	35.72	1	1	1	1.69	1.57
sp|P40945|ARF2_DROME	+ -	147.44	8	5	3	23.81	40.56
Q24584|Q24584_DROME	- +							111.48	6	6	6	4.76	5.82
V9GZW9|V9GZW9_DROME	+ -	187.59	7	5	5	2.6	5.04
Q7K1C3|Q7K1C3_DROME	+ +	200.58	11	10	10	30.3	46.32	46.55	2	2	2	6.06	5.61
Q95RI7|Q95RI7_DROME	+ +	153.4	7	5	5	11.11	30.45	108.46	5	5	5	11.11	20.99
A0A0B4KGD1|A0A0B4KGD1_DROME	+ +	241.42	19	16	16	10.19	8.68	149.13	12	9	9	5.73	3.95
A1Z9M2|A1Z9M2_DROME	- +							27.44	1	1	1	5.88	4.49
sp|P22464-2|ANXB9_DROME	+ +	150.52	12	9	9	23.08	39.2	105.94	7	6	6	15.38	19.14
B9EQU6|B9EQU6_DROME	+ -	52.49	1	1	1	3.23	3.76
Q4V444|Q4V444_DROME	+ -	53.71	1	1	1	2.7	9.69
Q9W1H5|Q9W1H5_DROME	+ +	152.88	10	9	9	24.32	31.45	67.58	3	2	2	5.41	6.18
Q8MRW3|Q8MRW3_DROME	+ -	171.83	8	7	7	16.28	31.73
Q9V3E7|Q9V3E7_DROME	+ +	67.67	2	2	2	4.65	10.15	35.85	1	1	1	2.33	3.76
P91638|P91638_DROME	+ +	271.91	23	21	1	18.1	36.37	69.43	4	4	4	3.45	3.5
sp|Q6NNF2-2|PDE8_DROME	- +							31.55	1	1	1	1.12	1
A0A0B4K849|A0A0B4K849_DROME	+ -	168.6	7	7	7	7.07	17.46
Q8IQH9|Q8IQH9_DROME	+ +	129.77	5	5	5	5.75	9.71	105.83	7	6	6	6.9	5.65
Q9VL71|Q9VL71_DROME	+ +	103.67	4	4	4	3.33	10.33	38.55	1	1	1	0.83	1.75
Q6AWD5|Q6AWD5_DROME	- +							85.02	4	4	4	3.51	3.85
Q9VKV1|Q9VKV1_DROME	- +							44.4	2	2	2	1.75	1.94
Q6NNV8|Q6NNV8_DROME	- +							31.37	1	1	1	1.92	1.78
M9PGJ9|M9PGJ9_DROME	+ +	120.01	7	7	7	4.86	5.18	33.19	1	1	1	0.69	0.68
Q9VNA1|Q9VNA1_DROME	+ +	100.13	4	4	4	2.68	5.59	37.41	1	1	1	0.67	1.26
A1Z6I7|A1Z6I7_DROME	+ +	210.54	14	14	14	8.97	12.74	38.27	1	1	1	0.64	0.55
A8DY80|A8DY80_DROME	+ +	138.39	5	5	5	2.24	2.8	84.98	3	3	3	1.35	1.16
Q8MS42|Q8MS42_DROME	+ -	133.18	3	3	3	5.08	12.24
Q7K121|Q7K121_DROME	- +							38.44	1	1	1	2.56	2.52
Q961L8|Q961L8_DROME	+ -	173.97	12	8	8	19.05	31.78
sp|M9NEY8-5|DMAD_DROME	- +							30.57	1	1	1	0.52	0.31
Q8IQD8|Q8IQD8_DROME	+ +	65.69	1	1	1	2.86	4.22	38.98	1	1	1	2.86	3.61
E1JHM1|E1JHM1_DROME	+ +	127.44	4	4	4	1.96	3.69	41.93	1	1	1	0.49	0.71
A8DYI2|A8DYI2_DROME	+ -	157.79	9	8	8	12.12	20
M9PAY2|M9PAY2_DROME	- +							33.76	1	1	1	5.26	9.42
sp|P84051|H2A_DROME	+ -	65.38	2	2	2	8	25.81
C4IY07|C4IY07_DROME	- +							33.8	1	1	1	1.54	2.31
M9PFF0|M9PFF0_DROME	+ +	133.6	8	5	5	9.09	25.69	100.73	8	6	6	10.91	25.23
sp|Q8IN81-2|FRU_DROME	- +							67.07	2	2	2	2.7	2.84
A0A165Q6N5|A0A165Q6N5_DROME	+ -	47.66	1	1	1	2.38	6.35
H1ZY63|H1ZY63_DROME	+ -	137.53	9	8	8	12.7	12.44
M9PDR8|M9PDR8_DROME	+ +	127.44	4	4	4	1.96	3.69	41.93	1	1	1	0.49	0.71
A0A0B4LGY8|A0A0B4LGY8_DROME	+ +	108.55	5	5	5	4.85	8.26	41.67	1	1	1	0.97	1.14
I0B1N8|I0B1N8_DROME	+ +	179.82	8	8	8	14.29	20	151.7	22	9	9	16.07	25.42
B1Q010|B1Q010_DROME	- +							67.49	2	2	2	5.41	9.01
sp|Q9VKJ3|NU160_DROME	+ -	136.69	7	7	7	5.47	6.8
sp|O02194-2|PSN_DROME	- +							36.55	1	1	1	2.86	1.71
M9PD30|M9PD30_DROME	- +							31.53	1	1	1	2.38	1.32
M9PI66|M9PI66_DROME	+ -	40.23	1	1	1	4	4.08
D9IQD0|D9IQD0_DROME	+ -	240.54	21	14	14	3.49	15.25
sp|P54362|AP3D_DROME	+ +	147.32	6	6	6	4.29	7.25	53.77	1	1	1	0.71	1.26
D1YSG7|D1YSG7_DROME	+ +	149.14	5	5	5	7.35	13.58	51.28	2	2	2	2.94	4.53
Q9VX80|Q9VX80_DROME	+ +	87.37	3	3	3	2.16	4.01	102.09	3	3	3	2.16	4.57
A0A075BIZ6|A0A075BIZ6_DROME	- +							76.85	2	2	2	1.85	2.03
Q8SYG3|Q8SYG3_DROME	+ +	167.91	5	4	4	18.18	34.52	29.01	1	1	1	4.55	4.17
sp|Q9NG98|TOP3A_DROME	+ +	35.03	1	1	1	0.67	1.36	83.75	2	2	2	1.34	2.24
M9PDD2|M9PDD2_DROME	- +							37.69	1	1	1	1.79	1.83
sp|Q9VG82|CP9F2_DROME	+ +	112.06	2	2	1	2.74	6.2	41.89	1	1	1	1.37	2.13
Q8N0B6|Q8N0B6_DROME	- +							47.06	1	1	1	0.88	0.78
A8JR82|A8JR82_DROME	- +							40.8	1	1	1	0.64	1.8
Q9VHE5|Q9VHE5_DROME	+ +	63.3	3	3	3	7.5	16.07	58.81	3	2	2	5	9.52
C5I7E6|C5I7E6_DROME	+ -	265.36	18	18	18	17.31	23.23
Q9VHJ4|Q9VHJ4_DROME	+ -	143.38	4	4	4	10.81	15.76
Q9VNF7|Q9VNF7_DROME	+ +	69.2	3	3	3	2.7	4.5	109.89	6	6	6	5.41	7.46
S5PU30|S5PU30_DROME	+ +	208.86	9	8	8	28.57	52.66	96.61	9	3	3	10.71	18.62
sp|Q9VXE0|RUXG_DROME	+ +	93.08	3	3	3	21.43	55.26	45.3	1	1	1	7.14	23.68
sp|Q9V6K1-2|TPP2_DROME	+ +	90.36	3	3	3	1.91	2.36	30.72	1	1	1	0.64	1.03
Q9VW37|Q9VW37_DROME	+ +	41.31	1	1	1	0.84	0.72	43.63	1	1	1	0.84	0.81
Q7JVH6|Q7JVH6_DROME	+ -	141.79	6	5	5	15.15	21.86
sp|Q9VG82-2|CP9F2_DROME	+ +	112.06	2	2	1	3.17	7.36	41.89	1	1	1	1.59	2.53
Q9VZU5|Q9VZU5_DROME	- +							29.02	1	1	1	1.56	2.09
sp|Q9XYZ5|DDB1_DROME	+ +	245.69	23	19	19	19.19	24.91	74.07	3	3	3	3.03	2.28
Q7JR80|Q7JR80_DROME	+ -	200.22	15	12	12	40	34.31
Q8SZ28|Q8SZ28_DROME	+ +	163.38	10	8	8	34.78	35.31	47.6	1	1	1	4.35	3.85
sp|Q7KTX8|MED13_DROME	+ -	78.84	1	1	1	0.51	1.15
C8VUZ9|C8VUZ9_DROME	+ -	60.89	1	1	1	4.17	2.25
sp|P29613|TPIS_DROME	+ +	238.81	18	14	14	51.85	68.02	72.19	4	3	3	11.11	14.57
B9UYA8|B9UYA8_DROME	- +							71.75	3	2	2	6.45	5.35
Q963E6|Q963E6_DROME	+ +	43.8	1	1	1	1.08	1.68	73.44	3	3	3	3.23	3.37
Q8MSI5|Q8MSI5_DROME	+ +	26.13	1	1	1	0.95	1.31	114.97	7	7	7	6.67	7.25
Q9VBI2|Q9VBI2_DROME	+ -	160.69	8	8	8	24.24	38.34
A4V4F2|A4V4F2_DROME	+ -	143.78	6	6	6	10.71	18.35
B6UX44|B6UX44_DROME	+ -	70.23	2	2	2	2.82	5.21
A1ZAK3|A1ZAK3_DROME	+ +	138.52	5	5	5	4.17	12.89	130.92	5	5	5	4.17	8.7
M9PG56|M9PG56_DROME	+ -	31.2	1	1	1	1.37	1.06
C0MJN5|C0MJN5_DROME	+ -	46.84	1	1	1	2.17	2.88
Q9VTB3|Q9VTB3_DROME	+ -	71.7	1	1	1	3.7	6.44
A1Z6E6|A1Z6E6_DROME	+ +	44.65	1	1	1	1.69	2.22	41.33	1	1	1	1.69	2.02
sp|Q9VWW0|CREBB_DROME	+ +	85.34	1	1	1	3.33	4.46	42.1	1	1	1	3.33	2.51
Q960Y8|Q960Y8_DROME	+ +	177.24	8	8	8	6.78	14.99	146.53	12	10	10	8.47	11.44
Q961C8|Q961C8_DROME	+ -	48.47	1	1	1	2.44	2.46
A1Z906|A1Z906_DROME	+ -	48.22	1	1	1	1.43	2.32
sp|O61491|FLOT1_DROME	+ -	153.57	5	5	5	8.77	15.26
sp|P18091-2|ACTN_DROME	+ +	130.24	7	6	6	5.22	6.95	35.67	1	1	1	0.87	1.01
sp|Q9VCE6|MTA70_DROME	+ +	146.08	8	8	8	10.39	16.28	47.78	2	2	2	2.6	4.61
sp|P07487|G3P2_DROME	+ +	251.89	20	14	14	36.84	55.72	65.95	4	4	4	10.53	14.16
sp|P13607-7|ATNA_DROME	+ -	226.74	18	15	15	13.89	22.65
Q9VIT3|Q9VIT3_DROME	+ +	108.96	2	2	2	4.35	8.66	39.22	1	1	1	2.17	2.62
Q5U0Y6|Q5U0Y6_DROME	+ -	77.09	1	1	1	11.11	2.38
E1JGR7|E1JGR7_DROME	+ +	140.92	5	5	5	8.62	10.51	93.11	5	4	4	6.9	7.42
sp|Q9W4N2|MTR1_DROME	+ -	78.8	2	2	2	1.92	2.66
H1ZYH3|H1ZYH3_DROME	- +							29.38	1	1	1	0.88	0.73
Q7KMH5|Q7KMH5_DROME	+ -	144.92	5	4	4	6.06	11.17
Q24156|Q24156_DROME	+ +	160.45	5	5	5	3.85	6.65	26.9	1	1	1	0.77	0.77
sp|O77277|TORS_DROME	+ +	166.21	9	8	8	17.78	32.94	62.11	2	2	2	4.44	5.29
Q8T8S4|Q8T8S4_DROME	- +							77	3	2	2	10.53	17.11
sp|P20478-2|GLNA2_DROME	- +							34.34	1	1	1	2.94	3.01
Q9VU19|Q9VU19_DROME	+ -	94.73	2	2	2	10	6.51
Q8SZM1|Q8SZM1_DROME	- +							90.41	4	4	4	7.69	8.27
sp|Q94524|DYLT_DROME	+ +	103.58	5	3	3	30	34.23	55.3	4	1	1	10	14.41
E2QCB7|E2QCB7_DROME	+ -	48.22	1	1	1	1.41	2.29
Q960C0|Q960C0_DROME	+ +	291.55	34	24	24	30.77	46.86	163.49	25	13	13	16.67	26.86
sp|Q9VIW7|RTCB_DROME	+ +	153.15	9	8	8	12.9	21.15	59.21	2	2	2	3.23	3.75
sp|Q9W278|MED16_DROME	+ -	24.55	1	1	1	1.59	1.59
sp|Q24192|RHOL_DROME	- +							60.64	2	2	2	7.69	7.89
Q8IH79|Q8IH79_DROME	- +							43.3	1	1	1	1.45	1.58
sp|Q7JXF5|NUP62_DROME	+ +	194.79	10	8	8	29.63	31.98	104.8	6	6	6	22.22	14.47
X2JA59|X2JA59_DROME	- +							31.02	1	1	1	0.79	0.52
sp|Q6NN85-2|SSH_DROME	- +							26.63	1	1	1	0.74	1.05
Q9W1G7|Q9W1G7_DROME	+ +	214.04	15	13	13	27.08	37.03	64.29	2	2	2	4.17	5.14
Q9VIX4|Q9VIX4_DROME	+ +	287.23	37	27	27	36.49	59.02	208.08	53	20	20	27.03	37.81
Q9NEF9|Q9NEF9_DROME	- +							37.82	1	1	1	0.48	0.69
D3DMK9|D3DMK9_DROME	+ -	52.49	1	1	1	2.94	3.23
M9PGK7|M9PGK7_DROME	+ -	78.08	3	2	2	0.81	2.64
sp|Q9W4X9|ZW10_DROME	+ +	102.31	4	4	4	5.41	6.52	34.74	1	1	1	1.35	1.11
B6UYA5|B6UYA5_DROME	- +							42.92	1	1	1	1.43	1.91
Q5ELU0|Q5ELU0_DROME	- +							38	1	1	1	1.59	1.27
M9PBY3|M9PBY3_DROME	- +							63.62	3	3	3	2.78	4.16
sp|Q8MSS1|LVA_DROME	+ +	45.92	2	2	2	0.6	1.84	43.73	1	1	1	0.3	0.76
A0ANV7|A0ANV7_DROME	+ -	237.85	16	12	12	26.67	47.77
Q9VY55|Q9VY55_DROME	+ -	98.06	3	3	3	15.79	39.39
Q7KMM4|Q7KMM4_DROME	+ -	40.82	1	1	1	1.02	1.73
Q9VAG5|Q9VAG5_DROME	+ -	97.13	2	2	2	1.26	1.78
sp|Q8IN81-14|FRU_DROME	- +							67.07	2	2	2	2.25	2.43
sp|P40301|PSA2_DROME	+ -	135.98	3	3	3	13.04	17.52
Q71V44|Q71V44_DROME	+ -	182.91	10	10	10	5.05	6.13
Q9VVI0|Q9VVI0_DROME	+ +	28.57	1	1	1	1.54	2.89	34.15	1	1	1	1.54	2.17
sp|P08111|L2GL_DROME	+ +	145.71	9	9	9	8.26	10.16	30.59	1	1	1	0.92	0.69
Q9VTC1|Q9VTC1_DROME	+ +	182.81	12	11	10	11.11	22.76	30.98	1	1	1	1.01	1.52
A0A0B4KG58|A0A0B4KG58_DROME	- +							140.96	9	8	8	4.55	6.44
A0A0B4KF23|A0A0B4KF23_DROME	+ +	167.93	8	8	8	3.43	5.52	51.81	1	1	1	0.43	1.18
M9PFS8|M9PFS8_DROME	+ -	41.48	1	1	1	6.67	8.39
D2NUE8|D2NUE8_DROME	+ -	37.04	1	1	1	1.25	2.12
M9PBU2|M9PBU2_DROME	+ +	114.42	4	4	2	17.39	20.83	83.56	5	3	2	13.04	15.1
Q6QU65|Q6QU65_DROME	- +							37.65	1	1	1	0.79	0.5
sp|Q24523-3|BUN2_DROME	+ -	40.63	1	1	1	1.89	1.46
E5KZ94|E5KZ94_DROME	+ +	245.87	24	21	1	19.09	34.76	180.41	29	19	1	17.27	23.26
Q8T0Q2|Q8T0Q2_DROME	+ -	24.62	1	1	1	1.3	3.17
A0A075BJR6|A0A075BJR6_DROME	+ +	160.45	5	5	5	4.07	6.99	26.9	1	1	1	0.81	0.81
Q9VUQ1|Q9VUQ1_DROME	+ -	140.75	4	4	4	11.76	25.4
D3DMG1|D3DMG1_DROME	- +							74.65	3	2	2	2.9	4.64
Q9VB23|Q9VB23_DROME	+ -	96.15	3	3	3	4	7.25
A0A0B4K5Z5|A0A0B4K5Z5_DROME	+ -	112.34	2	2	2	10.53	37.09
F2FB81|F2FB81_DROME	+ +	177.11	6	6	6	9.38	12.76	73.97	3	3	3	4.69	5.19
Q95TT5|Q95TT5_DROME	+ +	170.44	8	8	8	4.32	4.58	67.01	2	2	2	1.08	1.46
sp|Q9VPY0|INT14_DROME	+ +	140.29	7	5	5	7.81	10.73	72.01	2	2	2	3.12	4.77
A0A0B4LIF3|A0A0B4LIF3_DROME	+ +	104.48	3	3	3	3	3.68	43.37	1	1	1	1	1.76
A0A0B4LEY4|A0A0B4LEY4_DROME	+ -	111.55	4	4	4	3.51	4.44
A4V1U5|A4V1U5_DROME	- +							43.87	1	1	1	2.78	2.85
Q9V7W9|Q9V7W9_DROME	+ -	36.66	1	1	1	2.56	2.87
sp|Q9I7K0-6|JUPIT_DROME	- +							150.48	11	8	8	34.78	53.47
G4LU33|G4LU33_DROME	- +							37.54	1	1	1	1.75	2.66
Q7KK96|Q7KK96_DROME	+ +	147.5	9	9	9	4.64	9.75	111.06	5	5	5	2.58	4.75
F6J223|F6J223_DROME	- +							54.05	2	1	1	3.03	5.81
A0A0B4LF03|A0A0B4LF03_DROME	+ -	132.82	6	6	6	4.11	5.48
Q8T0L3|Q8T0L3_DROME	+ +	350.91	61	40	40	33.33	52.9	129.77	13	9	9	7.5	8.23
Q7KLW9|Q7KLW9_DROME	+ +	206.07	12	11	11	22	34.85	51.13	2	2	2	4	3.96
A0A075BJF4|A0A075BJF4_DROME	+ -	62.39	2	2	2	4	5.74
Q9VAC4|Q9VAC4_DROME	+ +	177.69	15	6	6	40	50.64	71.46	3	3	3	20	26.28
sp|Q0KHU5|PCAT_DROME	+ -	77.55	2	2	2	3.39	5.82
Q95RR7|Q95RR7_DROME	- +							49.11	2	2	2	4.35	5.1
Q9GQ87|Q9GQ87_DROME	+ -	51.58	1	1	1	1.52	1.8
A0A0B4LEZ1|A0A0B4LEZ1_DROME	+ -	239.04	22	18	18	19.35	20.48
sp|Q9Y091-2|FL2D_DROME	+ +	119.55	4	4	4	7.69	16.99	65.84	2	2	2	3.85	4.85
Q2MGL2|Q2MGL2_DROME	+ -	43.68	1	1	1	0.75	0.96
X2JA11|X2JA11_DROME	+ +	77.11	2	2	2	7.69	10.13	96.03	5	4	4	15.38	16.03
Q7K3J0|Q7K3J0_DROME	+ +	210.17	14	14	14	21.88	34.07	65.99	3	3	3	4.69	6.59
A0A0B4KFU5|A0A0B4KFU5_DROME	+ +	108.02	3	3	3	2.7	4.24	36.25	1	1	1	0.9	0.94
Q0E993|Q0E993_DROME	+ -	27.04	1	1	1	0.74	0.95
S5W2P0|S5W2P0_DROME	- +							82.53	3	3	3	7.32	10.51
Q86NN5|Q86NN5_DROME	- +							77.99	5	4	4	7.84	13.15
M9PF40|M9PF40_DROME	+ -	44.67	1	1	1	4.55	6.99
L7RZC6|L7RZC6_DROME	+ -	222.83	15	14	14	17.5	25.85
E2QC90|E2QC90_DROME	+ -	64.05	1	1	1	1.69	2.51
Q9VN39|Q9VN39_DROME	+ -	24.62	1	1	1	1.02	2.38
Q867M7|Q867M7_DROME	+ -	70.09	3	3	3	3.19	3.86
Q8SYQ1|Q8SYQ1_DROME	+ -	193.35	10	9	9	37.5	47.02
E8NH10|E8NH10_DROME	+ -	120.51	6	4	4	2.03	4.1
Q8MQQ5|Q8MQQ5_DROME	+ -	80.37	3	3	3	6.38	10.28
Q95TK5|Q95TK5_DROME	+ +	109.39	6	5	5	9.43	14.06	116.54	11	7	7	13.21	21.65
A0A0B4K7H4|A0A0B4K7H4_DROME	+ -	60.45	2	2	2	1.35	1.14
M9NEY3|M9NEY3_DROME	+ +	156.46	9	9	9	4.05	5.9	146.87	9	9	9	4.05	5.15
sp|Q9VEX5|INT13_DROME	+ -	159.27	9	9	9	12	19.01
M9MRM4|M9MRM4_DROME	- +							76.46	3	3	2	4.76	6.08
sp|P18289|JRA_DROME	+ +	142.11	4	4	4	11.76	21.8	54.77	2	2	2	5.88	5.54
sp|P25867|UBCD1_DROME	+ -	168.94	8	5	5	26.32	46.26
Q58SM9|Q58SM9_DROME	+ -	144.26	5	5	5	10.87	11.37
Q9NFX2|Q9NFX2_DROME	+ -	50.27	1	1	1	1.12	2.11
Q9V405|Q9V405_DROME	+ +	135.67	5	5	5	9.43	15.5	42.24	2	2	1	3.77	3.87
sp|Q8IQ27-2|UBP2_DROME	+ -	236.62	15	11	2	11.83	18.46
sp|P25843|PROF_DROME	+ +	190.78	12	5	5	41.67	65.08	98.76	12	4	4	33.33	50
B7Z086|B7Z086_DROME	+ -	31.2	1	1	1	0.8	0.62
A1Z7J6|A1Z7J6_DROME	+ +	239.04	22	18	18	19.35	20.79	165.17	18	15	15	16.13	13.54
Q7YU85|Q7YU85_DROME	+ +	148.64	11	10	10	11.11	17.61	149.78	14	12	12	13.33	18.52
A1ZBB4|A1ZBB4_DROME	+ +	232.26	14	14	1	8.33	16.92	153.23	10	8	8	4.76	9.21
H9BVD4|H9BVD4_DROME	- +							84.01	12	2	2	5.71	10.82
sp|Q86S05|LIG_DROME	+ +	226.41	16	11	11	14.67	14.98	165.31	14	8	8	10.67	10.4
Q9VPL6|Q9VPL6_DROME	+ -	79.38	4	4	4	1.87	4.37
Q9V9W3|Q9V9W3_DROME	+ +	154.49	9	7	7	10.45	28.63	104.31	6	6	6	8.96	19.47
M9PBP3|M9PBP3_DROME	- +							41.71	1	1	1	1.28	1.5
B7YZR7|B7YZR7_DROME	+ -	98.9	4	3	3	10.71	14.18
Q8IR37|Q8IR37_DROME	+ -	265.36	18	18	18	17.14	23.02
E1JHR0|E1JHR0_DROME	+ +	141.47	6	5	5	11.36	13.22	73.1	3	3	3	6.82	5.65
Q9VH76|Q9VH76_DROME	+ +	99.67	3	3	3	10	13.68	37.27	1	1	1	3.33	6.13
Q29QG5|Q29QG5_DROME	+ -	85.59	2	2	2	13.33	21.35
D2NUJ7|D2NUJ7_DROME	+ +	76.58	2	2	2	10	23.77	42.57	1	1	1	5	7.38
sp|Q9VCY3|CSN6_DROME	+ -	80.36	2	2	2	5.88	7.04
H0RNA4|H0RNA4_DROME	+ +	95.36	2	2	2	6.06	8.61	42.86	1	1	1	3.03	2.15
sp|Q9VVR4-3|BGBP2_DROME	+ -	110.44	3	3	3	6.52	11.11
Q9VCE2|Q9VCE2_DROME	+ +	57.96	1	1	1	2.04	5.17	33.8	1	1	1	2.04	3.45
X2JLM6|X2JLM6_DROME	+ -	236.62	15	11	2	18.64	27.96
A1YK59|A1YK59_DROME	+ +	174.29	10	10	10	9.71	15.15	88.59	6	5	5	4.85	5.09
Q8SYJ2|Q8SYJ2_DROME	+ +	68.01	4	2	2	16.67	21.69	74.96	3	2	2	16.67	22.89
Q9VBA6|Q9VBA6_DROME	- +							49.74	1	1	1	3.57	5.99
sp|Q8SWU7-2|OLA1_DROME	+ -	26.32	1	1	1	1.89	4.02
A0A0B4LHV8|A0A0B4LHV8_DROME	- +							41.86	1	1	1	1.79	1.66
Q494I2|Q494I2_DROME	- +							33.32	1	1	1	1.59	2.2
sp|Q9VHV5|ARL8_DROME	+ -	133.75	4	4	4	18.18	36.02
A0A0B4KET5|A0A0B4KET5_DROME	+ +	230.5	15	13	13	7.07	15.53	140.96	9	8	8	4.35	5.91
A8DYI5|A8DYI5_DROME	+ -	46.43	1	1	1	0.92	0.58
B7YZJ1|B7YZJ1_DROME	+ +	230.5	15	13	13	6.88	15.63	140.96	9	8	8	4.23	5.95
A1Z7S0|A1Z7S0_DROME	+ +	82.42	3	3	3	1.12	1.79	50.61	1	1	1	0.37	0.54
Q95T98|Q95T98_DROME	- +							43.99	1	1	1	2.63	6.5
Q8MSR4|Q8MSR4_DROME	+ +	45.31	1	1	1	2.13	2.42	64.9	2	2	2	4.26	5.05
X2JE34|X2JE34_DROME	+ +	194.3	10	6	6	13.95	38.8	120.59	8	6	6	13.95	20.19
Q9VVU2|Q9VVU2_DROME	+ +	133.12	9	5	5	13.16	27.52	40.2	1	1	1	2.63	5.37
Q9VTV6|Q9VTV6_DROME	- +							38.14	1	1	1	1.47	1.46
sp|Q9VZQ1-2|YTDC1_DROME	+ +	93.54	2	2	2	2.25	4.08	31.11	1	1	1	1.12	1.55
Q9VHK6|Q9VHK6_DROME	+ +	115.81	8	3	3	11.54	32.47	75.33	4	3	3	11.54	21.43
sp|Q9VWH4-2|IDH3A_DROME	+ +	272.21	33	19	19	46.34	60.45	176.6	43	14	14	34.15	47.46
M9MRG5|M9MRG5_DROME	+ -	107.34	5	3	3	2.56	1.93
A0A0B4KGY9|A0A0B4KGY9_DROME	+ +	84.61	4	4	4	9.3	10.58	69.2	2	2	2	4.65	4.59
A0A1B2AKC6|A0A1B2AKC6_DROME	+ +	47.93	2	2	2	11.11	13.29	42.06	2	2	2	11.11	13.29
Q7JY99|Q7JY99_DROME	- +							46.6	1	1	1	1.89	1.85
Q960M4|Q960M4_DROME	+ +	201.99	19	9	9	37.5	59.47	123.93	10	6	6	25	39.47
sp|A1Z7A6-2|ASAP_DROME	+ -	80.94	3	3	3	2.27	3.55
sp|O97477|INO1_DROME	+ +	311.04	66	23	23	43.4	51.5	145.34	20	9	9	16.98	20
A1ZBC4|A1ZBC4_DROME	+ -	46.43	1	1	1	0.84	0.54
sp|Q9VWA8|FRG1_DROME	+ -	105.03	5	3	3	5.66	29.39
A8JNN2|A8JNN2_DROME	+ -	134.21	6	5	5	3.12	6.02
Q9VFE7|Q9VFE7_DROME	+ +	50.03	1	1	1	1.04	2.14	43.46	1	1	1	1.04	1.13
sp|Q94920|VDAC_DROME	+ +	195.14	9	8	8	26.67	41.49	113.8	6	5	5	16.67	23.05
Q6NNE1|Q6NNE1_DROME	+ -	97.13	2	2	2	1.27	1.78
Q8INK3|Q8INK3_DROME	+ -	49.07	2	2	2	11.11	11.46
Q86BI3|Q86BI3_DROME	+ +	170.01	8	7	7	6.6	15.05	111.53	6	6	6	5.66	7.58
C0PVA6|C0PVA6_DROME	- +							27.19	1	1	1	0.83	1.57
sp|Q8I0G5-3|COPG_DROME	- +							136.08	11	9	1	10.34	11.39
Q9NIW1|Q9NIW1_DROME	+ +	187.58	12	12	12	15	18.58	94.97	4	4	4	5	5.27
Q7KVD1|Q7KVD1_DROME	+ +	314.31	51	43	35	15.99	25.45	45.9	1	1	1	0.37	0.49
Q9UB20|Q9UB20_DROME	+ +	272.41	31	27	1	24.55	34.64	76.85	2	2	2	1.82	2.02
sp|P19889|RLA0_DROME	+ +	198.64	14	9	9	25.71	47.32	135.04	8	6	6	17.14	22.4
Q9VPX5|Q9VPX5_DROME	+ +	189.57	14	9	9	45	56.04	66.29	3	3	3	15	13.19
Q8T4G5|Q8T4G5_DROME	+ +	111.85	5	4	4	4.04	5.93	132.73	8	6	6	6.06	10.65
sp|Q9I7X6|CARME_DROME	+ -	60.2	3	3	3	6.25	7.29
Q9GPG3|Q9GPG3_DROME	- +							127.47	9	7	7	7.37	9.58
M9ZVK8|M9ZVK8_DROME	+ +	207.75	13	12	12	15.79	37.69	40.49	1	1	1	1.32	3.08
M9PHL7|M9PHL7_DROME	+ -	143.78	6	6	6	10.53	17.41
A0A0B4K6K1|A0A0B4K6K1_DROME	- +							111.91	9	4	2	6.35	11.51
M9PDE6|M9PDE6_DROME	+ -	174.95	7	7	7	2.98	4.38
sp|Q9VH69|RS29_DROME	+ +	74.24	2	2	2	16.67	28.57	65.52	3	2	2	16.67	28.57
Q8IPC5|Q8IPC5_DROME	+ -	72.49	1	1	1	1.35	2.82
E8NH77|E8NH77_DROME	- +							52.68	2	2	2	3.23	3
sp|Q9VUR3|AIMP2_DROME	+ +	93.66	4	4	4	10	14.97	38.51	1	1	1	2.5	2.69
M9MRF2|M9MRF2_DROME	+ -	115	3	3	3	12.5	38.04
Q9VY87|Q9VY87_DROME	+ +	228.78	17	8	8	25	30.88	165.34	48	7	7	21.88	23.82
A0A0B4K6D5|A0A0B4K6D5_DROME	+ +	31.9	1	1	1	0.16	0.25	41.97	1	1	1	0.16	0.44
Q32KD4|Q32KD4_DROME	+ +	139.2	4	4	4	3.92	6.1	28.86	1	1	1	0.98	1.73
B6UYB6|B6UYB6_DROME	- +							42.92	1	1	1	1.37	1.91
E4NKL3|E4NKL3_DROME	+ -	77.07	2	2	2	5.71	9.84
E1JI46|E1JI46_DROME	+ +	219.11	17	17	17	6.01	13.12	125.97	5	5	5	1.77	3.48
Q7KNS5|Q7KNS5_DROME	+ -	28.61	1	1	1	1.85	1.87
M9PJP0|M9PJP0_DROME	+ +	229.75	15	10	10	26.32	42.49	104.67	5	4	4	10.53	17.22
L0CP31|L0CP31_DROME	+ -	144.92	5	4	4	6.15	11.45
A0A075BIA6|A0A075BIA6_DROME	+ -	62.39	2	2	2	4.26	6.21
Q9VJX8|Q9VJX8_DROME	- +							41.51	1	1	1	2.27	3.23
B3LF81|B3LF81_DROME	+ +	85.34	1	1	1	3.45	4.76	42.1	1	1	1	3.45	2.68
Q2Q0K8|Q2Q0K8_DROME	+ -	108.91	3	3	3	7.32	17.04
Q8IQ95|Q8IQ95_DROME	+ -	37.04	1	1	1	0.67	0.97
Q9VTZ0|Q9VTZ0_DROME	+ +	250.31	28	16	2	26.23	46.17	171.79	19	12	12	19.67	27.15
M9PHI7|M9PHI7_DROME	+ -	171.75	6	5	5	20.83	37.16
M9PBM4|M9PBM4_DROME	+ -	47.94	1	1	1	5.88	7.93
Q7KTW5|Q7KTW5_DROME	+ +	186.51	8	8	8	22.86	39.93	36.24	1	1	1	2.86	5.04
A1ZA18|A1ZA18_DROME	+ -	48.22	3	2	2	0.9	1.51
M9PG25|M9PG25_DROME	+ -	51.39	1	1	1	2.7	2.46
A4V4D2|A4V4D2_DROME	- +							30.03	2	1	1	0.87	0.8
sp|Q9TVQ5|SPT4H_DROME	+ -	152.88	3	3	3	16.67	53.45
Q9XYM1|Q9XYM1_DROME	- +							43.12	1	1	1	1.47	3.39
Q7YU37|Q7YU37_DROME	+ -	103.21	3	3	3	1.86	2.74
Q0E8G9|Q0E8G9_DROME	+ -	31	1	1	1	0.55	0.99
F6J1P3|F6J1P3_DROME	- +							33.43	1	1	1	2.44	9.61
C5I7F8|C5I7F8_DROME	+ -	231.6	18	11	11	18.97	40.63
A0A0B4KEQ8|A0A0B4KEQ8_DROME	+ -	99.41	3	3	3	4.35	5.48
Q9VBL3|Q9VBL3_DROME	+ -	37.29	1	1	1	1.1	2.52
A1A703|A1A703_DROME	+ -	26.64	1	1	1	1.39	2.61
Q9I7N0|Q9I7N0_DROME	+ -	166.84	11	9	9	5.56	8.59
Q9VS47|Q9VS47_DROME	- +							44.54	1	1	1	3.7	2.09
Q8SWU9|Q8SWU9_DROME	+ -	178.29	8	7	3	18.92	22.42
M9PB84|M9PB84_DROME	+ +	200.3	17	9	9	20.45	40.07	150.04	12	8	8	18.18	35.21
M9PFY2|M9PFY2_DROME	- +							30.96	1	1	1	1.82	1.68
A8JV18|A8JV18_DROME	+ +	154.03	5	5	5	3.31	4.1	72.02	2	2	2	1.32	1.24
Q8IMR3|Q8IMR3_DROME	- +							53.86	2	1	1	3.12	2.54
Q7KRU0|Q7KRU0_DROME	+ -	68.95	1	1	1	2.38	3.63
C1C573|C1C573_DROME	+ +	149.41	5	5	5	5.05	8.26	41.32	1	1	1	1.01	0.92
Q9VB69|Q9VB69_DROME	- +							68.14	2	2	2	3.28	3.4
Q7K0T7|Q7K0T7_DROME	+ -	25.02	1	1	1	1.67	1.41
B1PFA2|B1PFA2_DROME	+ -	164.17	10	10	10	16.39	24.75
M9NFK2|M9NFK2_DROME	+ -	39.13	2	2	2	3.57	2.74
A0A0B4KFC5|A0A0B4KFC5_DROME	+ +	226.41	16	11	11	12.5	14.54	165.31	14	8	8	9.09	10.09
Q2EJB6|Q2EJB6_DROME	- +							71.75	3	2	2	6.25	5.35
Q8IGR6|Q8IGR6_DROME	- +							105.96	5	5	5	9.62	10.34
A0A0B4LG36|A0A0B4LG36_DROME	- +							51.1	2	1	1	3.85	12.61
sp|Q7KRY7-8|LAP4_DROME	+ -	97.49	2	2	2	1.43	2.05
Q6NPA6|Q6NPA6_DROME	+ +	43.8	1	1	1	1.08	1.68	73.44	3	3	3	3.23	3.36
C6SUZ8|C6SUZ8_DROME	- +							52.56	2	1	1	4.35	4.66
B7VEK2|B7VEK2_DROME	- +							41.94	1	1	1	1.15	1.58
D0IQ82|D0IQ82_DROME	- +							58.48	2	2	2	1.72	1.67
sp|P50882|RL9_DROME	+ +	140.27	5	5	5	15.62	27.89	59.82	2	2	2	6.25	13.16
A0A0B4LHL7|A0A0B4LHL7_DROME	+ +	148.47	5	5	5	21.74	36.52	107.06	8	5	5	21.74	30.34
Q7K204|Q7K204_DROME	+ +	105.07	5	5	5	5.75	13.67	44.16	1	1	1	1.15	2.34
A0A0B4KEY6|A0A0B4KEY6_DROME	- +							140.96	9	8	8	4.65	6.88
A0A0B4KHB7|A0A0B4KHB7_DROME	+ -	31.67	1	1	1	4.55	5.92
M9PE73|M9PE73_DROME	+ +	162.9	15	15	15	2.61	3.89	94.45	7	6	6	1.04	1.21
M9PDV3|M9PDV3_DROME	+ +	131.07	5	5	5	3.01	5.32	41.83	1	1	1	0.6	1
H1UUP7|H1UUP7_DROME	- +							48.22	1	1	1	1.82	2.59
M9PCG7|M9PCG7_DROME	+ +	116.96	8	8	8	3.09	4.68	100.54	4	4	4	1.54	1.62
Q9VR31|Q9VR31_DROME	+ -	97.72	2	2	2	5.26	9.97
E2QD64|E2QD64_DROME	+ +	189.65	12	12	12	14.29	28.02	114.45	4	4	4	4.76	8.58
Q8I0B2|Q8I0B2_DROME	+ -	26.64	1	1	1	1.01	1.77
A0A0B4KHZ0|A0A0B4KHZ0_DROME	+ +	100.8	5	5	5	2.78	4.17	108.29	4	4	4	2.22	2.7
Q9VC03|Q9VC03_DROME	+ -	151	9	9	9	19.15	38.56
Q8I7Q2|Q8I7Q2_DROME	+ -	26.68	1	1	1	0.63	0.7
Q7K2W6|Q7K2W6_DROME	+ -	166.6	6	6	6	7.32	12.61
Q8MQW2|Q8MQW2_DROME	+ +	73.48	2	2	2	0.85	1.65	90.63	4	4	4	1.71	2.53
sp|O96539-5|ATE1_DROME	+ -	135.03	7	6	6	8.82	14.64
E1JJ68|E1JJ68_DROME	+ +	222.16	20	16	13	20	40.7	111.91	9	4	2	5	9.57
sp|Q9V5M3-5|LOLA6_DROME	- +							74.65	3	2	2	3.57	4.85
sp|Q8IN81-10|FRU_DROME	- +							67.07	2	2	2	2.94	3.17
A0A3Q7YR34|A0A3Q7YR34_DROME	+ +	61.42	2	2	2	11.11	20	57.55	1	1	1	5.56	10.43
sp|P49283-1|MVL_DROME	- +							42.3	1	1	1	2.94	2.06
Q9XZ11|Q9XZ11_DROME	+ +	81.9	3	2	2	1.8	2.79	37.27	1	1	1	0.9	1.44
D1YSG8|D1YSG8_DROME	+ +	149.14	5	5	5	7.35	13.56	51.28	2	2	2	2.94	4.52
X2JJ95|X2JJ95_DROME	+ +	58.45	1	1	1	0.71	1.09	42.71	1	1	1	0.71	0.73
sp|Q9V3A4|CSUP_DROME	- +							71.75	3	2	2	6.45	5.35
sp|Q9U969|SWS_DROME	- +							27	1	1	1	0.62	0.49
Q7JYN2|Q7JYN2_DROME	+ +	125.63	5	5	5	14.29	20.45	65.76	2	2	2	5.71	7.81
Q7KUT8|Q7KUT8_DROME	+ -	231.12	15	14	14	17.28	33.02
sp|Q9VMW9|GMDS_DROME	+ +	232.85	20	16	16	31.37	56.2	37.73	1	1	1	1.96	2.03
A0A0B4KI32|A0A0B4KI32_DROME	+ -	148.64	11	10	10	11.63	18.28
E1JGR9|E1JGR9_DROME	+ +	140.92	5	5	5	8.62	11.84	93.11	5	4	4	6.9	8.36
sp|Q8MSV2-6|SHEP_DROME	+ +	97.77	2	2	2	6.06	9.28	82.72	6	3	3	9.09	7.16
A0A1B2AIX7|A0A1B2AIX7_DROME	+ +	103.58	5	3	3	30	34.23	55.3	4	1	1	10	14.41
H0RNH3|H0RNH3_DROME	+ -	191.81	13	11	11	39.29	50
A0A0B4K7X5|A0A0B4K7X5_DROME	+ -	98.35	2	2	2	5.13	8.44
Q5U0U9|Q5U0U9_DROME	+ -	239.04	22	18	18	19.15	20.81
sp|P54397|FKB39_DROME	+ -	93.62	4	4	4	8	10.64
Q9VW58|Q9VW58_DROME	- +							89.45	4	3	3	10.71	15.24
Q9VVT8|Q9VVT8_DROME	- +							68.65	3	3	3	4.35	4.12
sp|Q9W0M1|CE290_DROME	- +							28.42	1	1	1	0.34	0.4
X2JFP6|X2JFP6_DROME	+ +	78.59	2	2	2	1.75	3.31	33.32	1	1	1	0.88	1.1
sp|Q9VLF6|U585_DROME	+ -	106.06	2	2	2	7.69	13.96
Q2EJQ6|Q2EJQ6_DROME	- +							71.75	3	2	2	6.45	5.35
Q7KAK2|Q7KAK2_DROME	+ +	139.27	6	6	6	14.63	22.11	104.89	6	4	4	9.76	10.53
sp|Q8IQG1-2|MOB2_DROME	+ -	44.87	1	1	1	1.72	2.2
A0A126GUM8|A0A126GUM8_DROME	+ +	226.41	16	11	11	14.67	16.34	165.31	14	8	8	10.67	11.34
Q9VT60|Q9VT60_DROME	+ -	105.83	5	5	5	5.88	9.81
A4V2S3|A4V2S3_DROME	+ +	200.03	14	11	1	26.19	36.53	67.03	3	3	3	7.14	9.33
A0A0B4LFZ4|A0A0B4LFZ4_DROME	+ +	315.81	40	31	31	29.25	51.64	224.69	64	24	24	22.64	36.48
F7VJV6|F7VJV6_DROME	+ +	227.16	16	14	14	19.72	34.47	85.28	3	3	3	4.23	5.26
M9NDI6|M9NDI6_DROME	- +							122.43	7	7	7	11.11	10.46
Q9VTQ9|Q9VTQ9_DROME	- +							35.71	1	1	1	1.69	2.26
X2JDD7|X2JDD7_DROME	+ +	101.54	3	3	3	1.12	2.88	89.53	4	4	4	1.5	1.78
sp|Q7K556|TTD14_DROME	+ -	157.79	9	8	8	12.7	21.68
Q95U34|Q95U34_DROME	+ -	127.88	5	5	5	8.93	12.24
sp|Q8T4E1|GPI8_DROME	+ -	128.33	6	3	3	7.69	18.87
sp|P48601|PRS4_DROME	+ +	126.1	5	4	3	5.71	10.93	72.65	4	4	3	5.71	7.29
X2JF73|X2JF73_DROME	+ -	40.53	1	1	1	0.24	0.68
Q86NS0|Q86NS0_DROME	+ +	190.25	12	11	11	14.47	16.2	95.84	5	5	5	6.58	5.28
A1Z7T3|A1Z7T3_DROME	+ -	132.82	6	6	6	3.75	4.92
K4M4D5|K4M4D5_DROME	+ +	52.4	1	1	1	2.5	1.49	81.36	2	2	2	5	3.97
sp|P91926|AP2A_DROME	+ +	192.43	13	13	13	12.62	17.77	90.04	4	4	4	3.88	4.26
Q9VQK5|Q9VQK5_DROME	+ +	178.1	14	12	12	8.63	19.11	48.69	2	2	2	1.44	2.11
A0A1B2AL65|A0A1B2AL65_DROME	+ -	79.29	2	2	2	18.18	21.77
Q8SX73|Q8SX73_DROME	+ -	51.39	1	1	1	11.11	13.86
Q8SWV3|Q8SWV3_DROME	+ +	48.39	1	1	1	2.78	4.06	38	1	1	1	2.78	1.55
Q9V4C1|Q9V4C1_DROME	+ -	215.13	12	12	12	13.48	20.59
O44114|O44114_DROME	- +							41.21	1	1	1	2.13	3
C6SV32|C6SV32_DROME	+ -	91.24	3	3	3	4.35	5.75
sp|Q9V463|NU154_DROME	+ +	185.27	8	8	8	6.56	9.38	101.54	4	4	4	3.28	3.22
Q9V3Z4|Q9V3Z4_DROME	+ +	108.67	5	5	5	6.58	12.35	60.76	2	2	2	2.63	3.39
A0A1B2AJQ1|A0A1B2AJQ1_DROME	+ -	71.34	1	1	1	10	27.27
A0A0B4JDF1|A0A0B4JDF1_DROME	+ +	155.18	8	8	8	11.76	16.48	41.79	1	1	1	1.47	0.96
sp|Q867Z4-2|LOLA4_DROME	- +							74.65	3	2	2	3.64	4.96
Q86PC3|Q86PC3_DROME	+ -	24.52	1	1	1	0.95	1.47
X2JL40|X2JL40_DROME	+ +	78.59	2	2	2	1.74	3.27	33.32	1	1	1	0.87	1.09
Q95S48|Q95S48_DROME	- +							82.5	3	3	3	8.57	9.61
O76912|O76912_DROME	- +							53.17	2	1	1	1.28	2.04
A5XCQ9|A5XCQ9_DROME	+ -	47.66	1	1	1	1.72	4.53
sp|Q27237|TID_DROME	- +							138.23	7	6	6	7.89	17.88
M9PEP8|M9PEP8_DROME	- +							103.93	5	5	5	0.75	0.99
B1PFS2|B1PFS2_DROME	+ -	68.93	2	2	2	12.5	37.76
O96613|O96613_DROME	+ -	26.64	1	1	1	1.32	2.47
Q8SZH1|Q8SZH1_DROME	+ -	65.31	1	1	1	2.08	4.08
sp|Q9VL78|FKB59_DROME	+ +	220.29	17	14	14	22.58	41.23	76.7	2	2	2	3.23	5.47
M9PGW8|M9PGW8_DROME	- +							38.28	1	1	1	0.9	1.78
Q95U32|Q95U32_DROME	- +							36.68	1	1	1	2.08	2.23
sp|Q9VNS0|MAEL_DROME	+ -	151.44	8	7	7	12.5	26.36
Q9W526|Q9W526_DROME	+ -	38.48	1	1	1	1.05	3.04
Q8SXP8|Q8SXP8_DROME	+ +	108.76	2	2	2	4.35	6.78	111.94	4	4	4	8.7	7.72
Q9VMI3|Q9VMI3_DROME	+ -	122.49	6	5	5	9.62	13.08
Q2EJF2|Q2EJF2_DROME	- +							71.75	3	2	2	6.45	5.35
F2YPN7|F2YPN7_DROME	- +							26.83	1	1	1	3.23	1.81
Q2EJP5|Q2EJP5_DROME	- +							71.75	3	2	2	6.45	5.35
Q9VA81|Q9VA81_DROME	+ -	35.69	1	1	1	4.55	6.43
sp|P49630|RL36_DROME	+ +	115.9	3	3	3	8.82	26.09	66.25	4	2	2	5.88	16.52
Q9VCE3|Q9VCE3_DROME	+ +	186.63	8	7	7	19.44	21.12	82.44	2	2	2	5.56	6.68
Q9VKZ8|Q9VKZ8_DROME	+ -	221.81	18	14	14	22.95	46.74
X2JLF7|X2JLF7_DROME	+ +	45.87	1	1	1	1.61	1.87	52.68	2	2	2	3.23	2.95
sp|Q8T390|SH3G3_DROME	+ -	173.73	9	8	8	17.78	32.79
Q7K3W2|Q7K3W2_DROME	+ +	200.32	9	8	8	15.09	25.72	83.63	4	4	4	7.55	11.15
Q7KSN0|Q7KSN0_DROME	+ -	60.75	1	1	1	0.76	1.57
X2JCY2|X2JCY2_DROME	+ -	256.94	25	19	19	27.14	39.07
sp|Q8T3X9|ISCA1_DROME	+ +	162.98	7	6	6	31.58	63.08	79.56	3	3	3	15.79	30
Q0KIE7|Q0KIE7_DROME	- +							36.74	1	1	1	0.67	0.52
Q9W327|Q9W327_DROME	+ -	164.56	8	8	8	9.76	16.97
Q8MRT5|Q8MRT5_DROME	+ +	81.66	5	5	5	6.02	10.6	37.66	1	1	1	1.2	1.99
Q7KIF8|Q7KIF8_DROME	+ -	188.28	11	11	11	11.83	12.96
Q8IGG7|Q8IGG7_DROME	+ +	218.61	15	11	11	39.29	57.99	171.99	43	12	12	42.86	46.84
Q058V7|Q058V7_DROME	+ -	137.17	6	6	1	5.88	9.84
sp|P31007-5|DLG1_DROME	+ +	117.36	5	5	5	5.15	6.36	40.2	1	1	1	1.03	1.23
A8JV07|A8JV07_DROME	+ +	94.45	4	4	4	1.91	5.85	52.73	1	1	1	0.48	1.59
F2FBA2|F2FBA2_DROME	- +							32.61	1	1	1	4.17	3.1
Q9VN31|Q9VN31_DROME	+ -	78.59	3	3	2	2.61	5.42
B5RJ18|B5RJ18_DROME	+ +	210.6	15	11	11	25.58	43.08	56.97	2	2	2	4.65	6.15
A0AP71|A0AP71_DROME	+ -	160.14	7	7	7	13.46	27.76
M9PCU4|M9PCU4_DROME	- +							44.85	2	2	2	3.33	3.27
M9PCC4|M9PCC4_DROME	- +							105.83	7	6	6	7.06	5.87
Q86NS7|Q86NS7_DROME	+ +	184.94	24	9	9	27.27	42.02	99.9	8	4	4	12.12	16.81
Q9VQK7|Q9VQK7_DROME	+ +	34.53	1	1	1	0.83	2.27	37.61	1	1	1	0.83	1.07
sp|Q9VMC8|PHF5A_DROME	+ +	115.17	4	4	4	22.22	42.34	98.57	3	3	3	16.67	25.23
A1Z8W8|A1Z8W8_DROME	- +							40.79	1	1	1	0.59	0.5
E8NHB6|E8NHB6_DROME	+ -	151.44	8	7	7	10.29	22.28
Q6NQW5|Q6NQW5_DROME	+ -	83.82	4	3	3	7.89	8.36
A0A0B4LF26|A0A0B4LF26_DROME	+ +	210.13	13	9	9	27.27	41.95	72.72	3	2	2	6.06	10.59
sp|P27091|60A_DROME	- +							48.47	1	1	1	2.04	2.86
B6UX63|B6UX63_DROME	+ -	70.23	2	2	2	3.03	5.2
sp|Q24210|CSKP_DROME	+ -	131.84	5	5	5	5.05	8.02
sp|Q9VFC8-2|GYS_DROME	+ +	255.25	24	18	18	22.78	38.17	51.23	1	1	1	1.27	1.74
sp|A1Z7K9|PAN2_DROME	+ -	111.55	4	4	4	3.51	4.43
Q8SXT9|Q8SXT9_DROME	- +							100.29	6	5	5	3.65	7.33
A8E700|A8E700_DROME	- +							89.39	4	3	3	8.11	19.23
Q4V3G6|Q4V3G6_DROME	- +							48.54	1	1	1	6.25	8.45
Q2EJR0|Q2EJR0_DROME	- +							71.75	3	2	2	6.25	5.35
sp|Q9XY35|QCR9_DROME	+ -	71.34	1	1	1	10	27.27
Q9VSL9|Q9VSL9_DROME	+ -	115.57	3	3	3	6.12	10.71
Q0E8R8|Q0E8R8_DROME	- +							31.53	1	1	1	3.03	1.63
M9PES8|M9PES8_DROME	+ -	152.23	7	6	6	14.63	26.01
Q7KLX3|Q7KLX3_DROME	+ +	67.65	2	2	2	11.11	12.65	43.73	1	1	1	5.56	6.02
A0A075BLV4|A0A075BLV4_DROME	+ -	62.39	2	2	2	4	5.74
sp|Q9VZZ4|PXDN_DROME	+ -	212.34	15	13	13	8.97	12.18
sp|Q9VZL6|LTOR4_DROME	+ -	47.94	1	1	1	8.33	10.83
Q8IR85|Q8IR85_DROME	+ -	142.71	6	6	6	12.24	20.76
M9PF16|M9PF16_DROME	+ -	36.35	1	1	1	0.31	0.65
M9PBW0|M9PBW0_DROME	+ +	119.26	5	5	5	20	40.33	45.76	1	1	1	4	5.52
sp|P45888-2|ARP2_DROME	- +							38.27	1	1	1	2	2.28
A0A0B4LGQ1|A0A0B4LGQ1_DROME	+ +	209.07	23	8	8	30.77	46.08	138.39	13	7	7	26.92	31.34
sp|Q9VCK2|GILT3_DROME	+ -	154.68	4	4	4	15.38	31.48
Q9VMC3|Q9VMC3_DROME	- +							43.78	1	1	1	1.69	3.29
sp|Q9VBZ5|YTHDF_DROME	+ +	72.55	2	2	2	2.08	3.43	127.57	7	6	6	6.25	8.43
Q9W4Q4|Q9W4Q4_DROME	+ +	161.67	8	8	8	7.21	10.35	122.54	4	4	4	3.6	6.08
B7Z0L7|B7Z0L7_DROME	+ -	91.24	3	3	3	5.77	7.31
E1JJ98|E1JJ98_DROME	+ -	38.31	1	1	1	0.61	0.82
sp|Q8MSV2|SHEP_DROME	+ +	97.77	2	2	2	4.88	5.93	82.72	6	3	3	7.32	4.58
G7H828|G7H828_DROME	+ -	133.5	7	7	7	8.97	13.12
sp|Q24560|TBB1_DROME	+ +	329.84	109	27	7	71.05	81.21	172.12	38	12	5	31.58	32.89
Q9VSF0|Q9VSF0_DROME	+ +	74.82	2	2	2	5.26	5.84	54.19	1	1	1	2.63	3.18
sp|P49866-3|HNF4_DROME	+ +	117.07	4	4	4	4.94	7.51	48.1	1	1	1	1.23	1.5
sp|Q9V9E3|PREP_DROME	+ +	287.1	41	32	32	28.07	44.2	153.6	21	13	13	11.4	13.83
Q9VQZ5|Q9VQZ5_DROME	+ +	121.28	5	2	2	6.67	33.05	68.13	2	1	1	3.33	19.49
Q9VEG8|Q9VEG8_DROME	+ +	70.99	3	3	3	9.38	13.6	35.08	1	1	1	3.12	3.6
A1YK80|A1YK80_DROME	+ +	240.33	21	19	19	15.7	22.58	104.51	6	6	6	4.96	5.25
L0CPS9|L0CPS9_DROME	+ -	151.44	8	7	7	12.96	26.77
sp|P40320-2|METK_DROME	- +							33.76	1	1	1	4.35	6.5
sp|Q9VIF1|MUT7_DROME	+ -	133.5	7	7	7	8.97	13.12
B7FNJ7|B7FNJ7_DROME	+ -	141.8	6	6	6	8.57	11.97
A0A0B4K7L1|A0A0B4K7L1_DROME	- +							47.14	1	1	1	0.83	0.84
M9PJI4|M9PJI4_DROME	+ +	117.36	5	5	5	5.05	6.57	40.2	1	1	1	1.01	1.27
O96420|O96420_DROME	+ -	85.39	2	2	2	3.45	5.52
Q9VIX3|Q9VIX3_DROME	+ -	261.73	21	18	18	40.91	58.99
sp|Q9V4P1|ANLN_DROME	+ +	344.09	55	37	37	26.43	40.68	153.88	13	12	12	8.57	9.77
sp|Q9VY77|AJUBA_DROME	+ -	82.69	3	3	3	5.45	5.49
sp|P41042|RS4_DROME	+ +	206.64	14	10	10	20.41	43.3	120.09	11	7	7	14.29	30.65
Q9GU73|Q9GU73_DROME	+ -	81.81	3	3	3	11.54	16.82
sp|Q7KN62-3|TERA_DROME	+ +	315.81	40	31	31	29.25	51.57	224.69	64	24	24	22.64	36.44
sp|Q24117|DYL1_DROME	+ +	165.97	9	4	4	30.77	57.3	84.24	5	2	2	15.38	32.58
M9NFR5|M9NFR5_DROME	+ +	143.43	4	4	4	8.89	14.12	52.7	1	1	1	2.22	4.71
Q2Q3V7|Q2Q3V7_DROME	- +							87.77	5	5	5	2.49	2.57
Q8INP0|Q8INP0_DROME	- +							42.1	1	1	1	2.22	1.72
E6EK18|E6EK18_DROME	- +							137.34	9	9	9	7.26	9.26
E1JHB7|E1JHB7_DROME	+ -	225.62	17	15	15	9.2	13.32
M9NEF2|M9NEF2_DROME	- +							109.83	6	6	6	6.12	6.52
Q53XD3|Q53XD3_DROME	+ -	181.54	12	10	10	18.52	31.05
Q9VUE5|Q9VUE5_DROME	+ +	160.45	5	5	5	3.88	6.65	26.9	1	1	1	0.78	0.77
sp|Q8IMZ9-2|WFS1_DROME	- +							27.62	1	1	1	1.09	1.06
M9PJS2|M9PJS2_DROME	- +							36.53	1	1	1	10	3.86
C6SV02|C6SV02_DROME	+ -	91.59	4	3	3	6.67	21.54
A1Z9E0|A1Z9E0_DROME	- +							91.51	6	2	2	7.14	7.19
Q9VGT3|Q9VGT3_DROME	+ -	99.48	3	3	3	5.56	7.39
C6TP86|C6TP86_DROME	- +							45.9	1	1	1	0.42	0.55
M9PCQ3|M9PCQ3_DROME	- +							121.32	5	5	5	3.73	5.13
B3DML8|B3DML8_DROME	- +							27.74	1	1	1	4	3.5
Q8MRF8|Q8MRF8_DROME	+ +	64.16	3	3	3	1.91	4.57	37.77	1	1	1	0.64	0.85
sp|Q7JQW6|LIAS_DROME	+ -	194.29	10	8	8	14.55	31.03
B7Z143|B7Z143_DROME	+ -	104.87	3	3	3	6.98	11.75
A1Z7H3|A1Z7H3_DROME	+ +	229.89	18	17	17	17.71	27.44	170.68	31	19	19	19.79	29.28
M9PDR2|M9PDR2_DROME	+ -	110.22	3	3	3	2.97	5.81
D5AEK7|D5AEK7_DROME	+ +	203.23	12	9	9	19.15	30.98	114.61	9	6	6	12.77	14.36
M9PBL3|M9PBL3_DROME	+ +	294.66	41	31	28	29.81	52.3	185.66	24	15	14	14.42	22.73
Q9VNZ3|Q9VNZ3_DROME	- +							74.52	2	2	2	11.11	14.09
A1ZBH8|A1ZBH8_DROME	+ +	108.55	5	5	5	5	8.45	41.67	1	1	1	1	1.16
Q9W3W1|Q9W3W1_DROME	+ +	279.46	38	30	30	23.62	44.97	174.25	24	18	18	14.17	17.13
Q9W1G6|Q9W1G6_DROME	- +							173.14	12	12	12	12.12	11.51
Q95TG7|Q95TG7_DROME	- +							36.15	1	1	1	1.27	1.38
Q9XYZ6|Q9XYZ6_DROME	+ -	27.93	1	1	1	0.73	2.45
sp|Q9TVM2|XPO1_DROME	+ +	158.09	6	6	6	5.71	7.9	43.3	1	1	1	0.95	1.03
H1UUB1|H1UUB1_DROME	+ +	70.06	1	1	1	6.67	13.18	79.88	4	2	2	13.33	18.6
O97118|O97118_DROME	+ +	168.26	11	7	7	11.29	25.65	75.05	7	4	4	6.45	13.75
A0A0B4LF88|A0A0B4LF88_DROME	+ -	90.36	3	3	3	1.85	2.33
A0A0B4K6N7|A0A0B4K6N7_DROME	+ +	73.04	3	3	3	1.29	1.67	33.29	1	1	1	0.43	0.45
Q9GQ88|Q9GQ88_DROME	+ +	45.31	1	1	1	2.08	2.42	64.9	2	2	2	4.17	5.05
Q8MLS7|Q8MLS7_DROME	+ +	107.83	2	2	2	5	10.13	109.96	5	5	5	12.5	17.72
sp|Q8INK9-6|MSRB_DROME	+ -	44.9	1	1	1	4.17	5.73
Q9W374|Q9W374_DROME	+ -	320.63	41	36	36	33.03	44.91
sp|Q9VN93-2|CPR1_DROME	+ +	160.03	7	5	5	7.81	13.89	76.41	3	2	2	3.12	4.63
Q500Y7|Q500Y7_DROME	+ -	83.76	2	2	2	25	38.6
sp|Q9VJE5|CL190_DROME	+ +	213.15	24	22	22	10.14	18.64	151.43	13	12	12	5.53	7.81
Q9VWG1|Q9VWG1_DROME	+ -	91.33	2	2	2	7.69	18.58
A0A0B4K7Y7|A0A0B4K7Y7_DROME	+ +	161.41	8	7	7	3.7	6.4	101.67	5	4	4	2.12	3.23
C7LA80|C7LA80_DROME	- +							47.14	1	1	1	1.11	1.02
Q7JQK6|Q7JQK6_DROME	+ +	331.2	40	24	24	30	54.25	167.4	29	11	11	13.75	24.36
sp|P49657|MNB_DROME	+ -	63.8	2	2	2	2.53	2.31
sp|Q9V3L6|NCBP2_DROME	+ -	61.83	1	1	1	4.17	7.14
A0A0B4K6M4|A0A0B4K6M4_DROME	+ -	97.49	2	2	2	0.81	1.39
A1YK82|A1YK82_DROME	+ +	240.33	21	19	19	15.7	22.58	104.51	6	6	6	4.96	5.25
X2JD61|X2JD61_DROME	+ +	58.45	1	1	1	0.69	1.04	42.71	1	1	1	0.69	0.7
Q8T038|Q8T038_DROME	+ -	110.22	3	3	3	7.5	11.42
X2JDA5|X2JDA5_DROME	+ +	219.82	14	10	10	21.74	41.55	34.34	1	1	1	2.17	2.14
Q9VY44|Q9VY44_DROME	+ +	256.76	21	19	19	23.17	34.51	104.87	6	6	6	7.32	8.01
C0H6Z8|C0H6Z8_DROME	+ +	152.72	5	5	5	17.86	37.22	93.85	4	4	4	14.29	17.22
A0A0B4K6Z2|A0A0B4K6Z2_DROME	+ -	48.22	1	1	1	1.35	2.04
Q8IP45|Q8IP45_DROME	+ +	141.43	7	7	7	5.34	10.17	88.43	4	4	4	3.05	4.5
H5V8B8|H5V8B8_DROME	- +							122.43	7	7	7	11.11	10.46
C0P8M5|C0P8M5_DROME	+ +	119.23	5	5	5	5.43	11.05	87.37	3	3	3	3.26	6.74
Q8IR38|Q8IR38_DROME	+ -	265.36	18	18	18	17.14	23.08
Q4V5X9|Q4V5X9_DROME	+ +	147.85	6	5	5	12.82	24.1	81.74	12	2	2	5.13	8.14
Q9TVM9|Q9TVM9_DROME	+ -	45.77	1	1	1	2.86	1.5
sp|Q7K4B4|DGT5_DROME	+ -	64.09	2	2	2	2.2	3.94
Q8MTZ6|Q8MTZ6_DROME	+ +	43.23	1	1	1	1.96	2.67	41.27	1	1	1	1.96	2.45
M9PC89|M9PC89_DROME	+ +	85.65	3	3	3	2.61	7.81	28.69	1	1	1	0.87	2.01
Q9VBK9|Q9VBK9_DROME	+ +	59.82	2	2	2	3.08	4.63	134.72	10	9	9	13.85	19.16
Q0E8K5|Q0E8K5_DROME	+ -	86.51	2	2	2	4.44	5.47
M9PHZ6|M9PHZ6_DROME	+ +	85.34	1	1	1	3.85	4.89	42.1	1	1	1	3.85	2.75
Q9VS83|Q9VS83_DROME	+ -	142.68	4	4	4	4.71	6.6
A1YK57|A1YK57_DROME	+ -	174.29	10	10	10	9.8	15.15
Q8IH66|Q8IH66_DROME	- +							107.59	8	4	4	8.33	11.9
Q9U3Z9|Q9U3Z9_DROME	+ +	159.83	11	10	10	10.99	17.1	69.62	2	2	2	2.2	4.37
B5RJJ9|B5RJJ9_DROME	+ +	97.62	4	3	3	6.98	7.6	69.02	2	2	2	4.65	4.56
Q8SXT0|Q8SXT0_DROME	- +							32.17	1	1	1	3.23	4.18
sp|Q9Y1A3|TIM8_DROME	+ -	48.86	1	1	1	10	17.05
A0A0B4KFI7|A0A0B4KFI7_DROME	- +							47.14	1	1	1	0.85	0.87
C5I7G2|C5I7G2_DROME	+ -	265.36	18	18	18	17.31	23.23
Q7KK34|Q7KK34_DROME	+ -	35	1	1	1	1.03	1.72
sp|Q32KD2|SETB1_DROME	+ +	94.25	3	3	3	2.03	3.33	62.14	2	2	2	1.35	2.46
Q8MQW9|Q8MQW9_DROME	+ -	71.93	2	2	2	1.96	4.24
A0A0B4K603|A0A0B4K603_DROME	+ -	98.48	3	2	2	4.08	5.94
sp|P08761-2|MSRA_DROME	+ -	40.23	1	1	1	4.35	4.13
sp|P45437|COPB_DROME	+ +	262.82	24	22	22	21.57	35.27	168.69	13	9	9	8.82	14.11
Q2Q3V9|Q2Q3V9_DROME	- +							87.77	5	5	5	2.49	2.57
A0A075BIZ9|A0A075BIZ9_DROME	- +							76.85	2	2	2	1.82	2.01
Q9VDT1|Q9VDT1_DROME	+ -	56.89	1	1	1	2.27	3.21
Q4V4E1|Q4V4E1_DROME	+ -	36.38	1	1	1	7.69	11.25
sp|Q8IMZ9|WFS1_DROME	- +							27.62	1	1	1	1.09	1.06
A1ZAW0|A1ZAW0_DROME	+ +	229.63	22	22	22	11.06	19.11	87.77	5	5	5	2.51	2.56
A1ZB80|A1ZB80_DROME	+ +	154.46	7	7	7	29.17	31.25	42.35	1	1	1	4.17	5.29
G4LU22|G4LU22_DROME	+ -	123.3	5	3	3	16.67	20.29
sp|P20354|GNAS_DROME	+ -	126.07	6	6	5	9.84	16.88
sp|Q9VEG9|NRM_DROME	- +							29.55	1	1	1	4.35	2.77
Q9VFE9|Q9VFE9_DROME	+ -	38.16	1	1	1	2.17	1.92
M9PJN5|M9PJN5_DROME	+ -	265.36	18	18	18	16.51	22.22
Q960Q5|Q960Q5_DROME	- +							60.37	1	1	1	4.76	6.67
A0A075BJR0|A0A075BJR0_DROME	- +							26.9	1	1	1	0.82	0.81
F2FB46|F2FB46_DROME	+ -	143.78	6	6	6	10.53	17.81
Q9VXR3|Q9VXR3_DROME	+ -	40.53	1	1	1	0.24	0.68
M9PBM2|M9PBM2_DROME	+ +	157.51	10	9	9	8.04	7.62	108.74	5	5	5	4.46	3.45
Q8T0C2|Q8T0C2_DROME	+ -	32.73	1	1	1	3.12	3.72
Q9W5R5|Q9W5R5_DROME	+ +	152.11	8	8	8	7.92	12.37	124.62	7	7	7	6.93	8.7
Q9VU35|Q9VU35_DROME	+ -	41.63	1	1	1	6.25	9.71
B7FNQ3|B7FNQ3_DROME	- +							216.42	59	31	31	16.67	20.07
L7X6D0|L7X6D0_DROME	+ +	161.53	6	6	6	3.06	9.37	110.17	6	5	5	2.55	4.29
sp|Q9VQ89|MIO_DROME	+ +	81.05	3	3	3	3.45	4.15	50.39	1	1	1	1.15	1.5
Q8SZ27|Q8SZ27_DROME	+ +	147.75	6	6	6	20	29.45	54	2	2	2	6.67	5.82
sp|Q9V877|SUB_DROME	- +							42.92	1	1	1	1.19	1.59
Q8T4C4|Q8T4C4_DROME	+ -	107.85	4	3	1	3.9	6.11
Q4V4R8|Q4V4R8_DROME	+ -	90.81	3	2	2	6.45	14.39
A0A0B4KG03|A0A0B4KG03_DROME	+ -	185.34	10	10	10	13.33	19.58
X2JG22|X2JG22_DROME	+ +	79.51	2	2	2	1.24	4.08	34.68	1	1	1	0.62	1.21
A0A0B4KEL0|A0A0B4KEL0_DROME	+ -	142.14	7	7	7	12.28	20.08
sp|Q9XZ06|NU931_DROME	+ +	211.51	11	11	11	11.46	20.05	97.94	4	4	4	4.17	5.95
Q7K332|Q7K332_DROME	+ +	96.63	5	4	4	10.81	18.41	59.02	4	2	2	5.41	8.37
Q8MSR2|Q8MSR2_DROME	+ -	78.31	2	2	2	7.14	6.85
Q9N2Q2|Q9N2Q2_DROME	- +							45.73	1	1	1	1.61	2.44
Q8IPU3|Q8IPU3_DROME	+ -	116.35	4	3	3	6.67	11.21
A8DYB0|A8DYB0_DROME	+ +	128.28	5	5	5	0.8	1.34	36.15	1	1	1	0.16	0.18
G3M3A2|G3M3A2_DROME	+ +	194.89	20	15	15	34.88	59.76	139.29	13	10	10	23.26	35.37
Q9V3T2|Q9V3T2_DROME	+ +	77.11	2	2	2	6.45	7.84	96.03	5	4	4	12.9	12.42
A0A0B4KEE4|A0A0B4KEE4_DROME	+ +	133.18	3	3	3	2.68	5.6	93.27	3	3	1	2.68	3.42
H1ZYC1|H1ZYC1_DROME	+ +	63.28	4	3	3	1.05	1.46	51.93	2	2	2	0.7	0.77
A0A0B4LFQ3|A0A0B4LFQ3_DROME	+ +	108.55	5	5	5	5.05	8.57	41.67	1	1	1	1.01	1.18
sp|Q9VXN2-2|SUN_DROME	+ -	65.87	1	1	1	10	26.32
sp|P31007-6|DLG1_DROME	+ +	117.36	5	5	5	4.55	6.81	40.2	1	1	1	0.91	1.32
[truncated: 4,440 more rows]
