# Supplementary material for: Proximity-dependent biotin labelling reveals CP190 as an EcR/Usp molecular partner
Source: Sci Rep. 2020 Mar 16;10:4793. doi: 10.1038/s41598-020-61514-0 (PMC7075897; doi:10.1038/s41598-020-61514-0)
Supplement: Supplementary file 2 — Supplementary information2 [file 41598_2020_61514_MOESM2_ESM.zip › Supplementary datasets/Compare result APEX2_sham vs. EcR-APEX2_20E_1h.xls]

## Sheet: Protein View
		EcR-APEX2 20E 1h [2019-09-16 16:21]						APEX2 sham-treated [2019-08-13 11:58]
Protein_ID	Cover Map	Score	#Spec	#Pep	#Uniq	%Spec	%Cov	Score	#Spec	#Pep	#Uniq	%Spec	%Cov
Q9VN58|Q9VN58_DROME	+ -	32.7	1	1	1	0.4	0.61
M9PEE1|M9PEE1_DROME	- +							69.43	4	4	4	3.48	3.56
M9PD18|M9PD18_DROME	- +							90.38	4	3	1	4.48	7
Q9VP57|Q9VP57_DROME	+ +	202.52	19	14	14	18.18	22.69	152.31	10	8	8	10.39	13.96
Q0E8X7|Q0E8X7_DROME	- +							30.06	1	1	1	8.33	8.54
C7LAD8|C7LAD8_DROME	+ -	122.51	5	5	5	2.46	3.43
sp|Q9VXX8|RL371_DROME	- +							56.19	1	1	1	4	12.9
sp|P22700-2|ATC1_DROME	+ -	164.71	8	8	8	7.62	12.87
sp|O02195|EIF3I_DROME	+ +	201.66	13	12	12	40	51.84	107.17	7	4	4	13.33	16.56
B7Z0I8|B7Z0I8_DROME	+ +	238.2	24	22	15	5.2	10.2	126.12	6	6	6	1.42	1.89
F3YDA0|F3YDA0_DROME	+ +	245.28	35	20	20	44.44	60.66	189.77	26	15	15	33.33	41.62
Q7KMI7|Q7KMI7_DROME	+ -	138.56	6	6	6	8.96	12.79
Q9VEC6|Q9VEC6_DROME	+ -	78.95	2	2	2	2.47	2.52
sp|Q9VTU4|EIF3L_DROME	+ +	198.28	14	13	13	21.67	31.54	98.97	8	5	5	8.33	8.16
M9PEB1|M9PEB1_DROME	+ -	67.36	2	2	2	2.74	2.69
sp|Q9U3Z7|NH2L1_DROME	+ -	110.97	3	3	3	23.08	35.43
M9PF47|M9PF47_DROME	+ +	127.92	5	5	5	9.26	12.5	31.11	1	1	1	1.85	0.92
Q9VXF9|Q9VXF9_DROME	+ +	46.13	1	1	1	2.08	1.75	59.77	2	2	2	4.17	5.68
Q5BIJ2|Q5BIJ2_DROME	+ -	78.95	2	2	2	2.82	3.66
Q9VQL0|Q9VQL0_DROME	+ -	34.4	1	1	1	0.58	0.91
E1JIH4|E1JIH4_DROME	+ +	71.06	2	2	2	2.6	5.03	30.7	1	1	1	1.3	1.39
sp|O02193|MOF_DROME	+ -	62.06	1	1	1	1.18	2.06
A0A0B4KG06|A0A0B4KG06_DROME	- +							48.22	1	1	1	1.96	4.56
Q6NKM4|Q6NKM4_DROME	+ +	121.9	5	5	5	14.71	23.29	38.51	1	1	1	2.94	2.8
A1ZAN6|A1ZAN6_DROME	+ -	121.43	4	4	4	1.44	2.19
Q9W555|Q9W555_DROME	+ +	123.74	5	5	5	8.62	12.22	94	6	6	6	10.34	10.71
Q8IGC5|Q8IGC5_DROME	+ -	104.14	5	5	5	5.21	9.28
O76913|O76913_DROME	+ -	47.22	1	1	1	1.33	1.19
Q59DT6|Q59DT6_DROME	+ -	200.01	16	13	1	32.5	31.34
H5V8E7|H5V8E7_DROME	+ +	109.08	4	4	4	2.8	5.61	68.14	2	2	2	1.4	2.57
Q9VCI7|Q9VCI7_DROME	+ -	193.13	12	9	9	20.93	41.65
Q6NP12|Q6NP12_DROME	- +							50.61	1	1	1	0.95	1.22
A0A0B4K618|A0A0B4K618_DROME	+ -	135.44	5	5	5	5.1	8.78
E3CTT3|E3CTT3_DROME	- +							32.56	1	1	1	2.38	1.53
A0A0B4LEK8|A0A0B4LEK8_DROME	+ +	177.67	12	11	11	13.1	11.53	95.84	5	5	5	5.95	3.87
M9NDM1|M9NDM1_DROME	- +							37.82	1	1	1	0.29	0.45
M9PGV6|M9PGV6_DROME	+ +	312.64	84	71	71	21.45	39.15	211.24	37	30	30	9.06	13.84
M9PCM8|M9PCM8_DROME	+ -	67.71	2	2	2	0.14	0.2
sp|P08879|NDKA_DROME	+ -	147.35	8	6	6	33.33	46.41
Q9VYT2|Q9VYT2_DROME	+ -	153.36	7	7	7	14.89	22.81
D2NUL2|D2NUL2_DROME	+ -	78.95	2	2	2	2.82	3.66
sp|P48608|DIA_DROME	+ +	93.51	5	5	5	3.45	6.97	81.81	3	3	3	2.07	2.66
Q8IMT8|Q8IMT8_DROME	+ -	68.41	2	2	2	5.88	10.98
C0PDF4|C0PDF4_DROME	+ +	144.47	6	6	6	35.29	38.46	41.89	1	1	1	5.88	4.07
A0ANM4|A0ANM4_DROME	+ -	96.31	2	2	2	3.39	11.48
Q8MLN9|Q8MLN9_DROME	- +							30.41	1	1	1	1.15	1.21
E8NHA2|E8NHA2_DROME	+ -	34.88	1	1	1	1.1	0.94
sp|Q9I7X6-3|CARME_DROME	+ -	34	1	1	1	2.33	2.49
A0A0B4KH39|A0A0B4KH39_DROME	+ -	107.79	3	3	3	2.97	4.95
E1JGK5|E1JGK5_DROME	+ -	95.17	4	3	3	8.11	10.19
A0A126GUM4|A0A126GUM4_DROME	+ +	241.69	24	20	20	19.42	29.19	110.89	7	4	4	3.88	5.24
A0A0B4KHL4|A0A0B4KHL4_DROME	+ +	124.75	7	7	7	9.72	14.71	40.8	1	1	1	1.39	1.86
E1JIB4|E1JIB4_DROME	+ -	55.87	1	1	1	1.06	3.47
M9PEY7|M9PEY7_DROME	+ +	73.4	2	2	2	5	8.51	54.19	1	1	1	2.5	2.76
Q9VN88|Q9VN88_DROME	+ -	142.01	5	4	4	14.29	27.57
sp|Q9V3P0|PRDX1_DROME	+ +	260.77	58	16	16	72.73	87.63	155.7	45	8	8	36.36	44.85
sp|Q9U5L1|SRPRA_DROME	+ +	32.74	1	1	1	1.25	3.91	68.86	3	3	3	3.75	5.54
Q95TR3|Q95TR3_DROME	- +							38.39	1	1	1	1.41	1.42
sp|Q9NKV0-3|MLF_DROME	+ -	73.7	2	2	2	8.7	9.52
E2QD16|E2QD16_DROME	+ +	99.23	2	2	2	1.15	2.93	41.94	1	1	1	0.57	0.96
M9PEN1|M9PEN1_DROME	+ -	168.08	12	8	8	26.67	46.05
Q2Q0L3|Q2Q0L3_DROME	+ -	91.12	3	3	3	7.32	14.47
sp|P52029|G6PI_DROME	+ -	249.78	39	23	23	41.82	57.35
sp|Q8MLY8|RS8_DROME	+ +	145.19	6	5	5	10.2	28.85	102.01	10	5	5	10.2	29.33
sp|Q9VA73|CMC_DROME	- +							58.93	2	2	2	2.56	2.73
Q0KI96|Q0KI96_DROME	+ +	159.85	11	9	9	19.15	23.09	42.1	1	1	1	2.13	1.82
sp|Q9VUY9|PGM_DROME	+ -	29.26	1	1	1	1.72	1.43
Q9VVA4|Q9VVA4_DROME	+ -	257.55	36	35	35	14.83	22.42
A0A0B4KFZ9|A0A0B4KFZ9_DROME	+ +	113.16	5	4	4	16	41.75	68.41	3	2	2	8	19.42
sp|Q9VUQ5|AGO2_DROME	+ +	234.87	30	25	4	18.38	30.72	208.87	37	25	7	18.38	25.37
sp|P20240|OTE_DROME	+ +	171.41	7	6	6	9.68	28.54	143.58	9	8	8	12.9	22.88
Q8IQI0|Q8IQI0_DROME	+ +	127.52	4	4	4	4.44	6.49	105.83	7	6	6	6.67	5.49
Q7K4D1|Q7K4D1_DROME	+ -	107.88	4	4	4	4.65	7.4
Q8IQZ6|Q8IQZ6_DROME	+ +	74.93	2	2	2	1.26	2.27	33.56	1	1	1	0.63	1.14
F6JQ95|F6JQ95_DROME	+ +	166.59	7	7	7	15.56	27.06	62.11	2	2	2	4.44	5.29
R4NTS1|R4NTS1_DROME	- +							34.87	1	1	1	0.56	0.94
sp|P29349-2|CSW_DROME	+ -	100.42	4	4	4	4.35	7.61
Q9VBY7|Q9VBY7_DROME	+ -	68.41	2	2	2	7.14	13.85
Q8IR86|Q8IR86_DROME	+ +	66.6	1	1	1	0.88	3.08	38.28	1	1	1	0.88	1.7
Q8IQW6|Q8IQW6_DROME	- +							87.77	5	5	5	5.15	8.74
B1PFC0|B1PFC0_DROME	+ -	160.69	10	10	10	16.39	25.35
Q8MZ09|Q8MZ09_DROME	+ -	61.82	1	1	1	1.32	1.82
O18683|O18683_DROME	+ -	126.74	6	6	6	10.71	16.6
sp|Q86BA1-3|MICAL_DROME	- +							41.97	1	1	1	0.27	0.7
A9YIQ3|A9YIQ3_DROME	- +							67.46	1	1	1	4.55	8.76
sp|P13607-5|ATNA_DROME	+ +	169.92	12	10	10	8.85	14.41	173.4	19	14	14	12.39	17.29
Q4QQB8|Q4QQB8_DROME	+ +	184.61	15	14	14	7.11	16.22	111.06	5	5	5	2.54	4.71
sp|P20153|USP_DROME	+ -	89.7	4	4	4	6.9	9.84
sp|Q7KQM6|GGYF1_DROME	+ +	205.41	22	19	19	11.18	19.89	77.86	5	5	5	2.94	3.05
sp|Q8IQV9|NU205_DROME	+ +	217.18	20	18	18	9	11.67	140.21	6	6	6	3	3.54
Q9W127|Q9W127_DROME	+ +	193.5	29	9	9	33.33	50.48	142.07	17	6	6	22.22	34.62
M9PFX0|M9PFX0_DROME	+ -	193.39	15	13	13	8.84	14.22
Q9VP27|Q9VP27_DROME	- +							67.7	2	2	2	1.41	1.72
Q7YZ99|Q7YZ99_DROME	+ +	98.12	3	3	3	0.98	3.39	76.82	3	2	2	0.65	2.17
Q9VQQ6|Q9VQQ6_DROME	+ -	123.14	3	3	3	5.08	10.04
Q4AB31|Q4AB31_DROME	+ +	124.75	7	7	7	10.45	16.6	40.8	1	1	1	1.49	2.1
Q9VLD9|Q9VLD9_DROME	+ -	73.9	2	2	2	1.68	1.04
A4UZI0|A4UZI0_DROME	+ -	51.43	1	1	1	0.45	0.68
Q7KMR7|Q7KMR7_DROME	+ -	96.36	4	4	4	13.33	18.12
E1JIT4|E1JIT4_DROME	+ -	103.33	5	5	5	23.81	41.07
Q8IMB8|Q8IMB8_DROME	+ -	164.08	8	8	8	13.79	20.37
sp|Q24323-2|SEM2A_DROME	+ -	62.37	2	2	2	2.38	2.73
Q95TU3|Q95TU3_DROME	- +							37.1	1	1	1	1.22	1.32
Q0KIE6|Q0KIE6_DROME	+ -	47.95	1	1	1	1.43	1.93
A0A0B4KHW7|A0A0B4KHW7_DROME	+ -	111.05	4	4	4	9.76	17.13
sp|P07764-2|ALF_DROME	- +							189.77	26	15	15	34.09	45.18
Q6NP42|Q6NP42_DROME	+ +	216.58	18	16	16	18.18	32.86	112.96	7	7	7	7.95	9.61
sp|Q9V431|API5_DROME	+ -	210.82	17	15	15	20.83	38.06
B8Q6A8|B8Q6A8_DROME	+ -	130.04	8	6	6	4.05	6.83
Q9V393|Q9V393_DROME	+ -	54.91	1	1	1	1.89	2.98
M9PEW1|M9PEW1_DROME	+ +	144.47	6	6	6	31.58	36.64	41.89	1	1	1	5.26	3.88
sp|P52654|TF2AA_DROME	+ -	74.47	3	2	2	6.45	10.11
A0A0B4KFU0|A0A0B4KFU0_DROME	- +							69.39	3	3	3	1.89	1.74
Q9VAJ2|Q9VAJ2_DROME	+ +	180.79	12	9	9	23.68	32.82	80.8	3	3	3	7.89	10.12
sp|P48607-9|SPZ_DROME	+ -	74.15	2	2	2	6.9	10.67
M9PFR0|M9PFR0_DROME	+ -	121.23	5	5	5	12.5	24.58
Q58SM2|Q58SM2_DROME	- +							38	1	1	1	1.79	1.39
sp|Q9VQ79-1|AIFM1_DROME	+ +	101.16	4	4	4	4.88	9.2	190.36	18	12	12	14.63	20.77
sp|Q7KQZ4-2|LOLA3_DROME	- +							74.65	3	2	2	3.28	3.97
M9NDA1|M9NDA1_DROME	+ +	123.22	5	5	5	3.57	5.28	121.32	5	5	5	3.57	4.63
sp|A1Z7T0|PKN_DROME	+ -	109.32	4	3	3	2.13	3.11
sp|Q9VG95|GSTD5_DROME	+ -	67.32	3	2	2	7.41	14.35
A0A1B2AKZ2|A0A1B2AKZ2_DROME	+ -	63.3	1	1	1	4.17	9.2
A0A0B4KF86|A0A0B4KF86_DROME	- +							65.04	2	2	2	2.63	3.29
F3YDP0|F3YDP0_DROME	+ -	118.57	8	7	7	8.64	12.52
sp|Q9VAW5|LARP_DROME	+ +	118.02	6	6	6	3.17	5.44	101.67	5	4	4	2.12	3.23
C5I7R0|C5I7R0_DROME	+ -	201.67	14	13	13	12.38	16.87
sp|Q9W2Y3|NNRE_DROME	+ +	123.59	4	4	4	19.05	26.09	58.95	1	1	1	4.76	7.83
C5I7C7|C5I7C7_DROME	- +							37.1	1	1	1	0.48	0.75
sp|Q04047|NONA_DROME	- +							28.1	1	1	1	1.11	2.86
L0CP86|L0CP86_DROME	+ -	170.25	11	10	10	15.15	26.3
sp|Q9VA73-2|CMC_DROME	- +							58.93	2	2	2	2.56	2.79
Q9VL93|Q9VL93_DROME	- +							78.86	5	2	2	16.67	28.18
sp|Q9NGC3|CEG1A_DROME	+ +	50.35	1	1	1	0.97	1.41	85.03	4	4	4	3.88	3.72
Q9VYH2|Q9VYH2_DROME	+ -	29.62	1	1	1	1.08	0.85
L0MNA2|L0MNA2_DROME	- +							51.28	2	2	2	3.33	4.98
Q9V3D9|Q9V3D9_DROME	+ +	121.05	4	4	4	6.06	15.55	88.77	4	4	4	6.06	7.48
sp|O76454|PHS_DROME	+ -	94.89	4	3	3	13.04	21.35
Q9VXR9|Q9VXR9_DROME	+ -	115.42	5	5	5	11.36	13.64
A0A0B4KF90|A0A0B4KF90_DROME	+ +	69.34	1	1	1	1.96	2.8	50.47	1	1	1	1.96	2.21
Q9W3D6|Q9W3D6_DROME	- +							61.15	3	2	2	2.38	4.66
B1PFB6|B1PFB6_DROME	+ -	160.69	10	10	10	16.39	25.35
sp|Q24134|NELFD_DROME	+ +	110.62	5	5	5	9.43	10.73	34.23	1	1	1	1.89	2.6
sp|Q8SYS7-2|NARF_DROME	+ -	54.64	1	1	1	1.79	2.33
Q2Q0K9|Q2Q0K9_DROME	+ -	91.12	3	3	3	7.32	14.47
A0A0B4LI86|A0A0B4LI86_DROME	+ +	157.14	8	8	8	5.63	11.65	107.87	7	7	7	4.93	6.46
O44113|O44113_DROME	+ +	121.43	4	4	4	1.44	2.19	91.45	4	4	4	1.44	1.76
sp|Q9VUC6|FRL_DROME	+ +	169.78	9	9	9	5.77	10.48	167.72	15	15	15	9.62	13.86
Q8SX74|Q8SX74_DROME	+ -	36.46	1	1	1	1.47	2.1
E4NKH1|E4NKH1_DROME	+ +	46.34	1	1	1	1.01	1.37	58.83	3	2	2	2.02	2.85
sp|Q24246-4|DYIN_DROME	+ +	60.89	2	2	2	3.23	3.35	52.68	2	2	2	3.23	3.04
A8WHK8|A8WHK8_DROME	+ +	77.49	4	4	4	11.43	12.95	83.8	3	3	3	8.57	12.95
A0A0B4JCW4|A0A0B4JCW4_DROME	+ +	221.21	27	15	15	25	44.79	203.87	54	14	14	23.33	37.03
sp|Q9VJ87|CWC22_DROME	+ -	85.14	2	2	2	0.69	3.01
Q9VEJ0|Q9VEJ0_DROME	+ +	161.07	15	7	7	25	41.45	113.51	12	6	6	21.43	24.36
Q86P87|Q86P87_DROME	+ -	102.3	4	4	4	5.48	7.11
Q9VU15|Q9VU15_DROME	+ -	50.79	1	1	1	2.56	5.3
A1ZAW6|A1ZAW6_DROME	+ -	57.21	1	1	1	5	9.68
M9PFI0|M9PFI0_DROME	+ -	77.08	4	3	3	2.83	5.88
sp|Q9NFU0-2|FMR1_DROME	+ -	135.44	5	5	5	5.43	9.4
Q9VHB5|Q9VHB5_DROME	- +							39.55	1	1	1	1.45	2.09
Q8MR96|Q8MR96_DROME	+ -	51.49	1	1	1	1.35	2.01
Q9VPX6|Q9VPX6_DROME	+ +	127.63	4	4	4	5.41	7.15	85.7	4	4	4	5.41	4.21
A9UNB7|A9UNB7_DROME	+ +	181.69	11	9	9	29.03	45	33.39	1	1	1	3.23	3.57
sp|Q7KN90|SYCC_DROME	+ -	51.76	1	1	1	0.99	1.21
B7Z138|B7Z138_DROME	+ +	33.11	1	1	1	0.75	1.02	42.71	1	1	1	0.75	0.82
Q9VU94|Q9VU94_DROME	+ -	214.39	23	22	22	5.54	7
Q86NM8|Q86NM8_DROME	+ +	159.2	9	8	8	12.12	26.99	33.8	1	1	1	1.52	2.31
Q7K4C7|Q7K4C7_DROME	+ +	85.15	2	2	2	3.08	7.41	107.62	4	4	4	6.15	8.94
Q8IPB1|Q8IPB1_DROME	+ -	85.7	3	3	3	13.64	22.41
E2QC56|E2QC56_DROME	+ +	171.68	8	7	7	10.45	22.66	93.83	4	3	3	4.48	5.74
Q9VES0|Q9VES0_DROME	+ +	115.24	3	3	3	2.44	9.02	52.47	1	1	1	0.81	3.13
M9NEZ0|M9NEZ0_DROME	+ -	34.49	1	1	1	0.95	1.2
Q9VK69|Q9VK69_DROME	+ +	169.57	12	9	9	14.52	26.27	79.39	3	3	3	4.84	7.5
Q7K0D3|Q7K0D3_DROME	+ +	147.48	7	7	7	13.21	29.89	110.85	7	5	5	9.43	19.57
sp|O76927-2|RS21_DROME	+ -	134.25	5	4	4	30.77	46.91
C8VUZ1|C8VUZ1_DROME	- +							127.47	9	7	7	7.37	9.58
Q9W3M6|Q9W3M6_DROME	+ -	70.37	2	2	2	4.88	8.67
Q9VUZ4|Q9VUZ4_DROME	+ -	95.79	3	3	3	9.68	12.78
sp|P20354-2|GNAS_DROME	+ -	135.46	7	6	5	9.84	20.94
Q0E8G1|Q0E8G1_DROME	+ +	103.71	3	3	3	3.75	7.64	88.16	3	3	3	3.75	3.6
X2JAF1|X2JAF1_DROME	+ +	55.49	1	1	1	0.3	0.61	43.73	1	1	1	0.3	0.76
E8NH29|E8NH29_DROME	+ +	191.4	14	12	9	25	31.82	130.42	8	6	5	12.5	18.18
X2JCB6|X2JCB6_DROME	+ -	142.59	6	6	6	12.77	16.32
A0A0B4K7N0|A0A0B4K7N0_DROME	- +							40.79	1	1	1	0.58	0.57
Q9VXY3|Q9VXY3_DROME	- +							44.41	1	1	1	2.04	2.81
Q6TMH4|Q6TMH4_DROME	+ -	78.13	2	2	2	22.22	24.72
Q2EJQ7|Q2EJQ7_DROME	- +							71.75	3	2	2	6.45	5.35
sp|Q9W0S7|SND1_DROME	+ +	167.38	10	9	9	7.26	11.66	154.65	13	12	12	9.68	11.66
M9NDP1|M9NDP1_DROME	+ +	144.95	7	4	4	30.77	57.3	84.24	5	2	2	15.38	32.58
Q9VZU8|Q9VZU8_DROME	+ +	110.16	5	5	5	9.8	12.97	56.75	2	2	2	3.92	4.01
sp|O01382|DRICE_DROME	+ +	128.78	7	6	6	18.18	34.22	71.69	2	2	2	6.06	7.67
Q6AWP5|Q6AWP5_DROME	+ +	28.86	1	1	1	1.15	1.19	56.58	1	1	1	1.15	1.43
Q961C5|Q961C5_DROME	+ +	144.07	6	6	6	15.38	21.66	36.09	1	1	1	2.56	2.67
Q9VM49|Q9VM49_DROME	+ -	99.96	3	3	3	2.65	5.89
Q8IP91|Q8IP91_DROME	- +							31.71	1	1	1	1.79	2.13
C1C5B1|C1C5B1_DROME	+ -	130.16	6	5	5	12.2	14
sp|P20232|TFS2_DROME	+ +	121.59	4	4	4	7.55	16.93	77.16	2	2	2	3.77	9.9
sp|Q9VLJ6|ACER_DROME	+ +	87.18	4	4	4	5.8	6.35	67.76	3	3	3	4.35	3.97
D3DMY5|D3DMY5_DROME	- +							130.37	10	7	6	20.59	30.5
A0A1B2AKT8|A0A1B2AKT8_DROME	+ -	30.89	1	1	1	11.11	13.43
Q9VDK7|Q9VDK7_DROME	+ +	74.92	2	2	2	1.9	4.77	88.3	4	4	4	3.81	5.23
Q8IRV6|Q8IRV6_DROME	+ -	47.22	1	1	1	1.08	0.97
sp|Q8MUJ1|EIGER_DROME	- +							44.76	1	1	1	2.22	1.93
Q7JR91|Q7JR91_DROME	- +							30.76	1	1	1	5.26	3.19
A0A0B4KH43|A0A0B4KH43_DROME	- +							41.27	1	1	1	2.33	2.63
A1A6X4|A1A6X4_DROME	+ +	124.8	9	6	6	9.68	25.65	75.05	7	4	4	6.45	13.75
A0A0B4KI37|A0A0B4KI37_DROME	+ -	124.37	5	5	5	2.29	2.54
H0RN81|H0RN81_DROME	+ -	146.12	6	5	5	38.46	71.3
sp|Q24535|SRF_DROME	- +							47.02	1	1	1	2.38	3.56
Q9VAY2|Q9VAY2_DROME	+ +	243.28	30	28	27	25.45	40.28	140.02	14	11	10	10	12.71
Q86BS7|Q86BS7_DROME	+ -	259.34	42	37	37	24.67	32.86
Q6AWG5|Q6AWG5_DROME	+ +	66.23	1	1	1	3.33	5.28	60.37	1	1	1	3.33	5.28
O97365|O97365_DROME	- +							34.8	1	1	1	3.12	2.63
Q9VBH8|Q9VBH8_DROME	+ +	60.82	2	2	2	5	9.26	58.81	3	2	2	5	9.88
M9PC99|M9PC99_DROME	+ +	198.86	19	17	17	19.1	17.47	141.16	10	8	8	8.99	6.99
C6TP50|C6TP50_DROME	+ +	123.03	5	5	5	8.33	12.55	66.98	2	2	2	3.33	3.98
Q9W3Q0|Q9W3Q0_DROME	+ -	89.88	3	3	2	12	14.68
sp|A1Z9X0-4|APKC_DROME	+ -	70.63	2	2	2	3.17	4.77
Q8IRI5|Q8IRI5_DROME	- +							45.9	1	1	1	1.19	1.37
A2VES4|A2VES4_DROME	+ -	117.37	6	5	5	21.74	40.58
M9MRJ4|M9MRJ4_DROME	+ +	67.71	2	2	2	0.16	0.18	103.93	5	5	5	0.4	0.49
Q9XZ53|Q9XZ53_DROME	- +							49.73	2	2	2	2.78	1.94
B7Z131|B7Z131_DROME	+ +	123.52	6	6	6	4.96	4.94	33.19	1	1	1	0.83	0.81
Q17Q80|Q17Q80_DROME	+ -	44.43	1	1	1	0.84	2.03
sp|Q24246-12|DYIN_DROME	+ +	60.89	2	2	2	3.12	3.22	52.68	2	2	2	3.12	2.91
sp|Q27415|NLP_DROME	+ +	120.27	4	4	4	20	29.61	99.91	16	4	4	20	27.63
Q86NY1|Q86NY1_DROME	+ -	68.48	2	2	2	1.47	2.43
A0A0B4KFB8|A0A0B4KFB8_DROME	- +							27.19	1	1	1	0.49	0.62
Q8T6I0|Q8T6I0_DROME	+ +	255.12	37	28	28	37.33	64.79	161.11	17	11	11	14.67	23.6
A0A0B4LEF8|A0A0B4LEF8_DROME	+ +	91.43	2	2	2	1.48	2.89	30.91	1	1	1	0.74	0.96
Q7JZD3|Q7JZD3_DROME	+ +	252.2	47	19	19	59.38	72.85	162.52	37	9	9	28.12	41.24
Q9GTU6|Q9GTU6_DROME	+ -	96.49	4	4	4	2.45	3.65
M9PBH8|M9PBH8_DROME	+ -	88.39	2	2	2	1.65	4.28
B7YZY9|B7YZY9_DROME	+ +	80.69	3	3	3	2.88	3.9	41.79	1	1	1	0.96	1.05
X2JEC6|X2JEC6_DROME	- +							42.71	1	1	1	0.7	0.69
M9PHG0|M9PHG0_DROME	+ +	189.37	13	12	12	6.56	10.68	37.24	1	1	1	0.55	0.7
M9NFA7|M9NFA7_DROME	+ +	96.45	5	5	5	2.53	2.91	36.34	1	1	1	0.51	0.44
Q7JR61|Q7JR61_DROME	+ -	119.05	4	4	4	7.55	9.44
M9NES6|M9NES6_DROME	- +							37.82	1	1	1	0.25	0.38
Q960T6|Q960T6_DROME	- +							28.26	1	1	1	0.56	0.66
Q9VC28|Q9VC28_DROME	- +							27.02	1	1	1	4.17	4.44
Q8IP80|Q8IP80_DROME	+ +	177.55	11	11	11	21.57	33.6	43.69	1	1	1	1.96	2.62
sp|Q24537|HMG2_DROME	+ -	83.1	2	2	2	4.17	6.87
A0A0B4LFD2|A0A0B4LFD2_DROME	+ +	243.48	33	26	26	29.55	40.82	246.39	95	32	32	36.36	44.61
Q0E5N2|Q0E5N2_DROME	+ -	194.67	10	9	9	6.25	18.4
Q86NS1|Q86NS1_DROME	+ -	171.85	14	13	12	10.74	13.4
L0CPB0|L0CPB0_DROME	+ -	170.25	11	10	10	15.38	26.34
Q7KPK6|Q7KPK6_DROME	+ -	167.23	8	8	8	15.38	24.76
E1JJA4|E1JJA4_DROME	+ +	194.51	11	11	11	10	19.93	53.71	2	2	2	1.82	2.72
sp|P48148|RHO1_DROME	+ +	92.96	3	3	3	10.34	16.15	38.02	1	1	1	3.45	5.21
Q8INJ8|Q8INJ8_DROME	+ -	27.1	1	1	1	0.96	0.76
sp|Q9VIS1|CDGAP_DROME	+ +	138.54	7	7	7	3.43	5.26	41.93	1	1	1	0.49	0.71
Q7YZB2|Q7YZB2_DROME	- +							111.81	6	5	5	2.69	4.02
Q6NLJ9|Q6NLJ9_DROME	+ +	110.2	2	2	2	15.38	38.64	72.15	2	1	1	7.69	23.86
M9PC43|M9PC43_DROME	+ -	58.4	2	1	1	2.63	3.68
sp|Q27889|PP2B2_DROME	+ -	49.99	1	1	1	1.82	1.75
Q9V3F8|Q9V3F8_DROME	+ +	82.69	3	3	3	12	15.71	38.32	1	1	1	4	3.21
Q9VF70|Q9VF70_DROME	+ +	136.02	4	4	4	12.5	27.4	42.73	1	1	1	3.12	3.85
A0A0B4K7S0|A0A0B4K7S0_DROME	+ +	191.84	19	18	18	6.43	7.72	80.28	4	4	4	1.43	1.41
sp|P04146-2|COPIA_DROME	+ +	194	17	13	13	21.31	26.76	40.61	1	1	1	1.64	2.35
Q9VYG8|Q9VYG8_DROME	+ -	179.79	11	8	8	34.78	57.94
A0A0S0WNT6|A0A0S0WNT6_DROME	+ -	100.64	4	4	4	7.14	15.47
Q9VYE9|Q9VYE9_DROME	+ +	123.89	7	5	5	7.81	18.09	93.02	3	3	3	4.69	13.32
Q7KUA4|Q7KUA4_DROME	+ +	243.8	27	21	21	23.6	45.71	56.39	2	2	2	2.25	3.43
sp|Q02645|HTS_DROME	+ -	151.43	7	6	6	4.76	9.78
Q0IGW6|Q0IGW6_DROME	+ -	42.21	1	1	1	0.96	1.85
sp|Q9VXT5|C19L2_DROME	+ +	70.38	3	3	3	2.44	5.68	28.69	2	1	1	0.81	1.46
Q8MZ73|Q8MZ73_DROME	- +							42.24	2	2	1	7.14	5.93
Q0E5N9|Q0E5N9_DROME	+ -	194.67	10	9	9	6.25	18.4
A0A0B4LGC6|A0A0B4LGC6_DROME	+ +	90.25	3	2	2	5.56	11.11	109.96	5	5	5	13.89	19.44
M9PC73|M9PC73_DROME	+ +	61.68	1	1	1	0.68	1.47	27.63	1	1	1	0.68	0.69
B4F5U4|B4F5U4_DROME	+ +	59.53	2	2	2	7.14	8.54	39.29	1	1	1	3.57	4.02
C7LA69|C7LA69_DROME	- +							105.29	7	5	5	7.81	16.77
sp|Q8IN81-6|FRU_DROME	- +							67.07	2	2	2	2.67	2.79
A0A0B4K6U6|A0A0B4K6U6_DROME	- +							122.37	9	4	4	9.52	16.56
X2JDP6|X2JDP6_DROME	+ +	211.76	15	13	13	17.81	32.23	108.1	7	5	5	6.85	8.64
sp|Q7KRY7-2|LAP4_DROME	+ -	124.37	5	5	5	3.12	3.53
Q8T4E7|Q8T4E7_DROME	+ -	118.98	5	4	4	9.52	14.46
Q7KSW3|Q7KSW3_DROME	+ +	103.39	3	3	3	9.68	21.1	49.55	1	1	1	3.23	5.91
M9NFF6|M9NFF6_DROME	+ -	123.22	5	5	5	3.68	5.23
sp|Q94899|CSN2_DROME	+ -	113.08	5	5	5	8.77	12.61
A0A0B4KG56|A0A0B4KG56_DROME	+ -	107.26	3	3	3	2.97	4.73
sp|Q9V3A6|ERO1L_DROME	+ +	201.11	15	13	13	22.81	41.82	33.26	1	1	1	1.75	1.45
Q7K3Z8|Q7K3Z8_DROME	+ +	54.25	3	1	1	2.5	5	29	1	1	1	2.5	2.06
sp|Q9VPH7|ERF1_DROME	+ -	48.51	1	1	1	1.85	2.28
A0A0B4KGL6|A0A0B4KGL6_DROME	- +							43.29	2	1	1	2.78	4.43
sp|C0HKA0|RS14A_DROME	+ +	110.32	4	4	4	14.29	26.49	99.2	7	3	3	10.71	23.84
Q7K511|Q7K511_DROME	+ +	192.37	16	13	13	22.41	33.4	48.6	1	1	1	1.72	2.63
C9QP47|C9QP47_DROME	- +							178.67	36	14	14	14.74	24.06
sp|P29327|RS6_DROME	+ +	108.94	5	4	4	6.15	19.35	89.39	4	3	3	4.62	14.11
Q95TH9|Q95TH9_DROME	+ -	53.18	1	1	1	1.54	1.51
sp|P41572|6PGD_DROME	+ +	112.1	5	4	4	7.84	11.64	38.64	1	1	1	1.96	1.66
C4IY11|C4IY11_DROME	+ +	43.93	1	1	1	2.56	2.4	69.36	2	2	2	5.13	5.82
O44432|O44432_DROME	+ -	50.56	1	1	1	1.79	2.69
sp|Q24523|BUN2_DROME	+ -	28.08	1	1	1	1.45	0.9
H5V8C8|H5V8C8_DROME	+ -	118.98	5	4	4	8.89	14.15
sp|P25161|PSMD3_DROME	+ +	122.1	5	5	5	6.67	10.32	67.49	2	2	2	2.67	4.25
X2JIR4|X2JIR4_DROME	+ +	123.52	6	6	6	4.58	4.5	33.19	1	1	1	0.76	0.74
Q7KTC9|Q7KTC9_DROME	+ -	148.86	12	9	9	5.56	8.46
A1ZBW0|A1ZBW0_DROME	+ +	126.9	6	5	5	10	16.73	104.36	5	5	5	10	13.35
A0A0B4LGZ6|A0A0B4LGZ6_DROME	+ +	221.1	23	22	22	7.1	10.88	84.24	4	4	4	1.29	1.73
A0A0B4K7C4|A0A0B4K7C4_DROME	+ +	124.75	7	7	7	10	15.93	40.8	1	1	1	1.43	2.02
M9PB68|M9PB68_DROME	+ +	171.07	18	16	16	3.16	3.81	114.13	7	7	7	1.38	1.79
A0APZ8|A0APZ8_DROME	+ -	28.26	1	1	1	2.86	7.69
Q8IPW1|Q8IPW1_DROME	+ +	113.96	5	4	4	4.08	5.71	69.62	2	2	2	2.04	4.22
sp|Q86S05-3|LIG_DROME	+ +	213.65	16	11	11	14.29	17.12	165.31	14	8	8	10.39	10.74
Q4H2F7|Q4H2F7_DROME	+ -	53.18	1	1	1	1.41	1.36
sp|P83100|MK14C_DROME	+ -	146.97	10	9	9	21.43	30.9
Q6IKC0|Q6IKC0_DROME	+ -	52.2	1	1	1	14.29	14.29
sp|Q9VVI9|CHMP5_DROME	+ +	111.73	3	3	3	9.68	19.03	60.83	2	2	2	6.45	7.52
sp|Q03043-4|KGP24_DROME	+ -	35.85	1	1	1	1.32	1.58
sp|Q9W391|KPBA_DROME	+ -	35.12	1	1	1	0.69	1.2
A0A0B4KI24|A0A0B4KI24_DROME	+ +	120.27	4	4	4	20	29.61	99.91	16	4	4	20	27.63
Q9VN51|Q9VN51_DROME	+ +	194.62	17	17	17	12.78	21.6	143.24	10	10	10	7.52	7.99
M9PCG1|M9PCG1_DROME	+ -	127.52	8	7	7	11.29	13.71
Q4AB57|Q4AB57_DROME	+ -	68.66	2	2	2	8	25.81
Q9VPD7|Q9VPD7_DROME	+ -	67.5	2	2	2	2.6	5.14
Q9VZF1|Q9VZF1_DROME	- +							59.76	2	2	2	3.85	3.82
X2J6X1|X2J6X1_DROME	+ -	75.16	2	2	2	6.45	12.44
Q9VJZ4|Q9VJZ4_DROME	+ +	59	2	2	2	7.14	11.81	54.68	2	2	2	7.14	11.81
Q9VPM7|Q9VPM7_DROME	+ +	47.36	1	1	1	1.33	2.13	103.45	3	3	3	4	9.51
Q9VAN7|Q9VAN7_DROME	+ -	71.45	2	2	2	6.45	10.59
sp|Q9V5M3-3|LOLA6_DROME	- +							74.65	3	2	2	3.08	3.63
X2JEJ0|X2JEJ0_DROME	+ +	195.54	16	14	14	20.9	32.67	79.98	4	4	4	5.97	12.34
Q9VWL4|Q9VWL4_DROME	- +							35	1	1	1	1.16	2.68
Q9VMH8|Q9VMH8_DROME	+ -	47.14	1	1	1	3.85	8.73
sp|P61209|ARF1_DROME	+ -	125.25	5	5	3	23.81	35.71
Q9VRJ6|Q9VRJ6_DROME	+ -	68.75	2	2	2	6.06	13.84
M9PEH8|M9PEH8_DROME	+ -	67.36	2	2	2	2.7	2.61
sp|Q8IN81-8|FRU_DROME	- +							67.07	2	2	2	2.7	3.31
sp|P16378|GNAO_DROME	+ +	109.77	4	4	3	9.3	12.15	32.95	1	1	1	2.33	2.26
sp|Q9VRP5-6|UBP36_DROME	+ -	92.08	3	3	3	2.78	3.8
A4V3J5|A4V3J5_DROME	+ +	191.4	14	12	9	28.57	34.52	130.42	8	6	5	14.29	19.73
C7LAG1|C7LAG1_DROME	+ -	98.42	4	3	3	3.49	5.7
sp|Q9V6B9|NUP54_DROME	+ +	24.99	1	1	1	1.85	1.64	45.69	1	1	1	1.85	1.48
Q8I9J6|Q8I9J6_DROME	- +							109.83	6	6	6	6.12	6.45
L0CRF4|L0CRF4_DROME	+ +	112.41	6	4	4	9.52	28.48	59.02	2	2	2	4.76	11.26
sp|Q9VN25|EIF3A_DROME	+ +	192.56	23	19	19	8.41	18.77	151.03	16	14	14	6.19	11.84
C0MLC9|C0MLC9_DROME	+ -	179.79	11	8	8	34.78	57.94
L0CR44|L0CR44_DROME	- +							59.02	2	2	2	4.76	11.26
Q6NP72|Q6NP72_DROME	+ -	70.94	2	1	1	6.67	15.69
A0A0B4LFD9|A0A0B4LFD9_DROME	+ +	131.33	5	5	5	15.62	35.66	89.1	4	3	3	9.38	20.28
sp|P41092|RL27A_DROME	+ +	90.29	5	4	4	11.43	22.82	54.82	8	2	2	5.71	11.41
Q9VRA6|Q9VRA6_DROME	+ -	100.48	3	3	3	1.6	2.66
sp|P29742|CLH_DROME	+ +	266.59	35	33	33	18.44	23.96	169.91	14	13	13	7.26	9.59
L0MLJ3|L0MLJ3_DROME	+ +	164.08	8	8	8	9.64	14.23	31.3	1	1	1	1.2	1.19
E1JIG3|E1JIG3_DROME	+ -	57.6	2	2	2	2.17	2.23
Q7KSM5|Q7KSM5_DROME	+ -	205.25	15	11	11	24.44	44.51
sp|Q9VRL2|GOSR2_DROME	- +							74.27	2	2	2	6.9	10.19
Q86NK9|Q86NK9_DROME	+ -	201.67	14	13	13	12.5	17.02
Q8IGT4|Q8IGT4_DROME	- +							61	2	2	2	1.87	2.88
A1Z6H6|A1Z6H6_DROME	- +							29.58	1	1	1	1.28	1
sp|P91943-6|PANG1_DROME	+ -	37.4	1	1	1	1.45	1.64
A0APE4|A0APE4_DROME	+ +	156.5	12	5	5	20	31.94	92.89	9	4	4	16	15.97
Q9W4Y4|Q9W4Y4_DROME	- +							37.82	1	1	1	0.26	0.41
sp|P26017|PC_DROME	- +							36.57	1	1	1	1.75	2.56
X2JKH9|X2JKH9_DROME	+ -	39.48	1	1	1	0.24	0.21
Q7KN97|Q7KN97_DROME	+ +	332.28	163	65	1	47.1	61.22	295.56	571	58	58	42.03	58.68
sp|Q9V597|RL31_DROME	+ +	97.49	3	3	3	10.34	25	103.39	5	4	4	13.79	31.45
A0A075BLM7|A0A075BLM7_DROME	- +							76.85	2	2	2	1.83	2.01
A1ZBL5|A1ZBL5_DROME	+ +	90.81	2	2	2	1.85	3.79	73.44	3	3	3	2.78	2.94
sp|P50245|SAHH3_DROME	+ -	55.46	1	1	1	1.75	2.44
sp|Q8MLV1-2|LBR_DROME	- +							49.12	1	1	1	1.22	1.68
Q0E8U7|Q0E8U7_DROME	+ -	51.77	1	1	1	0.41	0.55
A4V4T4|A4V4T4_DROME	+ +	60.89	2	2	2	3.23	3.27	52.68	2	2	2	3.23	2.95
A0A0E3X848|A0A0E3X848_DROME	+ +	208.59	15	14	14	27.45	33.05	102.79	4	3	3	5.88	6.21
A0A126GUS7|A0A126GUS7_DROME	+ -	135.44	5	5	5	5.43	9.4
Q960M5|Q960M5_DROME	+ -	127.28	6	6	6	12.24	14.44
Q9W277|Q9W277_DROME	+ +	28.86	1	1	1	1.18	1.22	56.58	1	1	1	1.18	1.46
Q9VWJ9|Q9VWJ9_DROME	+ -	184.1	11	9	9	37.5	47.02
F6J9P5|F6J9P5_DROME	- +							33.43	1	1	1	2.27	9.24
A0A075BLM0|A0A075BLM0_DROME	- +							76.85	2	2	2	1.83	2.01
sp|Q9VMD6|RETM_DROME	+ -	31.85	1	1	1	1.39	1.67
Q6NP57|Q6NP57_DROME	+ +	226.63	26	25	25	12.76	20.4	87.77	5	5	5	2.55	2.59
Q8IPN1|Q8IPN1_DROME	+ +	194.62	17	17	17	12.88	21.62	143.24	10	10	10	7.58	7.99
Q8T9C4|Q8T9C4_DROME	+ -	144.47	7	7	7	11.67	16.02
sp|Q9V853|SMUF1_DROME	+ +	80.03	2	2	2	1.8	3.3	36.25	1	1	1	0.9	0.94
sp|Q24208|IF2G_DROME	+ +	160.5	11	9	9	16.36	27.16	81.28	4	3	3	5.45	6.32
Q9VBQ1|Q9VBQ1_DROME	+ +	144.74	8	8	8	18.18	19.31	69.2	2	2	2	4.55	4.29
Q9VCB6|Q9VCB6_DROME	+ -	155.49	10	8	8	15.09	17.61
Q9VWZ3|Q9VWZ3_DROME	+ -	25.67	1	1	1	0.2	0.42
Q8IGK4|Q8IGK4_DROME	+ +	178.12	14	10	10	17.24	26.72	37.68	1	1	1	1.72	1.38
sp|Q9V677|ECM29_DROME	+ -	57.77	1	1	1	0.44	0.79
Q9W2S1|Q9W2S1_DROME	- +							76.72	2	2	2	3.08	5.47
A0A075BLW2|A0A075BLW2_DROME	+ -	97.48	4	4	4	3.25	6.18
A0A1B2AJH4|A0A1B2AJH4_DROME	+ -	71.64	2	2	2	8.7	12.58
Q9VUX9|Q9VUX9_DROME	+ +	156.52	9	6	6	20	24.93	73.58	2	2	2	6.67	6.3
F3YDB5|F3YDB5_DROME	- +							189.77	26	15	15	35.71	45.18
Q7K1S1|Q7K1S1_DROME	+ -	30.97	1	1	1	2.63	3
Q5IF89|Q5IF89_DROME	- +							41.89	1	1	1	2.63	4.07
X2J847|X2J847_DROME	+ -	28.08	1	1	1	1.67	1.06
sp|Q9VJ34|GSTCD_DROME	+ -	53.74	1	1	1	1.43	2.56
Q9VVB5|Q9VVB5_DROME	+ -	66	2	1	1	1.47	2.86
sp|P13607-3|ATNA_DROME	+ -	169.92	12	10	10	11.24	17.88
A1Z933|A1Z933_DROME	+ -	112.92	4	3	3	21.43	54.65
sp|P49847|TAF6_DROME	+ -	112.69	5	5	5	7.81	11.88
sp|Q960Z0|KI10A_DROME	+ +	231.99	19	16	16	17.98	30.06	150.34	9	8	8	8.99	14.78
Q95RV5|Q95RV5_DROME	+ -	118.58	4	3	3	16.67	23.53
Q2EJP2|Q2EJP2_DROME	- +							71.75	3	2	2	6.45	5.58
Q7K3P0|Q7K3P0_DROME	+ -	136.18	7	7	7	10.29	19.18
H9ZJM9|H9ZJM9_DROME	- +							61.16	1	1	1	2.44	4.12
O76928|O76928_DROME	+ +	143.82	6	6	6	13.33	19.52	35.31	1	1	1	2.22	2.41
X2JEM4|X2JEM4_DROME	+ +	84.87	2	2	2	16.67	32.31	78.17	2	2	2	16.67	30.77
Q29R33|Q29R33_DROME	- +							63.01	1	1	1	2.04	1.98
A0A0B4LEV2|A0A0B4LEV2_DROME	+ -	91.51	4	4	4	3.67	6.81
L0CPZ4|L0CPZ4_DROME	+ +	195.06	16	13	13	19.12	20.39	116.15	7	6	6	8.82	9.92
Q9VNB9|Q9VNB9_DROME	+ +	69.07	2	2	2	5.13	10.19	102.33	6	5	5	12.82	26.75
sp|Q24246-2|DYIN_DROME	+ +	60.89	2	2	2	3.23	3.31	52.68	2	2	2	3.23	3
Q9VBU6|Q9VBU6_DROME	+ +	60.64	1	1	1	4.17	8.37	113.19	3	3	3	12.5	24.63
Q8T3P8|Q8T3P8_DROME	- +							88.77	4	4	4	5.41	6.68
Q8INR0|Q8INR0_DROME	+ -	125.05	6	4	4	9.3	13.33
A0A0B4JD23|A0A0B4JD23_DROME	+ -	111.05	4	4	4	8.33	15.84
E8NHB7|E8NHB7_DROME	+ -	54.64	1	1	1	1.79	2.33
Q9VSP0|Q9VSP0_DROME	- +							31.79	1	1	1	0.72	0.83
A0A0B4KHE9|A0A0B4KHE9_DROME	+ +	114.39	7	7	7	5.93	9.12	77.85	2	2	2	1.69	2.35
Q9W2P5|Q9W2P5_DROME	+ -	85.88	3	2	2	18.18	36.71
Q9VEH1|Q9VEH1_DROME	+ -	53.38	1	1	1	1.49	1.75
Q9VAJ9|Q9VAJ9_DROME	+ +	31.54	1	1	1	2.78	3.47	127.96	9	7	7	19.44	21.77
A4V3G9|A4V3G9_DROME	+ +	204.08	17	13	1	31.71	31.61	128.66	11	6	6	14.63	13.33
M9NGF7|M9NGF7_DROME	+ -	201.67	14	13	13	13	17.33
E1JIC9|E1JIC9_DROME	+ -	52.06	2	1	1	2.44	5.22
A1Z9M5|A1Z9M5_DROME	+ +	251.13	31	23	23	6.73	8.1	182.68	19	16	16	4.68	4.69
sp|O76932|PP4C_DROME	+ -	115.59	4	4	3	11.76	16.94
sp|Q9W148|URI_DROME	- +							31.27	1	1	1	0.92	1.64
sp|P46150-4|MOEH_DROME	+ +	139.19	10	10	10	9.09	16.64	35.5	1	1	1	0.91	1.23
sp|Q8MSG8|APTX_DROME	+ -	74.08	4	4	4	5.13	6.5
Q9W397|Q9W397_DROME	+ -	61.4	2	2	2	2.41	3.99
Q9U4H0|Q9U4H0_DROME	- +							58.64	2	2	2	1.94	1.9
Q6NP27|Q6NP27_DROME	- +							41.94	1	1	1	2.17	3.86
D2NUG7|D2NUG7_DROME	+ +	41.56	2	2	2	3.64	5.53	33.48	1	1	1	1.82	1.17
B8A420|B8A420_DROME	- +							57.8	2	2	2	4.08	4.18
B4F5F0|B4F5F0_DROME	+ -	179.79	11	8	8	34.78	57.94
Q8MS11|Q8MS11_DROME	- +							37.37	1	1	1	1.92	2.75
Q6NP53|Q6NP53_DROME	+ +	177.94	11	11	11	10.78	18.88	104.42	4	4	4	3.92	4.56
sp|Q7K237|C1GLT_DROME	+ +	52.19	1	1	1	2.33	3.35	75.75	3	2	2	4.65	6.19
A0AQ24|A0AQ24_DROME	- +							37.49	1	1	1	4.35	6.29
sp|P36241|RL19_DROME	+ +	103.56	7	6	6	9.84	25.62	94.52	3	3	3	4.92	17.24
Q8IMM7|Q8IMM7_DROME	+ -	38.23	1	1	1	1.18	1.19
sp|P55162|HEM_DROME	+ +	224.22	22	19	19	15.2	20.69	131.49	12	9	9	7.2	6.66
sp|Q4V6M7|UFSP1_DROME	+ -	97.73	3	3	3	13.04	19.23
A0A0B4K7N9|A0A0B4K7N9_DROME	+ -	103.68	4	4	4	2.55	4.64
Q9VP46|Q9VP46_DROME	+ -	185.25	11	11	11	8.03	11.39
A0A126GV12|A0A126GV12_DROME	+ +	204.13	12	12	12	15.58	27.93	68.27	2	2	2	2.6	2.97
Q8IGH0|Q8IGH0_DROME	- +							53.86	2	1	1	3.85	4.08
M9PDQ0|M9PDQ0_DROME	+ +	312.64	84	71	71	21.58	39.67	211.24	37	30	30	9.12	14.02
Q4V3J3|Q4V3J3_DROME	+ +	93.33	3	3	3	8.82	17.24	48.54	1	1	1	2.94	3.76
Q9GQR6|Q9GQR6_DROME	+ -	128.35	5	4	4	8.16	23.5
A0A0B4K703|A0A0B4K703_DROME	- +							41.97	1	1	1	0.16	0.44
Q9VAE7|Q9VAE7_DROME	+ -	26.4	2	1	1	1.25	2.05
Q9VED7|Q9VED7_DROME	+ -	100.86	3	3	3	14.29	17.58
sp|P31409|VATB_DROME	+ +	187.64	13	11	11	22	29.39	111.13	6	6	6	12	12.86
Q8IML9|Q8IML9_DROME	+ -	48.73	1	1	1	0.74	3.36
M9NDH6|M9NDH6_DROME	- +							41.71	1	1	1	1.23	1.43
M9PB64|M9PB64_DROME	+ +	114.7	6	6	6	2.33	3.48	100.54	4	4	4	1.56	1.63
Q7KVX1|Q7KVX1_DROME	+ +	264.28	36	19	19	38.78	61.63	185.76	32	14	14	28.57	34.31
sp|A1Z9A8|PTCD3_DROME	+ -	42.64	1	1	1	1.39	1.84
C8VV32|C8VV32_DROME	+ -	162.71	7	6	6	9.38	21.28
B5RIJ9|B5RIJ9_DROME	+ +	142.92	9	5	5	22.73	45.38	105.79	22	5	5	22.73	50.77
Q9VID9|Q9VID9_DROME	+ +	78.71	2	2	2	0.54	1.58	81.32	3	3	3	0.81	1.43
X2JEJ4|X2JEJ4_DROME	+ -	31.36	1	1	1	1.69	4.09
H9XVM5|H9XVM5_DROME	- +							44.66	1	1	1	0.93	0.81
Q7KMP8|Q7KMP8_DROME	+ -	136.54	6	6	6	13.95	23.3
Q9VUR5|Q9VUR5_DROME	+ -	121.23	5	5	5	6.94	12.21
A0A0B4KGY6|A0A0B4KGY6_DROME	- +							42.1	1	1	1	2.13	1.28
Q9TW62|Q9TW62_DROME	+ -	148.75	7	7	7	25.93	48.47
sp|Q27294|CAZ_DROME	+ +	186	14	8	8	17.78	28.82	211.57	12	10	10	22.22	39.35
Q9VXH4|Q9VXH4_DROME	+ +	79.59	2	2	2	14.29	28.43	50.51	1	1	1	7.14	12.75
M9PF62|M9PF62_DROME	- +							84.31	3	3	3	2.22	2.37
Q9VC62|Q9VC62_DROME	+ +	181.92	11	9	9	9.57	17.89	107.59	8	4	4	4.26	6.13
Q9VBU2|Q9VBU2_DROME	+ -	87.41	3	3	3	4.23	8.18
A0A075BJK0|A0A075BJK0_DROME	- +							76.85	2	2	2	1.85	2.01
Q9VKB2|Q9VKB2_DROME	+ +	215.82	21	18	18	19.35	31.35	51.27	1	1	1	1.08	1.52
sp|Q9W334|RS28_DROME	+ +	84.87	2	2	2	16.67	32.31	78.17	2	2	2	16.67	30.77
Q5IF93|Q5IF93_DROME	- +							41.89	1	1	1	2.63	4.07
sp|Q9VJ79-3|PDE11_DROME	+ -	45.35	1	1	1	0.88	0.78
A0AVW1|A0AVW1_DROME	- +							30.41	1	1	1	0.9	1.03
M9PBN1|M9PBN1_DROME	- +							41.32	1	1	1	0.99	0.91
Q9Y166|Q9Y166_DROME	+ +	166.82	9	7	7	24.14	33.21	106.89	5	4	4	13.79	17.14
A0A0B4KHW0|A0A0B4KHW0_DROME	+ -	129.73	3	3	3	3.53	9.52
D0Z769|D0Z769_DROME	+ +	184.64	21	19	19	9.41	14.89	35.59	1	1	1	0.5	0.48
sp|Q24186|RS5A_DROME	+ +	109.23	3	3	3	8.82	15.79	82.91	3	3	3	8.82	11.4
E1JHK3|E1JHK3_DROME	+ +	114.11	7	7	7	12.73	16.25	33.4	2	1	1	1.82	2.22
sp|Q9VD51|DDX18_DROME	+ -	65.75	1	1	1	0.97	1.91
A1Z8W9|A1Z8W9_DROME	- +							40.79	1	1	1	0.58	0.57
A0A0B4KF99|A0A0B4KF99_DROME	+ -	119.05	4	4	4	6.78	9.38
sp|P26686|SRR55_DROME	+ +	151.42	10	9	9	9.28	21.81	50.23	1	1	1	1.03	3.19
A0A0B4JD58|A0A0B4JD58_DROME	+ -	106.97	4	4	4	4.71	7.13
Q5BI67|Q5BI67_DROME	+ +	39.49	1	1	1	0.62	0.56	64.88	1	1	1	0.62	0.97
Q5BHU7|Q5BHU7_DROME	- +							49.11	2	2	2	3.08	3.75
Q9V9Q7|Q9V9Q7_DROME	+ -	66.5	2	1	1	0.65	1.33
A0A075BJE8|A0A075BJE8_DROME	+ -	76.93	3	2	2	4	6.1
Q7KWG3|Q7KWG3_DROME	+ -	60.89	2	2	2	4.35	3.87
sp|P16568|BICD_DROME	+ -	54.95	2	2	2	1.92	3.96
Q7KA80|Q7KA80_DROME	+ +	126.9	6	5	5	10.64	16.94	104.36	5	5	5	10.64	13.51
Q9VN21|Q9VN21_DROME	+ +	220.57	20	15	15	17.24	35.41	175.47	13	11	11	12.64	27.16
C0MJK5|C0MJK5_DROME	+ +	147.48	7	7	7	13.21	29.89	110.85	7	5	5	9.43	19.57
B6UW04|B6UW04_DROME	+ -	53.38	1	1	1	2.7	3.67
Q9W2A1|Q9W2A1_DROME	+ -	42.14	1	1	1	3.85	4.04
A1Z9E3|A1Z9E3_DROME	+ +	256.25	34	20	20	32.79	58.28	188.81	29	14	14	22.95	34.56
Q7KN56|Q7KN56_DROME	+ +	184.8	13	13	13	8.18	14.15	38.27	1	1	1	0.63	0.54
M9PCJ1|M9PCJ1_DROME	+ +	190.52	18	18	18	11.54	18.75	187.2	29	19	19	12.18	13.68
sp|P91938|TRXR1_DROME	+ +	264.64	34	21	2	35	51.51	141.11	14	8	8	13.33	20.3
A8JNW5|A8JNW5_DROME	+ -	48.46	2	2	2	10.53	11.49
sp|Q9VG09-2|YELF_DROME	+ +	225.81	23	16	16	32.65	43.62	103.23	7	4	4	8.16	8.72
A8JV04|A8JV04_DROME	+ -	52.89	2	2	2	1.65	2.01
Q7JY33|Q7JY33_DROME	+ +	47.62	1	1	1	2.13	3.6	41.21	1	1	1	2.13	3
E1U3F8|E1U3F8_DROME	+ -	35.85	1	1	1	0.85	1.01
A4V303|A4V303_DROME	+ +	180.24	14	13	13	18.84	26.29	86.28	4	4	4	5.8	8.82
X2JB38|X2JB38_DROME	- +							42.71	1	1	1	1.37	1.59
Q9VAW3|Q9VAW3_DROME	+ -	229.85	23	20	20	26.67	37.92
sp|Q9W462|UBP30_DROME	- +							73.14	2	2	2	4.35	4.66
A0A075BK58|A0A075BK58_DROME	+ +	97.48	4	4	4	3.25	6.18	26.9	1	1	1	0.81	0.81
B7Z0T3|B7Z0T3_DROME	+ +	93.52	3	3	3	2.61	4.79	37.41	1	1	1	0.87	1.45
D5SHU5|D5SHU5_DROME	- +							41.71	1	1	1	1.11	1.35
M9PI47|M9PI47_DROME	+ +	127.52	4	4	4	4.71	6.95	105.83	7	6	6	7.06	5.87
Q8IGK0|Q8IGK0_DROME	- +							75.3	2	2	2	3.64	4.63
Q8INQ9|Q8INQ9_DROME	+ -	125.05	6	4	4	9.09	13.22
sp|Q8IRJ8-1|THOC7_DROME	+ -	63.67	1	1	1	2.63	6.27
Q8INH9|Q8INH9_DROME	+ -	72.73	2	2	2	0.74	1.86
A0A0B4LHF7|A0A0B4LHF7_DROME	+ -	65.75	1	1	1	0.97	1.91
Q9VHZ5|Q9VHZ5_DROME	+ +	103.39	3	3	3	8.82	20.33	49.55	1	1	1	2.94	5.69
sp|A8JUV0-3|SBNO_DROME	+ -	52.8	1	1	1	0.5	0.9
Q7K4G8|Q7K4G8_DROME	- +							49.4	1	1	1	1.2	2.73
Q9VWC8|Q9VWC8_DROME	+ +	135.09	6	6	6	8	11.28	114.58	7	6	6	8	11.28
Q8IPN8|Q8IPN8_DROME	+ +	93.52	3	3	3	3.45	6.1	37.41	1	1	1	1.15	1.84
O96083|O96083_DROME	- +							87.52	5	5	5	6.33	7.62
A0A1B2AJF9|A0A1B2AJF9_DROME	+ +	96.66	3	3	3	21.43	55.26	45.3	1	1	1	7.14	23.68
Q9VDI1|Q9VDI1_DROME	+ +	82.8	2	2	2	3.12	5.67	89.26	3	3	3	4.69	7.09
M9PI44|M9PI44_DROME	+ +	239.84	25	17	17	27.87	48.09	171.79	19	12	12	19.67	27.11
A8JNN5|A8JNN5_DROME	- +							70.22	2	2	2	1.5	1.76
Q7KTL5|Q7KTL5_DROME	+ +	231.29	15	14	14	18.92	35.16	85.28	3	3	3	4.05	5.18
Q0E5P1|Q0E5P1_DROME	+ -	194.67	10	9	9	6.25	18.4
sp|P49866|HNF4_DROME	+ +	71.47	3	3	3	4.29	5.54	48.1	1	1	1	1.43	1.56
sp|P0DKM0|COA3_DROME	- +							27.79	1	1	1	6.67	8.05
B7YZI1|B7YZI1_DROME	+ +	53.18	1	1	1	0.76	1.31	31.3	1	1	1	0.76	0.8
sp|Q24523-1|BUN2_DROME	+ -	28.08	1	1	1	1.75	1
sp|Q9I7K0|JUPIT_DROME	- +							150.48	11	8	8	29.63	51.92
Q8MZI3|Q8MZI3_DROME	+ +	224.76	30	21	18	30	39.36	192.02	38	19	17	27.14	31.54
Q9V9Q4|Q9V9Q4_DROME	+ +	187.82	15	11	11	24.44	35.88	68.17	3	2	2	4.44	7.06
A0A0B4KH28|A0A0B4KH28_DROME	+ +	82.8	2	2	2	3.12	5.66	89.26	3	3	3	4.69	7.07
A8DYT1|A8DYT1_DROME	+ -	51.77	1	1	1	0.65	0.84
Q9Y162|Q9Y162_DROME	+ -	166.5	12	10	10	14.71	25.57
sp|P80455|RS12_DROME	+ +	135.16	5	4	4	22.22	47.48	74.72	5	2	2	11.11	15.83
Q86BP3|Q86BP3_DROME	+ -	36.65	1	1	1	1.85	1.78
Q9VW59|Q9VW59_DROME	+ -	130.77	5	5	5	16.67	31.34
Q9VZI1|Q9VZI1_DROME	+ +	160.28	10	7	7	30.43	50	108.15	5	4	4	17.39	21.28
Q9VPN5|Q9VPN5_DROME	+ -	75.59	3	3	3	3.66	7.14
sp|P22700|ATC1_DROME	+ +	164.71	8	8	8	7.62	12.65	158.56	20	15	15	14.29	18.53
A0A1B3Q3M2|A0A1B3Q3M2_DROME	+ -	54.05	1	1	1	8.33	10.83
sp|P54611|VATE_DROME	+ +	114.77	5	5	5	13.89	25.66	34.26	1	1	1	2.78	3.98
sp|P55841|RL14_DROME	- +							67.14	3	3	3	6.98	15.06
sp|O61661|CHK1_DROME	+ -	77.18	2	2	2	2.99	4.88
sp|P46824|KLC_DROME	+ +	113.58	4	4	4	5.41	8.86	105.41	5	5	5	6.76	10.04
sp|A1Z9X0-2|APKC_DROME	+ -	70.63	2	2	2	3.23	4.75
E4NKL2|E4NKL2_DROME	+ -	115.2	4	3	3	6.25	10.83
sp|A0A126GUP6-3|MP1_DROME	+ +	135.23	6	6	6	15.79	22.56	57.54	1	1	1	2.63	3.26
sp|Q86BA1|MICAL_DROME	- +							41.97	1	1	1	0.16	0.44
sp|P55824|FAF_DROME	+ +	191.84	19	18	18	6.41	7.7	80.28	4	4	4	1.42	1.4
Q7JVX4|Q7JVX4_DROME	+ +	126.21	4	4	4	10	15.83	55.39	1	1	1	2.5	3.06
Q8IPE8|Q8IPE8_DROME	+ +	218.08	24	20	20	21.74	36.69	149.87	17	12	12	13.04	16.13
A8JNI2|A8JNI2_DROME	+ +	98.12	3	3	3	0.82	2.18	76.82	3	2	2	0.55	1.39
sp|M9PBE2-4|HAKAI_DROME	+ -	92.01	3	3	3	7.69	18.54
Q9VEV7|Q9VEV7_DROME	+ -	29.22	1	1	1	2.86	2.39
sp|Q9VVE2|ROGDI_DROME	+ -	85.61	4	3	3	9.68	16.79
Q6NMT8|Q6NMT8_DROME	+ -	89.31	4	2	2	3.23	8.76
Q7KTC5|Q7KTC5_DROME	+ -	148.86	12	9	9	5.49	8.46
E1JJM8|E1JJM8_DROME	+ +	109.08	4	4	4	2.86	5.66	68.14	2	2	2	1.43	2.59
M9PE12|M9PE12_DROME	+ +	88.71	2	2	2	0.6	1.61	121.54	8	8	8	2.42	4.5
sp|Q9VVA0|Y9705_DROME	+ -	96.21	2	2	2	13.33	32.17
sp|Q9GQQ0-5|SPIN_DROME	+ -	38.12	1	1	1	3.45	2.24
sp|Q7YU24|MARF_DROME	+ +	177.47	13	13	13	13.83	23.7	129.84	9	8	8	8.51	10.86
Q9VFF0|Q9VFF0_DROME	+ +	255.53	34	21	21	42	59.15	189.91	73	15	15	30	37.66
A1Z9S5|A1Z9S5_DROME	+ +	114.57	5	5	5	2.45	3.74	50.22	1	1	1	0.49	0.73
Q960F4|Q960F4_DROME	+ -	156.8	10	10	10	8.2	11.55
sp|P36958|RPB9_DROME	+ -	104.54	5	4	4	25	46.51
Q9W0D6|Q9W0D6_DROME	+ -	50.14	1	1	1	0.87	1.02
E1U3G2|E1U3G2_DROME	+ -	35.85	1	1	1	0.85	1.01
C0PTX3|C0PTX3_DROME	+ -	66.5	2	1	1	0.88	1.83
A0A0B4LFV0|A0A0B4LFV0_DROME	+ +	136.48	6	6	6	5.66	8.71	41.67	1	1	1	0.94	0.91
C5I7K6|C5I7K6_DROME	+ +	199.64	16	10	10	17.24	40.63	55.88	3	3	3	5.17	6.77
Q9W2Y5|Q9W2Y5_DROME	+ +	74.2	2	2	2	1.12	1.86	58.48	2	2	2	1.12	1.22
A0A0B4LGW1|A0A0B4LGW1_DROME	- +							42.92	1	1	1	1.19	1.59
E8NHB3|E8NHB3_DROME	+ -	133.24	7	6	6	8	6.85
M9NFH8|M9NFH8_DROME	+ -	257.55	36	35	35	14.83	22.41
Q8T9E3|Q8T9E3_DROME	+ +	121.43	4	4	4	1.45	2.19	91.45	4	4	4	1.45	1.76
Q9VIZ3|Q9VIZ3_DROME	+ -	162.06	11	10	10	7.46	13.76
Q8MS15|Q8MS15_DROME	- +							51.27	1	1	1	1.08	1.52
sp|P92208|JNK_DROME	+ -	170.97	16	10	10	27.78	33.06
Q6NNA4|Q6NNA4_DROME	+ +	76.46	2	2	2	2.27	5.29	43.09	1	1	1	1.14	2.12
M9PEK8|M9PEK8_DROME	- +							50.1	1	1	1	0.69	1.39
H0RNC3|H0RNC3_DROME	+ -	67.18	2	2	2	3.12	4.95
Q4V5U8|Q4V5U8_DROME	+ -	57.23	1	1	1	10	13.4
Q9XZ61|Q9XZ61_DROME	+ -	87.75	3	3	3	6.98	14.51
sp|Q7KQM6-2|GGYF1_DROME	+ +	205.41	22	19	19	11.18	19.97	77.86	5	5	5	2.94	3.06
Q7YU66|Q7YU66_DROME	- +							38.38	1	1	1	0.68	1.16
Q9Y1H2|Q9Y1H2_DROME	- +							34.87	1	1	1	0.56	0.95
Q8MSQ4|Q8MSQ4_DROME	+ +	174.04	11	10	10	5.05	9.48	42.15	1	1	1	0.51	0.64
E2QCQ7|E2QCQ7_DROME	+ +	52.19	1	1	1	2.33	3.35	75.75	3	2	2	4.65	6.19
Q960R0|Q960R0_DROME	- +							68.81	2	2	2	3.92	4.37
F0JAF9|F0JAF9_DROME	+ -	74.47	3	2	2	6.67	10.19
B7YZQ3|B7YZQ3_DROME	- +							30.41	1	1	1	0.7	0.89
sp|Q8SX83-3|SPEN_DROME	+ -	33.89	1	1	1	0.18	0.22
C6SV50|C6SV50_DROME	+ +	198.78	12	9	9	22.5	47.6	141.87	5	5	5	12.5	27.16
Q8IRH0|Q8IRH0_DROME	+ +	282.06	67	41	41	33.33	39.89	127.47	9	7	7	5.69	7.88
sp|P55828|RS20_DROME	+ +	78.67	5	2	2	9.09	22.5	87.95	9	4	4	18.18	35.83
A1YK00|A1YK00_DROME	+ +	142.69	4	4	4	5.48	10.18	83.08	4	4	4	5.48	6.44
E8NH89|E8NH89_DROME	- +							32.92	1	1	1	1.28	0.77
A0A0B4LGY5|A0A0B4LGY5_DROME	- +							42.1	1	1	1	2.33	1.68
E1JHT6|E1JHT6_DROME	+ +	131.97	6	6	6	12.5	14.83	143.66	12	9	9	18.75	16.31
A4V2A4|A4V2A4_DROME	- +							50.22	1	1	1	3.03	3.06
Q86M57|Q86M57_DROME	- +							34.3	1	1	1	1.23	1.2
A0A023T5E7|A0A023T5E7_DROME	+ -	75.9	2	2	2	10	15.65
sp|Q9NBK5|TRC_DROME	+ -	125.87	6	5	5	7.81	14.47
Q8IRL5|Q8IRL5_DROME	- +							42.71	1	1	1	0.7	0.7
B9EQW1|B9EQW1_DROME	+ +	74.2	2	2	2	1.92	2.71	58.48	2	2	2	1.92	1.78
sp|Q9VK45|TOR_DROME	+ +	37.04	1	1	1	0.35	0.4	51.93	2	2	2	0.7	0.77
A0A0B4LFH8|A0A0B4LFH8_DROME	- +							64.02	2	2	2	1.79	1.64
M9PD90|M9PD90_DROME	+ +	98.15	4	4	4	1.77	3.71	69.02	2	2	2	0.88	0.99
C1C3F7|C1C3F7_DROME	+ -	28.75	1	1	1	1.59	2.77
G2J633|G2J633_DROME	+ +	145	6	6	6	19.35	27.21	54	2	2	2	6.45	5.65
Q9VTV9|Q9VTV9_DROME	+ -	88.59	3	3	3	8.57	15.9
Q3ZAL1|Q3ZAL1_DROME	+ -	84.68	3	3	3	4.69	9.95
Q9VYD8|Q9VYD8_DROME	+ +	93.07	3	3	3	8.82	22.15	57.55	1	1	1	2.94	7.59
Q9V3H7|Q9V3H7_DROME	- +							38	1	1	1	1.54	1.27
T2FFB7|T2FFB7_DROME	+ +	177.2	13	12	12	9.84	17.49	79.74	3	3	3	2.46	2.9
M9PC84|M9PC84_DROME	+ -	67.71	2	2	2	0.14	0.19
Q7JVK6|Q7JVK6_DROME	+ -	78.13	2	2	2	7.41	9.36
A0A0B4JCZ0|A0A0B4JCZ0_DROME	- +							178.67	36	14	14	13.46	19.39
Q1EBZ4|Q1EBZ4_DROME	- +							30.45	4	1	1	0.81	1
Q9VNH2|Q9VNH2_DROME	+ -	58.94	2	2	2	2.9	3.77
Q6NL82|Q6NL82_DROME	+ -	68.41	2	2	2	5.88	10.98
E6PBW8|E6PBW8_DROME	+ +	191.4	14	12	9	27.91	33.87	130.42	8	6	5	13.95	19.35
B7YZL8|B7YZL8_DROME	+ -	60.8	1	1	1	1.02	1.39
sp|Q9XZ34|RIF1_DROME	+ +	70.99	3	3	3	1.79	3.88	47.41	1	1	1	0.6	0.78
sp|Q9VTU0|KRI1_DROME	- +							46.52	1	1	1	0.61	1.17
sp|Q8MLV1|LBR_DROME	- +							49.12	1	1	1	1.19	1.62
sp|P05552|ADF1_DROME	+ -	69.45	2	2	2	6.06	6.87
Q8T8Q9|Q8T8Q9_DROME	- +							69.62	2	2	2	6.45	13.55
C8VV40|C8VV40_DROME	- +							33.87	1	1	1	1.28	1.15
Q3KN57|Q3KN57_DROME	+ +	99.09	3	3	3	2.78	2.86	69.53	2	2	2	1.85	2
E1JJ73|E1JJ73_DROME	+ -	60.19	2	2	2	7.41	12.9
X2JCP8|X2JCP8_DROME	+ -	251.64	37	16	1	43.24	58.51
J7K3P9|J7K3P9_DROME	- +							63.94	2	2	2	11.76	8.11
sp|Q6NNF2-4|PDE8_DROME	- +							31.55	1	1	1	0.99	0.99
Q7JZR5|Q7JZR5_DROME	+ -	88.84	3	3	3	5.88	9.35
sp|Q9VMA7|TGO1_DROME	+ +	76.58	3	3	3	1.96	2.45	47.24	2	2	2	1.31	1.05
sp|P18824-2|ARM_DROME	+ -	71.95	2	2	2	3.12	2.36
sp|Q24246-6|DYIN_DROME	+ +	60.89	2	2	2	3.23	3.27	52.68	2	2	2	3.23	2.96
M9PDK3|M9PDK3_DROME	+ -	175.05	12	11	11	16.92	21.96
sp|P26019|DPOLA_DROME	+ +	138.09	6	5	5	2.43	5.31	58.47	2	2	2	0.97	1.95
sp|Q9W088|DPOD2_DROME	+ +	176	11	9	9	20.93	26.68	36.28	1	1	1	2.33	2.09
W8PHN8|W8PHN8_DROME	+ -	61.42	1	1	1	1.79	2.14
A0A1B2AIV7|A0A1B2AIV7_DROME	- +							67.14	3	3	3	6.98	15.06
Q9XZ19|Q9XZ19_DROME	+ +	93.85	4	3	3	10	14.8	30.03	2	1	1	3.33	3.32
sp|Q9W4M8|DGT4_DROME	+ +	73.51	3	3	3	12.5	19.68	53.14	1	1	1	4.17	6.38
A0A0B4LHF9|A0A0B4LHF9_DROME	+ -	130.07	5	5	5	11.11	21.69
sp|Q9VBZ5-2|YTHDF_DROME	+ +	99.64	4	3	3	3.12	5.58	127.57	7	6	6	6.25	8.44
A0A0B4KFE4|A0A0B4KFE4_DROME	+ +	208.95	19	17	17	17.35	30.08	170.68	31	19	19	19.39	28.43
sp|P34021-3|ECR_DROME	+ -	81.89	2	2	2	3.23	5.68
B7YZQ7|B7YZQ7_DROME	- +							146.86	20	7	7	21.21	31.38
sp|Q9GQN5|ATRX_DROME	+ -	76.73	2	2	2	1.02	1.75
X2JC55|X2JC55_DROME	- +							61.16	1	1	1	2.56	4.25
sp|Q9W2N0|CAPZA_DROME	+ +	136.59	7	5	5	14.29	26.92	74.64	2	2	2	5.71	6.64
M9PBE8|M9PBE8_DROME	- +							35.91	1	1	1	0.83	0.83
Q9V3C8|Q9V3C8_DROME	+ -	133	6	6	6	13.95	20.05
Q8IRH4|Q8IRH4_DROME	- +							57.8	2	2	2	4	4.18
E8NH07|E8NH07_DROME	+ -	72.33	2	2	2	3.08	4.46
A9UND2|A9UND2_DROME	- +							40.9	1	1	1	2	1.95
D5SHR2|D5SHR2_DROME	+ +	180.18	14	13	13	15.66	23.7	51.23	1	1	1	1.2	1.69
Q9NJH7|Q9NJH7_DROME	+ +	151.78	7	6	6	3.08	9	110.17	6	5	5	2.56	4.28
sp|Q9V447|KRH2_DROME	+ +	91.23	4	4	4	17.39	11.96	56.88	3	2	2	8.7	10.87
B1PFB2|B1PFB2_DROME	+ -	160.69	10	10	10	16.39	25.35
Q8T471|Q8T471_DROME	- +							31.71	1	1	1	1.59	1.99
O76248|O76248_DROME	- +							43.17	1	1	1	1.03	1.43
E1JJH5|E1JJH5_DROME	- +							40.2	1	1	1	0.84	1.17
Q7KJ73|Q7KJ73_DROME	+ +	34.82	1	1	1	6.67	3.95	41.69	1	1	1	6.67	3.95
A0A126GUR6|A0A126GUR6_DROME	- +							203.87	54	14	14	23.33	36.95
sp|Q03017-2|CACT_DROME	+ -	130.16	6	5	5	13.16	14.52
Q961E7|Q961E7_DROME	+ -	31.36	1	1	1	1.54	3.82
sp|Q9I7T7-2|LAR4_DROME	+ +	232.09	31	22	22	23.91	24.13	120.79	6	5	5	5.43	5
sp|Q9V4S8|CSN7_DROME	+ -	80.17	3	3	3	8.82	11.51
sp|A1Z9J4|DJ1A_DROME	- +							35.11	1	1	1	3.85	5.07
A0A0B4K727|A0A0B4K727_DROME	+ -	109.32	4	3	3	2.01	2.9
sp|P23625-2|GNAQ_DROME	+ -	86.87	2	2	2	4.08	9.07
X2JED0|X2JED0_DROME	+ -	75.95	2	2	2	5.71	5.88
M9NDL7|M9NDL7_DROME	+ -	40.2	1	1	1	1.41	2.62
sp|Q8T0G4|CONU_DROME	+ -	40.34	1	1	1	1.33	1.27
sp|Q24154|RL29_DROME	+ -	90.03	2	2	2	10.53	14.47
sp|Q9VI10|SMD2_DROME	+ -	147.3	5	5	5	23.81	47.06
Q7JWU9|Q7JWU9_DROME	+ +	105.9	3	3	3	6.67	19.28	49.68	1	1	1	2.22	4.02
Q9W179|Q9W179_DROME	+ +	143.95	6	5	5	2.2	3.88	111.81	6	5	5	2.2	3.17
A1ZBH7|A1ZBH7_DROME	+ +	136.48	6	6	6	5.56	8.62	41.67	1	1	1	0.93	0.9
C1C3E9|C1C3E9_DROME	+ -	119.9	5	5	5	10.42	12.26
A0A0B4K7R6|A0A0B4K7R6_DROME	+ +	55.48	2	2	2	3.77	4.68	42.37	1	1	1	1.89	2
A1Z6Z3|A1Z6Z3_DROME	+ -	119.05	4	4	4	7.02	9.46
sp|Q9VE11|U488_DROME	- +							39.68	1	1	1	3.57	4.5
Q2Q3V8|Q2Q3V8_DROME	- +							87.77	5	5	5	2.49	2.57
sp|O77263|TRMB_DROME	+ -	136.85	5	5	5	14.71	23.05
D4G7H1|D4G7H1_DROME	+ +	135.06	5	4	4	14.81	28.49	93.85	4	4	4	14.81	17.32
Q9NFN9|Q9NFN9_DROME	- +							154.03	10	9	9	12.16	16.78
H1UUI3|H1UUI3_DROME	+ +	108.41	5	5	5	3.57	5.96	56.01	2	2	2	1.43	2.23
L0CPL5|L0CPL5_DROME	+ +	112.41	6	4	4	10.26	28.48	59.02	2	2	2	5.13	11.26
Q9VS57|Q9VS57_DROME	+ +	80.24	4	2	2	2.11	5.05	104.63	6	6	6	6.32	9.3
A0A0B4LH53|A0A0B4LH53_DROME	+ +	124.54	6	6	6	6.38	10.51	49.47	2	2	2	2.13	3.59
Q5BIL1|Q5BIL1_DROME	- +							67.14	3	3	3	6.98	14.12
Q9VAX8|Q9VAX8_DROME	+ -	124.42	8	6	6	5.77	7.08
E1JIZ4|E1JIZ4_DROME	+ +	96.7	2	2	2	3.12	4.97	68.14	2	2	2	3.12	3.37
sp|Q9V9A7|MCCB_DROME	+ +	251.36	47	23	23	37.7	55.02	221.72	189	21	21	34.43	51.04
Q9VNC3|Q9VNC3_DROME	+ +	109.19	4	4	4	3.88	4.32	123.26	7	7	7	6.8	7.01
sp|O02649|CH60A_DROME	+ +	276.48	43	32	32	43.24	64.57	225.9	54	25	25	33.78	55.67
sp|Q9VQ79|AIFM1_DROME	+ +	101.16	4	4	4	4.49	8.39	190.36	18	12	12	13.48	18.94
Q9VIV9|Q9VIV9_DROME	+ -	185.91	10	10	10	25	38.78
C0MIY3|C0MIY3_DROME	+ -	143.16	7	7	7	13.21	28.02
B7Z0Z0|B7Z0Z0_DROME	+ -	83.1	2	2	2	4.17	6.8
Q9V9Z0|Q9V9Z0_DROME	+ -	47.39	1	1	1	2.33	2.92
sp|Q7K4Z4|IMD_DROME	+ -	141.31	7	5	5	19.23	30.4
sp|Q709R6-2|BOCKS_DROME	+ +	110.26	4	3	3	7.89	12.54	63.25	3	2	2	5.26	7.41
B7Z060|B7Z060_DROME	+ -	167.87	12	11	11	11.11	15.53
M9NFR6|M9NFR6_DROME	- +							37.82	1	1	1	0.29	0.44
Q9VAA9|Q9VAA9_DROME	- +							36.01	1	1	1	1.45	2.53
Q9VM57|Q9VM57_DROME	+ +	231.29	15	14	14	21.21	36.96	85.28	3	3	3	4.55	5.44
Q9VLT7|Q9VLT7_DROME	+ +	79.61	3	3	3	8.33	26.92	27.35	1	1	1	2.78	6.73
sp|Q9V7D2|VATD1_DROME	+ -	60.93	1	1	1	2.33	6.5
A4V134|A4V134_DROME	+ +	166.37	9	9	9	13.64	24.36	51.28	2	2	2	3.03	4.72
E6EK17|E6EK17_DROME	+ +	62.3	2	2	2	1.64	2.86	137.34	9	9	9	7.38	9.44
M9PFM5|M9PFM5_DROME	+ +	92.85	4	3	3	1.4	1.89	121.46	5	5	5	2.34	4.69
Q86BK8|Q86BK8_DROME	+ +	164.56	8	8	7	27.59	43.1	106.29	4	4	4	13.79	16.32
Q9VW52|Q9VW52_DROME	- +							47.24	1	1	1	0.94	1.84
Q8T9D5|Q8T9D5_DROME	+ +	252.1	27	23	23	32.39	50	155.29	14	11	11	15.49	24.3
sp|Q9VN50|EI3F1_DROME	+ +	171.01	8	8	8	34.78	37.86	59.48	5	2	2	8.7	7.14
Q8SXD5|Q8SXD5_DROME	+ +	96.18	4	3	3	13.04	14.1	35.98	1	1	1	4.35	3.42
sp|Q9W3K5|GSH1_DROME	+ -	149.3	8	8	8	9.88	16.46
sp|P18489-3|SYB_DROME	+ +	63.98	1	1	1	6.67	13.18	79.88	4	2	2	13.33	18.6
E2QCN4|E2QCN4_DROME	+ +	76.25	2	2	2	0.89	0.92	84.98	3	3	3	1.34	1.16
A0A0B4LGQ5|A0A0B4LGQ5_DROME	+ -	32.7	1	1	1	0.42	0.65
A0A0B4LH25|A0A0B4LH25_DROME	- +							38.39	1	1	1	0.71	0.91
Q8IGL5|Q8IGL5_DROME	- +							36.65	1	1	1	1.54	2.6
sp|P39770|SALM_DROME	- +							31.02	1	1	1	0.78	0.51
M9NE67|M9NE67_DROME	+ +	172.94	8	8	8	4.1	4.29	93.71	3	3	3	1.54	1.33
C8VV39|C8VV39_DROME	+ +	231.29	15	14	14	21.21	36.96	85.28	3	3	3	4.55	5.44
B6UW08|B6UW08_DROME	+ -	53.38	1	1	1	2.38	3.67
M9PHA0|M9PHA0_DROME	+ -	66.6	1	1	1	0.81	2.91
A0A0B4KI00|A0A0B4KI00_DROME	- +							65.02	2	2	1	5.13	4.93
Q5IF90|Q5IF90_DROME	- +							41.89	1	1	1	2.63	4.07
Q24146|Q24146_DROME	+ +	37.31	1	1	1	0.83	0.72	43.63	1	1	1	0.83	0.81
C4IY22|C4IY22_DROME	- +							110.89	7	4	4	5.19	6.13
B5X0M9|B5X0M9_DROME	+ +	89.51	5	4	4	5.19	8.72	61.18	2	2	2	2.6	2.6
sp|Q9V7N5-2|VATC_DROME	+ -	77.27	3	3	3	5.88	8.76
sp|O61492-3|FLOT2_DROME	+ -	93.46	2	2	2	3.77	6.23
sp|Q9V345|CSN4_DROME	+ +	152.22	7	7	7	14.58	22.85	46.58	1	1	1	2.08	2.95
Q9VPE1|Q9VPE1_DROME	+ -	67.5	2	2	2	4.08	8.12
Q9VF85|Q9VF85_DROME	- +							38.8	1	1	1	1.92	2.4
sp|Q24246-10|DYIN_DROME	+ +	60.89	2	2	2	3.23	3.35	52.68	2	2	2	3.23	3.03
A0A0B4LI06|A0A0B4LI06_DROME	- +							42.1	1	1	1	2.33	1.62
M9PGI1|M9PGI1_DROME	+ -	100.42	4	4	4	4.35	7.16
I1V4Y8|I1V4Y8_DROME	+ +	140.56	6	6	6	2.99	6.82	147.37	9	9	9	4.48	11.39
Q9VM04|Q9VM04_DROME	+ +	114.7	6	6	6	2.33	3.48	100.54	4	4	4	1.56	1.63
A0A0B4K620|A0A0B4K620_DROME	+ +	93.52	3	3	3	1.96	3.94	37.41	1	1	1	0.65	1.19
Q8IQ92|Q8IQ92_DROME	+ -	48.7	1	1	1	5.56	9.43
H6WS59|H6WS59_DROME	+ +	169.31	13	11	11	5.91	13.32	140.96	9	8	8	4.3	5.86
Q9VAT0|Q9VAT0_DROME	+ -	168.41	8	8	8	13.33	21.63
X2J9U5|X2J9U5_DROME	+ -	41.17	1	1	1	0.91	0.95
sp|Q9V3N8|THG1_DROME	+ -	100.41	3	3	3	8.57	19.23
Q95RC4|Q95RC4_DROME	+ +	134.99	6	6	6	24	40.87	42.35	1	1	1	4	5.29
A0A075BID9|A0A075BID9_DROME	+ +	97.48	4	4	4	3.25	6.18	26.9	1	1	1	0.81	0.81
A1YK56|A1YK56_DROME	+ +	173.94	12	10	10	9.52	15.13	88.59	6	5	5	4.76	5.08
Q9VYV8|Q9VYV8_DROME	+ -	66.6	1	1	1	0.94	3.43
A8JRH3|A8JRH3_DROME	+ +	55.48	2	2	2	3.39	3.99	42.37	1	1	1	1.69	1.71
B7Z120|B7Z120_DROME	+ +	159.01	8	8	8	7.48	10.55	122.54	4	4	4	3.74	6.2
sp|Q8INK9-2|MSRB_DROME	+ -	64.92	3	2	2	9.52	21.29
Q9W022|Q9W022_DROME	+ +	142.26	7	5	5	26.32	55.63	104.65	8	5	5	26.32	28.17
sp|Q9VI75|PICAL_DROME	+ -	69.34	1	1	1	2.17	4.06
H1UUD4|H1UUD4_DROME	+ -	115.2	4	3	3	6.25	10.83
M9PG22|M9PG22_DROME	+ -	125.25	5	5	3	23.81	35.71
M9PFQ2|M9PFQ2_DROME	+ -	96.18	4	3	3	8.57	7.8
E1JH59|E1JH59_DROME	+ +	82.72	4	3	3	2.83	6.09	109.87	6	6	6	5.66	9.24
Q9VKW5|Q9VKW5_DROME	+ -	91.31	4	4	4	4.26	7.67
H1ZYJ5|H1ZYJ5_DROME	- +							29.38	1	1	1	0.88	0.72
sp|Q9VGW6|MCM5_DROME	+ +	226.94	25	21	21	20.39	38.61	83.09	4	4	4	3.88	4.91
Q9VAS9|Q9VAS9_DROME	+ -	65.27	2	2	2	0.86	1.41
Q9VQJ8|Q9VQJ8_DROME	+ -	40.41	1	1	1	3.85	5.02
B3LF78|B3LF78_DROME	- +							140.91	12	8	8	8.89	17.65
sp|Q9VHD3|MAAI1_DROME	+ +	169.65	11	7	7	25	36.59	137.75	12	8	8	28.57	37.8
Q8MTZ5|Q8MTZ5_DROME	+ -	155.49	10	8	8	14.81	16.96
Q9VG04|Q9VG04_DROME	+ -	53.98	2	2	2	6.25	6.78
X2JC02|X2JC02_DROME	+ +	162.47	11	9	9	2.28	4.44	49.77	1	1	1	0.25	0.42
A0A0F6QCQ2|A0A0F6QCQ2_DROME	+ +	96.75	4	3	3	1.56	3.91	91.78	3	3	3	1.56	2.87
Q9VLB7|Q9VLB7_DROME	+ -	66.44	1	1	1	1.72	4.06
D8FT08|D8FT08_DROME	+ -	84.23	3	3	3	11.54	13.97
F6J9M9|F6J9M9_DROME	- +							33.43	1	1	1	2.27	9.24
Q9VM94|Q9VM94_DROME	+ -	93.45	4	4	4	8.89	9.82
B9UYE3|B9UYE3_DROME	- +							71.75	3	2	2	5.71	5.35
Q9VWG2|Q9VWG2_DROME	- +							37.37	1	1	1	1.92	2.75
Q9VMC6|Q9VMC6_DROME	+ -	125.08	3	3	3	5.66	14.32
Q8SY75|Q8SY75_DROME	- +							34.8	1	1	1	3.12	2.63
A0A0B4K6N4|A0A0B4K6N4_DROME	+ +	55.48	2	2	2	3.08	3.7	42.37	1	1	1	1.54	1.59
A7KX19|A7KX19_DROME	- +							40.49	1	1	1	2.33	2.57
M9PCA8|M9PCA8_DROME	- +							100.54	4	4	4	1.54	1.62
Q8IRC1|Q8IRC1_DROME	- +							50.1	1	1	1	0.75	1.56
A9YGF2|A9YGF2_DROME	- +							33.43	1	1	1	2.44	9.61
sp|Q9GQQ0-3|SPIN_DROME	+ +	38.12	1	1	1	2.38	1.49	81.36	2	2	2	4.76	3.97
Q9I7K4|Q9I7K4_DROME	- +							42.89	1	1	1	3.57	3.21
E8NH00|E8NH00_DROME	+ -	106.81	6	5	1	9.43	20.65
Q9V420|Q9V420_DROME	- +							78.06	5	4	4	7.14	8.15
A0A0B4KHA3|A0A0B4KHA3_DROME	- +							103.23	7	4	4	9.09	9.33
Q8T4A9|Q8T4A9_DROME	+ -	70.99	1	1	1	1.89	4.85
sp|Q9V5M6|LOLA5_DROME	- +							74.65	3	2	2	2.3	2.91
O44226|O44226_DROME	+ -	128	5	5	5	41.67	53.39
A0A0B4KHL2|A0A0B4KHL2_DROME	- +							136.08	11	9	1	9.89	11.15
sp|Q9VLV5|RUXE_DROME	- +							48.31	2	1	1	6.67	15.96
B4F667|B4F667_DROME	- +							37.65	2	1	1	2.56	2.03
sp|O18391|KRAK_DROME	+ -	51.77	1	1	1	2.78	3.63
sp|P08645|RAP1_DROME	+ +	118.78	4	4	4	14.81	26.09	80.3	4	4	4	14.81	22.28
D6W4L7|D6W4L7_DROME	+ -	54.56	1	1	1	2	3.18
A0A1B2AK42|A0A1B2AK42_DROME	+ -	56.54	1	1	1	4.76	11.57
A9UN89|A9UN89_DROME	- +							51.2	1	1	1	1.1	2.74
Q9W0C5|Q9W0C5_DROME	+ -	118.57	8	7	7	8.64	12.52
Q8IGW7|Q8IGW7_DROME	+ -	68.95	2	2	2	14.29	19.42
A0AP31|A0AP31_DROME	+ -	58.38	3	2	2	7.69	9
X2JG37|X2JG37_DROME	+ -	179.58	10	9	1	8.74	13.16
Q9VYK6|Q9VYK6_DROME	- +							30.03	2	1	1	0.68	0.68
Q9VRF8|Q9VRF8_DROME	- +							36.53	1	1	1	7.14	2.59
sp|Q9W552|VPS26_DROME	- +							31.95	1	1	1	2.04	1.46
G3KKP7|G3KKP7_DROME	+ +	190.73	12	10	10	20.41	31.03	149.38	21	12	12	24.49	30.07
Q9VJ86|Q9VJ86_DROME	+ +	127.85	6	6	6	3.31	5.95	95.34	4	4	4	2.21	3.47
sp|Q9VAW5-1|LARP_DROME	+ +	118.02	6	6	6	3.92	6.49	101.67	5	4	4	2.61	3.85
Q9VUZ0|Q9VUZ0_DROME	+ -	98.53	2	2	2	9.52	19.47
Q9VA56|Q9VA56_DROME	+ +	55.48	2	2	2	3.7	5.21	42.37	1	1	1	1.85	2.23
sp|A1Z7A6|ASAP_DROME	+ +	91.43	2	2	2	1.47	2.86	30.91	1	1	1	0.74	0.95
Q95TA1|Q95TA1_DROME	+ -	47.95	1	1	1	2.27	2.8
M9PGS2|M9PGS2_DROME	+ -	89.7	4	4	4	6.9	9.84
M9PBM0|M9PBM0_DROME	+ -	51.77	1	1	1	2.78	3.63
sp|P48610-3|KARG_DROME	+ -	86.2	3	3	3	5.45	12.04
sp|P48598|IF4E_DROME	+ +	157.93	7	7	7	24.14	41.7	69.88	5	2	2	6.9	13.9
O77430|O77430_DROME	+ +	147.9	10	8	8	36.36	49.38	96.22	4	4	4	18.18	23.46
sp|Q9VIM5|ARPC2_DROME	+ -	70.92	3	2	2	4.44	7.97
Q9VZU4|Q9VZU4_DROME	+ -	64.03	1	1	1	2.94	4.91
A0A0B4KFD5|A0A0B4KFD5_DROME	+ -	137.78	7	7	1	10.29	22.89
M9PBR6|M9PBR6_DROME	- +							105.96	5	5	5	7.14	7.03
A1ZB78|A1ZB78_DROME	- +							42.35	1	1	1	4.35	6.63
E1UIA5|E1UIA5_DROME	+ +	134.44	6	6	6	11.32	18.16	42.24	2	2	1	3.77	3.87
Q8SXL0|Q8SXL0_DROME	+ +	122.85	6	5	5	9.43	15.38	84.8	3	3	3	5.66	9.23
Q9VJZ1|Q9VJZ1_DROME	+ -	273.78	34	21	21	26.92	41.57
Q9VGF9|Q9VGF9_DROME	+ -	144.64	9	7	7	14.89	19.46
Q7K3K5|Q7K3K5_DROME	- +							54.76	2	2	2	4.88	4.9
Q6IDE0|Q6IDE0_DROME	+ -	35.12	1	1	1	0.68	1.15
A4UZ69|A4UZ69_DROME	+ -	119.05	4	4	4	7.41	8.35
sp|P52034|PFKA_DROME	+ +	232.34	17	16	16	17.78	30.46	47.14	1	1	1	1.11	1.02
Q9VTY2|Q9VTY2_DROME	+ -	79.27	3	3	2	8.57	9.46
A0A0B4KF92|A0A0B4KF92_DROME	+ +	109.19	4	4	4	4.08	4.53	123.26	7	7	7	7.14	7.35
Q8IPS4|Q8IPS4_DROME	+ +	130.58	6	6	6	12.24	18.68	31.37	1	1	1	2.04	1.82
B5RIR0|B5RIR0_DROME	+ -	51.12	1	1	1	2.94	2.99
sp|Q9VWW0-4|CREBB_DROME	- +							42.1	1	1	1	3.85	3.16
Q7KPG8|Q7KPG8_DROME	+ -	70.47	2	2	2	4.17	9.69
sp|M9PBE2|HAKAI_DROME	+ -	92.01	3	3	3	6.67	11.84
Q9W3C8|Q9W3C8_DROME	+ +	206.62	15	9	9	30	50	116.1	17	6	6	20	21.6
sp|Q9VRJ1|SYAM_DROME	+ +	103.8	3	3	3	2.83	3.95	62.53	2	2	2	1.89	1.98
Q8MV37|Q8MV37_DROME	+ +	123.22	5	5	5	3.82	5.9	121.32	5	5	5	3.82	5.18
Q8IPP4|Q8IPP4_DROME	+ +	144.98	6	6	6	3.43	4.14	67.01	2	2	2	1.14	1.59
sp|Q8INI8|HSP72_DROME	+ -	162.85	10	5	2	6.1	10.3
Q9VUZ8|Q9VUZ8_DROME	+ -	77.36	3	3	3	16.67	29.32
A0A0B4LHC9|A0A0B4LHC9_DROME	+ +	128.8	6	5	5	14.71	15.15	30.38	1	1	1	2.94	2.42
A8WHM0|A8WHM0_DROME	+ -	68.48	2	2	2	1.01	1.63
Q8MQJ3|Q8MQJ3_DROME	+ -	75.12	1	1	1	1.35	2.86
I7J4E4|I7J4E4_DROME	+ -	169.92	12	10	10	9.43	14.97
Q5ELV0|Q5ELV0_DROME	- +							38	1	1	1	1.54	1.27
Q9W3X8|Q9W3X8_DROME	+ -	51.11	1	1	1	1.49	2.51
A0A0B4KHD4|A0A0B4KHD4_DROME	+ +	94.16	3	3	3	6.98	8.47	102.79	7	4	3	9.3	7.23
A0A0C4FEI4|A0A0C4FEI4_DROME	+ +	128.38	5	5	5	10.87	16.18	71.68	3	3	3	6.52	8.22
Q8MSA2|Q8MSA2_DROME	- +							45.7	1	1	1	0.97	1.38
A9YGE8|A9YGE8_DROME	- +							33.43	1	1	1	2.38	9.61
A8JR81|A8JR81_DROME	+ +	27.51	1	1	1	0.62	0.53	40.8	1	1	1	0.62	1.64
Q86P95|Q86P95_DROME	+ +	162.69	6	6	6	12.24	22.96	49.67	2	2	2	4.08	3.97
B4F5G9|B4F5G9_DROME	+ -	80.34	3	3	3	7.32	8
A0A0B4K8A5|A0A0B4K8A5_DROME	+ -	93.61	3	3	3	2	2.2
Q86R94|Q86R94_DROME	+ -	108.44	2	2	2	8.7	23.53
C0PV34|C0PV34_DROME	- +							42.37	1	1	1	3.7	3.63
sp|Q9VCW3|NU133_DROME	+ +	202.36	18	17	17	14.05	19.75	104.51	6	6	6	4.96	5.25
A4V3L8|A4V3L8_DROME	+ +	167.86	8	5	5	16.13	22.82	103.09	18	3	3	9.68	14.37
C8VV69|C8VV69_DROME	+ +	198.7	22	10	1	27.03	36.44	172.61	70	9	1	24.32	28.46
Q6AWP8|Q6AWP8_DROME	+ +	267.67	44	34	34	30.09	45.05	64.02	2	2	2	1.77	1.62
A0A0B4KEE1|A0A0B4KEE1_DROME	+ -	119.05	4	4	4	7.55	9.46
sp|Q9VKY2|CAND1_DROME	+ -	153.64	8	7	7	5.6	6.65
sp|Q9VDT6|MRM2_DROME	+ +	77.08	2	2	2	5.13	10.4	30.29	1	1	1	2.56	6.4
A8DYD3|A8DYD3_DROME	- +							75.3	2	2	2	3.28	3.38
Q9VRP2|Q9VRP2_DROME	- +							60.84	2	2	2	3.92	6.91
M9NGZ2|M9NGZ2_DROME	+ +	83.57	4	4	4	4.12	4.82	40.2	1	1	1	1.03	1.23
Q2XYI2|Q2XYI2_DROME	- +							66.29	3	3	3	17.65	14.2
Q7KUX7|Q7KUX7_DROME	+ +	127.61	10	6	6	12.5	34.36	120.59	8	6	6	12.5	17.88
Q9VAA6|Q9VAA6_DROME	+ +	87.75	2	2	2	12.5	23.42	36.6	1	1	1	6.25	6.33
A0A0B4LFY0|A0A0B4LFY0_DROME	+ -	37.8	1	1	1	0.63	0.58
sp|Q86B87|MMD4_DROME	- +							65.62	2	2	2	3.17	3.61
sp|P02518|HSP27_DROME	+ -	80.13	2	2	2	7.41	14.55
sp|Q9VEX9|SAP18_DROME	- +							40.49	1	1	1	5.26	6.67
sp|Q9VU02|SMD1_DROME	+ -	85.58	2	2	2	7.14	27.42
A0ANP8|A0ANP8_DROME	- +							87.28	4	4	4	10	10.64
A0A0B4LGR1|A0A0B4LGR1_DROME	+ -	62.21	2	2	2	2.06	3.81
Q961Q7|Q961Q7_DROME	+ -	208.25	18	16	1	22.54	28.29
Q8MLR7|Q8MLR7_DROME	+ +	202.57	16	14	14	16.28	24.18	32.95	1	1	1	1.16	1.45
Q9NHD7|Q9NHD7_DROME	+ +	92.41	2	2	2	9.52	10.2	56.39	2	2	2	9.52	9.04
E1JIZ1|E1JIZ1_DROME	+ -	124.37	5	5	5	2.23	2.56
A0A0B4K7W1|A0A0B4K7W1_DROME	+ -	124.37	5	5	5	1.95	2.41
Q494K3|Q494K3_DROME	+ +	41.56	2	2	2	4.76	7.21	33.48	1	1	1	2.38	1.53
A0A0B4LI25|A0A0B4LI25_DROME	+ +	225.36	31	26	26	29.55	46.71	151.75	12	12	12	13.64	19.43
sp|Q7KW39|MMSA_DROME	+ +	197.24	10	10	10	19.23	30.19	151.7	22	9	9	17.31	26.15
A0A0B4KHX3|A0A0B4KHX3_DROME	+ -	223.25	31	15	15	30.61	43.18
Q8IQH2|Q8IQH2_DROME	+ -	85.7	4	4	4	11.11	13.23
Q8MR43|Q8MR43_DROME	+ +	123.89	7	5	5	10.42	17.22	93.02	3	3	3	6.25	12.68
A0A0B4KHH7|A0A0B4KHH7_DROME	+ -	145.42	7	6	6	16.22	34.64
A1ZBL9|A1ZBL9_DROME	+ +	90.81	2	2	2	1.4	3.08	73.44	3	3	3	2.1	2.39
Q59E34|Q59E34_DROME	+ +	185.87	15	15	15	5.3	11.2	125.97	5	5	5	1.77	3.48
Q9XYM5|Q9XYM5_DROME	+ -	119.9	5	5	5	10.64	12.45
Q2Q3V5|Q2Q3V5_DROME	- +							87.77	5	5	5	2.49	2.57
sp|P02283|H2B_DROME	+ +	84.04	3	2	2	7.14	19.51	60	2	2	2	7.14	13.82
sp|O18404|HCD2_DROME	+ +	104.05	5	4	4	14.81	25.1	40.37	1	1	1	3.7	4.71
Q9VYV4|Q9VYV4_DROME	+ -	104.59	3	3	3	6.82	8.55
M9PBF6|M9PBF6_DROME	+ -	124.31	7	6	6	4.69	8.18
Q95SE0|Q95SE0_DROME	- +							35.28	1	1	1	3.57	4.58
Q9VK46|Q9VK46_DROME	- +							36.15	2	1	1	11.11	3.41
Q08212|Q08212_DROME	+ +	147.82	8	7	7	18.92	21.94	82.44	2	2	2	5.41	6.67
Q9W499|Q9W499_DROME	+ -	85.5	4	3	3	7.32	22.76
M9NFI9|M9NFI9_DROME	+ +	163.52	8	8	8	3.59	5.73	146.87	9	9	9	4.04	5.12
O76857|O76857_DROME	+ -	58.64	2	2	2	8.33	14.94
sp|Q24276|CDC37_DROME	+ +	159.2	9	8	8	12.31	26.99	33.8	1	1	1	1.54	2.31
Q8MKJ6|Q8MKJ6_DROME	+ -	70.33	1	1	1	5.88	11.8
F6MIV3|F6MIV3_DROME	- +							46.44	1	1	1	14.29	12.79
A0A0B4LHS9|A0A0B4LHS9_DROME	+ -	35.24	1	1	1	2.86	2.07
Q0KHU2|Q0KHU2_DROME	+ +	178.12	14	10	10	16.13	24.56	37.68	1	1	1	1.61	1.27
Q8SZN5|Q8SZN5_DROME	+ -	182.63	11	9	9	23.08	38.21
L0CRF8|L0CRF8_DROME	- +							59.02	2	2	2	4.35	11.26
A0A0B4KEU9|A0A0B4KEU9_DROME	+ -	27.4	1	1	1	1.41	1.49
C5I7Q9|C5I7Q9_DROME	+ -	201.67	14	13	13	12.38	16.92
Q7YU03|Q7YU03_DROME	+ -	52.89	2	2	2	1.65	2
sp|Q6AWN0|MTND_DROME	+ -	179.29	13	10	10	41.67	61.83
A0A1B2AKG3|A0A1B2AKG3_DROME	- +							58.05	2	2	2	13.33	12.03
B3DNM1|B3DNM1_DROME	+ -	47.39	1	1	1	2.04	2.76
Q9VJ61|Q9VJ61_DROME	+ +	227.16	19	17	17	35.42	54.67	46.93	1	1	1	2.08	2.57
X2J7P4|X2J7P4_DROME	- +							60.85	2	2	2	5.56	6.92
Q9I7T5|Q9I7T5_DROME	- +							76.33	2	2	2	18.18	21.31
sp|Q9V3Y2|DRE2_DROME	+ -	216.67	19	15	15	53.57	71.37
Q8T921|Q8T921_DROME	- +							44.26	1	1	1	1.59	2.29
Q8T8Q1|Q8T8Q1_DROME	- +							29.58	1	1	1	1.28	1
M9PDC4|M9PDC4_DROME	+ -	198.55	12	10	10	35.71	53.51
I6QP77|I6QP77_DROME	+ -	27.54	1	1	1	1.82	2.05
M9PCP4|M9PCP4_DROME	+ +	146.43	7	7	7	10.45	14.72	73.97	3	3	3	4.48	5.54
A4UZW2|A4UZW2_DROME	- +							33.76	1	1	1	2.27	3.19
M9NG39|M9NG39_DROME	+ +	156.18	9	8	8	8	15.3	163.75	13	10	10	10	17.32
sp|Q9VP05|MED1_DROME	+ +	97.15	3	3	3	2.36	3.73	89.74	3	3	3	2.36	3.66
Q9XZE4|Q9XZE4_DROME	+ +	177.42	16	11	11	30.56	30.06	141.88	25	9	9	25	27.53
Q2EJL5|Q2EJL5_DROME	- +							71.75	3	2	2	6.45	5.35
Q9VEX2|Q9VEX2_DROME	+ -	124.75	7	7	7	11.67	18.72
sp|P15007|ENO_DROME	+ +	230.89	38	21	21	33.87	54.8	165.43	19	11	11	17.74	32.4
sp|P54359|SEPT2_DROME	+ -	132	6	5	5	7.94	20.76
Q9VJ12|Q9VJ12_DROME	+ +	58.13	1	1	1	0.69	3.52	35.96	1	1	1	0.69	2.03
sp|Q03751-3|DNJC5_DROME	+ +	47.28	2	1	1	5.26	7.62	42.76	1	1	1	5.26	4.04
D3DMK3|D3DMK3_DROME	+ +	252.2	47	19	19	57.58	66.67	162.52	37	9	9	27.27	37.74
sp|Q9W0T1-3|NU301_DROME	+ +	88.71	2	2	2	0.78	1.99	121.54	8	8	8	3.1	5.56
M9PI58|M9PI58_DROME	+ +	97.48	4	4	4	3.25	6.11	26.9	1	1	1	0.81	0.8
sp|Q9XZU1|XPO2_DROME	+ -	102.4	4	4	4	4.55	6.15
M9PHK8|M9PHK8_DROME	+ +	83.57	4	4	4	3.88	4.7	40.2	1	1	1	0.97	1.2
sp|P18431-3|SGG_DROME	+ +	177.22	12	11	11	23.91	25.91	91.69	4	4	4	8.7	6.78
Q9W149|Q9W149_DROME	- +							61	2	2	2	1.87	2.88
Q9W4Z1|Q9W4Z1_DROME	+ -	61.39	1	1	1	0.77	1.46
A0AP30|A0AP30_DROME	+ -	58.38	3	2	2	7.69	9
A4V1F9|A4V1F9_DROME	- +							84.01	12	2	2	1.8	3.28
sp|Q9Y140|DHRS7_DROME	+ +	102.26	4	4	4	10	19.63	40.41	1	1	1	2.5	5.21
sp|Q8IH24|MED31_DROME	+ +	76.35	2	2	2	10	11.76	56.32	2	2	2	10	9.31
Q7JWF1|Q7JWF1_DROME	+ +	68.87	2	2	2	3.33	4.97	41.07	1	1	1	1.67	1.82
Q9VB05|Q9VB05_DROME	+ +	250.01	34	29	29	33.33	44.38	89.09	5	5	5	5.75	4.9
Q9VPD3|Q9VPD3_DROME	- +							27.23	1	1	1	1.79	2.61
A1ZBM2|A1ZBM2_DROME	+ -	89.46	3	3	3	10.34	15.57
C4IXY4|C4IXY4_DROME	+ -	73.9	2	2	2	2.25	1.64
X2JDY2|X2JDY2_DROME	+ -	39.48	1	1	1	0.24	0.22
A4V3Q6|A4V3Q6_DROME	+ -	271.39	128	19	1	30.65	46.97
Q6AWS1|Q6AWS1_DROME	+ +	79.83	4	4	4	2.19	3.42	85.83	4	4	4	2.19	2.94
sp|P40798|STC_DROME	+ -	53.33	1	1	1	0.66	0.99
Q9VF02|Q9VF02_DROME	+ -	136.08	7	7	7	3.57	4.68
O96739|O96739_DROME	+ -	160.22	8	8	8	17.78	29.68
Q9Y125|Q9Y125_DROME	+ +	131.75	6	6	6	6.19	6.72	91.95	5	5	5	5.15	4.72
Q9VDE4|Q9VDE4_DROME	+ -	103.43	4	4	4	10	13.29
A1Z7R9|A1Z7R9_DROME	+ -	33.19	1	1	1	3.85	8.33
E1JJS1|E1JJS1_DROME	- +							32.37	1	1	1	2.7	2.61
Q24007|Q24007_DROME	+ +	46.34	1	1	1	0.87	1.24	58.83	3	2	2	1.74	2.57
sp|Q95029|CATL_DROME	+ +	227.56	40	13	13	30.23	40.97	179.84	46	11	11	25.58	31
Q9N9Z6|Q9N9Z6_DROME	+ +	54.56	1	1	1	0.55	0.77	108.29	4	4	4	2.21	2.73
sp|A1ZAB5|CLU_DROME	- +							58.75	2	2	2	1.24	1.73
M9NDC3|M9NDC3_DROME	+ +	192.39	10	9	9	13.04	15.5	89.73	4	4	4	5.8	5.32
sp|Q94522|SUCA_DROME	+ +	186.86	13	9	9	21.95	33.84	126.49	14	6	6	14.63	21.95
A8JRE3|A8JRE3_DROME	+ +	54.56	1	1	1	0.56	0.76	108.29	4	4	4	2.22	2.7
A8JNU2|A8JNU2_DROME	+ +	193.39	15	13	13	8.67	13.8	106.56	3	3	3	2	3.05
A0A0B4K6T3|A0A0B4K6T3_DROME	+ +	27	1	1	1	0.74	0.91	29.29	1	1	1	0.74	0.55
sp|Q9VB62|DPOA2_DROME	+ -	105.54	4	4	4	6.9	9.85
E4NKM3|E4NKM3_DROME	+ -	37.18	1	1	1	1.75	1.85
Q541F9|Q541F9_DROME	- +							36.57	1	1	1	1.75	2.56
Q9XTL2|Q9XTL2_DROME	- +							41.51	1	1	1	1.92	2.32
sp|Q00168-4|KCC2A_DROME	+ +	166.37	9	9	9	14.52	25.31	51.28	2	2	2	3.23	4.9
H7BWS2|H7BWS2_DROME	+ +	149.01	6	6	6	9.68	13.49	94.97	4	4	4	6.45	6.92
Q9VI21|Q9VI21_DROME	+ -	64.53	2	2	2	2.78	3.45
Q8IPY3|Q8IPY3_DROME	+ -	37.18	1	1	1	1.75	1.86
sp|Q9I7S8|PUR6_DROME	+ +	205.19	17	13	13	24.07	39.86	129.15	15	7	7	12.96	20.05
sp|Q27421-2|OSP_DROME	- +							28.01	1	1	1	0.53	1.38
sp|Q24246-8|DYIN_DROME	+ +	60.89	2	2	2	3.23	3.3	52.68	2	2	2	3.23	2.99
C0MJM8|C0MJM8_DROME	+ -	58.47	1	1	1	2.17	4.32
X2J9R2|X2J9R2_DROME	+ +	243.97	31	18	18	33.33	57.18	141.07	20	10	10	18.52	28.21
Q9VB46|Q9VB46_DROME	+ -	99.82	4	4	4	7.27	8.64
X2JGG6|X2JGG6_DROME	+ -	89.83	3	3	3	12.5	19.23
sp|Q9VT65|CANB_DROME	+ -	138.54	7	7	5	8.05	8.76
A0A0B4KF34|A0A0B4KF34_DROME	+ -	120.57	6	6	6	6.06	11.62
sp|P26686-5|SRR55_DROME	+ +	151.42	10	9	9	9.38	23.1	50.23	1	1	1	1.04	3.38
E1JGX3|E1JGX3_DROME	+ +	173.11	12	10	10	4.2	7.36	51.81	1	1	1	0.42	1.12
Q95RY2|Q95RY2_DROME	+ -	59.02	1	1	1	3.45	4.2
Q9W033|Q9W033_DROME	+ +	58.4	1	1	1	3.45	8.82	52.87	1	1	1	3.45	8.24
Q9VJH8|Q9VJH8_DROME	+ -	36.7	1	1	1	1.69	1.29
A1Z813|A1Z813_DROME	+ +	177.67	12	11	11	13.1	11.32	95.84	5	5	5	5.95	3.8
X2JG90|X2JG90_DROME	+ -	115.59	4	4	3	11.76	16.94
X2JFX0|X2JFX0_DROME	+ -	100.41	4	3	3	9.09	25.84
F0JAH0|F0JAH0_DROME	- +							27.44	1	1	1	4.76	3.98
sp|Q99323-4|MYSN_DROME	+ +	157.09	7	6	6	1.82	4.87	78.23	3	3	3	0.91	1.69
sp|Q9W062|MFAP1_DROME	+ +	137.03	6	4	4	4.3	7.95	32.27	1	1	1	1.08	3.56
A4UZL3|A4UZL3_DROME	+ +	53.18	1	1	1	0.69	1.14	31.3	1	1	1	0.69	0.7
sp|M9NEY8-3|DMAD_DROME	+ +	74.86	4	2	2	1.04	1.29	30.57	1	1	1	0.52	0.31
Q7KNC5|Q7KNC5_DROME	+ +	93.52	3	3	3	2.75	5.17	37.41	1	1	1	0.92	1.56
Q9VZ55|Q9VZ55_DROME	+ +	114.01	5	5	5	2.94	6.06	37.41	1	1	1	0.59	0.7
Q9VYT5|Q9VYT5_DROME	+ -	33.96	1	1	1	1.67	1.38
sp|P55035|PSMD4_DROME	+ +	105	3	3	3	7.14	9.34	37.4	1	1	1	2.38	2.02
sp|Q8SWU7|OLA1_DROME	+ -	101.64	3	3	3	5.17	13.1
E1JJ21|E1JJ21_DROME	+ +	55.48	2	2	2	4.35	5.65	42.37	1	1	1	2.17	2.42
B7Z0E0|B7Z0E0_DROME	+ +	162.28	11	10	10	16.67	25.68	50	1	1	1	1.67	2.3
C8VV55|C8VV55_DROME	+ +	97.15	3	3	3	2.88	5.09	89.74	3	3	3	2.88	5
Q9VUC1|Q9VUC1_DROME	+ +	184.84	9	9	9	9.68	17.29	53.49	1	1	1	1.08	1.49
M9PI51|M9PI51_DROME	+ -	126.65	4	4	4	6.78	13.2
Q0KIB3|Q0KIB3_DROME	+ +	119.9	4	4	4	6.78	12.35	51.17	1	1	1	1.69	2.96
C8VV14|C8VV14_DROME	+ +	245.28	35	20	20	47.62	66.2	189.77	26	15	15	35.71	45.43
Q8T006|Q8T006_DROME	+ +	51.44	1	1	1	5	4.66	71.59	2	2	2	10	15.68
M9PIG8|M9PIG8_DROME	+ +	105	3	3	3	7.14	9.34	37.4	1	1	1	2.38	2.02
R9Q794|R9Q794_DROME	+ +	172.36	14	11	11	18.97	40.47	98.88	7	4	4	6.9	14.05
Q59DP8|Q59DP8_DROME	+ +	62.3	2	2	2	1.74	3.04	137.34	9	9	9	7.83	10
Q9W4M7|Q9W4M7_DROME	+ +	151.3	10	9	9	5.2	6.86	117.99	6	5	5	2.89	3.77
A1Z7Q8|A1Z7Q8_DROME	- +							51.55	2	2	2	6.25	6.45
B5RIR1|B5RIR1_DROME	+ +	35.17	1	1	1	2.94	4.53	56.03	2	2	2	5.88	5.83
Q9VX15|Q9VX15_DROME	+ +	126.36	5	5	5	10.87	15.01	57.76	1	1	1	2.17	4.53
Q9VWP5|Q9VWP5_DROME	+ +	75.91	2	2	2	0.72	1.01	120.08	6	6	6	2.16	3.02
Q8IGG3|Q8IGG3_DROME	- +							42.35	1	1	1	4	5.45
M9PE64|M9PE64_DROME	+ -	129.78	6	6	6	3.61	5.82
M9PDU4|M9PDU4_DROME	+ +	54.66	3	3	3	11.11	15.47	42.06	2	2	2	7.41	10.5
Q8MSZ7|Q8MSZ7_DROME	+ -	73.96	2	2	2	5.26	11.41
B6UY86|B6UY86_DROME	- +							42.92	1	1	1	0.79	1.91
sp|P52304|POLO_DROME	+ +	200	17	13	13	16.25	30.9	76.1	3	3	3	3.75	7.47
H7BWU8|H7BWU8_DROME	+ +	149.01	6	6	6	9.68	13.49	94.97	4	4	4	6.45	6.92
A0A0B4K631|A0A0B4K631_DROME	+ -	69.34	1	1	1	2	2.77
A0A0B4KFX7|A0A0B4KFX7_DROME	+ -	76.93	3	2	2	3.28	4.02
A0A0B4KG97|A0A0B4KG97_DROME	- +							67.07	2	2	2	2.3	2.49
sp|Q9W4D2|RNP4F_DROME	+ +	98.72	3	3	3	2.63	5.21	92.29	4	3	3	2.63	3.93
sp|Q24537-2|HMG2_DROME	+ -	83.1	2	2	2	4.17	6.99
A0A0B4KG54|A0A0B4KG54_DROME	+ -	217.22	21	17	17	32.69	59.72
Q7KTJ7|Q7KTJ7_DROME	+ +	74.44	2	2	2	3.28	3.24	83.5	2	2	2	3.28	3.4
B6UY93|B6UY93_DROME	- +							42.92	1	1	1	1.39	1.91
sp|P17704|RS17_DROME	+ -	169.8	8	7	7	28	60.31
sp|P41093|RL18A_DROME	+ +	121.48	8	8	8	20	43.5	76.08	3	3	3	7.5	14.69
sp|P18091-4|ACTN_DROME	+ +	121.88	7	7	7	6.14	8.27	35.67	1	1	1	0.88	1.01
D5AEM7|D5AEM7_DROME	+ -	32.3	1	1	1	1.15	1.73
Q9Y109|Q9Y109_DROME	- +							46.09	1	1	1	1.18	1.85
A0A0B4K725|A0A0B4K725_DROME	+ +	199.84	15	15	15	4.79	6.18	125.27	8	7	7	2.24	1.95
sp|Q960W6|FACR3_DROME	+ -	53.87	1	1	1	1.59	2.52
A0A0H4Y1G0|A0A0H4Y1G0_DROME	+ +	94.71	2	2	2	1.98	2.4	43.37	1	1	1	0.99	1.76
sp|Q86BY9|RIG_DROME	+ +	109.18	4	4	4	3.1	5.18	34.45	1	1	1	0.78	0.65
M9PB20|M9PB20_DROME	+ -	34.4	1	1	1	0.58	0.92
Q95SE8|Q95SE8_DROME	+ -	79.34	2	2	2	11.76	7.42
A0A0B4KHJ7|A0A0B4KHJ7_DROME	+ +	198.95	17	13	13	24.07	51.75	145.99	9	6	6	11.11	22.38
O76523|O76523_DROME	- +							80.8	3	3	3	8.82	10.09
sp|Q9XZJ4|PSA6_DROME	+ +	132.95	6	5	5	15.62	23.36	73.22	2	2	2	6.25	7.79
Q8IH32|Q8IH32_DROME	+ +	26.75	1	1	1	5.26	5.15	36.13	6	1	1	5.26	5.15
M9MSB0|M9MSB0_DROME	+ -	56.49	1	1	1	1.04	1.63
A1YK79|A1YK79_DROME	+ -	202.36	18	17	17	14.05	19.75
Q24150|Q24150_DROME	+ +	194.96	14	12	12	25	32.43	64.29	2	2	2	4.17	5.14
Q95SC2|Q95SC2_DROME	+ +	35.94	1	1	1	3.03	5.4	47.52	1	1	1	3.03	3.6
Q7KN75|Q7KN75_DROME	+ +	254.98	40	34	34	18.68	28.29	196.06	29	20	20	10.99	16.83
sp|Q9V5P6|NOP10_DROME	+ -	62.6	2	1	1	8.33	21.88
A0A0B4K624|A0A0B4K624_DROME	- +							111.91	9	4	2	6.45	12.01
Q27598|Q27598_DROME	+ -	147.44	6	6	6	7.32	12.61
A1YK86|A1YK86_DROME	+ +	202.36	18	17	17	14.05	19.75	104.51	6	6	6	4.96	5.25
Q7KTC2|Q7KTC2_DROME	+ -	148.86	12	9	9	5.56	8.46
E1JIS7|E1JIS7_DROME	+ -	107.79	3	3	3	3.03	5.02
Q9VGQ8|Q9VGQ8_DROME	+ -	124.54	7	5	5	13.51	24.23
sp|A1ZAU8-3|PTRO_DROME	- +							140.96	9	8	8	4.52	6.43
Q541C9|Q541C9_DROME	+ -	87.64	2	2	2	5.71	9.03
A0A0B4K663|A0A0B4K663_DROME	+ +	99.23	2	2	2	1.15	2.93	41.94	1	1	1	0.57	0.96
Q9VUE7|Q9VUE7_DROME	+ -	44.43	1	1	1	0.8	1.92
H1ZYI0|H1ZYI0_DROME	+ +	210.09	22	19	19	16.67	32.57	29.38	1	1	1	0.88	0.72
Q9VD64|Q9VD64_DROME	+ -	33.43	1	1	1	4.55	6.15
Q8IPP3|Q8IPP3_DROME	+ -	144.98	6	6	6	3.02	4.29
B7YZL1|B7YZL1_DROME	+ +	60.8	1	1	1	0.99	1.38	126.74	7	7	7	6.93	8.69
Q8SX70|Q8SX70_DROME	+ -	29.62	1	1	1	1.37	1.11
Q9VN55|Q9VN55_DROME	+ -	126.18	7	7	7	8.05	19.89
sp|Q7KRY7-11|LAP4_DROME	+ -	124.37	5	5	5	3.5	3.59
Q9XZ57|Q9XZ57_DROME	+ +	252.2	47	19	19	59.38	73.1	162.52	37	9	9	28.12	41.38
Q8SXE6|Q8SXE6_DROME	+ -	47.57	1	1	1	7.69	14.74
B7FNN6|B7FNN6_DROME	+ +	98.74	4	3	3	15.79	25.19	30.18	2	1	1	5.26	9.92
E1JGZ9|E1JGZ9_DROME	+ +	132.95	6	5	5	15.62	23.36	73.22	2	2	2	6.25	7.79
sp|Q9VYS3|RENT1_DROME	+ +	80.86	3	3	3	2.63	3.9	79.93	3	3	3	2.63	2.46
sp|Q9U969-3|SWS_DROME	- +							27	1	1	1	0.62	0.49
Q9VRZ7|Q9VRZ7_DROME	+ +	90.38	4	3	3	9.09	11.97	48.94	1	1	1	3.03	5.02
Q9V3I1|Q9V3I1_DROME	+ -	85.7	3	3	3	12.5	20.74
sp|Q9NBD7|CLASP_DROME	+ +	171.06	13	12	12	7.02	9.39	153.94	10	9	9	5.26	7.78
Q4V5K3|Q4V5K3_DROME	+ -	53.76	1	1	1	4.17	14.12
M9PF24|M9PF24_DROME	+ +	113.58	4	4	4	5.41	8.86	105.41	5	5	5	6.76	10.04
X2JDI1|X2JDI1_DROME	+ -	203.55	13	12	11	35.29	48.54
A0A0B4LFP4|A0A0B4LFP4_DROME	+ -	50.93	1	1	1	8.33	17.24
M9PHB1|M9PHB1_DROME	- +							50.1	1	1	1	0.59	1.18
Q9W4K1|Q9W4K1_DROME	+ -	151.59	10	9	8	6.98	9.48
B6UYA6|B6UYA6_DROME	- +							42.92	1	1	1	1.41	1.91
sp|Q9VHR8-2|DPP3_DROME	+ -	113.65	4	4	4	4.55	6.36
A0A0B4KH76|A0A0B4KH76_DROME	+ -	63.88	1	1	1	1.16	1.76
M9PHW9|M9PHW9_DROME	- +							42.1	1	1	1	4.17	3.2
Q8MT27|Q8MT27_DROME	+ -	29.67	1	1	1	0.79	1.56
X2JB94|X2JB94_DROME	+ +	159.71	12	11	11	14.86	23.85	80.83	5	3	3	4.05	6.11
sp|P48555|RALA_DROME	+ -	44.07	1	1	1	2.94	7.46
Q9XZ16|Q9XZ16_DROME	+ -	69.58	2	2	2	4.55	8.44
K7SMK4|K7SMK4_DROME	+ +	138.86	6	6	6	20	34.88	103.94	6	4	4	13.33	20.47
sp|Q9VTE5|PFD2_DROME	+ -	104.17	3	3	3	13.64	25.17
Q8MQX9|Q8MQX9_DROME	+ -	118.82	6	6	6	4.72	5.62
Q9VLP5|Q9VLP5_DROME	- +							59.22	2	2	2	1.48	1.68
A8DYK5|A8DYK5_DROME	- +							38.39	1	1	1	0.65	0.84
Q9W2R3|Q9W2R3_DROME	- +							37.95	1	1	1	1.1	1.26
D2A6J2|D2A6J2_DROME	- +							32.61	1	1	1	2.5	2.09
Q2XY08|Q2XY08_DROME	- +							67.6	3	3	3	4.11	3.53
A4V3G1|A4V3G1_DROME	- +							189.77	26	15	15	34.09	45.18
sp|Q9VTG7|B3G2P_DROME	- +							43.87	1	1	1	2	1.88
Q24593|Q24593_DROME	+ -	249.7	34	34	34	10.9	16.13
Q8MPN3|Q8MPN3_DROME	- +							37.82	1	1	1	0.27	0.4
F0JAP3|F0JAP3_DROME	+ -	106.8	3	3	3	5.77	6.87
Q95TK6|Q95TK6_DROME	+ -	54.56	1	1	1	0.83	1.25
Q7JZF5|Q7JZF5_DROME	+ -	132.11	5	4	4	13.33	31.43
E3CTU0|E3CTU0_DROME	+ +	176.64	11	9	9	7.89	11	174.93	22	15	15	13.16	14.28
B4F5F8|B4F5F8_DROME	+ -	179.79	11	8	8	34.78	57.94
Q9VEB9|Q9VEB9_DROME	+ -	60.01	1	1	1	4.17	2.25
A0A0B4LF00|A0A0B4LF00_DROME	- +							68.26	3	3	3	7.14	5.45
Q9VZQ3|Q9VZQ3_DROME	- +							209.74	49	46	23	7.69	11.33
Q9VIM1|Q9VIM1_DROME	+ -	148.27	7	6	6	9.52	10.5
sp|Q8MSX1|ENC_DROME	+ +	184.17	12	9	9	8.26	8.64	108.74	5	5	5	4.59	3.41
sp|A1Z713|VPS13_DROME	+ +	116.86	5	4	4	1.15	1.84	41.82	2	2	2	0.57	0.54
A0A0B4JCY6|A0A0B4JCY6_DROME	+ +	342.34	115	82	82	33.2	53.35	306.89	169	76	31	30.77	42.01
H1ZY88|H1ZY88_DROME	+ -	186.87	15	14	14	10.22	14.43
sp|Q86B87-22|MMD4_DROME	- +							65.62	2	2	2	3.77	4.23
sp|P12881|PSA1_DROME	+ +	180.33	14	9	9	27.27	50.54	29.16	1	1	1	3.03	2.51
sp|O02194|PSN_DROME	- +							36.55	1	1	1	2.7	1.66
sp|Q9VF87|CYFIP_DROME	+ +	246.99	28	26	26	16.46	25.56	159.6	15	13	13	8.23	9.76
A0A0B4LGX0|A0A0B4LGX0_DROME	+ -	68.48	2	2	2	1.01	1.64
Q7JZ37|Q7JZ37_DROME	+ -	179.69	9	8	8	18.6	32.6
A0A0C4DHG5|A0A0C4DHG5_DROME	+ +	151.42	10	9	9	9.38	23.1	50.23	1	1	1	1.04	3.38
Q7JUN9|Q7JUN9_DROME	+ -	64.86	2	2	2	5.26	9.62
M9PHN9|M9PHN9_DROME	+ -	75.12	1	1	1	1.18	2.4
sp|Q8T045|RUMI_DROME	+ -	184.23	11	10	10	17.24	38.2
sp|Q03427|LAMC_DROME	+ -	78.13	2	2	2	2.11	5.64
A0A0B4K5Z8|A0A0B4K5Z8_DROME	+ +	208.46	18	15	15	20.55	33.55	154.03	10	9	9	12.33	16.52
Q1WW96|Q1WW96_DROME	- +							47.52	1	1	1	2.08	2.41
sp|Q86DS1|F10A2_DROME	+ +	185.43	13	11	11	20.75	33.69	85.59	3	3	3	5.66	8.22
Q9VYK5|Q9VYK5_DROME	- +							30.03	2	1	1	0.84	0.72
Q9W074|Q9W074_DROME	+ +	208.46	15	15	15	18.29	31.19	61.78	2	2	2	2.44	3.13
sp|P11584|ITBX_DROME	- +							59.91	2	2	2	2.44	2.72
sp|Q26365-2|ADT_DROME	+ +	239.03	23	18	18	45	59.87	180.71	73	17	17	42.5	52.17
X2JCL3|X2JCL3_DROME	+ -	101.83	3	3	3	4.62	8.21
M9PF14|M9PF14_DROME	+ -	239.84	25	17	17	27.87	47.87
E1JJJ8|E1JJJ8_DROME	+ -	123.35	5	5	5	4.72	6.85
sp|O97125|HSP68_DROME	+ -	178.25	13	8	5	9.52	17.32
M9MRJ8|M9MRJ8_DROME	+ -	73.9	2	2	2	1.69	1.04
sp|Q0E908|HIL_DROME	- +							30.76	1	1	1	0.91	1.1
C5I7C3|C5I7C3_DROME	+ -	201.67	14	13	13	12.38	16.92
A1ZB29|A1ZB29_DROME	+ -	58.38	3	2	2	7.69	9
sp|P46222|RL11_DROME	- +							79.71	3	3	3	8.11	16.3
Q86BS3|Q86BS3_DROME	+ +	248.94	27	22	22	22.68	33.05	148.96	11	11	11	11.34	14.47
B5RIM9|B5RIM9_DROME	+ -	58.4	2	1	1	2.56	3.61
B6UW20|B6UW20_DROME	+ -	53.38	1	1	1	2.7	3.67
A0A0B4JCR9|A0A0B4JCR9_DROME	+ -	62.4	2	2	2	4.35	6
sp|O17445|RL15_DROME	+ +	130.64	4	4	4	8	20.1	87.07	5	3	3	6	11.76
sp|Q7KVQ0|GAR1_DROME	+ -	95.24	3	3	3	9.09	18.99
A0ANM8|A0ANM8_DROME	+ -	96.31	2	2	2	3.45	11.48
sp|P10981|ACT5_DROME	+ +	198.7	22	10	1	27.03	36.44	172.61	70	9	1	24.32	28.46
Q9VTW6|Q9VTW6_DROME	+ +	103.7	2	2	2	16.67	40	72.5	3	2	2	16.67	27.37
Q24090|Q24090_DROME	+ -	54.49	1	1	1	2.27	4.59
sp|Q9VA00|ZWILC_DROME	+ +	89.51	5	4	4	5.33	8.89	61.18	2	2	2	2.67	2.65
Q5KTT4|Q5KTT4_DROME	- +							187.09	13	11	11	5.67	11.07
M9NGQ9|M9NGQ9_DROME	- +							67.46	1	1	1	3.12	4.34
A0A0C5KMR0|A0A0C5KMR0_DROME	+ +	189.37	13	12	12	6.63	10.7	37.24	1	1	1	0.55	0.7
C7LAH5|C7LAH5_DROME	+ -	69.47	2	2	2	4.65	4.39
M9PE05|M9PE05_DROME	+ +	184.17	12	9	9	8.26	8.59	108.74	5	5	5	4.59	3.39
I6R4B6|I6R4B6_DROME	+ -	27.54	1	1	1	2.56	5.35
X2JCC3|X2JCC3_DROME	+ -	99.18	3	3	3	10.34	8.86
Q86NS5|Q86NS5_DROME	- +							29.85	1	1	1	4	2.8
A0AQ06|A0AQ06_DROME	+ -	28.26	1	1	1	2.94	7.69
sp|Q9VMQ7|ELP4_DROME	+ -	114.92	4	4	4	10.26	10.98
A8JUU1|A8JUU1_DROME	+ +	39.49	1	1	1	0.61	0.54	64.88	1	1	1	0.61	0.94
M9MS48|M9MS48_DROME	+ +	93.07	3	3	3	8.11	14.17	57.55	1	1	1	2.7	4.86
A0A0B4KH09|A0A0B4KH09_DROME	+ +	124.69	5	5	5	7.46	13.04	41.79	1	1	1	1.49	1
sp|P23257|TBG1_DROME	+ +	239.26	26	21	21	43.75	63.79	129.6	11	8	8	16.67	17.05
B6UVZ0|B6UVZ0_DROME	+ -	53.38	1	1	1	2.7	3.67
sp|P14199|REF2P_DROME	+ -	85.11	5	3	3	5.56	8.35
C4JC86|C4JC86_DROME	+ +	118.3	5	5	2	10.2	15.8	56.04	1	1	1	2.04	3.03
sp|Q9VVI2|EDC3_DROME	+ +	132.38	5	5	5	7.58	12.21	97.82	5	5	5	7.58	8.97
sp|Q9VX91|UBR1_DROME	+ +	96.45	5	5	5	2.53	2.91	36.34	1	1	1	0.51	0.44
Q9VHG1|Q9VHG1_DROME	+ -	30.94	2	1	1	0.94	2.04
A0A2Z1YXZ9|A0A2Z1YXZ9_DROME	- +							27.72	1	1	1	3.33	2.29
D3DN03|D3DN03_DROME	+ -	73.7	2	2	2	5.26	8.44
Q7KSB3|Q7KSB3_DROME	- +							178.67	36	14	14	12.28	20.04
A0A126GUT1|A0A126GUT1_DROME	+ +	172.62	9	7	7	29.17	55.81	96.61	9	3	3	12.5	20.35
X2JIG6|X2JIG6_DROME	- +							67.46	1	1	1	3.12	4.26
C6SV38|C6SV38_DROME	- +							41.71	1	1	1	1.23	1.86
Q9VGY2|Q9VGY2_DROME	+ -	162.22	8	7	7	22.58	38.24
M9MRW2|M9MRW2_DROME	+ -	121.23	5	5	5	7.14	12.37
L0CR32|L0CR32_DROME	+ +	195.06	16	13	13	18.06	20.39	116.15	7	6	6	8.33	9.92
L0CQR2|L0CQR2_DROME	- +							59.02	2	2	2	4.76	11.26
Q5LJR0|Q5LJR0_DROME	+ -	101.02	2	2	2	8	24.44
L7XAI0|L7XAI0_DROME	+ -	100.42	4	4	4	3.74	6.77
H9XVP5|H9XVP5_DROME	+ -	102.9	4	4	4	9.3	12.9
sp|Q7JVI3|EIF3M_DROME	+ +	184.35	11	11	11	25.58	42.89	97.8	8	6	6	13.95	16.28
H1ZYI1|H1ZYI1_DROME	- +							29.38	1	1	1	0.88	0.72
H9XVM9|H9XVM9_DROME	+ -	164.08	8	8	8	8.08	13.26
Q7YZA0|Q7YZA0_DROME	+ +	190.88	16	10	2	13.51	22.49	45.9	1	1	1	1.35	1.67
M9NDW6|M9NDW6_DROME	+ +	197.74	14	11	11	9.57	14.07	31.82	1	1	1	0.87	0.48
sp|Q9VKJ9|C2D1_DROME	+ -	34.49	1	1	1	0.98	1.23
Q7K012|Q7K012_DROME	+ -	59.45	1	1	1	2.38	2.35
A0A0B4K707|A0A0B4K707_DROME	- +							32.52	1	1	1	0.65	0.78
Q9VMM3|Q9VMM3_DROME	+ +	112.37	5	5	5	10.87	9.59	40.47	1	1	1	2.17	1.96
sp|P40792|RAC1_DROME	+ +	85.76	3	3	1	13.04	14.58	83.56	5	3	2	13.04	15.1
Q6NN28|Q6NN28_DROME	- +							48.22	1	1	1	1.96	4.56
Q9VKM8|Q9VKM8_DROME	- +							127.88	11	5	1	13.89	27.85
Q9W0B0|Q9W0B0_DROME	+ +	98.12	3	3	3	0.97	3.25	76.82	3	2	2	0.65	2.08
Q9VKD8|Q9VKD8_DROME	+ +	76.46	2	2	2	1.02	3.11	43.09	1	1	1	0.51	1.24
Q95R28|Q95R28_DROME	+ +	151.28	10	8	1	12.12	25.18	31.82	1	1	1	1.52	1.42
X2J7M7|X2J7M7_DROME	+ +	46.57	1	1	1	2.22	3.05	63.19	2	2	2	4.44	4.68
A1Z9D9|A1Z9D9_DROME	- +							91.51	6	2	2	7.14	7.19
X2JF40|X2JF40_DROME	+ -	76.89	2	2	2	4.88	6.02
sp|Q9W1R5|VIR_DROME	+ -	109.37	4	4	4	2.25	3.18
F3YDH1|F3YDH1_DROME	+ -	162.85	10	5	2	6.1	10.3
Q9U4G6|Q9U4G6_DROME	+ +	33.11	1	1	1	0.74	0.98	42.71	1	1	1	0.74	0.78
sp|Q05913|T2FA_DROME	+ +	90.62	3	3	3	2.56	10.4	52.64	2	2	2	1.71	3.47
Q86NW5|Q86NW5_DROME	+ -	132.13	7	6	6	9.09	15.92
A0A0B4JD95|A0A0B4JD95_DROME	+ +	157.09	7	6	6	1.83	4.99	78.23	3	3	3	0.91	1.73
A0A0B4JCX5|A0A0B4JCX5_DROME	- +							42.1	1	1	1	2.13	1.32
M9PIZ6|M9PIZ6_DROME	+ +	159.01	8	8	8	7.14	10.36	122.54	4	4	4	3.57	6.09
M9PEF6|M9PEF6_DROME	+ +	229.61	20	17	17	25	32.33	62.34	2	2	2	2.94	3.02
A0A0B4LGA7|A0A0B4LGA7_DROME	- +							48.47	1	1	1	2.04	2.86
Q9VIJ5|Q9VIJ5_DROME	+ -	48.85	1	1	1	7.14	10.45
Q6IDF5|Q6IDF5_DROME	- +							29.13	1	1	1	5	6.19
Q8IRV9|Q8IRV9_DROME	- +							37.82	1	1	1	0.28	0.42
sp|P00522|ABL_DROME	+ +	193.39	15	13	13	8.84	13.95	106.56	3	3	3	2.04	3.09
A0A0B4KEE8|A0A0B4KEE8_DROME	+ -	27.4	1	1	1	0.71	0.67
E2QCF1|E2QCF1_DROME	- +							64.02	2	2	2	1.79	1.64
O76867|O76867_DROME	- +							110.93	4	4	4	3.67	5.74
A0A0C4DHE8|A0A0C4DHE8_DROME	+ +	43.37	1	1	1	8.33	12.5	65.52	3	2	2	16.67	28.57
X2JCB3|X2JCB3_DROME	+ -	64.73	3	3	3	1.99	3.91
Q0E8Y8|Q0E8Y8_DROME	+ +	142.7	5	5	5	7.94	11.19	93.11	5	4	4	6.35	7.99
Q9BMQ0|Q9BMQ0_DROME	- +							29.48	1	1	1	0.32	0.29
Q0E8L0|Q0E8L0_DROME	- +							56.02	1	1	1	0.39	0.49
M9MSA2|M9MSA2_DROME	+ -	95.32	3	3	3	5.66	5.53
B7YZI0|B7YZI0_DROME	+ +	77.27	3	3	3	3.75	4.07	30.07	1	1	1	1.25	0.96
Q8IP94|Q8IP94_DROME	+ -	104.14	5	5	5	5.32	9.57
Q8SZ36|Q8SZ36_DROME	+ +	96.18	4	3	3	8.11	7.66	35.98	1	1	1	2.7	1.86
E1JGZ8|E1JGZ8_DROME	- +							36.65	1	1	1	0.68	1.19
B7Z045|B7Z045_DROME	+ -	100.56	5	5	5	10.64	5.88
Q9VZP5|Q9VZP5_DROME	+ +	151.78	7	6	6	3.06	9	110.17	6	5	5	2.55	4.28
M9NFL3|M9NFL3_DROME	- +							31.82	1	1	1	1.82	0.7
C6TP98|C6TP98_DROME	+ -	42.29	2	2	2	7.41	14.48
A2RVE7|A2RVE7_DROME	- +							43.87	1	1	1	2	1.88
sp|Q23979-2|MY61F_DROME	- +							148.34	16	10	10	6.67	10.82
Q9VS02|Q9VS02_DROME	+ +	224.15	27	16	16	30.77	48.62	90.41	4	4	4	7.69	8.27
sp|Q9V4W1|GLE1_DROME	+ +	107.18	3	3	3	3.41	5.76	89.18	3	3	3	3.41	5.47
M9ND44|M9ND44_DROME	- +							41.71	1	1	1	1.15	1.39
A8JNK4|A8JNK4_DROME	- +							41.71	1	1	1	1.14	1.35
Q8SZD8|Q8SZD8_DROME	+ +	115.24	3	3	3	3.37	11.09	52.47	1	1	1	1.12	3.85
Q24559|Q24559_DROME	+ +	62.95	1	1	1	1.22	3.48	79.26	2	2	2	2.44	5.97
B7YZE6|B7YZE6_DROME	- +							75.3	2	2	2	3.28	3.36
A4V449|A4V449_DROME	+ +	216.58	18	16	16	20.51	34.61	112.96	7	7	7	8.97	10.12
sp|Q9V8M5|3HIDH_DROME	+ +	58.41	1	1	1	3.45	5.25	31.7	1	1	1	3.45	2.47
B7Z0M9|B7Z0M9_DROME	- +							178.67	36	14	14	12.28	20.06
A1YK78|A1YK78_DROME	+ -	202.36	18	17	17	14.05	19.75
Q9VJ19|Q9VJ19_DROME	+ +	142.92	9	5	5	25	53.15	105.79	22	5	5	25	59.46
H9ZJM5|H9ZJM5_DROME	+ +	169.92	12	10	10	8.77	14.41	173.4	19	14	14	12.28	17.29
A0APL2|A0APL2_DROME	+ +	173.68	9	8	8	38.1	53.37	136.97	14	6	6	28.57	41.57
sp|Q9VMA0|NSE1_DROME	+ -	39.33	1	1	1	3.7	3.83
Q9VEH5|Q9VEH5_DROME	+ -	87.41	4	2	2	18.18	22.65
B1PFA5|B1PFA5_DROME	+ -	160.69	10	10	10	16.39	25.35
sp|Q8IRG6-2|SPT16_DROME	+ +	86.56	4	4	4	2.33	4.46	89.04	4	4	4	2.33	3.39
A0A0B4KGF5|A0A0B4KGF5_DROME	+ -	48.09	2	2	2	5.88	2.86
sp|P92177-1|1433E_DROME	- +							130.37	10	7	6	20	30.38
sp|O61491-2|FLOT1_DROME	+ +	118.52	3	3	3	5.17	9.77	34.3	1	1	1	1.72	3.02
Q9VWJ6|Q9VWJ6_DROME	- +							42.62	1	1	1	0.49	0.62
F6J8Q8|F6J8Q8_DROME	- +							32.37	1	1	1	4.35	4.46
U3NIM6|U3NIM6_DROME	+ -	135.82	5	5	5	7.04	11.6
M9NEF4|M9NEF4_DROME	+ +	197.74	14	11	11	9.82	14.28	31.82	1	1	1	0.89	0.49
H0RNB9|H0RNB9_DROME	+ -	118.57	7	6	6	14.63	30.95
Q9VZG5|Q9VZG5_DROME	- +							32.82	1	1	1	0.41	0.37
A0A0B4KGU9|A0A0B4KGU9_DROME	+ +	181.92	11	9	9	9.38	17.26	107.59	8	4	4	4.17	5.91
M9PCR7|M9PCR7_DROME	+ +	61.68	1	1	1	0.64	1.41	27.63	1	1	1	0.64	0.66
O46092|O46092_DROME	+ -	202.39	21	20	20	13.89	18.49
sp|Q9VTH0|PLOD_DROME	+ +	84.69	3	3	3	4.11	4.44	53.11	2	2	2	2.74	2.5
Q5BI66|Q5BI66_DROME	+ -	47.95	1	1	1	2.44	2.99
A8JNT4|A8JNT4_DROME	+ +	123.22	5	5	5	4.59	7.03	121.32	5	5	5	4.59	6.16
sp|Q9VTP4|R10AB_DROME	+ +	157.88	8	6	6	15	36.41	110.11	7	5	5	12.5	21.2
Q960B9|Q960B9_DROME	+ -	75.72	3	3	3	3.8	2.93
Q8SY53|Q8SY53_DROME	- +							74.66	3	3	3	9.09	8.79
A4V3M5|A4V3M5_DROME	+ -	129.73	3	3	3	3.37	8.86
Q9W4J4|Q9W4J4_DROME	+ -	97.97	3	2	2	4.88	14.88
L0CPD9|L0CPD9_DROME	- +							59.02	2	2	2	4.35	11.26
Q8MRL7|Q8MRL7_DROME	+ -	104.14	5	5	5	4.95	8.84
Q8IFW6|Q8IFW6_DROME	+ -	166.33	8	7	7	6.48	15.03
sp|Q6NN85|SSH_DROME	+ -	65.31	1	1	1	0.74	1.34
A8JNT5|A8JNT5_DROME	+ +	123.22	5	5	5	5	8.18	121.32	5	5	5	5	7.17
O61444|O61444_DROME	+ -	167.23	8	8	8	15.38	24.76
Q8IMK1|Q8IMK1_DROME	+ +	196.26	15	13	13	10.48	21.03	119.67	4	4	4	3.23	5.6
O16048|O16048_DROME	- +							100.29	6	5	5	4.24	8.67
Q8SZN6|Q8SZN6_DROME	+ -	67.34	1	1	1	5.88	9.74
Q9VLW7|Q9VLW7_DROME	- +							62.19	2	2	1	1.68	2.28
Q7JWD6|Q7JWD6_DROME	+ -	125.89	7	5	5	45.45	52.14
M9PI17|M9PI17_DROME	+ -	218.78	19	14	1	32.56	54.75
sp|Q7KRY7-9|LAP4_DROME	+ -	124.37	5	5	5	3.07	3.35
sp|Q24325|TAF2_DROME	+ +	100.05	4	4	4	2.61	5.41	40.05	1	1	1	0.65	1.15
L7EEF1|L7EEF1_DROME	- +							114.34	6	6	6	9.52	15.31
Q9V3W7|Q9V3W7_DROME	+ +	116.11	4	4	4	8	17.65	50.07	1	1	1	2	4.71
Q2EJN0|Q2EJN0_DROME	- +							71.75	3	2	2	6.45	5.35
sp|P56538|IF6_DROME	- +							46.09	1	1	1	5.56	4.9
A0A0B4KH34|A0A0B4KH34_DROME	+ +	141.06	8	8	8	19.51	27.78	105.94	7	6	6	14.63	19.14
Q8MR58|Q8MR58_DROME	+ +	179.91	12	10	10	27.03	50.79	141.08	27	9	9	24.32	39.76
Q9VRQ7|Q9VRQ7_DROME	- +							55.07	2	2	2	3.51	2.67
Q9VQL7|Q9VQL7_DROME	+ -	195.07	18	17	17	6.85	9.72
Q9VF51|Q9VF51_DROME	+ -	171.85	14	13	12	10.74	13.4
G2J611|G2J611_DROME	+ -	206.89	13	11	11	28.21	41.51
A0A0B4JD78|A0A0B4JD78_DROME	+ -	70.63	2	2	2	2.53	2.63
Q7KUZ2|Q7KUZ2_DROME	+ -	45.44	1	1	1	2.63	4.82
A1Z729|A1Z729_DROME	+ +	211.09	20	17	13	41.46	49.09	152.77	23	9	6	21.95	33.94
Q9VSI6|Q9VSI6_DROME	+ +	162.28	11	10	10	17.86	27.33	50	1	1	1	1.79	2.44
D2NUK5|D2NUK5_DROME	+ -	135.85	7	6	6	17.14	35.85
Q0KHQ1|Q0KHQ1_DROME	+ +	136.78	10	5	5	38.46	60	44.59	2	1	1	7.69	11.11
sp|M9PD06-3|UBP32_DROME	+ -	96.67	3	3	3	1.82	3.37
B4F5G8|B4F5G8_DROME	+ -	80.34	3	3	3	7.14	8
E1JJN1|E1JJN1_DROME	+ -	78.64	3	3	3	15	27.81
sp|Q95SP2|HRD1_DROME	- +							29.85	1	1	1	2.04	1.28
sp|Q0E940|EIF3B_DROME	+ +	184.3	14	12	12	12.77	22.75	90.05	7	7	7	7.45	10.43
E1JIJ7|E1JIJ7_DROME	+ -	72.73	2	2	2	0.76	1.9
F6J365|F6J365_DROME	+ -	81.73	2	2	1	7.41	15.18
Q960C7|Q960C7_DROME	+ +	211.09	20	17	13	41.46	49.09	152.77	23	9	6	21.95	33.94
Q7K3F6|Q7K3F6_DROME	+ -	75.12	1	1	1	1.56	2.87
B6IDY8|B6IDY8_DROME	+ -	46.7	1	1	1	1.82	2.13
Q9VSY8|Q9VSY8_DROME	+ +	75.84	4	3	3	14.29	15.73	47.84	1	1	1	4.76	5.62
E1JI22|E1JI22_DROME	+ +	121.45	8	6	6	18.75	27.85	31.95	1	1	1	3.12	3.65
A8Y589|A8Y589_DROME	+ -	118.93	5	4	4	20	20.22
sp|Q7JZB4|GMPPB_DROME	+ -	161.3	11	9	9	26.47	37.4
sp|Q6NNF2|PDE8_DROME	- +							31.55	1	1	1	0.99	0.98
Q9VBC5|Q9VBC5_DROME	- +							53.86	2	1	1	3.03	2.52
D2NUI9|D2NUI9_DROME	- +							31.2	1	1	1	0.72	1.06
Q8IQV1|Q8IQV1_DROME	+ -	188.56	13	13	13	16.05	33.33
Q9VTZ7|Q9VTZ7_DROME	+ -	141.71	5	5	5	8.33	11.59
F6J6B9|F6J6B9_DROME	- +							155.7	45	8	8	36.36	49.71
Q8T046|Q8T046_DROME	+ +	164.56	8	8	7	33.33	47.91	106.29	4	4	4	16.67	18.14
Q9W0Q4|Q9W0Q4_DROME	+ -	32.33	1	1	1	0.41	1.46
M9PFS1|M9PFS1_DROME	+ +	193.39	15	13	13	8.18	13.12	106.56	3	3	3	1.89	2.9
Q8T8T9|Q8T8T9_DROME	- +							32.97	1	1	1	5.26	4.41
A0A0B4KGS8|A0A0B4KGS8_DROME	+ -	38.95	1	1	1	0.5	0.51
B6UVZ6|B6UVZ6_DROME	+ -	53.38	1	1	1	2.7	3.67
sp|Q11002|CANA_DROME	+ +	128.79	6	6	4	6.82	10.63	66.94	2	2	2	2.27	4.11
O97102|O97102_DROME	+ +	111.79	6	4	4	33.33	45.56	49.01	1	1	1	8.33	11.11
sp|Q9VJ26|EFHD2_DROME	+ -	75.16	2	2	2	6.45	12.44
X2JFR1|X2JFR1_DROME	- +							28.1	1	1	1	1.11	2.86
X2JEA7|X2JEA7_DROME	+ +	103.86	4	4	4	6.25	9.52	33.32	1	1	1	1.56	2.14
Q8IH47|Q8IH47_DROME	+ +	79.08	3	2	2	18.18	44.16	69.98	2	2	2	18.18	44.16
Q8IGS7|Q8IGS7_DROME	- +							42.1	1	1	1	2.04	1.65
Q86BR6|Q86BR6_DROME	+ -	74.56	2	2	2	2.47	5.63
sp|P92177-4|1433E_DROME	- +							130.37	10	7	6	20.59	30.86
sp|P48607-7|SPZ_DROME	+ -	74.15	2	2	2	10.53	15.43
A0A0C5K8A0|A0A0C5K8A0_DROME	+ -	29.67	1	1	1	0.7	1.23
A4V2B8|A4V2B8_DROME	+ -	154.87	8	8	8	17.78	34.23
Q6AWS2|Q6AWS2_DROME	+ +	118.48	8	7	7	6.31	16.69	109.89	6	6	6	5.41	7.35
B6UY94|B6UY94_DROME	- +							42.92	1	1	1	1.37	1.91
E2QD65|E2QD65_DROME	+ +	141.9	10	8	8	26.67	44.87	115.86	6	6	6	20	37.18
Q9VGH0|Q9VGH0_DROME	+ -	46.27	1	1	1	1.59	1.69
Q960C8|Q960C8_DROME	+ -	31.87	1	1	1	3.57	4.64
A0A0B4LFL2|A0A0B4LFL2_DROME	+ +	196.19	16	15	15	10.71	18.68	144.64	15	12	12	8.57	12.42
Q961B3|Q961B3_DROME	+ -	142.59	6	6	6	9.38	13.3
I1V500|I1V500_DROME	+ +	138.04	9	7	7	18.42	36.78	62.28	2	2	2	5.26	7.9
Q540V5|Q540V5_DROME	+ -	96.15	4	3	2	5.77	13.3
sp|Q59E36-4|RCOR_DROME	+ -	98.42	4	3	3	4.55	7.99
Q9VR42|Q9VR42_DROME	- +							42.18	1	1	1	1.39	1.99
sp|C0HL67|H33B_DROME	+ -	39.2	1	1	1	3.33	5.15
A0A075BJJ6|A0A075BJJ6_DROME	- +							76.85	2	2	2	1.8	2.02
Q9VC40|Q9VC40_DROME	- +							35.61	1	1	1	2.7	2.36
Q9VGG9|Q9VGG9_DROME	+ +	47.03	2	2	2	1.1	1.28	45.7	1	1	1	0.55	0.81
C3KKC3|C3KKC3_DROME	+ +	125.67	5	5	5	2.89	4.32	78.16	3	3	3	1.73	2.1
M9PF96|M9PF96_DROME	+ +	135.09	6	6	6	8.33	11.7	114.58	7	6	6	8.33	11.7
Q8MQK8|Q8MQK8_DROME	- +							45.7	1	1	1	0.83	1.19
Q9W2U7|Q9W2U7_DROME	+ +	304.27	55	43	43	26.38	34.56	236.14	39	30	30	18.4	17.11
A0A0B4K652|A0A0B4K652_DROME	+ -	104.54	5	4	4	25	46.51
B6UYB4|B6UYB4_DROME	- +							42.92	1	1	1	1.92	2.46
Q9VC65|Q9VC65_DROME	+ -	115.29	4	4	4	25	42.45
Q9VBU5|Q9VBU5_DROME	+ -	30.82	1	1	1	2.94	3.87
Q9VHH8|Q9VHH8_DROME	- +							53.77	2	2	2	2.27	2.87
M9NGL3|M9NGL3_DROME	- +							37.82	1	1	1	0.28	0.43
sp|P05205|HP1_DROME	- +							85.73	3	3	3	9.09	18.45
Q8T9H0|Q8T9H0_DROME	+ -	119.71	3	3	3	13.04	31.47
sp|Q9W0G1|PTP61_DROME	- +							57.8	2	2	2	2.94	3.28
sp|P40945|ARF2_DROME	+ -	117.22	4	4	2	19.05	31.67
Q24584|Q24584_DROME	- +							111.48	6	6	6	4.76	5.82
V9GZW9|V9GZW9_DROME	+ -	156.91	11	4	4	2.08	4.98
Q7K1C3|Q7K1C3_DROME	+ +	178.96	9	8	8	24.24	40	46.55	2	2	2	6.06	5.61
Q95RI7|Q95RI7_DROME	+ +	131.47	6	5	5	11.11	23.87	108.46	5	5	5	11.11	20.99
A0A0B4KGD1|A0A0B4KGD1_DROME	+ +	200.87	16	15	15	9.55	7.35	149.13	12	9	9	5.73	3.95
A1Z9M2|A1Z9M2_DROME	- +							27.44	1	1	1	5.88	4.49
sp|P22464-2|ANXB9_DROME	+ +	141.06	8	8	8	20.51	27.78	105.94	7	6	6	15.38	19.14
sp|P48607-3|SPZ_DROME	+ -	74.15	2	2	2	6.06	9
B9EQU6|B9EQU6_DROME	+ -	73.7	2	2	2	6.45	9.77
Q9W1H5|Q9W1H5_DROME	+ +	113.65	6	6	6	16.22	18.55	67.58	3	2	2	5.41	6.18
X2JBD0|X2JBD0_DROME	+ -	40.02	1	1	1	1.75	0.97
Q8MRW3|Q8MRW3_DROME	+ -	101.35	5	4	4	9.3	22.76
Q95V23|Q95V23_DROME	+ -	82.88	2	2	2	4.44	9.56
Q9V3E7|Q9V3E7_DROME	- +							35.85	1	1	1	2.33	3.76
P91638|P91638_DROME	+ +	233.59	21	17	1	14.66	28.42	69.43	4	4	4	3.45	3.5
sp|Q6NNF2-2|PDE8_DROME	- +							31.55	1	1	1	1.12	1
A0A0B4K849|A0A0B4K849_DROME	+ -	151.43	7	6	6	6.06	15.78
Q8IQH9|Q8IQH9_DROME	+ +	127.52	4	4	4	4.6	6.68	105.83	7	6	6	6.9	5.65
Q9VL71|Q9VL71_DROME	+ +	107.8	4	4	4	3.33	9.94	38.55	1	1	1	0.83	1.75
Q6AWD5|Q6AWD5_DROME	- +							85.02	4	4	4	3.51	3.85
Q9VKV1|Q9VKV1_DROME	- +							44.4	2	2	2	1.75	1.94
Q6NNV8|Q6NNV8_DROME	- +							31.37	1	1	1	1.92	1.78
M9PGJ9|M9PGJ9_DROME	+ +	123.52	6	6	6	4.17	4.16	33.19	1	1	1	0.69	0.68
Q9VNA1|Q9VNA1_DROME	+ +	93.52	3	3	3	2.01	4.17	37.41	1	1	1	0.67	1.26
A1Z6I7|A1Z6I7_DROME	+ +	184.8	13	13	13	8.33	14.38	38.27	1	1	1	0.64	0.55
A8DY80|A8DY80_DROME	+ +	76.25	2	2	2	0.9	0.92	84.98	3	3	3	1.35	1.16
Q7K121|Q7K121_DROME	- +							38.44	1	1	1	2.56	2.52
Q961L8|Q961L8_DROME	+ -	137.6	8	5	5	11.9	19.24
sp|M9NEY8-5|DMAD_DROME	+ +	74.86	4	2	2	1.03	1.27	30.57	1	1	1	0.52	0.31
Q8IQD8|Q8IQD8_DROME	- +							38.98	1	1	1	2.86	3.61
E1JHM1|E1JHM1_DROME	+ +	138.54	7	7	7	3.43	5.27	41.93	1	1	1	0.49	0.71
A8DYI2|A8DYI2_DROME	+ -	166.5	7	7	7	10.61	16.31
M9PAY2|M9PAY2_DROME	- +							33.76	1	1	1	5.26	9.42
sp|P84051|H2A_DROME	+ -	68.66	2	2	2	8	25.81
C4IY07|C4IY07_DROME	+ +	159.2	9	8	8	12.31	26.99	33.8	1	1	1	1.54	2.31
A8DYW8|A8DYW8_DROME	+ -	73.63	2	2	2	2.04	3.02
M9PFF0|M9PFF0_DROME	+ +	140.7	6	6	6	10.91	25.69	100.73	8	6	6	10.91	25.23
sp|Q8IN81-2|FRU_DROME	- +							67.07	2	2	2	2.7	2.84
M9PDR8|M9PDR8_DROME	+ +	138.54	7	7	7	3.43	5.26	41.93	1	1	1	0.49	0.71
H1ZY63|H1ZY63_DROME	+ -	131.75	6	6	6	9.52	11.29
A0A0B4LGY8|A0A0B4LGY8_DROME	+ +	136.48	6	6	6	5.83	10.85	41.67	1	1	1	0.97	1.14
I0B1N8|I0B1N8_DROME	+ +	197.24	10	10	10	17.86	29.35	151.7	22	9	9	16.07	25.42
B1Q010|B1Q010_DROME	- +							67.49	2	2	2	5.41	9.01
sp|Q9VKJ3|NU160_DROME	+ -	148.07	6	6	6	4.69	6.24
sp|O02194-2|PSN_DROME	- +							36.55	1	1	1	2.86	1.71
M9PD30|M9PD30_DROME	- +							31.53	1	1	1	2.38	1.32
Q9TZQ2|Q9TZQ2_DROME	+ -	40.88	1	1	1	2.17	1.86
D9IQD0|D9IQD0_DROME	+ -	200.14	27	15	15	3.74	16.89
sp|P54362|AP3D_DROME	+ +	135.75	7	7	7	5	11.9	53.77	1	1	1	0.71	1.26
D1YSG7|D1YSG7_DROME	+ +	166.37	9	9	9	13.24	23.4	51.28	2	2	2	2.94	4.53
Q9VX80|Q9VX80_DROME	+ +	92.72	4	4	4	2.88	4.89	102.09	3	3	3	2.16	4.57
sp|Q9VKN7|AURKB_DROME	+ -	54.93	2	2	2	4.08	7.9
A0A075BIZ6|A0A075BIZ6_DROME	+ +	252.51	29	25	25	23.15	30.02	76.85	2	2	2	1.85	2.03
Q8SYG3|Q8SYG3_DROME	+ +	134.67	6	5	5	22.73	45.83	29.01	1	1	1	4.55	4.17
sp|Q9NG98|TOP3A_DROME	+ +	46.42	1	1	1	0.67	1.36	83.75	2	2	2	1.34	2.24
M9PDD2|M9PDD2_DROME	- +							37.69	1	1	1	1.79	1.83
sp|Q9VG82|CP9F2_DROME	+ +	100.75	6	4	2	5.48	11.05	41.89	1	1	1	1.37	2.13
Q8N0B6|Q8N0B6_DROME	- +							47.06	1	1	1	0.88	0.78
A8JR82|A8JR82_DROME	+ +	27.51	1	1	1	0.64	0.58	40.8	1	1	1	0.64	1.8
Q9VHE5|Q9VHE5_DROME	+ +	60.82	2	2	2	5	8.93	58.81	3	2	2	5	9.52
C5I7E6|C5I7E6_DROME	+ -	201.67	14	13	13	12.5	17.02
Q9VHJ4|Q9VHJ4_DROME	+ -	124.18	4	4	4	10.81	16.72
Q9VNF7|Q9VNF7_DROME	+ +	118.48	8	7	7	6.31	16.94	109.89	6	6	6	5.41	7.46
S5PU30|S5PU30_DROME	+ +	172.62	9	7	7	25	51.06	96.61	9	3	3	10.71	18.62
sp|Q9VXE0|RUXG_DROME	+ +	96.66	3	3	3	21.43	55.26	45.3	1	1	1	7.14	23.68
sp|Q9V6K1-2|TPP2_DROME	+ +	78.61	3	3	3	1.91	2.51	30.72	1	1	1	0.64	1.03
Q9VPP7|Q9VPP7_DROME	+ -	68.71	2	2	2	12.5	14.89
Q9VW37|Q9VW37_DROME	+ +	37.31	1	1	1	0.84	0.72	43.63	1	1	1	0.84	0.81
Q7JVH6|Q7JVH6_DROME	+ -	145.15	8	7	6	21.21	28.3
sp|Q9VG82-2|CP9F2_DROME	+ +	100.75	6	4	2	6.35	13.1	41.89	1	1	1	1.59	2.53
Q9VZU5|Q9VZU5_DROME	- +							29.02	1	1	1	1.56	2.09
sp|Q9XYZ5|DDB1_DROME	+ +	224.96	19	19	19	19.19	23.16	74.07	3	3	3	3.03	2.28
Q7JR80|Q7JR80_DROME	+ -	201.34	16	13	13	43.33	36.61
Q8SZ28|Q8SZ28_DROME	+ +	161.26	11	8	8	34.78	40.21	47.6	1	1	1	4.35	3.85
sp|Q7KTX8|MED13_DROME	+ -	95.09	3	3	3	1.52	2.02
C8VUZ9|C8VUZ9_DROME	+ -	60.01	1	1	1	4.17	2.25
sp|P29613|TPIS_DROME	+ +	219.13	24	13	13	48.15	61.54	72.19	4	3	3	11.11	14.57
B9UYA8|B9UYA8_DROME	- +							71.75	3	2	2	6.45	5.35
Q963E6|Q963E6_DROME	+ +	90.81	2	2	2	2.15	4.33	73.44	3	3	3	3.23	3.37
Q8MSI5|Q8MSI5_DROME	- +							114.97	7	7	7	6.67	7.25
Q9VBI2|Q9VBI2_DROME	+ -	148.75	7	7	7	21.21	37.55
A4V4F2|A4V4F2_DROME	+ -	93.46	2	2	2	3.57	5.88
A1ZAK3|A1ZAK3_DROME	+ +	166.33	8	7	7	5.83	13.79	130.92	5	5	5	4.17	8.7
C0MJN5|C0MJN5_DROME	+ -	58.47	1	1	1	2.17	4.32
Q9VTB3|Q9VTB3_DROME	+ -	36.16	1	1	1	3.7	3.43
A1Z6E6|A1Z6E6_DROME	- +							41.33	1	1	1	1.69	2.02
sp|Q9VWW0|CREBB_DROME	+ +	66.36	1	1	1	3.33	4.46	42.1	1	1	1	3.33	2.51
Q960Y8|Q960Y8_DROME	+ +	167.87	10	8	8	6.78	15.45	146.53	12	10	10	8.47	11.44
Q961C8|Q961C8_DROME	+ -	52.2	1	1	1	2.44	2.46
A1Z906|A1Z906_DROME	+ -	46.36	1	1	1	1.43	2.32
sp|P18091-2|ACTN_DROME	+ +	121.88	7	7	7	6.09	8.3	35.67	1	1	1	0.87	1.01
sp|O61491|FLOT1_DROME	+ -	118.52	3	3	3	5.26	9.86
sp|Q9VCE6|MTA70_DROME	+ +	175.85	11	11	11	14.29	26.32	47.78	2	2	2	2.6	4.61
sp|P07487|G3P2_DROME	+ +	208.98	17	13	13	34.21	55.72	65.95	4	4	4	10.53	14.16
sp|P13607-7|ATNA_DROME	+ -	169.92	12	10	10	9.26	14.97
Q9VIT3|Q9VIT3_DROME	+ +	121.03	4	4	4	8.7	17.59	39.22	1	1	1	2.17	2.62
E1JGR7|E1JGR7_DROME	+ +	142.7	5	5	5	8.62	10.38	93.11	5	4	4	6.9	7.42
sp|Q9W4N2|MTR1_DROME	+ -	93.26	2	2	2	1.92	4.06
H1ZYH3|H1ZYH3_DROME	- +							29.38	1	1	1	0.88	0.73
Q7KMH5|Q7KMH5_DROME	+ -	170.25	11	10	10	15.15	25.65
Q9VWD9|Q9VWD9_DROME	+ -	72.45	2	2	2	5.13	5.3
Q24156|Q24156_DROME	- +							26.9	1	1	1	0.77	0.77
sp|O77277|TORS_DROME	+ +	166.59	7	7	7	15.56	27.06	62.11	2	2	2	4.44	5.29
C0MM13|C0MM13_DROME	+ -	36.94	1	1	1	3.85	6.43
Q8T8S4|Q8T8S4_DROME	- +							77	3	2	2	10.53	17.11
sp|P20478-2|GLNA2_DROME	- +							34.34	1	1	1	2.94	3.01
Q9VU19|Q9VU19_DROME	+ -	79.34	2	2	2	10	6.51
Q8SZM1|Q8SZM1_DROME	- +							90.41	4	4	4	7.69	8.27
sp|Q94524|DYLT_DROME	+ +	109.2	5	3	3	30	34.23	55.3	4	1	1	10	14.41
E2QCB7|E2QCB7_DROME	+ -	46.36	1	1	1	1.41	2.29
Q960C0|Q960C0_DROME	+ +	273.78	34	21	21	26.92	41.57	163.49	25	13	13	16.67	26.86
sp|Q9VIW7|RTCB_DROME	+ +	154.99	9	9	9	14.52	26.68	59.21	2	2	2	3.23	3.75
sp|Q24192|RHOL_DROME	- +							60.64	2	2	2	7.69	7.89
Q8IH79|Q8IH79_DROME	- +							43.3	1	1	1	1.45	1.58
sp|Q7JXF5|NUP62_DROME	+ +	190.64	12	8	8	29.63	29.7	104.8	6	6	6	22.22	14.47
X2JA59|X2JA59_DROME	- +							31.02	1	1	1	0.79	0.52
sp|Q6NN85-2|SSH_DROME	+ +	65.31	1	1	1	0.74	1.34	26.63	1	1	1	0.74	1.05
Q9W1G7|Q9W1G7_DROME	+ +	194.96	14	12	12	25	32.43	64.29	2	2	2	4.17	5.14
Q9VIX4|Q9VIX4_DROME	+ +	249.47	34	24	24	32.43	49.93	208.08	53	20	20	27.03	37.81
Q9NEF9|Q9NEF9_DROME	- +							37.82	1	1	1	0.48	0.69
D3DMK9|D3DMK9_DROME	+ -	73.7	2	2	2	5.88	8.39
M9PGK7|M9PGK7_DROME	+ -	32.33	1	1	1	0.4	1.45
sp|Q9W4X9|ZW10_DROME	+ +	85.24	4	3	3	4.05	5.27	34.74	1	1	1	1.35	1.11
O44090|O44090_DROME	+ -	73.63	2	2	2	2.44	3.41
Q8T3N9|Q8T3N9_DROME	+ -	48.7	1	1	1	5.26	10
B6UYA5|B6UYA5_DROME	- +							42.92	1	1	1	1.43	1.91
Q5ELU0|Q5ELU0_DROME	+ +	33.98	1	1	1	1.59	2.22	38	1	1	1	1.59	1.27
M9PBY3|M9PBY3_DROME	- +							63.62	3	3	3	2.78	4.16
sp|Q8MSS1|LVA_DROME	+ +	55.49	1	1	1	0.3	0.61	43.73	1	1	1	0.3	0.76
A0ANV7|A0ANV7_DROME	+ -	205.25	15	11	11	24.44	44.51
Q7KMM4|Q7KMM4_DROME	+ -	35.21	1	1	1	1.02	1.73
Q9VAG5|Q9VAG5_DROME	+ -	44.34	1	1	1	0.63	1.07
sp|Q8IN81-14|FRU_DROME	- +							67.07	2	2	2	2.25	2.43
sp|P40301|PSA2_DROME	+ -	111.32	4	3	3	13.04	17.52
Q71V44|Q71V44_DROME	+ -	136.08	7	7	7	3.54	4.68
Q9VVI0|Q9VVI0_DROME	+ +	28.25	1	1	1	1.54	1.63	34.15	1	1	1	1.54	2.17
sp|P08111|L2GL_DROME	+ +	135.09	6	6	6	5.5	7.58	30.59	1	1	1	0.92	0.69
Q9VTC1|Q9VTC1_DROME	+ +	165.74	10	10	9	10.1	22.38	30.98	1	1	1	1.01	1.52
A0A0B4KG58|A0A0B4KG58_DROME	- +							140.96	9	8	8	4.55	6.44
A0A0B4KF23|A0A0B4KF23_DROME	- +							51.81	1	1	1	0.43	1.18
M9PFS8|M9PFS8_DROME	+ -	96.21	2	2	2	13.33	32.17
Q9VEK8|Q9VEK8_DROME	+ -	85.91	2	2	2	4.35	8.28
M9PBU2|M9PBU2_DROME	+ +	103.47	4	4	2	17.39	20.83	83.56	5	3	2	13.04	15.1
Q6QU65|Q6QU65_DROME	- +							37.65	1	1	1	0.79	0.5
sp|Q24523-3|BUN2_DROME	+ -	28.08	1	1	1	1.89	1.09
E5KZ94|E5KZ94_DROME	+ +	232.01	25	22	1	20	35.99	180.41	29	19	1	17.27	23.26
A0A075BJR6|A0A075BJR6_DROME	- +							26.9	1	1	1	0.81	0.81
Q9VUQ1|Q9VUQ1_DROME	+ -	59.02	1	1	1	2.94	4.44
D3DMG1|D3DMG1_DROME	- +							74.65	3	2	2	2.9	4.64
Q24349|Q24349_DROME	+ -	66.44	1	1	1	1.61	4.02
F2FB81|F2FB81_DROME	+ +	146.43	7	7	7	10.94	13.8	73.97	3	3	3	4.69	5.19
Q95TT5|Q95TT5_DROME	+ +	144.98	6	6	6	3.24	3.8	67.01	2	2	2	1.08	1.46
sp|Q9VPY0|INT14_DROME	+ +	99.04	3	3	3	4.69	7.33	72.01	2	2	2	3.12	4.77
A0A0B4LIF3|A0A0B4LIF3_DROME	+ +	94.71	2	2	2	2	2.4	43.37	1	1	1	1	1.76
A0A0B4LEY4|A0A0B4LEY4_DROME	+ -	80.96	3	3	3	2.63	2.9
Q9VWE7|Q9VWE7_DROME	+ -	65.54	1	1	1	0.85	1.37
A4V1U5|A4V1U5_DROME	- +							43.87	1	1	1	2.78	2.85
Q9V7W9|Q9V7W9_DROME	+ -	84.94	3	3	3	7.69	15.93
sp|Q9V4C8-5|HCF_DROME	+ -	280.75	40	32	32	26.23	39.5
sp|Q9I7K0-6|JUPIT_DROME	- +							150.48	11	8	8	34.78	53.47
G4LU33|G4LU33_DROME	+ +	88.1	3	3	3	5.26	12.72	37.54	1	1	1	1.75	2.66
Q7KK96|Q7KK96_DROME	+ +	184.61	15	14	14	7.22	16.37	111.06	5	5	5	2.58	4.75
F6J223|F6J223_DROME	- +							54.05	2	1	1	3.03	5.81
A0A0B4LF03|A0A0B4LF03_DROME	+ -	109.32	4	3	3	2.05	2.9
Q8T0L3|Q8T0L3_DROME	+ +	302.97	67	38	38	31.67	51.05	129.77	13	9	9	7.5	8.23
Q8MRI4|Q8MRI4_DROME	+ -	43.25	1	1	1	1.32	1.22
Q7KLW9|Q7KLW9_DROME	+ +	180.24	15	13	13	26	42.18	51.13	2	2	2	4	3.96
A0A075BJF4|A0A075BJF4_DROME	+ -	76.93	3	2	2	4	5.74
Q9VAC4|Q9VAC4_DROME	+ +	156.76	12	5	5	33.33	44.87	71.46	3	3	3	20	26.28
Q95RR7|Q95RR7_DROME	- +							49.11	2	2	2	4.35	5.1
A0A0B4LEZ1|A0A0B4LEZ1_DROME	+ -	198.81	18	16	16	17.2	18.25
sp|Q9Y091-2|FL2D_DROME	- +							65.84	2	2	2	3.85	4.85
X2JA11|X2JA11_DROME	+ +	67.34	1	1	1	3.85	6.33	96.03	5	4	4	15.38	16.03
Q7K3J0|Q7K3J0_DROME	+ +	148.97	9	9	9	14.06	19.41	65.99	3	3	3	4.69	6.59
A0A0B4KFU5|A0A0B4KFU5_DROME	+ +	80.03	2	2	2	1.8	3.3	36.25	1	1	1	0.9	0.94
S5W2P0|S5W2P0_DROME	- +							82.53	3	3	3	7.32	10.51
Q9VDS9|Q9VDS9_DROME	+ -	28.95	1	1	1	0.62	1.03
Q86NN5|Q86NN5_DROME	- +							77.99	5	4	4	7.84	13.15
M9PHL6|M9PHL6_DROME	+ -	66.6	1	1	1	0.94	3.43
M9PF40|M9PF40_DROME	+ -	104.17	3	3	3	13.64	25.17
L7RZC6|L7RZC6_DROME	+ -	213.71	16	15	15	18.75	34.74
E2QC90|E2QC90_DROME	+ -	58.41	1	1	1	1.69	2.51
Q867M7|Q867M7_DROME	+ -	117.27	4	4	4	4.26	4.83
Q8SYQ1|Q8SYQ1_DROME	+ -	184.1	11	9	9	37.5	47.02
E8NH10|E8NH10_DROME	+ -	121.43	4	4	4	2.03	3.19
Q95TK5|Q95TK5_DROME	+ +	124.38	6	6	6	11.32	15.4	116.54	11	7	7	13.21	21.65
M9NEY3|M9NEY3_DROME	+ +	163.52	8	8	8	3.6	5.76	146.87	9	9	9	4.05	5.15
sp|Q9VEX5|INT13_DROME	+ -	113.81	5	5	5	6.67	10.45
X2JG23|X2JG23_DROME	+ -	62.72	2	2	2	4	4.36
M9MRM4|M9MRM4_DROME	+ +	91.88	5	4	4	6.35	8.95	76.46	3	3	2	4.76	6.08
sp|P18289|JRA_DROME	+ +	132.49	4	4	4	11.76	18.69	54.77	2	2	2	5.88	5.54
sp|P25867|UBCD1_DROME	+ -	123.39	7	4	4	21.05	40.82
Q58SM9|Q58SM9_DROME	+ -	99.82	4	4	4	8.7	9.63
Q9V405|Q9V405_DROME	+ +	134.44	6	6	6	11.32	18.16	42.24	2	2	1	3.77	3.87
sp|Q8IQ27-2|UBP2_DROME	+ -	183.4	10	9	1	9.68	15.54
Q86LC7|Q86LC7_DROME	+ -	54.94	1	1	1	1.89	2.09
sp|P25843|PROF_DROME	+ +	157.52	15	5	5	41.67	65.08	98.76	12	4	4	33.33	50
A1Z7J6|A1Z7J6_DROME	+ +	198.81	18	16	16	17.2	18.53	165.17	18	15	15	16.13	13.54
Q7YU85|Q7YU85_DROME	+ +	99.56	6	5	5	5.56	11.48	149.78	14	12	12	13.33	18.52
A1ZBB4|A1ZBB4_DROME	+ +	190.72	11	11	1	6.55	12.98	153.23	10	8	8	4.76	9.21
H9BVD4|H9BVD4_DROME	- +							84.01	12	2	2	5.71	10.82
sp|Q86S05|LIG_DROME	+ +	213.65	16	11	11	14.67	16.58	165.31	14	8	8	10.67	10.4
Q9V9W3|Q9V9W3_DROME	+ +	138.82	8	7	7	10.45	28.63	104.31	6	6	6	8.96	19.47
M9PBP3|M9PBP3_DROME	- +							41.71	1	1	1	1.28	1.5
Q95SA6|Q95SA6_DROME	+ -	38.13	1	1	1	5.26	6.7
B7YZR7|B7YZR7_DROME	+ -	95.17	4	3	3	10.71	14.18
Q8IR37|Q8IR37_DROME	+ -	201.67	14	13	13	12.38	16.87
E1JHR0|E1JHR0_DROME	+ +	129.03	6	5	5	11.36	13.22	73.1	3	3	3	6.82	5.65
Q29QG5|Q29QG5_DROME	+ -	87.41	4	2	2	13.33	21.35
Q9VH76|Q9VH76_DROME	+ +	65.01	2	2	2	6.67	12.26	37.27	1	1	1	3.33	6.13
D2NUJ7|D2NUJ7_DROME	+ +	55.05	2	1	1	5	9.02	42.57	1	1	1	5	7.38
sp|Q9VCY3|CSN6_DROME	+ -	79.52	2	2	2	5.88	7.04
H0RNA4|H0RNA4_DROME	+ +	78.24	2	2	2	6.06	8.37	42.86	1	1	1	3.03	2.15
Q9VCE2|Q9VCE2_DROME	+ +	58.35	1	1	1	2.04	5.17	33.8	1	1	1	2.04	3.45
Q9VI85|Q9VI85_DROME	+ -	61.75	1	1	1	3.33	5.58
Q9Y0E4|Q9Y0E4_DROME	+ -	32.33	1	1	1	0.4	1.46
X2JLM6|X2JLM6_DROME	+ -	183.4	10	9	1	15.25	23.54
sp|P48607-2|SPZ_DROME	+ -	74.15	2	2	2	7.69	11.89
A1YK59|A1YK59_DROME	+ +	173.94	12	10	10	9.71	15.15	88.59	6	5	5	4.85	5.09
Q8SYJ2|Q8SYJ2_DROME	+ +	94.61	5	3	3	25	34.94	74.96	3	2	2	16.67	22.89
Q9VBA6|Q9VBA6_DROME	- +							49.74	1	1	1	3.57	5.99
Q494I2|Q494I2_DROME	+ +	103.86	4	4	4	6.35	9.78	33.32	1	1	1	1.59	2.2
A0A0B4LHV8|A0A0B4LHV8_DROME	- +							41.86	1	1	1	1.79	1.66
A0A0B4KET5|A0A0B4KET5_DROME	+ +	169.31	13	11	11	5.98	13.44	140.96	9	8	8	4.35	5.91
A8JNH2|A8JNH2_DROME	+ -	32.33	1	1	1	0.51	1.81
Q9VNR6|Q9VNR6_DROME	+ -	69.79	4	2	2	4.26	6.5
A8DYI5|A8DYI5_DROME	+ -	35.56	1	1	1	0.92	0.58
B7YZJ1|B7YZJ1_DROME	+ +	169.31	13	11	11	5.82	13.53	140.96	9	8	8	4.23	5.95
A1Z7S0|A1Z7S0_DROME	+ +	122.51	5	5	5	1.87	2.49	50.61	1	1	1	0.37	0.54
Q95T98|Q95T98_DROME	+ +	64.13	1	1	1	2.63	6.5	43.99	1	1	1	2.63	6.5
Q8MSR4|Q8MSR4_DROME	+ +	41.98	1	1	1	2.13	2.42	64.9	2	2	2	4.26	5.05
X2JE34|X2JE34_DROME	+ +	127.61	10	6	6	13.95	38.8	120.59	8	6	6	13.95	20.19
Q9VVU2|Q9VVU2_DROME	+ +	125.22	8	5	5	13.16	32.89	40.2	1	1	1	2.63	5.37
Q9VTV6|Q9VTV6_DROME	- +							38.14	1	1	1	1.47	1.46
sp|Q9VZQ1-2|YTDC1_DROME	+ +	84.73	2	2	2	2.25	4.08	31.11	1	1	1	1.12	1.55
Q9VHK6|Q9VHK6_DROME	+ +	119.57	9	3	3	11.54	32.47	75.33	4	3	3	11.54	21.43
sp|Q9VWH4-2|IDH3A_DROME	- +							176.6	43	14	14	34.15	47.46
A0A0B4KGY9|A0A0B4KGY9_DROME	+ +	144.74	8	8	8	18.6	20.63	69.2	2	2	2	4.65	4.59
M9MRG5|M9MRG5_DROME	+ -	73.9	2	2	2	1.71	1.09
A0A1B2AKC6|A0A1B2AKC6_DROME	- +							42.06	2	2	2	11.11	13.29
Q7JY99|Q7JY99_DROME	- +							46.6	1	1	1	1.89	1.85
Q960M4|Q960M4_DROME	+ +	199.97	20	11	11	45.83	64.74	123.93	10	6	6	25	39.47
sp|A1Z7A6-2|ASAP_DROME	+ -	91.43	2	2	2	1.52	2.93
sp|O97477|INO1_DROME	+ +	270.46	63	24	24	45.28	59.47	145.34	20	9	9	16.98	20
A1ZBC4|A1ZBC4_DROME	+ -	35.56	1	1	1	0.84	0.54
sp|Q9VWA8|FRG1_DROME	+ -	113.37	5	5	5	9.43	27.1
sp|P32023|KGP25_DROME	+ -	35.85	1	1	1	0.82	0.96
A8JNN2|A8JNN2_DROME	+ -	107.91	6	6	6	3.75	7.49
Q9VFE7|Q9VFE7_DROME	+ +	51.94	1	1	1	1.04	2.14	43.46	1	1	1	1.04	1.13
sp|Q94920|VDAC_DROME	+ +	118.5	6	5	5	16.67	21.99	113.8	6	5	5	16.67	23.05
Q86BI3|Q86BI3_DROME	+ +	127.89	6	6	6	5.66	13.91	111.53	6	6	6	5.66	7.58
C0PVA6|C0PVA6_DROME	+ +	31.44	1	1	1	0.83	1.57	27.19	1	1	1	0.83	1.57
sp|Q8I0G5-3|COPG_DROME	- +							136.08	11	9	1	10.34	11.39
Q9NIW1|Q9NIW1_DROME	+ +	149.01	6	6	6	7.5	10.28	94.97	4	4	4	5	5.27
Q7KVD1|Q7KVD1_DROME	+ +	266.79	38	35	27	13.01	18.65	45.9	1	1	1	0.37	0.49
sp|P19889|RLA0_DROME	+ +	192.96	15	11	11	31.43	53.94	135.04	8	6	6	17.14	22.4
Q9UB20|Q9UB20_DROME	- +							76.85	2	2	2	1.82	2.02
Q9VPX5|Q9VPX5_DROME	+ +	169.24	13	8	8	40	48.35	66.29	3	3	3	15	13.19
Q8T4G5|Q8T4G5_DROME	+ +	157.14	10	9	9	9.09	18.04	132.73	8	6	6	6.06	10.65
sp|Q9I7X6|CARME_DROME	+ -	34	1	1	1	2.08	2.28
Q9GPG3|Q9GPG3_DROME	- +							127.47	9	7	7	7.37	9.58
M9ZVK8|M9ZVK8_DROME	+ +	153.66	9	9	9	11.84	31.54	40.49	1	1	1	1.32	3.08
M9PHL7|M9PHL7_DROME	+ -	93.46	2	2	2	3.51	5.58
A0A0B4K6K1|A0A0B4K6K1_DROME	- +							111.91	9	4	2	6.35	11.51
M9PDE6|M9PDE6_DROME	+ -	126.44	6	5	5	2.13	3.65
sp|Q9VH69|RS29_DROME	+ +	43.37	1	1	1	8.33	12.5	65.52	3	2	2	16.67	28.57
Q8IPC5|Q8IPC5_DROME	+ -	61.34	1	1	1	1.35	2.82
E8NH77|E8NH77_DROME	+ +	60.89	2	2	2	3.23	3.31	52.68	2	2	2	3.23	3
sp|Q9VUR3|AIMP2_DROME	+ +	121.9	5	5	5	12.5	22.46	38.51	1	1	1	2.5	2.69
M9MRF2|M9MRF2_DROME	+ -	88.55	3	3	3	12.5	38.04
X2JC82|X2JC82_DROME	+ -	80.13	2	2	2	7.41	14.55
Q9VY87|Q9VY87_DROME	+ +	198.58	18	8	8	25	28.53	165.34	48	7	7	21.88	23.82
A0A0B4K6D5|A0A0B4K6D5_DROME	- +							41.97	1	1	1	0.16	0.44
Q32KD4|Q32KD4_DROME	+ +	100.65	5	5	5	4.9	7.32	28.86	1	1	1	0.98	1.73
B6UYB6|B6UYB6_DROME	- +							42.92	1	1	1	1.37	1.91
E4NKL3|E4NKL3_DROME	+ -	74.47	3	2	2	5.71	9.84
E1JI46|E1JI46_DROME	+ +	185.87	15	15	15	5.3	11.2	125.97	5	5	5	1.77	3.48
sp|Q9VKV5|CD2B2_DROME	+ -	62.31	1	1	1	2.22	5.33
M9PJP0|M9PJP0_DROME	+ +	201.18	17	12	12	31.58	54.58	104.67	5	4	4	10.53	17.22
L0CP31|L0CP31_DROME	+ -	170.25	11	10	10	15.38	26.3
A0A075BIA6|A0A075BIA6_DROME	+ -	76.93	3	2	2	4.26	6.21
Q9VJX8|Q9VJX8_DROME	- +							41.51	1	1	1	2.27	3.23
B3LF81|B3LF81_DROME	+ +	66.36	1	1	1	3.45	4.76	42.1	1	1	1	3.45	2.68
O46042|O46042_DROME	+ -	48.41	1	1	1	1.96	2.58
Q2Q0K8|Q2Q0K8_DROME	+ -	91.12	3	3	3	7.32	14.47
Q9VTZ0|Q9VTZ0_DROME	+ +	239.84	25	17	17	27.87	48.16	171.79	19	12	12	19.67	27.15
M9PHI7|M9PHI7_DROME	+ -	140.69	5	4	4	16.67	26.05
M9PBM4|M9PBM4_DROME	+ -	54.05	1	1	1	5.88	7.93
Q7KTW5|Q7KTW5_DROME	+ +	176.33	7	7	7	20	36.33	36.24	1	1	1	2.86	5.04
Q7YTZ4|Q7YTZ4_DROME	+ -	60.8	1	1	1	1.02	1.44
A1ZA18|A1ZA18_DROME	+ -	51.43	1	1	1	0.45	0.68
M9PG25|M9PG25_DROME	+ -	75.95	2	2	2	5.41	4.93
A4V4D2|A4V4D2_DROME	- +							30.03	2	1	1	0.87	0.8
sp|Q9TVQ5|SPT4H_DROME	+ -	139.03	5	4	4	22.22	61.21
Q9XYM1|Q9XYM1_DROME	- +							43.12	1	1	1	1.47	3.39
Q7YU37|Q7YU37_DROME	+ -	96.49	4	4	4	2.48	3.65
F6J1P3|F6J1P3_DROME	- +							33.43	1	1	1	2.44	9.61
C5I7F8|C5I7F8_DROME	+ -	199.64	16	10	10	17.24	40.63
A0A0B4KEQ8|A0A0B4KEQ8_DROME	+ -	70.63	2	2	2	2.9	4.03
Q9VBL3|Q9VBL3_DROME	+ -	79.12	3	3	3	3.3	6.21
Q9I7N0|Q9I7N0_DROME	+ -	148.86	12	9	9	5.56	8.46
Q9VS47|Q9VS47_DROME	- +							44.54	1	1	1	3.7	2.09
Q8SWU9|Q8SWU9_DROME	+ -	135.72	5	5	2	13.51	17.88
M9PB84|M9PB84_DROME	+ +	151.43	9	8	8	18.18	38.58	150.04	12	8	8	18.18	35.21
M9PFY2|M9PFY2_DROME	- +							30.96	1	1	1	1.82	1.68
A8JV18|A8JV18_DROME	+ +	163.7	9	9	9	5.96	7.62	72.02	2	2	2	1.32	1.24
Q8IMR3|Q8IMR3_DROME	- +							53.86	2	1	1	3.12	2.54
D0IQI8|D0IQI8_DROME	+ -	27.4	1	1	1	2.08	1.35
Q7KRU0|Q7KRU0_DROME	+ -	111.05	4	4	4	9.52	15.8
C1C573|C1C573_DROME	+ +	149.88	7	6	6	6.06	9.18	41.32	1	1	1	1.01	0.92
Q9VB69|Q9VB69_DROME	+ +	96.7	2	2	2	3.28	5.02	68.14	2	2	2	3.28	3.4
E1U3F9|E1U3F9_DROME	+ -	35.85	1	1	1	1.06	1.21
B1PFA2|B1PFA2_DROME	+ -	160.69	10	10	10	16.39	25.35
M9NFK2|M9NFK2_DROME	+ -	73.22	3	3	3	5.36	5.35
A0A0B4KFC5|A0A0B4KFC5_DROME	+ +	213.65	16	11	11	12.5	16.09	165.31	14	8	8	9.09	10.09
Q2EJB6|Q2EJB6_DROME	- +							71.75	3	2	2	6.25	5.35
Q8IGR6|Q8IGR6_DROME	- +							105.96	5	5	5	9.62	10.34
A0A0B4LG36|A0A0B4LG36_DROME	- +							51.1	2	1	1	3.85	12.61
Q8SYC8|Q8SYC8_DROME	+ -	77.05	2	2	2	7.69	11.38
sp|Q7KRY7-8|LAP4_DROME	+ -	124.37	5	5	5	3.57	3.62
Q95TN8|Q95TN8_DROME	+ -	105.27	4	4	4	4.3	8.87
Q95RW2|Q95RW2_DROME	+ -	55.7	2	2	2	6.25	9.09
Q6NPA6|Q6NPA6_DROME	+ +	90.81	2	2	2	2.15	4.32	73.44	3	3	3	3.23	3.36
C6SUZ8|C6SUZ8_DROME	- +							52.56	2	1	1	4.35	4.66
B7VEK2|B7VEK2_DROME	+ +	99.23	2	2	2	2.3	4.85	41.94	1	1	1	1.15	1.58
D0IQ82|D0IQ82_DROME	+ +	74.2	2	2	2	1.72	2.53	58.48	2	2	2	1.72	1.67
Q7K4U8|Q7K4U8_DROME	+ -	47.39	1	1	1	3.7	4.55
sp|P50882|RL9_DROME	+ +	139.52	7	5	5	15.62	33.68	59.82	2	2	2	6.25	13.16
A0A0B4LHL7|A0A0B4LHL7_DROME	+ +	132.58	4	4	4	17.39	30.34	107.06	8	5	5	21.74	30.34
Q7K204|Q7K204_DROME	+ +	163.55	9	8	8	9.2	23.2	44.16	1	1	1	1.15	2.34
A0A0B4KEY6|A0A0B4KEY6_DROME	- +							140.96	9	8	8	4.65	6.88
M9PE73|M9PE73_DROME	+ +	170.45	16	15	15	2.61	4.09	94.45	7	6	6	1.04	1.21
M9PDV3|M9PDV3_DROME	+ +	129.78	6	6	6	3.61	5.85	41.83	1	1	1	0.6	1
H1UUP7|H1UUP7_DROME	- +							48.22	1	1	1	1.82	2.59
M9PCG7|M9PCG7_DROME	- +							100.54	4	4	4	1.54	1.62
E2QD64|E2QD64_DROME	+ +	165.36	11	11	11	13.1	23.89	114.45	4	4	4	4.76	8.58
A0A0B4KHZ0|A0A0B4KHZ0_DROME	+ +	54.56	1	1	1	0.56	0.76	108.29	4	4	4	2.22	2.7
Q9VC03|Q9VC03_DROME	+ -	145.42	7	6	6	12.77	31.88
Q8I7Q2|Q8I7Q2_DROME	+ -	29.04	1	1	1	0.63	0.7
Q7K2W6|Q7K2W6_DROME	+ -	147.44	6	6	6	7.32	12.61
Q8MQW2|Q8MQW2_DROME	+ +	96.28	3	3	3	1.28	1.98	90.63	4	4	4	1.71	2.53
sp|O96539-5|ATE1_DROME	+ -	137.78	7	7	1	10.29	22.89
E1JJ68|E1JJ68_DROME	+ +	195.07	21	15	12	18.75	34.61	111.91	9	4	2	5	9.57
sp|Q9V5M3-5|LOLA6_DROME	- +							74.65	3	2	2	3.57	4.85
sp|Q8IN81-10|FRU_DROME	- +							67.07	2	2	2	2.94	3.17
A0A3Q7YR34|A0A3Q7YR34_DROME	+ +	93.07	3	3	3	16.67	30.43	57.55	1	1	1	5.56	10.43
sp|P49283-1|MVL_DROME	- +							42.3	1	1	1	2.94	2.06
Q9XZ11|Q9XZ11_DROME	+ +	56.32	1	1	1	0.9	1.14	37.27	1	1	1	0.9	1.44
D1YSG8|D1YSG8_DROME	+ +	166.37	9	9	9	13.24	23.35	51.28	2	2	2	2.94	4.52
X2JJ95|X2JJ95_DROME	- +							42.71	1	1	1	0.71	0.73
sp|Q9V3A4|CSUP_DROME	- +							71.75	3	2	2	6.45	5.35
sp|Q9U969|SWS_DROME	- +							27	1	1	1	0.62	0.49
Q7JYN2|Q7JYN2_DROME	+ +	134.9	7	7	7	20	28.62	65.76	2	2	2	5.71	7.81
Q7KUT8|Q7KUT8_DROME	+ -	188.56	13	13	13	16.05	34.76
sp|Q9VMW9|GMDS_DROME	+ +	185.55	16	12	12	23.53	39.24	37.73	1	1	1	1.96	2.03
E1JGR9|E1JGR9_DROME	+ +	142.7	5	5	5	8.62	11.7	93.11	5	4	4	6.9	8.36
sp|Q8MSV2-6|SHEP_DROME	+ +	98.24	3	2	2	6.06	9.28	82.72	6	3	3	9.09	7.16
A0A1B2AIX7|A0A1B2AIX7_DROME	+ +	109.2	5	3	3	30	34.23	55.3	4	1	1	10	14.41
H0RNH3|H0RNH3_DROME	+ -	188.5	13	11	11	39.29	44.57
Q6NNF4|Q6NNF4_DROME	+ -	48.65	2	1	1	1.61	6.51
Q5U0U9|Q5U0U9_DROME	+ -	198.81	18	16	16	17.02	18.55
sp|P54397|FKB39_DROME	+ -	52.36	2	2	2	4	5.04
Q9VW58|Q9VW58_DROME	+ +	94.89	3	2	2	7.14	11.9	89.45	4	3	3	10.71	15.24
Q9VVT8|Q9VVT8_DROME	- +							68.65	3	3	3	4.35	4.12
sp|Q9W0M1|CE290_DROME	- +							28.42	1	1	1	0.34	0.4
sp|Q9BIS2|HSP73_DROME	+ -	162.85	10	5	2	6.1	10.3
X2JFP6|X2JFP6_DROME	+ +	103.86	4	4	4	3.51	4.91	33.32	1	1	1	0.88	1.1
sp|Q9VLF6|U585_DROME	+ -	114.52	4	4	4	15.38	28.38
Q2EJQ6|Q2EJQ6_DROME	- +							71.75	3	2	2	6.45	5.35
Q7KAK2|Q7KAK2_DROME	+ +	145.05	7	7	7	17.07	25	104.89	6	4	4	9.76	10.53
A0A126GUM8|A0A126GUM8_DROME	+ +	213.65	16	11	11	14.67	18.08	165.31	14	8	8	10.67	11.34
A4V2S3|A4V2S3_DROME	+ +	176.18	12	11	11	26.19	33.68	67.03	3	3	3	7.14	9.33
A0A0B4LFZ4|A0A0B4LFZ4_DROME	- +							224.69	64	24	24	22.64	36.48
F7VJV6|F7VJV6_DROME	+ +	231.29	15	14	14	19.72	35.7	85.28	3	3	3	4.23	5.26
M9NDI6|M9NDI6_DROME	- +							122.43	7	7	7	11.11	10.46
Q9VTQ9|Q9VTQ9_DROME	- +							35.71	1	1	1	1.69	2.26
M9PEB9|M9PEB9_DROME	+ -	34.4	1	1	1	0.59	0.92
X2JDD7|X2JDD7_DROME	+ +	102.32	4	4	4	1.5	3.2	89.53	4	4	4	1.5	1.78
sp|Q7K556|TTD14_DROME	+ -	166.5	7	7	7	11.11	17.68
Q95U34|Q95U34_DROME	+ -	117.13	5	5	5	8.93	11.84
sp|P48601|PRS4_DROME	+ +	113.52	5	5	4	7.14	12.53	72.65	4	4	3	5.71	7.29
sp|Q8T4E1|GPI8_DROME	+ -	70.68	2	2	2	5.13	7.04
X2JF73|X2JF73_DROME	+ -	39.48	1	1	1	0.24	0.21
Q86NS0|Q86NS0_DROME	+ +	177.67	12	11	11	14.47	15.73	95.84	5	5	5	6.58	5.28
A1Z7T3|A1Z7T3_DROME	+ -	109.32	4	3	3	1.88	2.6
K4M4D5|K4M4D5_DROME	+ +	38.12	1	1	1	2.5	1.49	81.36	2	2	2	5	3.97
sp|P91926|AP2A_DROME	+ +	142.16	9	9	9	8.74	11.81	90.04	4	4	4	3.88	4.26
Q9VQK5|Q9VQK5_DROME	+ +	168.72	13	11	11	7.91	18.24	48.69	2	2	2	1.44	2.11
Q8SWV3|Q8SWV3_DROME	+ +	51.23	1	1	1	2.78	1.93	38	1	1	1	2.78	1.55
Q9V4C1|Q9V4C1_DROME	+ -	164.08	8	8	8	8.99	13.57
O44114|O44114_DROME	+ +	47.62	1	1	1	2.13	3.6	41.21	1	1	1	2.13	3
C6SV32|C6SV32_DROME	+ -	78.95	2	2	2	2.9	4.31
sp|Q9V463|NU154_DROME	+ +	126.91	4	4	4	3.28	4.69	101.54	4	4	4	3.28	3.22
Q9V3Z4|Q9V3Z4_DROME	+ +	65.87	2	2	2	2.63	5.78	60.76	2	2	2	2.63	3.39
A0A1B2AJQ1|A0A1B2AJQ1_DROME	+ -	41.71	1	1	1	10	27.27
A0A0B4JDF1|A0A0B4JDF1_DROME	+ +	124.69	5	5	5	7.35	12.5	41.79	1	1	1	1.47	0.96
sp|Q867Z4-2|LOLA4_DROME	- +							74.65	3	2	2	3.64	4.96
X2JL40|X2JL40_DROME	+ +	103.86	4	4	4	3.48	4.84	33.32	1	1	1	0.87	1.09
Q95S48|Q95S48_DROME	- +							82.5	3	3	3	8.57	9.61
O76912|O76912_DROME	+ +	80.28	3	3	3	3.85	5.17	53.17	2	1	1	1.28	2.04
sp|Q27237|TID_DROME	+ +	97.9	3	3	3	3.95	13.27	138.23	7	6	6	7.89	17.88
M9PEP8|M9PEP8_DROME	+ +	67.71	2	2	2	0.3	0.36	103.93	5	5	5	0.75	0.99
B1PFS2|B1PFS2_DROME	+ -	73	2	2	2	12.5	37.76
Q8SZH1|Q8SZH1_DROME	+ -	88.29	2	2	2	4.17	9.09
sp|Q9VL78|FKB59_DROME	+ +	200.09	15	14	14	22.58	39.64	76.7	2	2	2	3.23	5.47
M9PGW8|M9PGW8_DROME	+ +	66.6	1	1	1	0.9	3.23	38.28	1	1	1	0.9	1.78
Q95U32|Q95U32_DROME	- +							36.68	1	1	1	2.08	2.23
sp|Q9VNS0|MAEL_DROME	+ -	100.64	4	4	4	7.14	15.47
Q9W526|Q9W526_DROME	+ -	75.73	2	2	2	2.11	5.71
Q8SXP8|Q8SXP8_DROME	+ +	50.94	1	1	1	2.17	4.52	111.94	4	4	4	8.7	7.72
Q9VMI3|Q9VMI3_DROME	+ -	135.41	6	5	5	9.62	13.08
Q2EJF2|Q2EJF2_DROME	- +							71.75	3	2	2	6.45	5.35
F2YPN7|F2YPN7_DROME	- +							26.83	1	1	1	3.23	1.81
Q2EJP5|Q2EJP5_DROME	- +							71.75	3	2	2	6.45	5.35
Q9VYT3|Q9VYT3_DROME	+ -	88.82	5	5	5	3.85	4.71
Q9VA81|Q9VA81_DROME	+ -	49.33	2	2	2	9.09	15
A0A0B4K638|A0A0B4K638_DROME	+ -	45.28	2	2	2	1.26	1.23
sp|P49630|RL36_DROME	+ +	104.63	3	3	3	8.82	26.09	66.25	4	2	2	5.88	16.52
Q9VCE3|Q9VCE3_DROME	+ +	147.82	8	7	7	19.44	21.98	82.44	2	2	2	5.56	6.68
Q9VKZ8|Q9VKZ8_DROME	+ -	182.81	13	9	9	14.75	29.26
X2JLF7|X2JLF7_DROME	+ +	60.89	2	2	2	3.23	3.27	52.68	2	2	2	3.23	2.95
sp|Q8T390|SH3G3_DROME	+ -	170.52	13	9	9	20	31.44
E1U3G3|E1U3G3_DROME	+ -	35.85	1	1	1	1.06	1.21
Q7K3W2|Q7K3W2_DROME	+ +	174.86	9	9	9	16.98	25.9	83.63	4	4	4	7.55	11.15
Q7KSN0|Q7KSN0_DROME	+ -	67.6	2	2	2	1.53	4.07
X2JCY2|X2JCY2_DROME	+ -	212.68	21	16	16	22.86	31.58
sp|Q8T3X9|ISCA1_DROME	+ +	143.28	6	6	6	31.58	63.08	79.56	3	3	3	15.79	30
Q0KIE7|Q0KIE7_DROME	- +							36.74	1	1	1	0.67	0.52
Q9W327|Q9W327_DROME	+ -	170.71	10	10	10	12.2	20.59
Q8MRT5|Q8MRT5_DROME	+ +	145.31	8	8	8	9.64	16.72	37.66	1	1	1	1.2	1.99
Q7KIF8|Q7KIF8_DROME	+ -	124.12	6	6	6	6.45	7.53
Q8IGG7|Q8IGG7_DROME	+ +	192.95	18	11	11	39.29	51.67	171.99	43	12	12	42.86	46.84
sp|Q9XYM0|CRK_DROME	+ -	55.7	2	2	2	5.71	8.49
M9PCC6|M9PCC6_DROME	+ -	39.33	1	1	1	3.7	3.83
Q058V7|Q058V7_DROME	+ -	143.35	9	8	1	7.84	13.58
sp|P31007-5|DLG1_DROME	+ +	83.57	4	4	4	4.12	4.82	40.2	1	1	1	1.03	1.23
Q8SXF3|Q8SXF3_DROME	+ -	84.31	2	2	2	4.35	8.72
A8JV07|A8JV07_DROME	+ +	63.29	2	2	2	0.96	3.29	52.73	1	1	1	0.48	1.59
F2FBA2|F2FBA2_DROME	- +							32.61	1	1	1	4.17	3.1
B5RJ18|B5RJ18_DROME	+ +	198.4	16	12	12	27.91	46.54	56.97	2	2	2	4.65	6.15
A0AP71|A0AP71_DROME	+ -	147.48	7	7	7	13.46	29.89
M9PCU4|M9PCU4_DROME	- +							44.85	2	2	2	3.33	3.27
M9PCC4|M9PCC4_DROME	+ +	127.52	4	4	4	4.71	6.94	105.83	7	6	6	7.06	5.87
Q86NS7|Q86NS7_DROME	+ +	150.64	18	7	7	21.21	39.5	99.9	8	4	4	12.12	16.81
Q9VQK7|Q9VQK7_DROME	+ +	57.67	2	2	2	1.67	3.47	37.61	1	1	1	0.83	1.07
sp|Q9VMC8|PHF5A_DROME	+ +	112.71	5	4	4	22.22	42.34	98.57	3	3	3	16.67	25.23
A1Z8W8|A1Z8W8_DROME	- +							40.79	1	1	1	0.59	0.5
E8NHB6|E8NHB6_DROME	+ -	100.64	4	4	4	5.88	13.08
A0A0B4LF26|A0A0B4LF26_DROME	+ +	178.7	10	8	8	24.24	48.31	72.72	3	2	2	6.06	10.59
sp|P27091|60A_DROME	- +							48.47	1	1	1	2.04	2.86
sp|Q24210|CSKP_DROME	+ -	107.79	3	3	3	3.03	5.12
sp|Q9VFC8-2|GYS_DROME	+ +	180.18	14	13	13	16.46	24.38	51.23	1	1	1	1.27	1.74
Q8SXT9|Q8SXT9_DROME	- +							100.29	6	5	5	3.65	7.33
A8E700|A8E700_DROME	+ +	108.94	5	4	4	10.81	26.37	89.39	4	3	3	8.11	19.23
Q4V3G6|Q4V3G6_DROME	- +							48.54	1	1	1	6.25	8.45
Q2EJR0|Q2EJR0_DROME	- +							71.75	3	2	2	6.25	5.35
Q8I6M5|Q8I6M5_DROME	+ -	28.95	1	1	1	0.62	1.02
sp|Q9XY35|QCR9_DROME	+ -	41.71	1	1	1	10	27.27
Q0E8R8|Q0E8R8_DROME	- +							31.53	1	1	1	3.03	1.63
M9PES8|M9PES8_DROME	+ -	165.72	9	8	1	19.51	32.07
Q7KLX3|Q7KLX3_DROME	+ +	100.27	4	3	3	16.67	18.67	43.73	1	1	1	5.56	6.02
A0A075BLV4|A0A075BLV4_DROME	+ -	76.93	3	2	2	4	5.74
E0R948|E0R948_DROME	+ -	46.98	1	1	1	2.27	2.72
sp|Q9VZL6|LTOR4_DROME	+ -	54.05	1	1	1	8.33	10.83
Q8IR85|Q8IR85_DROME	+ -	153.36	7	7	7	14.29	21.35
Q8IQW5|Q8IQW5_DROME	+ -	45.51	1	1	1	3.57	7.81
M9PBW0|M9PBW0_DROME	+ +	125.56	6	5	5	20	45.86	45.76	1	1	1	4	5.52
sp|P45888-2|ARP2_DROME	- +							38.27	1	1	1	2	2.28
A0A0B4LGQ1|A0A0B4LGQ1_DROME	+ +	174.03	25	8	8	30.77	40.09	138.39	13	7	7	26.92	31.34
A0A0B4LH21|A0A0B4LH21_DROME	+ -	45.28	2	2	2	1.36	1.3
sp|Q9VCK2|GILT3_DROME	+ -	113.31	3	3	3	11.54	22.69
M9PCF6|M9PCF6_DROME	+ -	68.96	3	2	2	1.13	2.42
Q9VMC3|Q9VMC3_DROME	+ +	37.28	1	1	1	1.69	2.26	43.78	1	1	1	1.69	3.29
sp|Q9VBZ5|YTHDF_DROME	+ +	99.64	4	3	3	3.12	5.57	127.57	7	6	6	6.25	8.43
Q9W4Q4|Q9W4Q4_DROME	+ +	159.01	8	8	8	7.21	10.35	122.54	4	4	4	3.6	6.08
B7Z0L7|B7Z0L7_DROME	+ -	78.95	2	2	2	3.85	5.48
E1JJ98|E1JJ98_DROME	+ -	34.81	1	1	1	0.61	0.82
sp|Q8MSV2|SHEP_DROME	+ +	98.24	3	2	2	4.88	5.93	82.72	6	3	3	7.32	4.58
G7H828|G7H828_DROME	+ -	140.37	9	8	8	10.26	14.24
sp|Q24560|TBB1_DROME	+ +	283.38	110	28	13	73.68	81.66	172.12	38	12	5	31.58	32.89
Q9VSF0|Q9VSF0_DROME	+ +	73.4	2	2	2	5.26	9.81	54.19	1	1	1	2.63	3.18
sp|P49866-3|HNF4_DROME	+ +	71.47	3	3	3	3.7	5.33	48.1	1	1	1	1.23	1.5
sp|Q9V9E3|PREP_DROME	+ +	248.75	35	30	30	26.32	40.43	153.6	21	13	13	11.4	13.83
Q9VQZ5|Q9VQZ5_DROME	+ +	122	4	2	2	6.67	33.05	68.13	2	1	1	3.33	19.49
Q9VEG8|Q9VEG8_DROME	+ +	92.18	4	4	4	12.5	18.8	35.08	1	1	1	3.12	3.6
A1YK80|A1YK80_DROME	- +							104.51	6	6	6	4.96	5.25
L0CPS9|L0CPS9_DROME	+ -	100.64	4	4	4	7.41	15.71
sp|P40320-2|METK_DROME	- +							33.76	1	1	1	4.35	6.5
sp|Q9VIF1|MUT7_DROME	+ -	140.37	9	8	8	10.26	14.24
B7FNJ7|B7FNJ7_DROME	+ -	148.57	9	8	8	11.43	15.13
X2JFC3|X2JFC3_DROME	+ -	56.49	1	1	1	0.93	1.46
A0A0B4KGX7|A0A0B4KGX7_DROME	+ -	105.27	4	4	4	4.6	9.34
Q8IH64|Q8IH64_DROME	+ -	69.73	2	2	2	5.41	5.66
A0A0B4K7L1|A0A0B4K7L1_DROME	- +							47.14	1	1	1	0.83	0.84
M9PJI4|M9PJI4_DROME	+ +	83.57	4	4	4	4.04	4.98	40.2	1	1	1	1.01	1.27
O96420|O96420_DROME	+ -	57.62	1	1	1	1.72	2.87
Q9VIX3|Q9VIX3_DROME	+ -	209.12	18	15	15	34.09	47.66
sp|Q9V4P1|ANLN_DROME	+ +	290.47	52	32	32	22.86	35.84	153.88	13	12	12	8.57	9.77
sp|Q9VY77|AJUBA_DROME	+ -	95.32	3	3	3	5.45	5.49
sp|P41042|RS4_DROME	+ +	156.79	12	9	9	18.37	37.16	120.09	11	7	7	14.29	30.65
Q9VTK9|Q9VTK9_DROME	+ -	219.08	19	14	1	33.33	58.54
Q9GU73|Q9GU73_DROME	+ -	71.45	2	2	2	7.69	12.27
sp|Q24117|DYL1_DROME	+ +	144.95	7	4	4	30.77	57.3	84.24	5	2	2	15.38	32.58
sp|Q7KN62-3|TERA_DROME	- +							224.69	64	24	24	22.64	36.44
M9NFR5|M9NFR5_DROME	+ +	119.9	4	4	4	8.89	14.12	52.7	1	1	1	2.22	4.71
Q2Q3V7|Q2Q3V7_DROME	- +							87.77	5	5	5	2.49	2.57
Q8INP0|Q8INP0_DROME	- +							42.1	1	1	1	2.22	1.72
E6EK18|E6EK18_DROME	- +							137.34	9	9	9	7.26	9.26
E1JHB7|E1JHB7_DROME	+ -	190.52	18	18	18	11.04	17.82
M9NEF2|M9NEF2_DROME	- +							109.83	6	6	6	6.12	6.52
Q53XD3|Q53XD3_DROME	+ -	160.5	11	9	9	16.67	27.62
Q9VUE5|Q9VUE5_DROME	+ +	97.48	4	4	4	3.1	5.88	26.9	1	1	1	0.78	0.77
sp|Q8IMZ9-2|WFS1_DROME	- +							27.62	1	1	1	1.09	1.06
M9PJS2|M9PJS2_DROME	- +							36.53	1	1	1	10	3.86
C6SV02|C6SV02_DROME	+ -	85.5	4	3	3	6.67	21.54
A1Z9E0|A1Z9E0_DROME	- +							91.51	6	2	2	7.14	7.19
Q9VGT3|Q9VGT3_DROME	+ -	56.75	1	1	1	1.85	2.08
C6TP86|C6TP86_DROME	- +							45.9	1	1	1	0.42	0.55
M9PCQ3|M9PCQ3_DROME	+ +	123.22	5	5	5	3.73	5.85	121.32	5	5	5	3.73	5.13
B3DML8|B3DML8_DROME	- +							27.74	1	1	1	4	3.5
Q8MRF8|Q8MRF8_DROME	+ +	110.06	4	4	4	2.55	5.84	37.77	1	1	1	0.64	0.85
sp|Q7JQW6|LIAS_DROME	+ -	177.42	9	8	8	14.55	29.44
B7Z143|B7Z143_DROME	+ -	69.47	2	2	2	4.65	4.29
A1Z7H3|A1Z7H3_DROME	+ +	208.95	19	17	17	17.71	30.98	170.68	31	19	19	19.79	29.28
M9PDR2|M9PDR2_DROME	+ -	121.01	5	5	5	4.95	10.27
D5AEK7|D5AEK7_DROME	+ +	170.64	12	9	9	19.15	27.2	114.61	9	6	6	12.77	14.36
M9PBL3|M9PBL3_DROME	+ +	254.31	39	29	27	27.88	51.6	185.66	24	15	14	14.42	22.73
Q9VNZ3|Q9VNZ3_DROME	- +							74.52	2	2	2	11.11	14.09
A1ZBH8|A1ZBH8_DROME	+ +	136.48	6	6	6	6	11.09	41.67	1	1	1	1	1.16
Q9W3W1|Q9W3W1_DROME	+ +	251.3	37	28	28	22.05	38.73	174.25	24	18	18	14.17	17.13
Q9W1G6|Q9W1G6_DROME	- +							173.14	12	12	12	12.12	11.51
Q95TG7|Q95TG7_DROME	- +							36.15	1	1	1	1.27	1.38
sp|Q9TVM2|XPO1_DROME	+ +	145.11	6	6	6	5.71	7.62	43.3	1	1	1	0.95	1.03
H1UUB1|H1UUB1_DROME	+ +	63.98	1	1	1	6.67	13.18	79.88	4	2	2	13.33	18.6
O97118|O97118_DROME	+ +	124.8	9	6	6	9.68	25.65	75.05	7	4	4	6.45	13.75
A0A0B4LF88|A0A0B4LF88_DROME	+ -	78.61	3	3	3	1.85	2.47
A0A0B4K6N7|A0A0B4K6N7_DROME	+ +	65.03	2	2	2	0.86	1.02	33.29	1	1	1	0.43	0.45
Q9GQ88|Q9GQ88_DROME	+ +	41.98	1	1	1	2.08	2.42	64.9	2	2	2	4.17	5.05
Q8MLS7|Q8MLS7_DROME	+ +	90.25	3	2	2	5	10.13	109.96	5	5	5	12.5	17.72
sp|Q8INK9-6|MSRB_DROME	+ -	64.92	3	2	2	8.33	21.02
Q9W374|Q9W374_DROME	+ -	286.19	41	35	35	32.11	47.14
sp|Q9VN93-2|CPR1_DROME	+ +	134.79	5	4	4	6.25	12.21	76.41	3	2	2	3.12	4.63
M9PGG7|M9PGG7_DROME	+ -	34	1	1	1	2.33	2.49
Q500Y7|Q500Y7_DROME	+ -	83.94	3	2	2	25	38.6
D0IQ89|D0IQ89_DROME	+ -	96.75	3	3	1	7.5	14.05
sp|Q9VJE5|CL190_DROME	+ +	226.06	24	24	24	11.06	19.53	151.43	13	12	12	5.53	7.81
sp|Q9BIR7|HSP75_DROME	+ -	162.85	10	5	2	6.1	10.3
Q9VWG1|Q9VWG1_DROME	+ -	45.51	1	1	1	3.85	8.2
A0A0B4K7Y7|A0A0B4K7Y7_DROME	+ +	118.02	6	6	6	3.17	5.44	101.67	5	4	4	2.12	3.23
C7LA80|C7LA80_DROME	- +							47.14	1	1	1	1.11	1.02
Q7JQK6|Q7JQK6_DROME	+ +	257.38	38	23	23	28.75	50.71	167.4	29	11	11	13.75	24.36
sp|P49657|MNB_DROME	+ -	112.29	5	5	5	6.33	5.95
sp|Q9V3L6|NCBP2_DROME	+ -	60.79	1	1	1	4.17	7.14
A0A0B4K6M4|A0A0B4K6M4_DROME	+ -	124.37	5	5	5	2.03	2.47
A1YK82|A1YK82_DROME	+ +	202.36	18	17	17	14.05	19.75	104.51	6	6	6	4.96	5.25
X2JD61|X2JD61_DROME	+ +	33.11	1	1	1	0.69	0.87	42.71	1	1	1	0.69	0.7
X2JE45|X2JE45_DROME	+ -	41.17	1	1	1	1.1	1.13
X2JDA5|X2JDA5_DROME	+ +	165.29	11	9	9	19.57	32.71	34.34	1	1	1	2.17	2.14
Q9VY44|Q9VY44_DROME	+ +	232.91	26	19	19	23.17	33.44	104.87	6	6	6	7.32	8.01
C0H6Z8|C0H6Z8_DROME	+ +	135.06	5	4	4	14.29	28.33	93.85	4	4	4	14.29	17.22
A0A0B4K6Z2|A0A0B4K6Z2_DROME	+ -	46.36	1	1	1	1.35	2.04
Q8IP45|Q8IP45_DROME	+ +	120.32	7	6	6	4.58	7.39	88.43	4	4	4	3.05	4.5
H5V8B8|H5V8B8_DROME	- +							122.43	7	7	7	11.11	10.46
C0P8M5|C0P8M5_DROME	+ +	94.62	3	3	3	3.26	6.74	87.37	3	3	3	3.26	6.74
Q8IR38|Q8IR38_DROME	+ -	201.67	14	13	13	12.38	16.92
Q4V5X9|Q4V5X9_DROME	+ +	144.46	5	5	5	12.82	24.1	81.74	12	2	2	5.13	8.14
Q7JXX2|Q7JXX2_DROME	+ -	40.02	1	1	1	1.75	1.57
Q8MTZ6|Q8MTZ6_DROME	- +							41.27	1	1	1	1.96	2.45
Q7KSQ2|Q7KSQ2_DROME	+ -	27.1	1	1	1	1.72	1.11
M9PBW9|M9PBW9_DROME	+ -	175.12	15	15	15	5.23	8.1
M9PC89|M9PC89_DROME	- +							28.69	1	1	1	0.87	2.01
Q9VBK9|Q9VBK9_DROME	+ +	140.37	7	7	7	10.77	20.26	134.72	10	9	9	13.85	19.16
Q0E8K5|Q0E8K5_DROME	+ -	64	1	1	1	2.22	3.64
M9PHZ6|M9PHZ6_DROME	+ +	66.36	1	1	1	3.85	4.89	42.1	1	1	1	3.85	2.75
Q9VS83|Q9VS83_DROME	+ -	75.12	1	1	1	1.18	2.4
A1YK57|A1YK57_DROME	+ -	173.94	12	10	10	9.8	15.15
Q8IQP2|Q8IQP2_DROME	+ -	62.23	1	1	1	5	11.66
Q8IH66|Q8IH66_DROME	- +							107.59	8	4	4	8.33	11.9
Q9U3Z9|Q9U3Z9_DROME	+ +	113.96	5	4	4	4.4	5.91	69.62	2	2	2	2.2	4.37
B5RJJ9|B5RJJ9_DROME	+ +	108.53	6	5	5	11.63	13.22	69.02	2	2	2	4.65	4.56
Q8SXT0|Q8SXT0_DROME	- +							32.17	1	1	1	3.23	4.18
sp|Q9Y1A3|TIM8_DROME	+ -	61.39	1	1	1	10	17.05
A0A0B4KFI7|A0A0B4KFI7_DROME	- +							47.14	1	1	1	0.85	0.87
C5I7G2|C5I7G2_DROME	+ -	201.67	14	13	13	12.5	17.02
Q7KK34|Q7KK34_DROME	+ -	32.75	1	1	1	1.03	1.72
sp|Q32KD2|SETB1_DROME	+ +	142.26	7	7	7	4.73	8.4	62.14	2	2	2	1.35	2.46
Q8MQW9|Q8MQW9_DROME	+ -	72.73	2	2	2	1.96	4.24
A0A0B4K603|A0A0B4K603_DROME	+ -	69.34	1	1	1	2.04	3.32
sp|P45437|COPB_DROME	+ +	229.95	20	18	18	17.65	28.73	168.69	13	9	9	8.82	14.11
Q2Q3V9|Q2Q3V9_DROME	- +							87.77	5	5	5	2.49	2.57
A0A075BIZ9|A0A075BIZ9_DROME	- +							76.85	2	2	2	1.82	2.01
A1Z7Q1|A1Z7Q1_DROME	+ -	119.9	5	5	5	10.2	10.96
Q9VDT1|Q9VDT1_DROME	+ -	59.62	1	1	1	2.27	3.21
Q4V4E1|Q4V4E1_DROME	+ -	88.34	2	2	2	15.38	35
sp|Q8IMZ9|WFS1_DROME	- +							27.62	1	1	1	1.09	1.06
A1ZAW0|A1ZAW0_DROME	+ +	226.63	26	25	25	12.56	20.15	87.77	5	5	5	2.51	2.56
A1ZB80|A1ZB80_DROME	+ +	134.99	6	6	6	25	40.87	42.35	1	1	1	4.17	5.29
[truncated: 4,571 more rows]
