# Supplementary material for: Proximity-dependent biotin labelling reveals CP190 as an EcR/Usp molecular partner
Source: Sci Rep. 2020 Mar 16;10:4793. doi: 10.1038/s41598-020-61514-0 (PMC7075897; doi:10.1038/s41598-020-61514-0)
Supplement: Supplementary file 2 — Supplementary information2 [file 41598_2020_61514_MOESM2_ESM.zip › Supplementary datasets/Compare result APEX2_sham vs. USP-APEX2_20E_1h.xls]

## Sheet: Protein View
		USP-APEX2 20E 1h [2019-08-13 14:38]						APEX2 sham-treated [2019-08-13 11:58]
Protein_ID	Cover Map	Score	#Spec	#Pep	#Uniq	%Spec	%Cov	Score	#Spec	#Pep	#Uniq	%Spec	%Cov
A0A0B4KEI6|A0A0B4KEI6_DROME	- +							54.77	2	2	2	5.41	4.3
M9PEE1|M9PEE1_DROME	+ +	112.59	6	6	6	5.22	6.58	69.43	4	4	4	3.48	3.56
A0A0B4K891|A0A0B4K891_DROME	+ +	90.46	3	3	3	7.89	7.12	97.08	7	5	5	13.16	11.54
Q7K0B6|Q7K0B6_DROME	+ +	76.68	4	4	4	11.43	17.54	79.26	4	3	3	8.57	14.04
M9PD18|M9PD18_DROME	- +							90.38	4	3	1	4.48	7
Q9VP57|Q9VP57_DROME	+ +	182.95	19	15	15	19.48	25.2	152.31	10	8	8	10.39	13.96
C0MJ37|C0MJ37_DROME	+ +	94.13	4	4	4	10	10.64	87.28	4	4	4	10	10.64
sp|C0HKA1|RS14B_DROME	+ +	94.38	6	3	3	10.71	23.84	99.2	7	3	3	10.71	23.84
Q0E8X7|Q0E8X7_DROME	+ +	45	1	1	1	8.33	9.76	30.06	1	1	1	8.33	8.54
Q95TH0|Q95TH0_DROME	+ +	201.31	37	20	20	27.03	38.1	208.08	53	20	20	27.03	37.81
sp|Q9VXX8|RL371_DROME	+ +	97.04	4	4	4	16	36.56	56.19	1	1	1	4	12.9
A0A0B4LEV3|A0A0B4LEV3_DROME	+ +	88.34	3	3	3	4.05	7.92	99.85	4	4	4	5.41	15.1
sp|P22700-2|ATC1_DROME	+ -	136.38	11	9	9	8.57	11.18
sp|O02195|EIF3I_DROME	+ +	91.3	3	3	3	10	11.35	107.17	7	4	4	13.33	16.56
B7Z0I8|B7Z0I8_DROME	+ +	180.75	17	17	17	4.02	6.13	126.12	6	6	6	1.42	1.89
F3YDA0|F3YDA0_DROME	+ +	198.92	46	16	16	35.56	50	189.77	26	15	15	33.33	41.62
D2NUJ5|D2NUJ5_DROME	+ +	30.58	1	1	1	4.76	5.88	42.06	2	2	2	9.52	11.18
sp|Q9VTU4|EIF3L_DROME	+ +	86.15	5	3	3	5	5.01	98.97	8	5	5	8.33	8.16
sp|P32100|RL7_DROME	+ +	133.75	10	9	9	15.25	32.94	100.71	6	6	6	10.17	23.41
A0A1B1LK33|A0A1B1LK33_DROME	+ -	193.23	17	14	1	41.18	50.11
Q9W0P4|Q9W0P4_DROME	+ -	32.2	1	1	1	5.56	5.69
sp|Q9U3Z7|NH2L1_DROME	+ -	70.47	4	2	2	15.38	18.9
E1JGL8|E1JGL8_DROME	+ +	183.33	17	12	1	7.14	13.21	153.23	10	8	8	4.76	9.2
sp|Q9VL18-2|EF1D_DROME	+ +	134.54	9	8	8	24.24	38.86	126.53	11	8	8	24.24	43.67
M9PF47|M9PF47_DROME	+ +	90.01	3	3	3	5.56	6.97	31.11	1	1	1	1.85	0.92
Q9VXF9|Q9VXF9_DROME	+ +	38.69	1	1	1	2.08	3.71	59.77	2	2	2	4.17	5.68
Q9W0M4|Q9W0M4_DROME	+ +	103.68	5	5	5	15.62	21.49	94.66	4	4	4	12.5	16.67
sp|O02193|MOF_DROME	+ -	68.05	2	2	2	2.35	2.66
E1JIH4|E1JIH4_DROME	- +							30.7	1	1	1	1.3	1.39
sp|P48149|RS15A_DROME	+ +	104.36	10	4	4	19.05	26.92	111.08	14	6	6	28.57	38.46
sp|Q9V359|VPS28_DROME	+ -	41.18	1	1	1	3.57	4.29
A0A0B4KG06|A0A0B4KG06_DROME	+ +	51.64	1	1	1	1.96	4.56	48.22	1	1	1	1.96	4.56
Q6NKM4|Q6NKM4_DROME	- +							38.51	1	1	1	2.94	2.8
Q95U46|Q95U46_DROME	+ -	130.05	10	7	7	15.56	20.05
C9QPI7|C9QPI7_DROME	+ -	31.76	1	1	1	1.43	1.86
Q9W555|Q9W555_DROME	+ +	132.4	8	8	8	13.79	16.35	94	6	6	6	10.34	10.71
Q8SY77|Q8SY77_DROME	- +							42.57	1	1	1	6.67	10.11
A0A0F7J3E9|A0A0F7J3E9_DROME	+ -	96.3	3	3	3	3.95	6.73
H5V8E7|H5V8E7_DROME	+ +	54.88	1	1	1	0.7	1.43	68.14	2	2	2	1.4	2.57
Q9VCI7|Q9VCI7_DROME	+ -	35.64	1	1	1	2.33	2.45
sp|Q867Z4|LOLA4_DROME	+ +	102.57	3	3	3	3.85	4.43	74.65	3	2	2	2.56	2.89
Q6NP12|Q6NP12_DROME	- +							50.61	1	1	1	0.95	1.22
A0A0B4K618|A0A0B4K618_DROME	+ -	165.95	12	11	1	11.22	17.7
A0A0F6QCC2|A0A0F6QCC2_DROME	+ +	95.86	3	3	3	1.56	3.04	91.78	3	3	3	1.56	2.87
E3CTT3|E3CTT3_DROME	+ +	34.96	1	1	1	2.38	1.53	32.56	1	1	1	2.38	1.53
Q9VEP9|Q9VEP9_DROME	+ +	85.32	3	3	3	3.33	3.95	59.82	2	2	2	2.22	2.3
sp|Q9VCX1|RGS_DROME	+ +	29	1	1	1	0.58	1.36	57.02	3	3	3	1.75	2.66
A0A0B4LEK8|A0A0B4LEK8_DROME	+ +	105.53	6	5	5	5.95	3.87	95.84	5	5	5	5.95	3.87
M9NDM1|M9NDM1_DROME	+ +	34.85	1	1	1	0.29	0.45	37.82	1	1	1	0.29	0.45
sp|P29844|BIP_DROME	+ +	231.42	142	31	28	34.83	50.76	234.25	151	28	25	31.46	44.36
M9PGV6|M9PGV6_DROME	+ +	201.76	23	22	22	6.65	11.07	211.24	37	30	30	9.06	13.84
sp|P48608|DIA_DROME	+ +	44.01	1	1	1	0.69	1.1	81.81	3	3	3	2.07	2.66
sp|Q9VQX4|PNCB_DROME	+ +	107.75	7	6	6	10.34	11.53	62.34	2	2	2	3.45	3.6
C0PDF4|C0PDF4_DROME	- +							41.89	1	1	1	5.88	4.07
A0ANM4|A0ANM4_DROME	+ -	50.99	1	1	1	1.69	3.92
M9NE54|M9NE54_DROME	+ -	29.75	1	1	1	0.63	0.45
Q8MLN9|Q8MLN9_DROME	- +							30.41	1	1	1	1.15	1.21
Q7JYK1|Q7JYK1_DROME	+ +	109.81	16	4	4	15.38	34.38	84.01	12	2	2	7.69	19.53
Q7K0E6|Q7K0E6_DROME	+ +	38.59	1	1	1	1.47	3.39	43.12	1	1	1	1.47	3.39
A1Z6Z8|A1Z6Z8_DROME	+ -	29.23	1	1	1	0.39	0.39
E1JGK5|E1JGK5_DROME	+ -	59.28	2	2	2	5.41	7.16
A0A126GUM4|A0A126GUM4_DROME	+ +	84.71	4	3	3	2.91	5.32	110.89	7	4	4	3.88	5.24
Q9VKJ6|Q9VKJ6_DROME	+ +	115.66	6	6	6	4.84	6.12	114.97	7	7	7	5.65	5.88
Q9W0G4|Q9W0G4_DROME	+ -	76.4	2	2	2	3.12	5.67
M9NDZ4|M9NDZ4_DROME	+ -	52.78	2	2	2	3.92	3.85
A0A0B4KHL4|A0A0B4KHL4_DROME	+ +	34.6	1	1	1	1.39	1.3	40.8	1	1	1	1.39	1.86
C7C411|C7C411_DROME	+ -	30.77	1	1	1	0.43	0.42
O62530|O62530_DROME	+ +	72.66	2	2	2	3.23	4.35	70.71	2	2	2	3.23	4.81
M9PEY7|M9PEY7_DROME	+ +	49.86	1	1	1	2.5	2.76	54.19	1	1	1	2.5	2.76
Q9VN88|Q9VN88_DROME	+ -	42.47	1	1	1	3.57	5.14
Q0E924|Q0E924_DROME	+ +	99.14	4	4	4	10.26	12.37	114.18	6	6	6	15.38	17.73
sp|Q9V3P0|PRDX1_DROME	+ +	157.52	52	8	8	36.36	44.85	155.7	45	8	8	36.36	44.85
Q9W542|Q9W542_DROME	+ +	110.27	4	4	4	3.25	4.87	49.77	1	1	1	0.81	1.32
sp|Q9U5L1|SRPRA_DROME	+ +	86.76	4	4	4	5	7.33	68.86	3	3	3	3.75	5.54
Q95TR3|Q95TR3_DROME	+ +	60.39	2	2	2	2.82	5.17	38.39	1	1	1	1.41	1.42
H5V8G4|H5V8G4_DROME	+ +	56.09	1	1	1	1.3	2.17	27.5	1	1	1	1.3	1.81
Q7KUB0|Q7KUB0_DROME	+ +	62.04	2	2	2	3.85	6.01	50	1	1	1	1.92	2.64
M9NGA3|M9NGA3_DROME	+ -	83.27	2	2	2	11.76	16.74
sp|Q8IN81|FRU_DROME	+ +	72.54	2	2	2	2.17	2.3	67.07	2	2	2	2.17	2.3
Q8IR99|Q8IR99_DROME	+ +	32.47	1	1	1	1.72	1.4	37.68	1	1	1	1.72	1.4
B4YWW9|B4YWW9_DROME	- +							33.43	1	1	1	2.56	10.28
sp|Q9VS29-6|DSCL_DROME	+ -	34.21	1	1	1	0.62	0.44
E2QD16|E2QD16_DROME	+ +	114.38	5	5	5	2.87	3.76	41.94	1	1	1	0.57	0.96
Q9VQR9|Q9VQR9_DROME	+ +	56.88	2	2	2	2.99	5.04	87.36	3	3	3	4.48	6.93
Q7KMN4|Q7KMN4_DROME	+ -	80.27	2	2	2	2.41	5.49
E0R979|E0R979_DROME	+ +	186.61	20	19	19	13.19	13.16	241.41	57	29	29	20.14	26.33
A0APE6|A0APE6_DROME	+ -	78.41	4	3	3	12.5	11.41
Q9VMV5|Q9VMV5_DROME	+ +	245.87	53	38	38	20.65	25.15	256.94	77	42	42	22.83	26.13
O97468|O97468_DROME	+ +	106.79	4	4	4	8.7	7.72	111.94	4	4	4	8.7	7.72
sp|P52029|G6PI_DROME	+ -	46.35	1	1	1	1.82	2.69
Q9VMD5|Q9VMD5_DROME	+ +	38.62	1	1	1	1.79	1.64	59.97	2	2	2	3.57	3.27
A4V391|A4V391_DROME	- +							58.39	2	2	2	2.86	3.59
Q9VWG0|Q9VWG0_DROME	+ +	38.47	1	1	1	2.86	3.1	53.64	2	2	2	5.71	6.72
Q95U20|Q95U20_DROME	+ +	132.78	14	12	12	8.11	12	103.67	7	7	7	4.73	6.75
sp|Q9V727|ASX_DROME	+ -	40.69	1	1	1	0.98	0.72
B9UYC2|B9UYC2_DROME	+ +	79.28	3	2	2	6.45	5.58	71.75	3	2	2	6.45	5.58
Q8SXQ1|Q8SXQ1_DROME	+ +	62.5	2	2	2	3.7	5.19	47.91	1	1	1	1.85	2.59
sp|P41073|PEP_DROME	+ +	171.66	17	12	12	11.65	20.53	163.75	13	10	10	9.71	16.76
sp|Q8MLY8|RS8_DROME	+ +	103.59	9	4	4	8.16	24.52	102.01	10	5	5	10.2	29.33
sp|Q8IN81-7|FRU_DROME	+ +	72.54	2	2	2	2.9	3.2	67.07	2	2	2	2.9	3.2
Q9VSY2|Q9VSY2_DROME	- +							74.23	2	2	2	8.33	17.24
Q7JUN3|Q7JUN3_DROME	+ +	69.42	2	2	2	2.38	2.6	72.92	3	3	3	3.57	3.84
E2QD63|E2QD63_DROME	+ +	94.07	4	3	3	5.66	10.88	85.59	3	3	3	5.66	8.22
sp|Q9VA73|CMC_DROME	- +							58.93	2	2	2	2.56	2.73
Q0KI96|Q0KI96_DROME	+ +	87.28	3	3	3	6.38	6.36	42.1	1	1	1	2.13	1.82
Q9VJ77|Q9VJ77_DROME	+ -	60.11	2	2	2	2.38	2.8
sp|P40796|LA_DROME	+ +	83.47	3	3	3	3.95	8.72	40.49	1	1	1	1.32	3.08
Q9VVA4|Q9VVA4_DROME	+ -	35.3	1	1	1	0.42	0.61
Q8IH18|Q8IH18_DROME	+ +	99.44	5	5	5	4.46	6.24	143.58	9	8	8	7.14	9.41
A0A0B4KFZ9|A0A0B4KFZ9_DROME	+ +	87.29	6	4	4	16	38.83	68.41	3	2	2	8	19.42
Q86P01|Q86P01_DROME	+ -	49.18	1	1	1	1.2	1.92
sp|P20240|OTE_DROME	+ +	153.86	10	8	8	12.9	22.88	143.58	9	8	8	12.9	22.88
sp|Q9VUQ5|AGO2_DROME	- +							208.87	37	25	7	18.38	25.37
sp|Q9U915|KAD2_DROME	+ +	89.62	4	4	4	12.12	20	39.57	1	1	1	3.03	4.17
sp|P27619-2|DYN_DROME	+ -	82.87	3	3	3	2.83	3.49
Q8IQI0|Q8IQI0_DROME	+ +	110.61	6	5	5	5.56	4.95	105.83	7	6	6	6.67	5.49
sp|Q9VQF7|BACC_DROME	+ +	110.73	5	3	3	20	27.63	93.24	4	2	2	13.33	17.76
Q7K4D1|Q7K4D1_DROME	+ -	48.46	1	1	1	1.16	1.91
Q8IQZ6|Q8IQZ6_DROME	+ +	48.22	1	1	1	0.63	1.14	33.56	1	1	1	0.63	1.14
sp|Q9VKK1|EDC4_DROME	+ +	64.11	3	3	3	2.29	2.36	50.65	1	1	1	0.76	0.81
F6JQ95|F6JQ95_DROME	+ +	44.42	1	1	1	2.22	2.94	62.11	2	2	2	4.44	5.29
M9NED4|M9NED4_DROME	+ -	38.84	1	1	1	0.8	0.95
C7LA75|C7LA75_DROME	+ +	213.87	93	24	20	29.27	42.24	223.41	108	25	22	30.49	43.93
R4NTS1|R4NTS1_DROME	+ +	45.44	1	1	1	0.56	0.94	34.87	1	1	1	0.56	0.94
Q8IR86|Q8IR86_DROME	+ +	49.78	1	1	1	0.88	1.46	38.28	1	1	1	0.88	1.7
Q8IQW6|Q8IQW6_DROME	- +							87.77	5	5	5	5.15	8.74
sp|Q9VG09|YELF_DROME	+ +	86.72	5	3	3	6.52	7.23	103.23	7	4	4	8.7	9.09
Q9VIH1|Q9VIH1_DROME	+ -	57.56	2	2	2	9.52	8.54
Q95RJ7|Q95RJ7_DROME	+ -	30.71	1	1	1	2.56	4.96
sp|C4NYP8|F10A1_DROME	+ +	94.07	4	3	3	5.66	10.88	85.59	3	3	3	5.66	8.22
Q7KQM8|Q7KQM8_DROME	+ -	41.83	1	1	1	2.33	4.23
Q8MZ09|Q8MZ09_DROME	+ -	31.84	1	1	1	1.32	2.73
sp|Q03751-2|DNJC5_DROME	- +							42.76	1	1	1	5	3.95
sp|Q86BA1-3|MICAL_DROME	+ +	35.23	1	1	1	0.27	0.7	41.97	1	1	1	0.27	0.7
Q8STG9|Q8STG9_DROME	+ +	117.97	6	6	6	15.79	11.97	106.32	7	7	7	18.42	13.45
sp|Q00174|LAMA_DROME	+ +	50.68	1	1	1	0.3	0.32	142.69	11	10	10	3.05	2.77
E2QCY6|E2QCY6_DROME	+ -	90.57	3	3	3	7.32	5.09
B4F5F2|B4F5F2_DROME	+ -	31.78	1	1	1	4.55	3.17
A9YIQ3|A9YIQ3_DROME	- +							67.46	1	1	1	4.55	8.76
sp|P13607-5|ATNA_DROME	+ +	162.69	13	12	12	10.62	15.18	173.4	19	14	14	12.39	17.29
Q4QQB8|Q4QQB8_DROME	+ +	140.55	10	9	9	4.57	8.74	111.06	5	5	5	2.54	4.71
sp|P07207|NOTCH_DROME	+ +	87.08	2	2	2	1.03	1	93.71	3	3	3	1.54	1.33
sp|P20153|USP_DROME	+ -	57.77	3	3	3	5.17	4.92
M9PF04|M9PF04_DROME	- +							30.49	1	1	1	2.38	2.29
Q8IQM3|Q8IQM3_DROME	+ -	41.95	1	1	1	1.37	4.14
Q8MS69|Q8MS69_DROME	+ -	36.24	1	1	1	2	1.8
Q9Y134|Q9Y134_DROME	+ +	92.54	4	4	4	2.96	4.36	82.19	4	3	3	2.22	3.13
sp|Q7KQM6|GGYF1_DROME	+ +	62.28	2	2	2	1.18	1.33	77.86	5	5	5	2.94	3.05
sp|Q9V461|MCM6_DROME	+ +	33.71	1	1	1	1.02	0.98	29.42	1	1	1	1.02	0.86
sp|Q8IQV9|NU205_DROME	+ +	145.34	8	7	7	3.5	3.73	140.21	6	6	6	3	3.54
Q9W127|Q9W127_DROME	+ +	139.59	23	6	6	22.22	34.62	142.07	17	6	6	22.22	34.62
M9PFX0|M9PFX0_DROME	+ -	121.47	6	6	6	4.08	4.78
Q9VP27|Q9VP27_DROME	- +							67.7	2	2	2	1.41	1.72
Q7KTC7|Q7KTC7_DROME	+ -	157.35	14	13	13	8.02	9.95
sp|P49455|TPM4_DROME	+ +	51.64	1	1	1	1.72	2.51	48.22	1	1	1	1.72	2.51
Q7YZ99|Q7YZ99_DROME	+ +	89.32	3	3	3	0.98	2.82	76.82	3	2	2	0.65	2.17
Q7K0X9|Q7K0X9_DROME	+ -	43.57	1	1	1	3.12	5.32
M9PH59|M9PH59_DROME	+ +	97.04	4	4	4	16	36.56	56.19	1	1	1	4	12.9
M9PB96|M9PB96_DROME	- +							35.87	1	1	1	2.22	2.15
Q4AB31|Q4AB31_DROME	+ +	34.6	1	1	1	1.49	1.47	40.8	1	1	1	1.49	2.1
B1A1J5|B1A1J5_DROME	+ -	40.08	1	1	1	3.23	3.88
Q9VLD9|Q9VLD9_DROME	+ -	70.33	2	2	2	1.68	1.04
Q9VT68|Q9VT68_DROME	+ +	49.01	1	1	1	4.35	4.76	52.56	2	1	1	4.35	4.76
sp|P09180|RL4_DROME	+ +	135.53	16	8	8	9.41	17.71	150.14	17	9	9	10.59	25.44
E1JH68|E1JH68_DROME	+ -	35.47	1	1	1	1.19	2.27
Q8IMB8|Q8IMB8_DROME	+ -	46.56	1	1	1	1.72	1.87
sp|Q8T498-2|GAP2_DROME	+ +	48.22	1	1	1	0.65	1.16	33.56	1	1	1	0.65	1.16
Q95TU3|Q95TU3_DROME	- +							37.1	1	1	1	1.22	1.32
F3YDN3|F3YDN3_DROME	+ +	110.61	6	5	5	5.81	5.09	105.83	7	6	6	6.98	5.65
A8JRB8|A8JRB8_DROME	+ +	121.72	6	5	5	12.2	13.27	100.26	4	4	4	9.76	13.27
sp|P36872|2ABA_DROME	+ +	78.14	3	3	3	4.76	4.81	92.38	5	5	5	7.94	8.82
sp|P07764-2|ALF_DROME	- +							189.77	26	15	15	34.09	45.18
Q6NP42|Q6NP42_DROME	+ +	114.38	7	6	6	6.82	9.22	112.96	7	7	7	7.95	9.61
sp|Q9V431|API5_DROME	+ -	162.16	15	13	13	18.06	26.12
Q76NR0|Q76NR0_DROME	+ -	77.3	5	5	5	6.33	5.56
sp|Q05547|PP13_DROME	+ -	70.62	2	2	2	5.88	6.29
Q9U8Q0|Q9U8Q0_DROME	+ -	31.55	1	1	1	0.6	0.55
A0A0B4KFU0|A0A0B4KFU0_DROME	+ +	82.62	3	3	3	1.89	1.87	69.39	3	3	3	1.89	1.74
B7Z005|B7Z005_DROME	+ +	35.35	1	1	1	2.63	1.56	73.1	3	3	3	7.89	7.39
M9PEW1|M9PEW1_DROME	- +							41.89	1	1	1	5.26	3.88
Q9VAJ2|Q9VAJ2_DROME	+ +	124.13	8	6	6	15.79	23.31	80.8	3	3	3	7.89	10.12
F0JAP1|F0JAP1_DROME	+ +	117.97	6	6	6	18.18	13.48	106.32	7	7	7	21.21	15.13
C6SV44|C6SV44_DROME	+ +	164.46	39	8	8	18.6	24	179.84	46	11	11	25.58	30.67
Q9VK43|Q9VK43_DROME	+ -	55.33	1	1	1	2.17	3.46
H7BWR4|H7BWR4_DROME	+ -	58.68	1	1	1	1.59	2.25
Q9W3N9|Q9W3N9_DROME	+ +	111.95	7	5	5	11.11	15.37	100.98	6	4	4	8.89	10
Q58SM2|Q58SM2_DROME	- +							38	1	1	1	1.79	1.39
sp|Q9VQ79-1|AIFM1_DROME	+ +	161.01	8	7	7	8.54	13.8	190.36	18	12	12	14.63	20.77
sp|Q7KQZ4-2|LOLA3_DROME	+ +	102.57	3	3	3	4.92	6.09	74.65	3	2	2	3.28	3.97
A0A0B4K669|A0A0B4K669_DROME	+ -	30.37	1	1	1	0.63	0.74
M9NDA1|M9NDA1_DROME	+ +	120.83	5	5	5	3.57	4.63	121.32	5	5	5	3.57	4.63
Q95R61|Q95R61_DROME	+ +	89.17	3	3	3	5.08	16.13	46.51	1	1	1	1.69	4.19
A0A0B4KF86|A0A0B4KF86_DROME	+ +	72.3	3	3	3	3.95	2.7	65.04	2	2	2	2.63	3.29
sp|Q9VAW5|LARP_DROME	+ +	115.38	5	5	5	2.65	4.42	101.67	5	4	4	2.12	3.23
sp|Q9VN93|CPR1_DROME	+ +	70.34	3	2	2	2.6	3.58	76.41	3	2	2	2.6	3.58
Q8SXW1|Q8SXW1_DROME	+ -	37.38	2	1	1	7.69	17.86
A0A0B4KGR1|A0A0B4KGR1_DROME	+ +	29.4	1	1	1	0.63	0.45	32.52	1	1	1	0.63	0.77
sp|Q9W2Y3|NNRE_DROME	- +							58.95	1	1	1	4.76	7.83
C5I7C7|C5I7C7_DROME	+ +	66.41	3	2	2	0.97	3.51	37.1	1	1	1	0.48	0.75
sp|Q04047|NONA_DROME	+ +	36.74	1	1	1	1.11	2.86	28.1	1	1	1	1.11	2.86
Q7KM04|Q7KM04_DROME	- +							27.15	1	1	1	1.61	1.4
sp|Q9VA73-2|CMC_DROME	- +							58.93	2	2	2	2.56	2.79
A0A075BJ02|A0A075BJ02_DROME	- +							76.85	2	2	2	1.83	2.03
Q9VL93|Q9VL93_DROME	+ +	53.71	2	1	1	8.33	15.45	78.86	5	2	2	16.67	28.18
sp|Q9NGC3|CEG1A_DROME	+ +	71.85	3	3	3	2.91	2.51	85.03	4	4	4	3.88	3.72
M9PE74|M9PE74_DROME	+ +	246.94	40	33	33	20.25	19.57	236.14	39	30	30	18.4	17.14
L0MNA2|L0MNA2_DROME	- +							51.28	2	2	2	3.33	4.98
Q9V3D9|Q9V3D9_DROME	+ +	51.57	2	2	2	3.03	3.74	88.77	4	4	4	6.06	7.48
Q8MZI5|Q8MZI5_DROME	+ +	103.02	8	6	6	13.33	22.03	113.33	7	6	6	13.33	21.61
sp|Q9W5N2|RL38_DROME	+ +	75.72	6	3	3	15	38.57	74.7	8	3	3	15	38.57
Q9VW57|Q9VW57_DROME	- +							52.77	2	2	2	11.76	3.7
A0A0B4KF90|A0A0B4KF90_DROME	- +							50.47	1	1	1	1.96	2.21
A0ANV4|A0ANV4_DROME	+ -	75.92	3	3	3	6.67	9.5
Q9W3D6|Q9W3D6_DROME	+ +	68.7	3	2	2	2.38	4.51	61.15	3	2	2	2.38	4.66
Q9VB55|Q9VB55_DROME	+ +	131.09	7	6	6	3.35	5.21	108.29	4	4	4	2.23	2.73
sp|Q02645-2|HTS_DROME	+ +	125.36	6	6	6	6.06	9.05	118.61	10	7	7	7.07	9.19
sp|Q24134|NELFD_DROME	+ +	69.55	2	2	2	3.77	4.84	34.23	1	1	1	1.89	2.6
H1ZYH8|H1ZYH8_DROME	+ +	32.46	1	1	1	0.88	1.45	29.38	1	1	1	0.88	0.72
A0A0B4LI86|A0A0B4LI86_DROME	+ +	143.35	11	10	10	7.04	11.39	107.87	7	7	7	4.93	6.46
Q7KVL6|Q7KVL6_DROME	+ +	122.55	6	6	6	8.82	10.64	93.11	5	4	4	5.88	7.88
sp|P07764-3|ALF_DROME	- +							189.77	26	15	15	35.71	45.18
O44113|O44113_DROME	+ +	133.46	6	6	6	2.16	3.2	91.45	4	4	4	1.44	1.76
Q9VHI1|Q9VHI1_DROME	+ +	98.98	4	4	4	4.76	8.92	98	6	6	6	7.14	10.97
sp|Q9VIW3|RAGP1_DROME	+ +	95.86	3	3	3	5.88	6.21	102.79	4	3	3	5.88	6.21
Q9VNF5|Q9VNF5_DROME	+ +	50.58	2	2	2	4.55	3.88	64.08	2	2	2	4.55	3.88
sp|Q9VUC6|FRL_DROME	+ +	167.46	15	13	13	8.33	12.26	167.72	15	15	15	9.62	13.86
sp|Q9V333|KDM4A_DROME	+ -	47.44	1	1	1	1.61	2.02
A8WHD5|A8WHD5_DROME	+ +	103.35	3	3	3	2.7	6.08	102.09	3	3	3	2.7	6.54
E4NKH1|E4NKH1_DROME	+ +	44.39	1	1	1	1.01	1.16	58.83	3	2	2	2.02	2.85
sp|Q00637|SODM_DROME	+ +	139.64	16	7	7	26.92	31.34	138.39	13	7	7	26.92	31.34
sp|Q24246-4|DYIN_DROME	- +							52.68	2	2	2	3.23	3.04
A8WHK8|A8WHK8_DROME	+ +	69.97	2	2	2	5.71	10.79	83.8	3	3	3	8.57	12.95
A0A0B4JD57|A0A0B4JD57_DROME	- +							78.23	3	3	3	0.91	1.72
A0A0B4JCW4|A0A0B4JCW4_DROME	+ +	184.08	43	14	14	23.33	41.02	203.87	54	14	14	23.33	37.03
A1Z7K2|A1Z7K2_DROME	- +							35.26	1	1	1	1.47	1.61
Q9VK56|Q9VK56_DROME	+ -	157.35	14	13	13	8.12	9.94
Q9VEJ0|Q9VEJ0_DROME	+ +	109.68	10	6	6	21.43	26.07	113.51	12	6	6	21.43	24.36
X2J564|X2J564_DROME	+ +	68.25	2	2	2	1.55	2.02	39.18	1	1	1	0.78	0.83
Q86P87|Q86P87_DROME	+ -	49.24	1	1	1	1.37	1.82
Q9VU15|Q9VU15_DROME	+ -	28.01	1	1	1	2.56	5.3
A1ZAW6|A1ZAW6_DROME	+ -	45.98	1	1	1	5	6.45
sp|P29843|HSP7A_DROME	+ -	117.98	20	4	1	5.26	9.83
Q9VK60|Q9VK60_DROME	+ +	120.91	10	6	6	17.14	30.74	131.73	8	5	5	14.29	37.74
sp|Q9NFU0-2|FMR1_DROME	+ -	165.95	12	11	1	11.96	18.94
Q9VHB5|Q9VHB5_DROME	- +							39.55	1	1	1	1.45	2.09
I0DHK9|I0DHK9_DROME	+ +	64.22	3	3	3	4.62	4.47	105.96	5	5	5	7.69	8.95
Q9VPX6|Q9VPX6_DROME	+ +	44.97	1	1	1	1.35	1.15	85.7	4	4	4	5.41	4.21
D0Z767|D0Z767_DROME	+ +	41.57	1	1	1	2.33	2.94	69.2	2	2	2	4.65	4.5
sp|P07909-2|ROA1_DROME	+ +	137.72	9	6	4	14.29	19.78	130.42	8	6	5	14.29	19.78
sp|P48810|RB87F_DROME	+ +	173.07	28	11	9	25	36.1	161.74	24	9	8	20.45	32.73
A0A0F6QCP0|A0A0F6QCP0_DROME	+ +	95.86	3	3	3	1.56	3.04	91.78	3	3	3	1.56	2.87
sp|Q9VPH2|PRI2_DROME	+ -	53.13	1	1	1	1.35	2.63
sp|Q9VTG7-2|B3G2P_DROME	- +							43.87	1	1	1	2.78	2.85
sp|A1Z9E2|LIN54_DROME	+ +	96.03	4	4	4	3.81	6.63	109.87	6	6	6	5.71	9.26
M9PDH5|M9PDH5_DROME	+ -	34.96	1	1	1	0.58	0.96
B7Z138|B7Z138_DROME	+ +	54.85	1	1	1	0.75	0.82	42.71	1	1	1	0.75	0.82
A9UNB7|A9UNB7_DROME	+ +	33.93	1	1	1	3.23	6.07	33.39	1	1	1	3.23	3.57
Q9VID7|Q9VID7_DROME	+ +	116.19	10	5	5	15.15	22.22	124.77	9	6	6	18.18	27.24
A1YK77|A1YK77_DROME	+ +	124.12	8	8	8	6.61	7.08	104.51	6	6	6	4.96	5.25
sp|Q9VWW0-5|CREBB_DROME	+ +	44.48	1	1	1	4.17	3.2	42.1	1	1	1	4.17	3.2
Q8T060|Q8T060_DROME	- +							38.51	1	1	1	3.03	2.99
M9PD65|M9PD65_DROME	+ +	95.86	3	3	3	5.88	6.29	102.79	4	3	3	5.88	6.29
Q86NM8|Q86NM8_DROME	- +							33.8	1	1	1	1.52	2.31
Q95T37|Q95T37_DROME	+ +	38.38	1	1	1	5.26	3.16	30.76	1	1	1	5.26	3.16
Q9VIK1|Q9VIK1_DROME	- +							36.04	2	1	1	2.08	2.28
Q7K4C7|Q7K4C7_DROME	+ +	131.24	5	5	5	7.69	16.54	107.62	4	4	4	6.15	8.94
E2QC56|E2QC56_DROME	+ +	117.18	6	5	5	7.46	9.67	93.83	4	3	3	4.48	5.74
Q9VES0|Q9VES0_DROME	- +							52.47	1	1	1	0.81	3.13
sp|Q7JZM8|RM41_DROME	+ -	45.98	1	1	1	3.7	13.25
Q9VK69|Q9VK69_DROME	+ +	45.32	1	1	1	1.61	2.06	79.39	3	3	3	4.84	7.5
sp|P23226-3|MA205_DROME	+ +	199.36	19	14	14	15.73	15.99	190.55	26	17	17	19.1	18.06
Q7K0D3|Q7K0D3_DROME	+ +	121.28	8	7	7	13.21	25.27	110.85	7	5	5	9.43	19.57
A0A0B4KEM5|A0A0B4KEM5_DROME	+ -	52.77	1	1	1	0.71	0.86
M9NES4|M9NES4_DROME	+ -	69.56	2	2	2	1.17	0.93
sp|O76927-2|RS21_DROME	+ -	32.36	1	1	1	7.69	8.64
C8VUZ1|C8VUZ1_DROME	+ +	127.66	10	8	8	8.42	11.2	127.47	9	7	7	7.37	9.58
B6UY95|B6UY95_DROME	- +							42.92	1	1	1	1.43	1.91
Q0E8G1|Q0E8G1_DROME	+ +	111.11	4	4	4	5	5.35	88.16	3	3	3	3.75	3.6
X2JAF1|X2JAF1_DROME	+ +	45.2	1	1	1	0.3	0.76	43.73	1	1	1	0.3	0.76
E8NH29|E8NH29_DROME	+ +	137.72	9	6	4	12.5	18.18	130.42	8	6	5	12.5	18.18
A8IL95|A8IL95_DROME	+ -	41.18	1	1	1	0.55	1.16
A0A0B4K7N0|A0A0B4K7N0_DROME	+ +	44.21	1	1	1	0.58	0.8	40.79	1	1	1	0.58	0.57
E1JIM1|E1JIM1_DROME	+ +	114.38	5	5	5	5.88	6.3	41.94	1	1	1	1.18	1.6
Q9VXY3|Q9VXY3_DROME	+ +	78.38	3	3	3	6.12	8.44	44.41	1	1	1	2.04	2.81
Q8SY17|Q8SY17_DROME	- +							41.69	1	1	1	6.67	3.95
Q2EJQ7|Q2EJQ7_DROME	+ +	79.28	3	2	2	6.45	5.35	71.75	3	2	2	6.45	5.35
Q9U916|Q9U916_DROME	+ +	93.07	3	3	3	6	11.82	85.1	3	3	3	6	9.85
sp|P15330-2|DORS_DROME	- +							33.4	2	1	1	1.82	2.22
sp|Q9W0S7|SND1_DROME	+ +	107.06	5	5	5	4.03	5.08	154.65	13	12	12	9.68	11.66
sp|P54351|NSF2_DROME	+ +	63.84	2	2	2	2.13	3.59	49.47	2	2	2	2.13	3.59
A0A0B4K7Z5|A0A0B4K7Z5_DROME	- +							37.31	1	1	1	1.79	1.9
Q8IGH2|Q8IGH2_DROME	+ -	31.22	1	1	1	3.7	5.14
Q8IRV8|Q8IRV8_DROME	+ +	34.85	1	1	1	0.28	0.44	37.82	1	1	1	0.28	0.44
D0UY78|D0UY78_DROME	+ -	30.77	1	1	1	0.45	0.44
Q7K554|Q7K554_DROME	- +							37.41	1	1	1	1.45	2.36
M9NDP1|M9NDP1_DROME	+ +	97.05	5	2	2	15.38	32.58	84.24	5	2	2	15.38	32.58
A0A0B4LGZ5|A0A0B4LGZ5_DROME	+ +	85.52	5	3	3	8.11	16.3	79.71	3	3	3	8.11	16.3
Q9VZU8|Q9VZU8_DROME	- +							56.75	2	2	2	3.92	4.01
Q8SYA1|Q8SYA1_DROME	- +							41.67	1	1	1	1	1.16
A0A0B4KEE7|A0A0B4KEE7_DROME	+ +	47.88	1	1	1	0.65	1.14	36.65	1	1	1	0.65	1.14
sp|O01382|DRICE_DROME	+ +	78.8	2	2	2	6.06	7.67	71.69	2	2	2	6.06	7.67
sp|P21519|MAM_DROME	+ -	33.75	1	1	1	1.59	0.44
Q6AWP5|Q6AWP5_DROME	- +							56.58	1	1	1	1.15	1.43
H7BWS7|H7BWS7_DROME	+ +	58.68	1	1	1	1.61	2.25	94.97	4	4	4	6.45	6.92
H1UUG6|H1UUG6_DROME	- +							109.87	6	6	6	5.71	9.26
Q961C5|Q961C5_DROME	+ +	51.54	2	2	2	5.13	7.75	36.09	1	1	1	2.56	2.67
Q8IP91|Q8IP91_DROME	- +							31.71	1	1	1	1.79	2.13
sp|Q02926-2|RB97D_DROME	+ +	135.8	12	7	7	17.07	16.56	128.66	11	6	6	14.63	13.33
sp|Q9VF08|TIM16_DROME	+ -	81.27	2	2	2	8	19.86
Q5BI95|Q5BI95_DROME	+ -	38.01	1	1	1	1.56	1.65
Q9VA35|Q9VA35_DROME	+ -	155.8	7	6	6	9.38	19.08
X2JDY8|X2JDY8_DROME	- +							52.28	2	2	2	1.67	1.56
M9PHG2|M9PHG2_DROME	- +							35.5	1	1	1	1.02	1.37
sp|O76902|PKHF1_DROME	+ +	83.42	3	3	3	8.57	10.13	81.04	3	3	3	8.57	9.81
A1Z7P1|A1Z7P1_DROME	- +							49.11	2	2	2	2.82	3.53
sp|P20232|TFS2_DROME	+ +	80.86	2	2	2	3.77	9.9	77.16	2	2	2	3.77	9.9
sp|Q9I7I7|SIRT2_DROME	+ -	52.61	1	1	1	2.22	3.94
Q9VVU1|Q9VVU1_DROME	+ +	130.05	10	7	7	15.56	20.05	146.57	12	10	10	22.22	28.02
Q7KTC0|Q7KTC0_DROME	+ -	157.35	14	13	13	8.12	9.94
H1ZYI2|H1ZYI2_DROME	+ +	32.46	1	1	1	0.88	1.45	29.38	1	1	1	0.88	0.72
sp|Q9VLJ6|ACER_DROME	+ +	56.61	1	1	1	1.45	2.06	67.76	3	3	3	4.35	3.97
D3DMY5|D3DMY5_DROME	+ +	125.49	10	7	7	20.59	31.66	130.37	10	7	6	20.59	30.5
A0A1B2AKT8|A0A1B2AKT8_DROME	+ -	36.15	1	1	1	11.11	13.43
Q9VDK7|Q9VDK7_DROME	+ +	107.93	6	6	6	5.71	10.31	88.3	4	4	4	3.81	5.23
sp|Q8MUJ1|EIGER_DROME	+ +	34.81	1	1	1	2.22	2.17	44.76	1	1	1	2.22	1.93
sp|P46150-5|MOEH_DROME	- +							35.5	1	1	1	1.12	1.56
Q7JR91|Q7JR91_DROME	+ +	38.38	1	1	1	5.26	3.19	30.76	1	1	1	5.26	3.19
sp|P19109|DDX17_DROME	+ +	152.82	16	10	7	10	18.22	111.91	9	4	2	4	7.65
A0A0B4KH43|A0A0B4KH43_DROME	- +							41.27	1	1	1	2.33	2.63
Q9VXY5|Q9VXY5_DROME	+ +	48.79	1	1	1	11.11	10.23	48.44	4	2	2	22.22	32.95
A1A6X4|A1A6X4_DROME	+ +	96.88	4	4	4	6.45	13.75	75.05	7	4	4	6.45	13.75
Q9V406|Q9V406_DROME	+ +	95.61	4	4	4	7.27	6.81	34.44	1	1	1	1.82	1.27
sp|Q24535|SRF_DROME	+ +	43.11	1	1	1	2.38	3.56	47.02	1	1	1	2.38	3.56
A0ANZ0|A0ANZ0_DROME	+ +	148.09	11	8	8	9.52	21.37	118.97	5	5	5	5.95	12.75
Q7KRU8|Q7KRU8_DROME	+ +	147.37	22	6	6	26.09	40.98	140.43	24	5	5	21.74	34.15
sp|P04052|RPB1_DROME	+ +	158.47	15	14	13	6.93	7.84	35.59	1	1	1	0.5	0.48
Q9VAY2|Q9VAY2_DROME	+ +	136.04	12	10	9	9.09	13.21	140.02	14	11	10	10	12.71
E1JJN9|E1JJN9_DROME	+ -	28.03	1	1	1	0.3	0.35
Q7KK29|Q7KK29_DROME	+ -	44.73	1	1	1	1.1	1.09
Q6AWG5|Q6AWG5_DROME	- +							60.37	1	1	1	3.33	5.28
O97365|O97365_DROME	- +							34.8	1	1	1	3.12	2.63
R4HZM7|R4HZM7_DROME	+ -	52.61	1	1	1	2.13	3.63
Q9VBH8|Q9VBH8_DROME	- +							58.81	3	2	2	5	9.88
A0A0B4LHP1|A0A0B4LHP1_DROME	+ +	96.41	3	3	3	4.41	4.18	41.79	1	1	1	1.47	0.98
B6IDH0|B6IDH0_DROME	+ +	61.88	2	2	2	0.88	2.24	44.41	1	1	1	0.44	0.55
M9PC99|M9PC99_DROME	+ +	139.36	9	8	8	8.99	8.94	141.16	10	8	8	8.99	6.99
Q95SP1|Q95SP1_DROME	+ +	34.96	1	1	1	2.44	1.45	32.56	1	1	1	2.44	1.45
sp|Q9V6K1|TPP2_DROME	+ +	32.98	1	1	1	0.58	0.97	30.72	1	1	1	0.58	0.97
C6TP50|C6TP50_DROME	+ +	69.2	2	2	2	3.33	3.98	66.98	2	2	2	3.33	3.98
Q9VQ34|Q9VQ34_DROME	+ -	32.94	1	1	1	2.22	2.05
sp|Q9VGP6|PFD3_DROME	+ -	30.78	1	1	1	4	3.61
Q8IRI5|Q8IRI5_DROME	+ +	105.88	4	4	4	4.76	6.59	45.9	1	1	1	1.19	1.37
Q4QQ08|Q4QQ08_DROME	+ -	54.43	1	1	1	3.7	6.22
A0A0B4LHE7|A0A0B4LHE7_DROME	+ -	35.83	1	1	1	3.7	7.69
M9MRJ4|M9MRJ4_DROME	+ +	91.39	3	3	3	0.24	0.29	103.93	5	5	5	0.4	0.49
Q9VJJ1|Q9VJJ1_DROME	- +							38.06	1	1	1	4.17	8.47
D0IQL0|D0IQL0_DROME	+ -	54.61	1	1	1	1.05	1.61
Q9XZ53|Q9XZ53_DROME	- +							49.73	2	2	2	2.78	1.94
B7Z131|B7Z131_DROME	- +							33.19	1	1	1	0.83	0.81
sp|Q24246-12|DYIN_DROME	- +							52.68	2	2	2	3.12	2.91
sp|Q27415|NLP_DROME	+ +	111	17	4	4	20	29.61	99.91	16	4	4	20	27.63
A0A0B4KFB8|A0A0B4KFB8_DROME	+ +	99.13	4	4	4	1.96	4.19	27.19	1	1	1	0.49	0.62
Q8T6I0|Q8T6I0_DROME	+ +	161.45	22	14	14	18.67	26.78	161.11	17	11	11	14.67	23.6
A0A0B4LEF8|A0A0B4LEF8_DROME	+ +	33.19	1	1	1	0.74	0.96	30.91	1	1	1	0.74	0.96
Q7JZD3|Q7JZD3_DROME	+ +	162.02	38	9	9	28.12	45.7	162.52	37	9	9	28.12	41.24
X2JEC6|X2JEC6_DROME	+ +	54.85	1	1	1	0.7	0.69	42.71	1	1	1	0.7	0.69
B7YZY9|B7YZY9_DROME	- +							41.79	1	1	1	0.96	1.05
M9PHG0|M9PHG0_DROME	+ +	65.68	2	2	2	1.09	2.24	37.24	1	1	1	0.55	0.7
M9NFA7|M9NFA7_DROME	- +							36.34	1	1	1	0.51	0.44
Q8MR94|Q8MR94_DROME	+ +	127.54	6	6	6	6.52	7.19	129.66	8	8	7	8.7	9.28
Q3ZAP4|Q3ZAP4_DROME	- +							41.27	1	1	1	2.04	2.47
Q7JR61|Q7JR61_DROME	+ -	92.27	3	3	3	5.66	6.83
C5I7A3|C5I7A3_DROME	+ +	66.41	3	2	2	0.96	3.43	37.1	1	1	1	0.48	0.74
Q8IGV1|Q8IGV1_DROME	+ +	197.63	23	20	20	11.17	20.47	166.62	19	15	15	8.38	13.2
Q7KQ58|Q7KQ58_DROME	+ -	39.94	1	1	1	0.71	0.98
M9NES6|M9NES6_DROME	+ +	34.85	1	1	1	0.25	0.38	37.82	1	1	1	0.25	0.38
Q32KE6|Q32KE6_DROME	+ +	116.6	6	4	4	12.9	16.87	54.62	1	1	1	3.23	3.61
C3KGJ2|C3KGJ2_DROME	+ -	49.16	1	1	1	1.43	0.96
sp|Q9VRH6|GUF1_DROME	+ -	49.18	1	1	1	1.18	1.87
M9NEL3|M9NEL3_DROME	+ +	198.77	16	15	15	2.94	4.18	121.92	6	6	6	1.17	1.73
sp|Q9GQQ0|SPIN_DROME	- +							81.36	2	2	2	5	3.97
A0A0B4JD46|A0A0B4JD46_DROME	+ +	177.73	29	9	9	34.62	57.58	184.44	39	9	9	34.62	57.58
Q960T6|Q960T6_DROME	- +							28.26	1	1	1	0.56	0.66
Q9VC28|Q9VC28_DROME	- +							27.02	1	1	1	4.17	4.44
Q8IP80|Q8IP80_DROME	- +							43.69	1	1	1	1.96	2.62
A0A0B4LFD2|A0A0B4LFD2_DROME	+ +	215.18	53	25	25	28.41	38.78	246.39	95	32	32	36.36	44.61
Q8IHE7|Q8IHE7_DROME	+ +	47.31	2	2	2	2.9	2.63	33.74	1	1	1	1.45	1.58
A9UNE9|A9UNE9_DROME	+ -	43.77	1	1	1	1.89	1.99
A0A0B4K6A3|A0A0B4K6A3_DROME	+ +	152.82	16	10	7	15.62	27.7	111.91	9	4	2	6.25	11.63
Q8T987|Q8T987_DROME	+ +	105.88	4	4	4	5.33	8.1	45.9	1	1	1	1.33	1.68
E1JJA4|E1JJA4_DROME	+ +	82.87	3	3	3	2.73	3.28	53.71	2	2	2	1.82	2.72
Q8IPG9|Q8IPG9_DROME	+ +	58.47	1	1	1	3.33	4.53	83.5	2	2	2	6.67	8.3
D5AEL0|D5AEL0_DROME	- +							163.75	13	10	10	9.71	16.76
sp|P48148|RHO1_DROME	+ +	106.39	5	5	5	17.24	27.6	38.02	1	1	1	3.45	5.21
U3PXA7|U3PXA7_DROME	+ +	34.08	1	1	1	0.83	0.81	61.53	3	3	3	2.5	3.05
B3STH2|B3STH2_DROME	+ -	41.18	1	1	1	0.67	1.16
Q9VBC4|Q9VBC4_DROME	+ -	70.42	2	2	2	2.82	4.29
M9PDZ5|M9PDZ5_DROME	+ -	49.16	1	1	1	1.43	0.95
Q7YZB2|Q7YZB2_DROME	+ +	54.8	1	1	1	0.54	1.12	111.81	6	5	5	2.69	4.02
sp|Q9VIS1|CDGAP_DROME	- +							41.93	1	1	1	0.49	0.71
C6TP91|C6TP91_DROME	+ -	30.09	1	1	1	5.26	5.33
Q960D3|Q960D3_DROME	+ +	151.1	9	8	4	11.11	22.33	146.36	9	7	7	9.72	19.66
Q6NLJ9|Q6NLJ9_DROME	+ +	96.45	2	2	2	15.38	38.64	72.15	2	1	1	7.69	23.86
A8JNJ9|A8JNJ9_DROME	+ +	85.74	4	3	3	2.59	2.12	108.74	5	5	5	4.31	3.2
F0JAG1|F0JAG1_DROME	+ +	37.72	1	1	1	5	6.37	60.86	4	2	2	10	10.29
Q7JNE1|Q7JNE1_DROME	+ -	106.36	6	5	5	10.42	16.18
M9PFP3|M9PFP3_DROME	+ -	37.5	1	1	1	1.11	1.14
H6QXJ8|H6QXJ8_DROME	+ -	52.77	1	1	1	0.73	0.88
F6JQA2|F6JQA2_DROME	+ +	44.42	1	1	1	2.22	2.94	62.11	2	2	2	4.44	5.29
Q8SYI0|Q8SYI0_DROME	- +							41.51	1	1	1	2.27	3.23
Q9V3F8|Q9V3F8_DROME	+ +	65.1	2	2	2	8	8.93	38.32	1	1	1	4	3.21
Q9V9T9|Q9V9T9_DROME	+ +	58.46	1	1	1	1.35	1.6	74.75	2	2	2	2.7	2.77
Q9VF70|Q9VF70_DROME	+ +	39.85	1	1	1	3.12	3.85	42.73	1	1	1	3.12	3.85
A0A0B4JD18|A0A0B4JD18_DROME	+ -	31.11	1	1	1	1.47	1.71
A0A0B4K7S0|A0A0B4K7S0_DROME	- +							80.28	4	4	4	1.43	1.41
sp|P04146-2|COPIA_DROME	+ +	30.37	1	1	1	1.64	2.35	40.61	1	1	1	1.64	2.35
A0A126GUS6|A0A126GUS6_DROME	+ +	35.23	1	1	1	0.27	0.7	41.97	1	1	1	0.27	0.7
Q9VYG8|Q9VYG8_DROME	+ -	31.78	1	1	1	4.35	3.17
A0A0B4KG68|A0A0B4KG68_DROME	+ +	51.64	1	1	1	2.13	5.2	48.22	1	1	1	2.13	5.2
sp|Q9W0T1-2|NU301_DROME	+ +	150.72	13	12	12	3.64	6.64	121.54	8	8	8	2.42	4.53
Q9VQ94|Q9VQ94_DROME	+ +	139.36	9	8	8	10	9.22	141.16	10	8	8	10	7.21
sp|Q9V6Y3|RT16_DROME	- +							46.81	1	1	1	5.26	8.53
Q9VYE9|Q9VYE9_DROME	+ +	102.85	4	3	3	4.69	13.32	93.02	3	3	3	4.69	13.32
sp|Q9VUQ5-2|AGO2_DROME	- +							208.87	37	25	7	18.8	25.31
B6UYA4|B6UYA4_DROME	- +							42.92	1	1	1	1.47	1.91
Q7KUA4|Q7KUA4_DROME	+ +	80.03	2	2	2	2.25	3.57	56.39	2	2	2	2.25	3.43
A0A0B4KFX5|A0A0B4KFX5_DROME	+ -	87.28	6	4	4	9.76	13.72
Q9BII5|Q9BII5_DROME	+ -	54.61	1	1	1	1.05	1.61
sp|Q9VXT5|C19L2_DROME	- +							28.69	2	1	1	0.81	1.46
Q9W403|Q9W403_DROME	+ -	74.12	3	3	3	6.38	6.58
Q8MZ73|Q8MZ73_DROME	- +							42.24	2	2	1	7.14	5.93
A0A0B4LGC6|A0A0B4LGC6_DROME	+ +	94.14	3	3	3	8.33	13.54	109.96	5	5	5	13.89	19.44
B4F5U4|B4F5U4_DROME	+ +	41.92	1	1	1	3.57	4.02	39.29	1	1	1	3.57	4.02
M9PC73|M9PC73_DROME	- +							27.63	1	1	1	0.68	0.69
C7LA69|C7LA69_DROME	- +							105.29	7	5	5	7.81	16.77
Q7K3M5|Q7K3M5_DROME	+ +	139.22	8	8	8	8.89	13.58	122.03	7	7	7	7.78	10.84
sp|Q8IN81-6|FRU_DROME	+ +	72.54	2	2	2	2.67	2.79	67.07	2	2	2	2.67	2.79
Q960F2|Q960F2_DROME	- +							35.12	1	1	1	1.92	2.5
E6PBX0|E6PBX0_DROME	- +							52.68	2	2	2	3.23	2.96
B6IDT0|B6IDT0_DROME	+ +	125.8	9	7	7	18.92	34.71	92.98	4	4	4	10.81	19.41
A0A0B4K6U6|A0A0B4K6U6_DROME	- +							122.37	9	4	4	9.52	16.56
sp|Q9VLM8|SYAC_DROME	+ +	65.15	2	2	2	1.64	1.76	79.74	3	3	3	2.46	2.9
sp|Q9VDD1|DDRGK_DROME	- +							35.8	1	1	1	1.96	3.24
X2JDP6|X2JDP6_DROME	+ +	145.16	11	7	7	9.59	18.11	108.1	7	5	5	6.85	8.64
Q8IGY1|Q8IGY1_DROME	+ +	51.64	1	1	1	0.83	1.83	48.22	1	1	1	0.83	1.83
sp|Q7KRY7-2|LAP4_DROME	+ -	47.15	1	1	1	0.62	0.63
Q7KSW3|Q7KSW3_DROME	- +							49.55	1	1	1	3.23	5.91
A9YI89|A9YI89_DROME	+ -	31.34	1	1	1	6.67	4.91
M9PFE4|M9PFE4_DROME	- +							36.22	1	1	1	1.52	1.37
Q9VRQ2|Q9VRQ2_DROME	+ +	44.76	1	1	1	4.55	3.86	45.4	1	1	1	4.55	3.86
L0CPK9|L0CPK9_DROME	+ +	60.2	2	2	2	4.65	11.92	59.02	2	2	2	4.65	11.26
sp|Q9V3A6|ERO1L_DROME	+ +	68.58	3	2	2	3.51	5.18	33.26	1	1	1	1.75	1.45
Q7K3Z8|Q7K3Z8_DROME	+ +	33.36	1	1	1	2.5	2.06	29	1	1	1	2.5	2.06
sp|Q8T3U2|RS23_DROME	+ +	109.25	5	5	5	15.62	41.96	89.1	4	3	3	9.38	20.28
A0A0B4KGL6|A0A0B4KGL6_DROME	- +							43.29	2	1	1	2.78	4.43
sp|C0HKA0|RS14A_DROME	+ +	94.38	6	3	3	10.71	23.84	99.2	7	3	3	10.71	23.84
A8JNN1|A8JNN1_DROME	+ -	42.03	1	1	1	0.55	1.41
E1JHV7|E1JHV7_DROME	+ +	150.72	13	12	12	4.67	8.23	121.54	8	8	8	3.11	5.61
Q7KVP9|Q7KVP9_DROME	+ -	37.45	1	1	1	1.1	1.3
A0A0B4KEY9|A0A0B4KEY9_DROME	+ +	82.62	3	3	3	1.95	1.9	69.39	3	3	3	1.95	1.76
sp|Q86S05-2|LIG_DROME	+ +	193.41	21	10	10	12.5	13.63	165.31	14	8	8	10	10.65
sp|P42284-3|LOLA2_DROME	+ +	102.57	3	3	3	6.52	8.3	74.65	3	2	2	4.35	5.41
Q7K511|Q7K511_DROME	+ +	51.4	1	1	1	1.72	2.63	48.6	1	1	1	1.72	2.63
C9QP47|C9QP47_DROME	- +							178.67	36	14	14	14.74	24.06
sp|P29327|RS6_DROME	+ +	51.83	8	1	1	1.54	4.84	89.39	4	3	3	4.62	14.11
B7Z0T5|B7Z0T5_DROME	+ +	148.13	13	11	11	9.82	13.72	109.89	6	6	6	5.36	7.39
sp|P41572|6PGD_DROME	+ +	42.1	1	1	1	1.96	1.66	38.64	1	1	1	1.96	1.66
M9PET3|M9PET3_DROME	+ +	111.11	4	4	4	4.94	5.3	88.16	3	3	3	3.7	3.57
C4IY11|C4IY11_DROME	+ +	35.89	1	1	1	2.56	2.74	69.36	2	2	2	5.13	5.82
sp|P04146|COPIA_DROME	+ +	30.37	1	1	1	0.51	0.71	40.61	1	1	1	0.51	0.71
O44432|O44432_DROME	+ -	60.79	2	2	2	3.57	5.38
sp|Q9W3Y4|GA2PE_DROME	+ +	110.67	5	5	5	4.46	6.86	81.24	3	3	3	2.68	3.99
sp|P25161|PSMD3_DROME	+ +	40	1	1	1	1.33	2.23	67.49	2	2	2	2.67	4.25
X2JIR4|X2JIR4_DROME	- +							33.19	1	1	1	0.76	0.74
Q7KTC9|Q7KTC9_DROME	+ -	157.35	14	13	13	8.02	9.95
A1ZBW0|A1ZBW0_DROME	+ +	125.9	7	7	7	14	17.53	104.36	5	5	5	10	13.35
Q6NNA8|Q6NNA8_DROME	+ -	34.6	1	1	1	2.38	2.52
D0UY97|D0UY97_DROME	+ -	30.77	1	1	1	0.45	0.44
A0A0B4LGZ6|A0A0B4LGZ6_DROME	+ +	121.18	7	7	7	2.26	2.74	84.24	4	4	4	1.29	1.73
Q9Y0Y5|Q9Y0Y5_DROME	+ +	42.42	1	1	1	3.85	2.94	56.78	2	2	2	7.69	7.84
A0A0B4K7C4|A0A0B4K7C4_DROME	+ +	34.6	1	1	1	1.43	1.41	40.8	1	1	1	1.43	2.02
sp|Q27597|NCPR_DROME	+ +	172.79	15	12	12	14.29	22.09	146.99	8	7	7	8.33	12.52
A0A0B4KFA6|A0A0B4KFA6_DROME	+ -	108.46	5	4	4	7.02	12.52
M9PB68|M9PB68_DROME	+ +	70.02	2	2	2	0.4	0.7	114.13	7	7	7	1.38	1.79
Q8IPW1|Q8IPW1_DROME	+ +	65.4	2	2	2	2.04	5.09	69.62	2	2	2	2.04	4.22
sp|P48423|GAP1_DROME	+ +	37.38	1	1	1	0.77	0.86	84.31	3	3	3	2.31	2.41
M9PCD6|M9PCD6_DROME	+ +	54.69	1	1	1	2.22	3.97	79.16	4	2	2	4.44	6.7
C6SUW9|C6SUW9_DROME	+ -	75.29	2	2	2	6.06	9.92
sp|Q86S05-3|LIG_DROME	+ +	193.41	21	10	10	12.99	13.74	165.31	14	8	8	10.39	10.74
Q9V4B6|Q9V4B6_DROME	+ +	29.81	1	1	1	0.81	0.75	44.66	1	1	1	0.81	0.75
Q4H2F7|Q4H2F7_DROME	+ -	72.98	2	2	2	2.82	3.14
Q8MT29|Q8MT29_DROME	+ +	110.77	5	5	5	6.76	9.17	134.56	12	10	10	13.51	15.62
Q7PLS1|Q7PLS1_DROME	+ +	90.88	6	3	3	7.14	10.89	32.61	1	1	1	2.38	2.01
Q8IGK2|Q8IGK2_DROME	+ -	76.75	2	2	2	4.35	5.57
sp|Q9VVI9|CHMP5_DROME	+ +	64.38	2	2	2	6.45	7.52	60.83	2	2	2	6.45	7.52
A9YI87|A9YI87_DROME	+ -	31.34	1	1	1	6.25	4.74
sp|Q9Y113|NELFB_DROME	+ +	55.06	2	2	2	2.78	3.2	35.91	1	1	1	1.39	1.85
sp|Q9U1H9|NXF1_DROME	- +							69.83	2	2	2	2.2	3.12
A0A0B4KI24|A0A0B4KI24_DROME	+ +	111	17	4	4	20	29.61	99.91	16	4	4	20	27.63
Q9VN51|Q9VN51_DROME	+ +	124.73	7	7	7	5.26	5.22	143.24	10	10	10	7.52	7.99
A1Z968|A1Z968_DROME	+ +	157.01	13	12	12	6.49	10.35	187.09	13	11	11	5.95	11.36
M9NF14|M9NF14_DROME	+ +	32.47	1	1	1	1.61	1.25	37.68	1	1	1	1.61	1.25
sp|Q8MUJ1-2|EIGER_DROME	- +							44.76	1	1	1	2.22	1.96
Q9V9W2|Q9V9W2_DROME	+ +	96.73	4	4	4	6.56	14.81	104.31	6	6	6	9.84	20.99
Q6NQX0|Q6NQX0_DROME	+ -	40.69	1	1	1	0.98	0.77
sp|Q24246-5|DYIN_DROME	- +							52.68	2	2	2	3.23	2.95
Q4AB57|Q4AB57_DROME	+ -	49.23	3	2	1	8	12.9
Q8T9C2|Q8T9C2_DROME	+ +	31.12	1	1	1	2.08	1.65	34.74	1	1	1	2.08	1.65
D5AEJ5|D5AEJ5_DROME	+ -	76.56	2	2	2	4.26	8.81
C8VV04|C8VV04_DROME	- +							47.14	1	1	1	1.11	1.02
Q9VZF1|Q9VZF1_DROME	+ +	54.62	2	2	2	3.85	3.63	59.76	2	2	2	3.85	3.82
Q9VG32|Q9VG32_DROME	+ +	58.68	1	1	1	1.25	1.71	94.97	4	4	4	5	5.27
A0ANL8|A0ANL8_DROME	+ -	57.56	2	2	2	10	8.54
E1JGN7|E1JGN7_DROME	+ +	125.9	7	7	7	15.22	17.85	104.36	5	5	5	10.87	13.59
Q8T0T0|Q8T0T0_DROME	+ +	89.37	4	4	4	2.37	3.3	140.96	9	8	8	4.73	7.09
A1Z7P8|A1Z7P8_DROME	+ -	78.31	2	2	2	4.08	5.13
Q9VJZ4|Q9VJZ4_DROME	- +							54.68	2	2	2	7.14	11.81
sp|P25172|SUZ2_DROME	+ -	52.77	1	1	1	0.73	0.88
Q9VPM7|Q9VPM7_DROME	+ +	129.74	8	7	7	9.33	15.74	103.45	3	3	3	4	9.51
sp|Q9V5M3-3|LOLA6_DROME	+ +	102.57	3	3	3	4.62	5.58	74.65	3	2	2	3.08	3.63
Q9VWA0|Q9VWA0_DROME	+ +	51.5	2	2	2	1.74	1.37	31.82	1	1	1	0.87	0.48
X2JEJ0|X2JEJ0_DROME	+ +	79.49	4	3	3	4.48	10.16	79.98	4	4	4	5.97	12.34
Q9VH65|Q9VH65_DROME	+ -	76.75	2	2	2	4.26	5.57
Q9VWL4|Q9VWL4_DROME	+ +	68.42	2	2	2	2.33	4.79	35	1	1	1	1.16	2.68
A0A0B4KHH6|A0A0B4KHH6_DROME	- +							57.63	2	2	2	2.67	4.47
sp|Q8IN81-8|FRU_DROME	+ +	72.54	2	2	2	2.7	3.31	67.07	2	2	2	2.7	3.31
Q8IH52|Q8IH52_DROME	+ -	72.21	2	2	2	2.44	3.6
Q9V455|Q9V455_DROME	- +							27.04	1	1	1	2.13	1.56
Q9W5W8|Q9W5W8_DROME	+ -	41.83	1	1	1	3.23	2.88
Q9VTW8|Q9VTW8_DROME	- +							27.01	1	1	1	0.93	0.77
sp|P16378|GNAO_DROME	+ +	42.32	1	1	1	2.33	3.11	32.95	1	1	1	2.33	2.26
Q4H2F9|Q4H2F9_DROME	+ -	72.98	2	2	2	2.9	3.22
X2JDK9|X2JDK9_DROME	+ +	34.85	1	1	1	0.29	0.45	37.82	1	1	1	0.29	0.45
Q9VSK5|Q9VSK5_DROME	+ -	29.75	1	1	1	0.64	0.45
D9IQD6|D9IQD6_DROME	+ +	164.51	16	12	12	2.78	9.34	174.77	24	14	14	3.25	10.91
A4V3J5|A4V3J5_DROME	+ +	137.72	9	6	4	14.29	19.73	130.42	8	6	5	14.29	19.73
A0A0B4LG95|A0A0B4LG95_DROME	+ +	94.14	3	3	3	6.98	10.05	109.96	5	5	5	11.63	14.43
Q9W1M9|Q9W1M9_DROME	+ -	54.94	1	1	1	2.63	3.69
C7LAG1|C7LAG1_DROME	+ -	46.12	1	1	1	1.16	1.46
sp|Q9V6B9|NUP54_DROME	+ +	38.96	1	1	1	1.85	1.48	45.69	1	1	1	1.85	1.48
Q8I9J6|Q8I9J6_DROME	+ +	77.76	4	3	3	3.06	3.67	109.83	6	6	6	6.12	6.45
L0CRF4|L0CRF4_DROME	+ +	60.2	2	2	2	4.76	11.92	59.02	2	2	2	4.76	11.26
sp|Q9VN25|EIF3A_DROME	+ +	160.31	17	17	17	7.52	14.3	151.03	16	14	14	6.19	11.84
L0CR44|L0CR44_DROME	+ +	60.2	2	2	2	4.76	11.92	59.02	2	2	2	4.76	11.26
C0MLC9|C0MLC9_DROME	+ -	31.78	1	1	1	4.35	3.17
sp|A1Z7G7-2|LPHN_DROME	- +							29.29	1	1	1	0.74	0.55
M9NF89|M9NF89_DROME	+ -	52.78	2	2	2	3.77	3.75
Q9VYU5|Q9VYU5_DROME	+ +	35.89	1	1	1	2.78	3.01	69.36	2	2	2	5.56	6.39
A0A0B4LFD9|A0A0B4LFD9_DROME	+ +	109.25	5	5	5	15.62	41.96	89.1	4	3	3	9.38	20.28
sp|Q9W401|CISY_DROME	+ +	69.2	2	2	2	3.7	4.31	66.98	2	2	2	3.7	4.31
sp|P41092|RL27A_DROME	+ +	35.14	2	1	1	2.86	6.04	54.82	8	2	2	5.71	11.41
A8JUY0|A8JUY0_DROME	+ +	130.47	7	6	6	5.26	7.65	92.29	4	3	3	2.63	3.93
Q8IRB9|Q8IRB9_DROME	- +							50.1	1	1	1	0.66	1.32
sp|Q24472|RBF_DROME	+ -	62.54	3	2	2	2.04	2.96
A0A1B2AJL4|A0A1B2AJL4_DROME	+ +	60.2	2	2	2	5.13	11.61	59.02	2	2	2	5.13	10.97
sp|Q9I7T7|LAR4_DROME	+ +	165.54	10	9	9	9.78	8.16	120.79	6	5	5	5.43	4.96
sp|P29742|CLH_DROME	+ +	91.48	4	4	4	2.23	2.44	169.91	14	13	13	7.26	9.59
L0MLJ3|L0MLJ3_DROME	+ +	46.56	1	1	1	1.2	1.3	31.3	1	1	1	1.2	1.19
Q7KSM5|Q7KSM5_DROME	+ -	75.92	3	3	3	6.67	9.5
M9PDL8|M9PDL8_DROME	+ -	65.06	2	2	2	1.18	1.22
sp|Q9VRL2|GOSR2_DROME	- +							74.27	2	2	2	6.9	10.19
Q8SY88|Q8SY88_DROME	- +							27.74	1	1	1	4.17	4
A1Z6H6|A1Z6H6_DROME	+ +	41.28	1	1	1	1.28	1.86	29.58	1	1	1	1.28	1
Q8IGT4|Q8IGT4_DROME	- +							61	2	2	2	1.87	2.88
D0IQG1|D0IQG1_DROME	+ +	29.4	1	1	1	2.38	1.68	32.52	1	1	1	2.38	2.88
Q9GQN3|Q9GQN3_DROME	+ +	87.28	3	3	3	6.67	6.24	42.1	1	1	1	2.22	1.78
A0A0B4KG96|A0A0B4KG96_DROME	+ -	31.84	1	1	1	1.14	2.18
A0APE4|A0APE4_DROME	+ +	78.41	4	3	3	12	11.41	92.89	9	4	4	16	15.97
Q9W4Y4|Q9W4Y4_DROME	+ +	34.85	1	1	1	0.26	0.41	37.82	1	1	1	0.26	0.41
sp|Q9VJE5-2|CL190_DROME	+ +	157.48	12	12	12	5.53	9.3	151.43	13	12	12	5.53	7.82
A8B8F0|A8B8F0_DROME	+ -	86.17	4	4	4	2.8	4.62
sp|P26017|PC_DROME	+ +	35.62	1	1	1	1.75	2.56	36.57	1	1	1	1.75	2.56
X2JKH9|X2JKH9_DROME	+ -	49.82	2	2	2	0.48	0.66
sp|Q9VMD9|TIG_DROME	- +							89.53	4	4	4	1.5	1.78
B3STH0|B3STH0_DROME	+ -	41.18	1	1	1	0.66	1.16
A1Z8L8|A1Z8L8_DROME	- +							63.94	2	2	2	10	7.95
Q7KN97|Q7KN97_DROME	+ +	275.93	313	56	56	40.58	55.72	295.56	571	58	58	42.03	58.68
A0A0B4KGZ7|A0A0B4KGZ7_DROME	+ -	87.28	6	4	4	8.89	10.81
A0A0B4LGV6|A0A0B4LGV6_DROME	+ +	43.26	1	1	1	2.38	6.75	55.63	1	1	1	2.38	6.75
sp|Q9V597|RL31_DROME	+ +	113.2	6	6	6	20.69	46.77	103.39	5	4	4	13.79	31.45
A0A075BLM7|A0A075BLM7_DROME	- +							76.85	2	2	2	1.83	2.01
A1ZBL5|A1ZBL5_DROME	+ +	39.84	1	1	1	0.93	1.05	73.44	3	3	3	2.78	2.94
sp|Q8MLV1-2|LBR_DROME	+ +	35.66	1	1	1	1.22	2.51	49.12	1	1	1	1.22	1.68
T2GG67|T2GG67_DROME	+ -	30.57	1	1	1	0.91	0.88
A4V4T4|A4V4T4_DROME	- +							52.68	2	2	2	3.23	2.95
A0A0E3X848|A0A0E3X848_DROME	+ +	95.86	3	3	3	5.88	6.21	102.79	4	3	3	5.88	6.21
Q9VUM1|Q9VUM1_DROME	+ +	58.58	1	1	1	1.47	2.2	50.46	1	1	1	1.47	2.2
A0A126GUS7|A0A126GUS7_DROME	+ -	165.95	12	11	1	11.96	18.94
A1Z942|A1Z942_DROME	- +							167.4	29	11	11	15.71	26.54
Q86NW4|Q86NW4_DROME	+ +	55.36	1	1	1	2.22	2.97	76.24	3	3	3	6.67	8.45
sp|Q9NJH0|EF1G_DROME	+ +	188.96	60	15	15	26.32	35.73	201.43	65	18	18	31.58	41.07
Q9W277|Q9W277_DROME	- +							56.58	1	1	1	1.18	1.46
Q7K126|Q7K126_DROME	+ +	80.9	3	3	3	3.61	3.67	80.54	3	3	3	3.61	4.03
O44434|O44434_DROME	+ -	51.31	1	1	1	2	3.15
Q8T0B0|Q8T0B0_DROME	- +							39.32	1	1	1	1.67	1.66
A4V3H1|A4V3H1_DROME	+ +	135.8	12	7	7	17.07	16.35	128.66	11	6	6	14.63	13.16
Q6NP06|Q6NP06_DROME	+ -	43.69	1	1	1	1.09	1.07
Q7KV27|Q7KV27_DROME	- +							155.29	14	11	11	15.71	24.3
A0A0B4K7G4|A0A0B4K7G4_DROME	+ +	136.07	10	10	10	12.5	21.03	141.7	11	9	9	11.25	17.9
I1V4X5|I1V4X5_DROME	+ -	68.05	2	2	2	1.4	2.66
F6J9P5|F6J9P5_DROME	- +							33.43	1	1	1	2.27	9.24
Q9VSD9|Q9VSD9_DROME	+ +	80.03	2	2	2	2.3	3.57	56.39	2	2	2	2.3	3.43
A0A075BLM0|A0A075BLM0_DROME	- +							76.85	2	2	2	1.83	2.01
A0A0S0WGQ9|A0A0S0WGQ9_DROME	+ +	76.3	2	2	2	0.73	0.94	56.02	1	1	1	0.36	0.44
sp|Q9V3J4|SEC13_DROME	+ +	108.69	5	4	4	13.79	12.64	105.34	5	4	4	13.79	12.08
Q6NP57|Q6NP57_DROME	+ +	88.18	5	5	5	2.55	2.47	87.77	5	5	5	2.55	2.59
Q95PE4|Q95PE4_DROME	+ -	41.99	1	1	1	3.45	6.17
Q8IPN1|Q8IPN1_DROME	+ +	124.73	7	7	7	5.3	5.22	143.24	10	10	10	7.58	7.99
A4V4I0|A4V4I0_DROME	+ +	47.46	1	1	1	3.03	2.94	44.66	1	1	1	3.03	2.94
H7BWU6|H7BWU6_DROME	+ +	58.68	1	1	1	1.67	2.25	94.97	4	4	4	6.67	6.92
Q9V470|Q9V470_DROME	+ +	113.11	5	5	5	10.2	14.42	101.61	7	6	6	12.24	16.11
Q9V3V0|Q9V3V0_DROME	+ +	88.6	3	3	3	4.84	14.73	99.68	4	4	4	6.45	17.83
Q95RB1|Q95RB1_DROME	+ +	109.36	4	4	4	7.41	10.77	39.34	1	1	1	1.85	2.15
C5I7Q4|C5I7Q4_DROME	+ -	80.78	3	3	3	5.17	7.22
Q9W5E8|Q9W5E8_DROME	- +							58.64	2	2	2	1.94	1.89
sp|Q9V853|SMUF1_DROME	- +							36.25	1	1	1	0.9	0.94
sp|Q24208|IF2G_DROME	- +							81.28	4	3	3	5.45	6.32
Q9VBQ1|Q9VBQ1_DROME	+ +	41.57	1	1	1	2.27	2.81	69.2	2	2	2	4.55	4.29
sp|P40304|PSB1_DROME	+ +	34.43	1	1	1	4	3.83	38.08	1	1	1	4	3.83
Q8IGK4|Q8IGK4_DROME	+ +	32.47	1	1	1	1.72	1.38	37.68	1	1	1	1.72	1.38
Q2EJQ9|Q2EJQ9_DROME	+ -	79.28	3	2	2	6.45	5.35
Q9W2S1|Q9W2S1_DROME	+ +	70.88	2	2	2	3.08	6.42	76.72	2	2	2	3.08	5.47
A0A1B2AJH4|A0A1B2AJH4_DROME	+ -	67.23	4	2	2	8.7	12.58
Q9VE52|Q9VE52_DROME	+ -	64.39	2	2	2	5	5.49
Q9VN86|Q9VN86_DROME	+ -	32.02	1	1	1	2	3.26
Q9VUX9|Q9VUX9_DROME	+ +	32.72	1	1	1	3.33	2.19	73.58	2	2	2	6.67	6.3
F3YDB5|F3YDB5_DROME	- +							189.77	26	15	15	35.71	45.18
Q8MRQ8|Q8MRQ8_DROME	- +							32.94	1	1	1	1.28	2.75
Q5IF89|Q5IF89_DROME	+ +	48.08	1	1	1	2.63	4.07	41.89	1	1	1	2.63	4.07
C7C413|C7C413_DROME	+ -	30.77	1	1	1	0.43	0.42
Q9VA54|Q9VA54_DROME	- +							53.09	3	3	2	5.26	6.02
A0A0B4JCU8|A0A0B4JCU8_DROME	+ +	37.36	1	1	1	3.45	2.47	31.7	1	1	1	3.45	2.47
L0CR49|L0CR49_DROME	+ +	60.2	2	2	2	4.88	11.92	59.02	2	2	2	4.88	11.26
sp|Q27421-1|OSP_DROME	- +							28.01	1	1	1	0.49	1.22
sp|Q8T4F7-3|ENA_DROME	- +							80.3	3	3	3	6	6.84
sp|Q960Z0|KI10A_DROME	+ +	130.2	11	8	8	8.99	12.17	150.34	9	8	8	8.99	14.78
Q8T9F6|Q8T9F6_DROME	+ +	214.76	40	27	27	17.42	24.3	187.2	29	19	19	12.26	14.03
Q2EJP2|Q2EJP2_DROME	+ +	79.28	3	2	2	6.45	5.58	71.75	3	2	2	6.45	5.58
Q7JWI7|Q7JWI7_DROME	+ +	56.71	1	1	1	1.89	1.98	29.12	1	1	1	1.89	1.98
H9ZJM9|H9ZJM9_DROME	+ +	82.59	2	2	2	4.88	6.29	61.16	1	1	1	2.44	4.12
Q8IN56|Q8IN56_DROME	- +							178.67	36	14	14	14.74	24.06
O76928|O76928_DROME	- +							35.31	1	1	1	2.22	2.41
X2JEM4|X2JEM4_DROME	+ +	84.89	4	3	3	25	49.23	78.17	2	2	2	16.67	30.77
Q9VIF6|Q9VIF6_DROME	+ -	55.32	2	1	1	1.41	2.96
Q95RI6|Q95RI6_DROME	+ -	49.37	1	1	1	5	5.51
A0A075BJ54|A0A075BJ54_DROME	+ +	47.94	1	1	1	0.92	0.96	76.85	2	2	2	1.83	2.01
O96828|O96828_DROME	+ +	147.28	10	9	9	12.33	11.91	116.15	7	6	6	8.22	8.81
Q29R33|Q29R33_DROME	- +							63.01	1	1	1	2.04	1.98
A0A0B4LEV2|A0A0B4LEV2_DROME	+ -	38.01	1	1	1	0.92	1.04
A1Z9K8|A1Z9K8_DROME	+ +	102.72	6	6	6	4.14	5.4	96.79	6	5	5	3.45	3.9
L0CPZ4|L0CPZ4_DROME	- +							116.15	7	6	6	8.82	9.92
sp|Q9VAH9|INT11_DROME	+ +	50.64	2	1	1	1.32	1.84	66.91	3	3	3	3.95	4.52
Q9VNB9|Q9VNB9_DROME	+ +	106.77	5	5	5	12.82	28.03	102.33	6	5	5	12.82	26.75
A0A0B4K7Q4|A0A0B4K7Q4_DROME	- +							78.23	3	3	3	0.89	1.68
Q9VVC8|Q9VVC8_DROME	+ +	47.31	2	2	2	3.23	2.82	33.74	1	1	1	1.61	1.69
Q9VVL8|Q9VVL8_DROME	+ +	98.02	3	3	3	3.7	5.71	92.1	4	4	4	4.94	9.92
Q9VBU6|Q9VBU6_DROME	+ +	79.71	2	2	2	8.33	13.79	113.19	3	3	3	12.5	24.63
Q7YU91|Q7YU91_DROME	+ +	33.59	1	1	1	0.49	0.62	42.62	1	1	1	0.49	0.62
sp|Q24246-2|DYIN_DROME	- +							52.68	2	2	2	3.23	3
Q8T3P8|Q8T3P8_DROME	+ +	51.57	2	2	2	2.7	3.34	88.77	4	4	4	5.41	6.68
A1ZAK8|A1ZAK8_DROME	+ +	147.28	10	9	9	13.85	12.05	116.15	7	6	6	9.23	8.91
Q8IQN4|Q8IQN4_DROME	+ +	120.83	5	5	5	3.7	4.98	121.32	5	5	5	3.7	4.98
Q2XXV4|Q2XXV4_DROME	+ -	35.37	1	1	1	0.62	0.64
Q9VSP0|Q9VSP0_DROME	- +							31.79	1	1	1	0.72	0.83
Q95U01|Q95U01_DROME	- +							27.19	1	1	1	0.9	1.76
A0A0B4KHE9|A0A0B4KHE9_DROME	+ +	66.33	2	2	2	1.69	2.35	77.85	2	2	2	1.69	2.35
X4YDX6|X4YDX6_DROME	+ -	49.18	1	1	1	1.18	1.84
sp|Q9VED0|TAPT1_DROME	+ -	62.86	2	2	2	2.99	3.4
X2JKZ0|X2JKZ0_DROME	+ +	48.22	1	1	1	0.65	1.15	33.56	1	1	1	0.65	1.15
Q9VAJ9|Q9VAJ9_DROME	+ +	82.09	4	4	4	11.11	11.04	127.96	9	7	7	19.44	21.77
Q95RF6|Q95RF6_DROME	+ +	70.06	6	3	3	12.5	26.32	89.68	6	4	4	16.67	29.82
Q9W2P5|Q9W2P5_DROME	+ -	67.31	2	2	2	18.18	22.78
S5MJB4|S5MJB4_DROME	+ -	54.61	1	1	1	1.04	1.6
A4V3G9|A4V3G9_DROME	+ +	135.8	12	7	7	17.07	16.56	128.66	11	6	6	14.63	13.33
A0A0B4K6D8|A0A0B4K6D8_DROME	+ +	29.4	1	1	1	0.71	0.58	32.52	1	1	1	0.71	1
sp|Q9VCX1-4|RGS_DROME	- +							57.02	3	3	3	2.68	4.7
E1JIC9|E1JIC9_DROME	+ -	47.13	1	1	1	2.44	4.42
A1Z9M5|A1Z9M5_DROME	+ +	182.52	20	16	16	4.68	4.79	182.68	19	16	16	4.68	4.69
sp|O76932|PP4C_DROME	+ -	35.95	1	1	1	2.94	2.93
Q8IGW9|Q8IGW9_DROME	+ -	45.98	1	1	1	4.76	6.06
Q59DW8|Q59DW8_DROME	+ +	34.6	1	1	1	1.56	1.51	40.8	1	1	1	1.56	2.16
A4V488|A4V488_DROME	+ -	49.95	1	1	1	1.72	2.23
sp|Q9W148|URI_DROME	- +							31.27	1	1	1	0.92	1.64
sp|P46150-4|MOEH_DROME	- +							35.5	1	1	1	0.91	1.23
sp|Q9I7F7|ACKL_DROME	+ +	82.62	3	3	3	2.17	2.09	69.39	3	3	3	2.17	1.94
Q9U4H0|Q9U4H0_DROME	- +							58.64	2	2	2	1.94	1.9
Q6NP27|Q6NP27_DROME	- +							41.94	1	1	1	2.17	3.86
D2NUG7|D2NUG7_DROME	+ +	59.49	1	1	1	1.82	2.68	33.48	1	1	1	1.82	1.17
B8A420|B8A420_DROME	- +							57.8	2	2	2	4.08	4.18
Q7JYX2|Q7JYX2_DROME	+ +	96.65	6	5	2	12.2	16.67	109.48	10	6	3	14.63	19.33
B4F5F0|B4F5F0_DROME	+ -	31.78	1	1	1	4.35	3.17
sp|Q9W0P3|MED30_DROME	+ -	34.09	1	1	1	3.7	2.52
X2J9F3|X2J9F3_DROME	+ -	67.41	3	3	3	2.34	2.34
Q8MS11|Q8MS11_DROME	+ +	41.04	1	1	1	1.92	2.75	37.37	1	1	1	1.92	2.75
Q6NP53|Q6NP53_DROME	+ +	80.97	2	2	2	1.96	3.01	104.42	4	4	4	3.92	4.56
sp|Q7K237|C1GLT_DROME	- +							75.75	3	2	2	4.65	6.19
A0AQ24|A0AQ24_DROME	- +							37.49	1	1	1	4.35	6.29
A0ANM6|A0ANM6_DROME	+ -	50.99	1	1	1	1.69	3.92
A0A0B4K697|A0A0B4K697_DROME	+ +	34.6	1	1	1	1.43	1.34	40.8	1	1	1	1.43	1.92
sp|P36241|RL19_DROME	+ +	97.53	6	3	3	4.92	17.24	94.52	3	3	3	4.92	17.24
Q8IMM7|Q8IMM7_DROME	+ -	46.45	1	1	1	1.18	1.98
sp|P55162|HEM_DROME	+ +	136.33	11	10	10	8	8.08	131.49	12	9	9	7.2	6.66
Q8IN00|Q8IN00_DROME	+ +	29	1	1	1	0.92	2.53	57.02	3	3	3	2.75	4.95
sp|Q7KUT2-2|LONM_DROME	+ +	193.83	26	19	19	14.29	25.94	191.67	36	21	1	15.79	27.04
A0A075BHV8|A0A075BHV8_DROME	- +							76.85	2	2	2	1.83	2.01
A0A0B4LHG1|A0A0B4LHG1_DROME	+ -	37.33	1	1	1	1.52	1.24
B8A3X3|B8A3X3_DROME	+ -	31.22	1	1	1	3.57	5.14
X2JEK7|X2JEK7_DROME	+ -	60.11	2	2	2	2.38	2.81
Q9VP46|Q9VP46_DROME	+ -	69.65	2	2	2	1.46	1.47
A0A126GV12|A0A126GV12_DROME	+ +	74.23	2	2	2	2.6	2.97	68.27	2	2	2	2.6	2.97
T2GG71|T2GG71_DROME	+ -	88.28	3	3	3	2.21	2.19
Q9VRD4|Q9VRD4_DROME	+ +	63.93	2	2	2	6.67	11.11	49.04	1	1	1	3.33	4.86
Q8IGH0|Q8IGH0_DROME	+ +	51.05	3	1	1	3.85	4.08	53.86	2	1	1	3.85	4.08
sp|Q9VPQ6|USH_DROME	- +							41.32	1	1	1	1.04	0.92
Q8SX50|Q8SX50_DROME	+ -	63.62	2	2	2	3.77	7.04
M9PDQ0|M9PDQ0_DROME	+ +	201.76	23	22	22	6.69	11.22	211.24	37	30	30	9.12	14.02
Q86D35|Q86D35_DROME	- +							80.49	3	2	2	6.9	12.41
Q9V3A7|Q9V3A7_DROME	+ +	132.71	9	9	9	4.29	7.31	123.37	6	6	6	2.86	5.46
sp|P31007|DLG1_DROME	+ +	46.29	1	1	1	0.88	1.24	40.2	1	1	1	0.88	1.24
Q4V3J3|Q4V3J3_DROME	+ +	53.55	1	1	1	2.94	3.76	48.54	1	1	1	2.94	3.76
sp|Q9VWH4|IDH3A_DROME	+ +	182.42	35	14	14	33.33	45.09	176.6	43	14	14	33.33	44.56
sp|O62619-2|KPYK_DROME	+ +	138.89	10	7	7	12.28	16.41	137.72	12	9	9	15.79	19.34
A0A0B4K703|A0A0B4K703_DROME	+ +	35.23	1	1	1	0.16	0.44	41.97	1	1	1	0.16	0.44
D2CFN9|D2CFN9_DROME	- +							67.46	1	1	1	3.23	4.34
A0A0B4K6V1|A0A0B4K6V1_DROME	- +							58.93	2	2	2	2.41	2.69
sp|Q9VFE4|RS5B_DROME	- +							82.91	3	3	3	8.82	11.3
A0A0B4JD11|A0A0B4JD11_DROME	+ +	188.96	60	15	15	26.32	35.73	201.43	65	18	18	31.58	41.07
sp|P31409|VATB_DROME	+ +	107.7	6	5	5	10	12.04	111.13	6	6	6	12	12.86
M9NDH6|M9NDH6_DROME	- +							41.71	1	1	1	1.23	1.43
sp|P91928-2|MIC60_DROME	+ -	45.18	1	1	1	3.57	6.33
A0A0B4KET0|A0A0B4KET0_DROME	+ +	77.94	3	3	3	3.7	2.94	75.97	3	3	3	3.7	2.94
M9PB64|M9PB64_DROME	+ +	88.38	3	3	3	1.17	1.32	100.54	4	4	4	1.56	1.63
Q7KVX1|Q7KVX1_DROME	+ +	178.58	26	12	12	24.49	30.02	185.76	32	14	14	28.57	34.31
A1Z9L2|A1Z9L2_DROME	+ -	83.77	3	3	3	3.09	3.75
Q8T9C6|Q8T9C6_DROME	- +							91.51	6	2	2	15.38	17.65
Q7KSA0|Q7KSA0_DROME	+ -	28.14	1	1	1	1.1	1.13
sp|Q07327|ROP_DROME	+ +	164.78	17	13	13	17.33	24.62	159.45	13	10	10	13.33	18.59
A8B8H2|A8B8H2_DROME	+ -	86.17	4	4	4	2.8	4.62
B5RIJ9|B5RIJ9_DROME	+ +	97.9	7	3	3	13.64	36.15	105.79	22	5	5	22.73	50.77
sp|Q24314|VPS18_DROME	- +							64.16	2	2	2	1.75	1.9
A4UZL2|A4UZL2_DROME	- +							31.3	1	1	1	0.76	0.81
Q9VID9|Q9VID9_DROME	+ +	103.52	5	5	5	1.36	2.44	81.32	3	3	3	0.81	1.43
H9XVM5|H9XVM5_DROME	+ +	29.81	1	1	1	0.93	0.81	44.66	1	1	1	0.93	0.81
Q9VIF2|Q9VIF2_DROME	- +							46.81	1	1	1	2.08	3.44
Q9VUR5|Q9VUR5_DROME	+ -	41.95	1	1	1	1.39	4.13
A0A0B4KGY6|A0A0B4KGY6_DROME	+ +	87.28	3	3	3	6.38	4.49	42.1	1	1	1	2.13	1.28
K7WQ63|K7WQ63_DROME	+ -	166.26	25	13	13	33.33	43.13
E1JIN6|E1JIN6_DROME	+ +	183.29	26	17	17	10.76	9.39	149.13	12	9	9	5.7	3.72
A8B8F9|A8B8F9_DROME	+ -	86.17	4	4	4	2.8	4.62
Q9VGH9|Q9VGH9_DROME	+ +	27.94	1	1	1	0.48	0.55	39.72	1	1	1	0.48	0.55
Q9VQR2|Q9VQR2_DROME	- +							37.49	1	1	1	4.35	6.29
sp|Q27294|CAZ_DROME	+ +	196.29	19	10	10	22.22	39.35	211.57	12	10	10	22.22	39.35
A0A0B4K7Y4|A0A0B4K7Y4_DROME	- +							91.51	6	2	2	6.67	7.19
Q9VXH4|Q9VXH4_DROME	+ +	52.73	1	1	1	7.14	12.75	50.51	1	1	1	7.14	12.75
M9PF62|M9PF62_DROME	+ +	37.38	1	1	1	0.74	0.85	84.31	3	3	3	2.22	2.37
Q9VC62|Q9VC62_DROME	+ +	61.4	3	2	2	2.13	3.19	107.59	8	4	4	4.26	6.13
Q9VL57|Q9VL57_DROME	+ +	40.61	1	1	1	1.92	1.9	63.19	2	2	2	3.85	4.37
A0A075BJK0|A0A075BJK0_DROME	+ +	47.94	1	1	1	0.93	0.96	76.85	2	2	2	1.85	2.01
Q9VKB2|Q9VKB2_DROME	+ +	78.29	3	3	3	3.23	4.28	51.27	1	1	1	1.08	1.52
sp|Q9W334|RS28_DROME	+ +	84.89	4	3	3	25	49.23	78.17	2	2	2	16.67	30.77
sp|Q9W2D9|EIF3K_DROME	+ -	82.2	3	3	3	12	19.82
Q5IF93|Q5IF93_DROME	+ +	48.08	1	1	1	2.63	4.07	41.89	1	1	1	2.63	4.07
sp|Q9VCA8|ANKHM_DROME	+ +	101.7	6	6	6	1.92	2.15	125.27	8	7	7	2.24	1.95
sp|P54350|WEE1_DROME	+ +	62.06	2	2	2	2.6	3.12	28.21	1	1	1	1.3	1.31
sp|Q9W1X4|NU214_DROME	+ +	104.46	6	6	6	6.06	3.74	112.12	6	6	6	6.06	3.57
sp|Q9VPW1|ASTE_DROME	+ +	86.35	3	3	3	2.68	3.86	52.63	2	2	2	1.79	2.69
A0AVW1|A0AVW1_DROME	- +							30.41	1	1	1	0.9	1.03
B7VEK1|B7VEK1_DROME	+ +	114.38	5	5	5	3.73	4.61	41.94	1	1	1	0.75	1.17
Q8IGE9|Q8IGE9_DROME	+ +	158.12	11	9	9	10	22.85	175.47	13	11	11	12.22	27.72
sp|Q9VUM0|MSH6_DROME	+ +	48.45	1	1	1	0.65	1.01	39.54	1	1	1	0.65	0.84
M9PBN1|M9PBN1_DROME	- +							41.32	1	1	1	0.99	0.91
Q29R50|Q29R50_DROME	+ +	124.88	8	7	7	14.58	20.95	120.59	8	6	6	12.5	17.88
Q9VMR0|Q9VMR0_DROME	+ -	62.83	3	3	3	8.82	13.98
Q9Y166|Q9Y166_DROME	+ +	95.46	8	5	5	17.24	20	106.89	5	4	4	13.79	17.14
sp|P17133|RU17_DROME	+ -	78.6	4	4	4	3.48	8.26
D0Z769|D0Z769_DROME	+ +	158.47	15	14	13	6.93	7.84	35.59	1	1	1	0.5	0.48
sp|Q24186|RS5A_DROME	+ +	110	5	4	4	11.76	17.98	82.91	3	3	3	8.82	11.4
E1JHK3|E1JHK3_DROME	- +							33.4	2	1	1	1.82	2.22
A1Z8W9|A1Z8W9_DROME	+ +	44.21	1	1	1	0.58	0.8	40.79	1	1	1	0.58	0.57
sp|Q9VVR4-4|BGBP2_DROME	- +							41.88	1	1	1	2.27	2.44
A0A0B4KF99|A0A0B4KF99_DROME	+ -	92.27	3	3	3	5.08	6.79
sp|P26686|SRR55_DROME	+ +	53.02	2	1	1	1.03	3.19	50.23	1	1	1	1.03	3.19
Q8SXK8|Q8SXK8_DROME	+ -	46.56	1	1	1	1.69	1.72
sp|P91928|MIC60_DROME	+ +	45.18	1	1	1	0.92	1.89	49.91	2	2	2	1.83	2.3
Q9VJJ8|Q9VJJ8_DROME	+ +	151.78	14	10	10	8.4	8.99	174.93	22	15	15	12.61	13.87
Q5BI67|Q5BI67_DROME	+ +	117.95	4	4	4	2.48	2.51	64.88	1	1	1	0.62	0.97
Q5BHU7|Q5BHU7_DROME	- +							49.11	2	2	2	3.08	3.75
Q7YU14|Q7YU14_DROME	+ -	29.69	1	1	1	0.72	0.84
Q7KA80|Q7KA80_DROME	+ +	125.9	7	7	7	14.89	17.74	104.36	5	5	5	10.64	13.51
Q9VN21|Q9VN21_DROME	+ +	158.12	11	9	9	10.34	22.39	175.47	13	11	11	12.64	27.16
C0MJK5|C0MJK5_DROME	+ +	121.28	8	7	7	13.21	25.27	110.85	7	5	5	9.43	19.57
C1C574|C1C574_DROME	+ +	41.39	1	1	1	0.98	0.71	58.48	2	2	2	1.96	1.83
B7Z140|B7Z140_DROME	+ +	54.85	1	1	1	0.9	0.97	42.71	1	1	1	0.9	0.97
A4V4S5|A4V4S5_DROME	+ -	42.44	1	1	1	1.61	2.11
A1Z9E3|A1Z9E3_DROME	+ +	171.95	26	10	10	16.39	26.38	188.81	29	14	14	22.95	34.56
Q9VIE8|Q9VIE8_DROME	+ +	130.48	10	10	10	10.64	14.74	150.75	14	12	12	12.77	17.03
Q7KN56|Q7KN56_DROME	+ +	58.19	2	2	2	1.26	1.62	38.27	1	1	1	0.63	0.54
Q9VMX4|Q9VMX4_DROME	+ +	48.82	2	2	2	5.41	11.16	69.06	3	2	2	5.41	9.96
M9PCJ1|M9PCJ1_DROME	+ +	214.76	40	27	27	17.31	23.68	187.2	29	19	19	12.18	13.68
D0UY80|D0UY80_DROME	+ -	30.77	1	1	1	0.45	0.44
sp|P91938|TRXR1_DROME	+ +	154.88	14	10	10	16.67	26.17	141.11	14	8	8	13.33	20.3
X2JEY9|X2JEY9_DROME	+ +	117.95	4	4	4	2.16	2.19	64.88	1	1	1	0.54	0.85
sp|Q86B79|UNK_DROME	+ +	74.23	2	2	2	2.86	3.34	68.27	2	2	2	2.86	3.34
A0A0B4KFL2|A0A0B4KFL2_DROME	- +							91.51	6	2	2	7.69	8.04
sp|Q9VG09-2|YELF_DROME	+ +	86.72	5	3	3	6.12	6.94	103.23	7	4	4	8.16	8.72
Q7JY33|Q7JY33_DROME	- +							41.21	1	1	1	2.13	3
A4V303|A4V303_DROME	+ +	64.38	2	2	2	2.9	5.33	86.28	4	4	4	5.8	8.82
Q7KUA8|Q7KUA8_DROME	+ -	29.75	1	1	1	0.64	0.45
Q9Y0S9|Q9Y0S9_DROME	+ +	125.46	13	6	6	15.79	15.01	118.99	7	6	6	15.79	14.8
A0A0F6QBG4|A0A0F6QBG4_DROME	+ -	95.86	3	3	3	2.46	4.85
X2JB38|X2JB38_DROME	+ +	54.85	1	1	1	1.37	1.59	42.71	1	1	1	1.37	1.59
Q9VAW3|Q9VAW3_DROME	+ -	65.36	2	2	2	2.67	2.64
sp|Q9W462|UBP30_DROME	+ +	76.44	2	2	2	4.35	4.66	73.14	2	2	2	4.35	4.66
A0A075BK58|A0A075BK58_DROME	- +							26.9	1	1	1	0.81	0.81
D5SHU5|D5SHU5_DROME	- +							41.71	1	1	1	1.11	1.35
B7Z0T3|B7Z0T3_DROME	- +							37.41	1	1	1	0.87	1.45
sp|P22058|CPD1_DROME	+ +	143.52	7	5	5	9.8	22.25	65.36	2	1	1	1.96	5.63
Q9I7R0|Q9I7R0_DROME	- +							41.89	1	1	1	5.88	4.17
Q6NNW0|Q6NNW0_DROME	+ -	46.57	1	1	1	1.32	2.76
M9PI47|M9PI47_DROME	+ +	110.61	6	5	5	5.88	5.29	105.83	7	6	6	7.06	5.87
Q961C3|Q961C3_DROME	- +							30.7	1	1	1	1.3	1.4
sp|Q9V769|C6A22_DROME	+ -	38.96	1	1	1	1.64	1.6
Q7KSS0|Q7KSS0_DROME	+ +	29.4	1	1	1	0.73	0.59	32.52	1	1	1	0.73	1.02
Q8IGK0|Q8IGK0_DROME	- +							75.3	2	2	2	3.64	4.63
A0A0B4KHJ8|A0A0B4KHJ8_DROME	+ -	155.8	7	6	6	7.89	15.03
B3STG4|B3STG4_DROME	+ -	41.18	1	1	1	0.66	1.16
Q9VLM4|Q9VLM4_DROME	+ -	41.43	1	1	1	3.57	1.44
sp|A8JUV0-3|SBNO_DROME	+ -	57.93	1	1	1	0.5	1.03
Q9VHZ5|Q9VHZ5_DROME	- +							49.55	1	1	1	2.94	5.69
Q7K4G8|Q7K4G8_DROME	+ +	94.49	3	3	3	3.61	6.64	49.4	1	1	1	1.2	2.73
X2J8M7|X2J8M7_DROME	+ +	89.81	4	4	4	0.98	1.73	49.77	1	1	1	0.25	0.4
Q9VWC8|Q9VWC8_DROME	+ +	114.16	6	5	5	6.67	8.27	114.58	7	6	6	8	11.28
A0A0B4LH48|A0A0B4LH48_DROME	+ +	122.55	6	6	6	8.7	10.56	93.11	5	4	4	5.8	7.82
A8B8F5|A8B8F5_DROME	+ -	86.17	4	4	4	2.8	4.62
E1JIW2|E1JIW2_DROME	+ +	37.17	1	1	1	0.74	1.72	26.63	1	1	1	0.74	1.05
Q8IPN8|Q8IPN8_DROME	- +							37.41	1	1	1	1.15	1.84
O96083|O96083_DROME	+ +	141.57	13	9	9	11.39	11.14	87.52	5	5	5	6.33	7.62
A0A1B2AJF9|A0A1B2AJF9_DROME	+ +	111.05	6	4	4	28.57	50	45.3	1	1	1	7.14	23.68
Q9VDI1|Q9VDI1_DROME	+ +	48.75	1	1	1	1.56	3.24	89.26	3	3	3	4.69	7.09
Q8SX33|Q8SX33_DROME	+ -	44.87	1	1	1	2.08	2.37
A0A0B4LFC7|A0A0B4LFC7_DROME	+ +	115.67	5	5	5	8.2	8.33	75.3	2	2	2	3.28	3.33
M9PI44|M9PI44_DROME	+ +	183.14	18	14	14	22.95	33.54	171.79	19	12	12	19.67	27.11
A8JNN5|A8JNN5_DROME	+ +	48.18	1	1	1	0.75	1.09	70.22	2	2	2	1.5	1.76
A1Z803|A1Z803_DROME	+ +	110	6	5	5	11.63	15	115.71	7	7	7	16.28	20
Q7KTL5|Q7KTL5_DROME	- +							85.28	3	3	3	4.05	5.18
sp|P49866|HNF4_DROME	+ +	34.58	1	1	1	1.43	1.56	48.1	1	1	1	1.43	1.56
H7BWR6|H7BWR6_DROME	+ -	58.68	1	1	1	1.67	2.35
sp|P0DKM0|COA3_DROME	- +							27.79	1	1	1	6.67	8.05
B7YZI1|B7YZI1_DROME	- +							31.3	1	1	1	0.76	0.8
sp|Q9I7K0|JUPIT_DROME	+ +	116.64	6	4	4	14.81	28.85	150.48	11	8	8	29.63	51.92
Q8MZI3|Q8MZI3_DROME	+ +	201.66	31	19	16	27.14	29.83	192.02	38	19	17	27.14	31.54
Q9V9Q4|Q9V9Q4_DROME	+ +	117.98	5	4	4	8.89	13.84	68.17	3	2	2	4.44	7.06
A0A0B4KH28|A0A0B4KH28_DROME	+ +	48.75	1	1	1	1.56	3.23	89.26	3	3	3	4.69	7.07
X2JJP5|X2JJP5_DROME	+ +	117.95	4	4	4	2.25	2.29	64.88	1	1	1	0.56	0.89
sp|Q9I7K0-5|JUPIT_DROME	+ +	116.64	6	4	4	19.05	31.41	150.48	11	8	8	38.1	56.54
Q960Y7|Q960Y7_DROME	- +							49.77	1	1	1	1.19	1.83
sp|P22465|ANX10_DROME	+ +	65.96	3	2	2	6.45	7.17	87.04	3	3	3	9.68	11.53
A0A1B1LK05|A0A1B1LK05_DROME	+ -	193.23	17	14	1	40	47.76
sp|P80455|RS12_DROME	+ +	100.12	7	3	3	16.67	28.06	74.72	5	2	2	11.11	15.83
A0A0S0X2W5|A0A0S0X2W5_DROME	+ -	119.04	5	5	1	8.47	19.03
Q53YH3|Q53YH3_DROME	+ +	93.07	3	3	3	6.12	11.82	85.1	3	3	3	6.12	9.85
sp|O76324|DCO_DROME	+ -	98.86	7	4	4	8.16	13.64
sp|Q9VUW9|HIP14_DROME	- +							36.22	1	1	1	1.64	1.41
O96824|O96824_DROME	+ -	39.72	1	1	1	9.09	8
Q9VZI1|Q9VZI1_DROME	+ +	110.35	7	4	4	17.39	28.19	108.15	5	4	4	17.39	21.28
sp|P22700|ATC1_DROME	+ +	136.38	11	9	9	8.57	10.98	158.56	20	15	15	14.29	18.53
sp|P54611|VATE_DROME	+ +	66	2	2	2	5.56	7.52	34.26	1	1	1	2.78	3.98
Q8MRH8|Q8MRH8_DROME	- +							68.6	2	2	2	1.83	4.1
sp|P55841|RL14_DROME	+ +	80.48	5	4	4	9.3	21.08	67.14	3	3	3	6.98	15.06
M9PJN9|M9PJN9_DROME	+ -	82.87	3	3	3	2.83	3.48
A0A0B4LGM0|A0A0B4LGM0_DROME	- +							30.41	1	1	1	0.76	0.94
sp|P46824|KLC_DROME	+ +	35.54	1	1	1	1.35	1.77	105.41	5	5	5	6.76	10.04
sp|Q86BA1|MICAL_DROME	+ +	35.23	1	1	1	0.16	0.44	41.97	1	1	1	0.16	0.44
sp|A0A126GUP6-3|MP1_DROME	- +							57.54	1	1	1	2.63	3.26
Q7JVX4|Q7JVX4_DROME	+ +	49.85	1	1	1	2.5	3.06	55.39	1	1	1	2.5	3.06
sp|P55824|FAF_DROME	- +							80.28	4	4	4	1.42	1.4
Q8IPE8|Q8IPE8_DROME	+ +	156.99	17	14	14	15.22	22.45	149.87	17	12	12	13.04	16.13
A8JNI2|A8JNI2_DROME	+ +	89.32	3	3	3	0.82	1.81	76.82	3	2	2	0.55	1.39
sp|Q9VZS5|RL28_DROME	+ +	103.02	8	6	6	18.18	36.11	113.33	7	6	6	18.18	35.42
Q95TJ8|Q95TJ8_DROME	+ -	51.31	1	1	1	1.96	3.12
M9NE09|M9NE09_DROME	- +							32.82	1	1	1	0.44	0.39
Q9VJP8|Q9VJP8_DROME	- +							31.82	1	1	1	1.47	1.38
Q7KTC5|Q7KTC5_DROME	+ -	157.35	14	13	13	7.93	9.95
M9PE12|M9PE12_DROME	+ +	150.72	13	12	12	3.63	6.6	121.54	8	8	8	2.42	4.5
E1JJM8|E1JJM8_DROME	+ +	54.88	1	1	1	0.71	1.44	68.14	2	2	2	1.43	2.59
E1JGM9|E1JGM9_DROME	+ +	39.84	1	1	1	1.09	1.21	73.44	3	3	3	3.26	3.39
R9QRG4|R9QRG4_DROME	+ +	121.42	14	5	5	11.63	11.64	102.79	7	4	3	9.3	7.23
A0A0B4LGX1|A0A0B4LGX1_DROME	- +							42.35	1	1	1	2.5	3.01
sp|Q7YU24|MARF_DROME	+ +	116.29	7	7	7	7.45	11.36	129.84	9	8	8	8.51	10.86
Q9VFF0|Q9VFF0_DROME	+ +	190.78	64	17	17	34	40.85	189.91	73	15	15	30	37.66
sp|Q9NDM2|GUTR1_DROME	+ +	81.57	2	2	2	6.25	6.12	67.46	1	1	1	3.12	4.34
A1Z9S5|A1Z9S5_DROME	+ +	50.12	1	1	1	0.49	0.73	50.22	1	1	1	0.49	0.73
sp|P36958|RPB9_DROME	+ -	72.04	2	2	2	12.5	15.5
Q960F4|Q960F4_DROME	+ -	39.94	1	1	1	0.82	1.09
sp|P55830|RS3A_DROME	+ +	124.95	11	8	8	15.69	39.55	134.96	21	10	10	19.61	42.16
Q9VV52|Q9VV52_DROME	+ +	69.17	2	2	2	1.53	3.13	43.06	1	1	1	0.76	1.34
sp|Q05783|HMGD_DROME	+ +	50.18	1	1	1	4	15.18	48.74	1	1	1	4	15.18
Q4ABH3|Q4ABH3_DROME	- +							37.41	1	1	1	0.97	1.58
sp|Q9W3Y0|ZN593_DROME	+ -	53.55	1	1	1	2.86	11.11
sp|O44081|DKC1_DROME	+ +	70.3	2	2	2	2.27	5.12	87.37	3	3	3	3.41	7.09
Q9W437|Q9W437_DROME	+ +	106.1	4	4	4	2.31	2.9	78.16	3	3	3	1.73	2.1
Q9VS37|Q9VS37_DROME	+ +	43.31	1	1	1	1.05	1.78	53.38	2	2	2	2.11	2.56
A0A0B4LFV0|A0A0B4LFV0_DROME	- +							41.67	1	1	1	0.94	0.91
C5I7K6|C5I7K6_DROME	+ +	80.78	3	3	3	5.17	7.22	55.88	3	3	3	5.17	6.77
A0A0B4K6Y4|A0A0B4K6Y4_DROME	+ +	74.23	2	2	2	2.86	3.34	68.27	2	2	2	2.86	3.34
Q9W2Y5|Q9W2Y5_DROME	+ +	41.39	1	1	1	0.56	0.48	58.48	2	2	2	1.12	1.22
A0A0B4LGW1|A0A0B4LGW1_DROME	- +							42.92	1	1	1	1.19	1.59
D3DMH8|D3DMH8_DROME	+ +	162.88	23	12	12	25	28.04	166.25	30	13	13	27.08	26.8
K7X561|K7X561_DROME	+ -	166.26	25	13	13	33.33	43.13
Q9VE18|Q9VE18_DROME	+ -	57.08	1	1	1	1.72	2.95
Q9VDP8|Q9VDP8_DROME	+ -	50.99	1	1	1	1.69	3.92
A0A075BJG9|A0A075BJG9_DROME	- +							26.9	1	1	1	0.82	0.81
M9NFH8|M9NFH8_DROME	+ -	35.3	1	1	1	0.42	0.61
Q8T9E3|Q8T9E3_DROME	+ +	133.46	6	6	6	2.17	3.21	91.45	4	4	4	1.45	1.76
Q9VNA3|Q9VNA3_DROME	+ -	79.12	3	3	3	16.67	14.81
B4F5F4|B4F5F4_DROME	+ -	31.78	1	1	1	4.17	3.17
sp|P41094|RS18_DROME	+ +	125.8	9	7	7	20.59	38.82	92.98	4	4	4	11.76	21.71
Q8MS15|Q8MS15_DROME	+ +	78.29	3	3	3	3.23	4.28	51.27	1	1	1	1.08	1.52
sp|Q8IR79-3|LIMK1_DROME	+ +	54.88	1	1	1	0.7	1.43	68.14	2	2	2	1.4	2.57
M9PEK8|M9PEK8_DROME	- +							50.1	1	1	1	0.69	1.39
Q6NNA4|Q6NNA4_DROME	- +							43.09	1	1	1	1.14	2.12
sp|P08928|LAM0_DROME	+ +	206.22	38	23	23	23	41.8	181.51	23	18	18	18	33.12
Q5U196|Q5U196_DROME	- +							42.3	1	1	1	2.44	1.68
sp|Q7KRW8|PRP39_DROME	+ +	106.97	6	5	5	3.38	7.41	75.64	4	4	4	2.7	3.47
Q9VUH6|Q9VUH6_DROME	+ +	54.54	1	1	1	0.69	0.76	43.05	1	1	1	0.69	0.76
sp|Q7KQM6-2|GGYF1_DROME	+ +	62.28	2	2	2	1.18	1.34	77.86	5	5	5	2.94	3.06
Q58SM4|Q58SM4_DROME	+ +	31.13	1	1	1	1.72	1.4	38	1	1	1	1.72	1.4
Q7YU66|Q7YU66_DROME	+ +	39.4	1	1	1	0.68	1.45	38.38	1	1	1	0.68	1.16
Q9Y1H2|Q9Y1H2_DROME	+ +	45.44	1	1	1	0.56	0.95	34.87	1	1	1	0.56	0.95
sp|P25991-4|SUF_DROME	+ -	85.17	3	3	3	3.16	5.32
Q8MSQ4|Q8MSQ4_DROME	- +							42.15	1	1	1	0.51	0.64
E2QCQ7|E2QCQ7_DROME	- +							75.75	3	2	2	4.65	6.19
sp|A1ZAU8-2|PTRO_DROME	+ +	89.37	4	4	4	2.3	3.03	140.96	9	8	8	4.6	6.53
Q960R0|Q960R0_DROME	+ +	70.84	2	2	2	3.92	4.37	68.81	2	2	2	3.92	4.37
Q8SX98|Q8SX98_DROME	+ +	122.55	6	6	6	11.32	11.44	93.11	5	4	4	7.55	8.47
Q8SWX8|Q8SWX8_DROME	+ -	45.77	1	1	1	1.92	2.78
A8ILA2|A8ILA2_DROME	+ -	41.18	1	1	1	0.48	1.16
B7YZQ3|B7YZQ3_DROME	- +							30.41	1	1	1	0.7	0.89
E1JGN0|E1JGN0_DROME	+ +	39.84	1	1	1	0.65	0.88	73.44	3	3	3	1.94	2.45
Q24279|Q24279_DROME	+ +	59.65	2	2	2	1.14	1.58	67.01	2	2	2	1.14	1.58
C6SV50|C6SV50_DROME	+ +	110.22	5	5	5	12.5	17.89	141.87	5	5	5	12.5	27.16
Q6NPB3|Q6NPB3_DROME	+ -	38.55	1	1	1	2.86	2.76
Q9U7E6|Q9U7E6_DROME	- +							129.98	11	7	7	18.42	25.54
Q8IRH0|Q8IRH0_DROME	+ +	127.66	10	8	8	6.5	9.21	127.47	9	7	7	5.69	7.88
Q9VRA1|Q9VRA1_DROME	+ +	88.65	4	4	4	5.56	7.02	44.26	1	1	1	1.39	1.95
sp|P55828|RS20_DROME	+ +	87.05	9	3	3	13.64	28.33	87.95	9	4	4	18.18	35.83
B7YZX6|B7YZX6_DROME	- +							35.58	1	1	1	0.52	0.71
A4V4A5|A4V4A5_DROME	- +							29.82	1	1	1	3.23	3.7
A1YK00|A1YK00_DROME	+ +	100.54	5	5	5	6.85	9.43	83.08	4	4	4	5.48	6.44
Q8T064|Q8T064_DROME	- +							43.09	1	1	1	2.08	3.36
Q9U4Y1|Q9U4Y1_DROME	- +							39.54	1	1	1	1.89	2.09
E8NH89|E8NH89_DROME	- +							32.92	1	1	1	1.28	0.77
A0A0B4LGY5|A0A0B4LGY5_DROME	+ +	87.28	3	3	3	6.98	5.89	42.1	1	1	1	2.33	1.68
X2JDX3|X2JDX3_DROME	- +							90.63	4	4	4	1.63	2.39
Q8T8W3|Q8T8W3_DROME	+ +	161.45	22	14	14	18.67	26.48	161.11	17	11	11	14.67	23.33
E1JHT6|E1JHT6_DROME	+ +	125.83	8	6	6	12.5	11.86	143.66	12	9	9	18.75	16.31
sp|Q9VIP0|NESD_DROME	+ +	108.81	9	6	6	9.84	12.13	32.17	1	1	1	1.64	1.16
A4V2A4|A4V2A4_DROME	+ +	48.03	1	1	1	3.03	3.06	50.22	1	1	1	3.03	3.06
Q86M57|Q86M57_DROME	+ +	35.19	1	1	1	1.23	1.2	34.3	1	1	1	1.23	1.2
sp|Q8IQV9-2|NU205_DROME	+ +	145.34	8	7	7	3.52	3.77	140.21	6	6	6	3.02	3.58
Q9VGR0|Q9VGR0_DROME	- +							32.38	1	1	1	1.69	3.01
Q8IRL5|Q8IRL5_DROME	+ +	54.85	1	1	1	0.7	0.7	42.71	1	1	1	0.7	0.7
A0A0B4K6M7|A0A0B4K6M7_DROME	+ +	47.56	1	1	1	1.11	1.25	54.7	2	2	2	2.22	3.31
A0A075BHW2|A0A075BHW2_DROME	- +							76.85	2	2	2	1.83	2.02
B9EQW1|B9EQW1_DROME	+ +	41.39	1	1	1	0.96	0.7	58.48	2	2	2	1.92	1.78
sp|Q9VK45|TOR_DROME	+ +	85.65	3	3	3	1.05	1.3	51.93	2	2	2	0.7	0.77
Q960I0|Q960I0_DROME	+ -	138.74	12	9	1	15.79	29.49
Q8MT33|Q8MT33_DROME	+ +	48.18	1	1	1	0.87	1.29	70.22	2	2	2	1.74	2.09
O18358|O18358_DROME	+ +	46.23	1	1	1	2	2.35	45.69	1	1	1	2	2.35
A0A0B4LFH8|A0A0B4LFH8_DROME	+ +	79.69	3	3	3	2.68	3.38	64.02	2	2	2	1.79	1.64
M9PD90|M9PD90_DROME	+ +	98.04	4	4	4	1.77	2.25	69.02	2	2	2	0.88	0.99
H8F4V3|H8F4V3_DROME	+ +	51.05	3	1	1	2.7	2.47	53.86	2	1	1	2.7	2.47
G2J633|G2J633_DROME	- +							54	2	2	2	6.45	5.65
Q9VG69|Q9VG69_DROME	+ +	63.98	2	2	2	4.65	6.35	66.53	2	2	2	4.65	6.35
Q9VYD8|Q9VYD8_DROME	- +							57.55	1	1	1	2.94	7.59
Q9V3H7|Q9V3H7_DROME	+ +	31.13	1	1	1	1.54	1.27	38	1	1	1	1.54	1.27
B6UYB5|B6UYB5_DROME	- +							42.92	1	1	1	1.41	1.91
E1JGV6|E1JGV6_DROME	+ +	70.3	2	2	2	2.27	5.12	87.37	3	3	3	3.41	7.09
T2FFB7|T2FFB7_DROME	+ +	65.15	2	2	2	1.64	1.76	79.74	3	3	3	2.46	2.9
sp|P26686-7|SRR55_DROME	+ +	53.02	2	1	1	1.45	5.56	50.23	1	1	1	1.45	5.56
A0A0B4JCZ0|A0A0B4JCZ0_DROME	- +							178.67	36	14	14	13.46	19.39
Q1EBZ4|Q1EBZ4_DROME	+ +	39.9	5	1	1	0.81	1	30.45	4	1	1	0.81	1
Q960G3|Q960G3_DROME	+ -	54.54	1	1	1	0.68	0.76
A0A0B4KEC3|A0A0B4KEC3_DROME	+ +	39.79	1	1	1	1.69	1.61	41.33	1	1	1	1.69	2.02
B6UYA0|B6UYA0_DROME	- +							42.92	1	1	1	1.37	1.91
D3DMZ8|D3DMZ8_DROME	+ +	77.81	2	2	2	5.13	11.8	57.55	1	1	1	2.56	6.74
E6PBW8|E6PBW8_DROME	+ +	137.72	9	6	4	13.95	19.35	130.42	8	6	5	13.95	19.35
Q6IDG5|Q6IDG5_DROME	- +							42.37	1	1	1	2	2.07
Q8MRW1|Q8MRW1_DROME	+ -	61.24	3	2	2	11.11	14.08
B7YZL8|B7YZL8_DROME	+ -	137.33	7	7	7	7.14	11.67
Q9VHN7|Q9VHN7_DROME	+ +	141.58	12	10	10	15.15	16.61	109.85	8	4	4	6.06	8.15
sp|Q9XZ34|RIF1_DROME	+ +	72.01	2	2	2	1.19	1.62	47.41	1	1	1	0.6	0.78
sp|P48159|RL23_DROME	+ +	107.47	9	4	4	16.67	32.86	98.83	13	4	4	16.67	32.86
Q7KY09|Q7KY09_DROME	+ +	105.88	4	4	4	1.48	2.34	45.9	1	1	1	0.37	0.49
X2JC79|X2JC79_DROME	+ +	124.88	8	7	7	13.21	19.33	120.59	8	6	6	11.32	16.49
sp|Q9VTU0|KRI1_DROME	+ +	39.29	1	1	1	0.61	1.17	46.52	1	1	1	0.61	1.17
O61651|O61651_DROME	+ -	29.69	1	1	1	0.58	0.69
M9PBG5|M9PBG5_DROME	+ +	150.72	13	12	12	4.63	8.14	121.54	8	8	8	3.09	5.55
sp|Q8MLV1|LBR_DROME	- +							49.12	1	1	1	1.19	1.62
D3DML2|D3DML2_DROME	- +							42.3	1	1	1	2.5	1.69
B6UY99|B6UY99_DROME	- +							42.92	1	1	1	1.35	1.91
Q9NHV8|Q9NHV8_DROME	+ +	186.22	25	13	13	23.64	34.23	183.74	21	13	13	23.64	32.08
sp|P05552|ADF1_DROME	+ -	75.29	2	2	2	6.06	9.92
Q8T8Q9|Q8T8Q9_DROME	- +							69.62	2	2	2	6.45	13.55
D5AEL4|D5AEL4_DROME	- +							38.66	1	1	1	1.79	1.94
M9PDM4|M9PDM4_DROME	- +							28.15	1	1	1	0.44	0.42
C9QP09|C9QP09_DROME	+ -	87.28	3	3	3	11.54	10.12
Q95SF0|Q95SF0_DROME	- +							30.96	1	1	1	1.79	1.66
Q8T386|Q8T386_DROME	+ +	39.4	1	1	1	0.7	1.46	38.38	1	1	1	0.7	1.17
C8VV40|C8VV40_DROME	- +							33.87	1	1	1	1.28	1.15
Q9W1H3|Q9W1H3_DROME	+ -	28.13	1	1	1	0.94	2.44
Q400M8|Q400M8_DROME	- +							37.65	1	1	1	1.12	0.72
Q7JRJ9|Q7JRJ9_DROME	+ +	89.17	3	3	3	2.61	6.62	46.51	1	1	1	0.87	1.72
Q3KN57|Q3KN57_DROME	+ +	72.45	3	2	2	1.85	2.6	69.53	2	2	2	1.85	2
Q1EC00|Q1EC00_DROME	+ +	129.74	8	7	7	9.33	16.64	103.45	3	3	3	4	10.05
X2JCP8|X2JCP8_DROME	+ -	195.28	88	13	1	35.14	42.55
J7K3P9|J7K3P9_DROME	- +							63.94	2	2	2	11.76	8.11
A0A0B4LGJ9|A0A0B4LGJ9_DROME	+ +	70.84	2	2	2	3.51	3.72	68.81	2	2	2	3.51	3.72
sp|Q6NNF2-4|PDE8_DROME	+ +	37.08	1	1	1	0.99	0.99	31.55	1	1	1	0.99	0.99
Q5ELT0|Q5ELT0_DROME	+ +	31.13	1	1	1	1.54	1.27	38	1	1	1	1.54	1.27
M9PF42|M9PF42_DROME	+ +	92.14	4	3	3	5.08	6.09	84.5	3	2	2	3.39	4.29
M9PES2|M9PES2_DROME	+ -	29.75	1	1	1	0.64	0.45
sp|Q9VMA7|TGO1_DROME	+ +	102.21	8	7	7	4.58	4.97	47.24	2	2	2	1.31	1.05
I7CP40|I7CP40_DROME	+ +	73.97	5	2	2	16.67	27.12	65.52	3	2	2	16.67	27.12
Q494K0|Q494K0_DROME	+ -	29.52	1	1	1	1.45	1.03
sp|Q24246-6|DYIN_DROME	- +							52.68	2	2	2	3.23	2.96
Q9W1C8|Q9W1C8_DROME	+ +	98.66	5	5	5	9.43	13.32	83.13	3	3	3	5.66	8.97
sp|P22464|ANXB9_DROME	+ +	101.92	8	5	5	12.82	27.47	105.94	7	6	6	15.38	19.14
Q9N6D8|Q9N6D8_DROME	+ -	76.56	2	2	2	3.92	7.27
sp|P26019|DPOLA_DROME	+ +	46.74	1	1	1	0.49	1.34	58.47	2	2	2	0.97	1.95
sp|Q9W088|DPOD2_DROME	- +							36.28	1	1	1	2.33	2.09
A4V4A1|A4V4A1_DROME	+ +	130.2	11	8	8	8.99	12.17	150.34	9	8	8	8.99	14.78
A0A1B2AIV7|A0A1B2AIV7_DROME	+ +	80.48	5	4	4	9.3	21.08	67.14	3	3	3	6.98	15.06
Q9XZ19|Q9XZ19_DROME	+ +	49.35	1	1	1	3.33	3.32	30.03	2	1	1	3.33	3.32
sp|Q9W4M8|DGT4_DROME	- +							53.14	1	1	1	4.17	6.38
sp|Q9VBZ5-2|YTHDF_DROME	+ +	97.39	3	3	3	3.12	4.86	127.57	7	6	6	6.25	8.44
A0A0B4LHF9|A0A0B4LHF9_DROME	+ -	52.61	1	1	1	2.22	3.94
Q0E9P4|Q0E9P4_DROME	+ +	39.79	1	1	1	2.7	2.36	41.33	1	1	1	2.7	2.95
A0A0B4KFE4|A0A0B4KFE4_DROME	+ +	158.59	18	13	5	13.27	22.53	170.68	31	19	19	19.39	28.43
B7YZQ7|B7YZQ7_DROME	+ +	160.21	20	9	9	27.27	39.66	146.86	20	7	7	21.21	31.38
sp|Q9GQN5|ATRX_DROME	+ -	86.75	3	3	3	1.52	2.52
X2JC55|X2JC55_DROME	+ +	82.59	2	2	2	5.13	6.49	61.16	1	1	1	2.56	4.25
sp|Q05825|ATPB_DROME	+ +	171.66	24	12	12	22.64	33.86	159.72	31	11	11	20.75	30.3
sp|Q9W2N0|CAPZA_DROME	+ +	71.91	2	2	2	5.71	6.64	74.64	2	2	2	5.71	6.64
M9PBE8|M9PBE8_DROME	- +							35.91	1	1	1	0.83	0.83
A0A0H4CMP0|A0A0H4CMP0_DROME	+ -	119.04	5	5	1	6.94	15.67
Q8IRH4|Q8IRH4_DROME	- +							57.8	2	2	2	4	4.18
sp|Q26454|MCM4_DROME	+ -	38.01	1	1	1	0.92	1.04
A9UND2|A9UND2_DROME	- +							40.9	1	1	1	2	1.95
M9NEX3|M9NEX3_DROME	- +							42.57	1	1	1	6.25	8.49
C1C3C5|C1C3C5_DROME	+ +	144.14	10	7	7	11.11	13.73	73.97	3	3	3	4.76	5.46
D5SHR2|D5SHR2_DROME	+ +	71.86	2	2	2	2.41	2.96	51.23	1	1	1	1.2	1.69
sp|Q8SY96|NFU1_DROME	+ +	87.07	9	3	3	10.71	12.01	96.05	8	3	3	10.71	12.72
sp|O46084|PGAM5_DROME	+ -	62.31	2	2	2	4.76	8.65
Q9NJH7|Q9NJH7_DROME	+ +	113.44	5	5	5	2.56	4.46	110.17	6	5	5	2.56	4.28
sp|Q9V447|KRH2_DROME	+ +	80.82	4	3	3	13.04	13.41	56.88	3	2	2	8.7	10.87
Q9XZT3|Q9XZT3_DROME	- +							84.8	3	3	3	5.36	8.52
sp|Q9VBU8|NUP37_DROME	+ +	62.88	3	2	2	6.9	6.25	64.45	3	2	2	6.9	6.25
sp|Q8MRQ4|LMBD2_DROME	+ +	42.72	1	1	1	1.56	1.59	46.3	1	1	1	1.56	1.59
Q8T471|Q8T471_DROME	- +							31.71	1	1	1	1.59	1.99
A4V3W1|A4V3W1_DROME	+ +	116.96	8	6	6	13.04	11.48	91.69	4	4	4	8.7	6.78
A1Z7K6|A1Z7K6_DROME	- +							38	1	1	1	2.78	1.55
Q9W550|Q9W550_DROME	+ +	44.87	1	1	1	2.08	2.37	29.44	1	1	1	2.08	1.98
O76248|O76248_DROME	- +							43.17	1	1	1	1.03	1.43
A8DY82|A8DY82_DROME	- +							84.98	3	3	3	1.49	1.31
Q8IQI5|Q8IQI5_DROME	+ +	35.5	1	1	1	1.72	1.37	38.55	1	1	1	1.72	1.57
B4F5R2|B4F5R2_DROME	+ +	61.38	1	1	1	1.56	3.66	52.73	1	1	1	1.56	3.66
E1JJH5|E1JJH5_DROME	+ +	46.29	1	1	1	0.84	1.17	40.2	1	1	1	0.84	1.17
Q7KJ73|Q7KJ73_DROME	- +							41.69	1	1	1	6.67	3.95
A0A126GUR6|A0A126GUR6_DROME	+ +	184.08	43	14	14	23.33	40.93	203.87	54	14	14	23.33	36.95
A0A0F6QB41|A0A0F6QB41_DROME	+ -	95.86	3	3	3	2.46	4.85
sp|P22769|PSA71_DROME	+ +	40.34	1	1	1	2.78	3.61	81.81	3	3	3	8.33	11.65
sp|Q9I7T7-2|LAR4_DROME	+ +	165.54	10	9	9	9.78	8.22	120.79	6	5	5	5.43	5
sp|Q9VS34|RL18_DROME	+ +	98.36	8	3	3	7.14	22.34	107.26	9	5	5	11.9	29.79
Q5U0Y0|Q5U0Y0_DROME	+ +	149.16	13	12	12	6.38	6.94	128.47	7	7	7	3.72	4.27
sp|A1Z9J4|DJ1A_DROME	- +							35.11	1	1	1	3.85	5.07
Q6AWD7|Q6AWD7_DROME	- +							43.54	1	1	1	0.7	0.98
O97417|O97417_DROME	+ -	29.23	1	1	1	0.4	0.39
E1JGZ3|E1JGZ3_DROME	+ +	59.49	1	1	1	2.44	3.5	33.48	1	1	1	2.44	1.53
M9PID3|M9PID3_DROME	+ -	72.86	3	3	3	2.63	3.58
sp|Q24154|RL29_DROME	+ -	37.38	2	1	1	5.26	13.16
sp|Q9VI10|SMD2_DROME	+ -	84.51	4	4	4	19.05	39.5
Q7JWU9|Q7JWU9_DROME	+ +	47.33	1	1	1	2.22	4.02	49.68	1	1	1	2.22	4.02
Q9W179|Q9W179_DROME	+ +	54.8	1	1	1	0.44	0.88	111.81	6	5	5	2.2	3.17
Q6NND6|Q6NND6_DROME	+ +	47.88	1	1	1	2.04	3.46	36.65	1	1	1	2.04	3.46
A1ZBH7|A1ZBH7_DROME	- +							41.67	1	1	1	0.93	0.9
Q9VX77|Q9VX77_DROME	- +							48.86	1	1	1	8.33	7.06
Q8SXP0|Q8SXP0_DROME	+ -	38.87	1	1	1	0.85	1.01
H6QXK0|H6QXK0_DROME	+ -	52.77	1	1	1	0.73	0.88
A0A0B4K7R6|A0A0B4K7R6_DROME	- +							42.37	1	1	1	1.89	2
A1Z6Z3|A1Z6Z3_DROME	+ -	92.27	3	3	3	5.26	6.84
B7FNL1|B7FNL1_DROME	+ -	37.38	2	1	1	4.76	11.76
Q94885|Q94885_DROME	+ +	32.62	1	1	1	0.49	0.67	39.67	1	1	1	0.49	0.67
sp|A1YK02|NUP75_DROME	+ +	100.54	5	5	5	6.94	9.43	83.08	4	4	4	5.56	6.44
sp|Q9VE11|U488_DROME	- +							39.68	1	1	1	3.57	4.5
Q2Q3V8|Q2Q3V8_DROME	+ +	88.18	5	5	5	2.49	2.45	87.77	5	5	5	2.49	2.57
sp|O77263|TRMB_DROME	+ -	45.63	1	1	1	2.94	3.91
D4G7H1|D4G7H1_DROME	+ +	116.34	7	6	6	22.22	30.73	93.85	4	4	4	14.81	17.32
Q9NFN9|Q9NFN9_DROME	+ +	127.58	10	8	8	10.81	12.87	154.03	10	9	9	12.16	16.78
E1JIS1|E1JIS1_DROME	- +							68.6	2	2	2	1.64	3.83
A0A0B4KHS7|A0A0B4KHS7_DROME	- +							39.35	1	1	1	1.35	1.18
H1UUI3|H1UUI3_DROME	+ +	94.67	3	3	3	2.14	3.58	56.01	2	2	2	1.43	2.23
Q9VS57|Q9VS57_DROME	+ +	124.25	7	7	7	7.37	11.82	104.63	6	6	6	6.32	9.3
L0CPL5|L0CPL5_DROME	+ +	60.2	2	2	2	5.13	11.92	59.02	2	2	2	5.13	11.26
A0A0B4LGM5|A0A0B4LGM5_DROME	+ +	86.44	3	3	3	2.88	2.87	123.26	7	7	7	6.73	6.97
H9BVD2|H9BVD2_DROME	- +							84.01	12	2	2	5.88	10.82
Q5BIL1|Q5BIL1_DROME	+ +	80.48	5	4	4	9.3	19.77	67.14	3	3	3	6.98	14.12
A0A0B4LH53|A0A0B4LH53_DROME	+ +	63.84	2	2	2	2.13	3.59	49.47	2	2	2	2.13	3.59
Q9VAX8|Q9VAX8_DROME	+ -	93.34	4	4	4	3.85	5.23
I0B1P6|I0B1P6_DROME	+ +	87.66	4	4	4	5.88	6.93	57.8	2	2	2	2.94	3.28
Q9VP06|Q9VP06_DROME	+ +	110.7	6	6	6	13.04	12	96.84	6	5	5	10.87	9.05
E1JIZ4|E1JIZ4_DROME	- +							68.14	2	2	2	3.12	3.37
sp|Q9V9A7|MCCB_DROME	+ +	222.58	155	18	18	29.51	47.75	221.72	189	21	21	34.43	51.04
sp|P48809|RB27C_DROME	+ +	196.86	49	10	10	30.3	33.02	201.72	50	10	10	30.3	33.02
B5RJH6|B5RJH6_DROME	+ +	112.33	5	5	5	4.72	6.26	124.62	7	7	7	6.6	8.41
D3DMU9|D3DMU9_DROME	- +							63.94	2	2	2	11.76	7.78
Q9VNC3|Q9VNC3_DROME	+ +	86.44	3	3	3	2.91	2.88	123.26	7	7	7	6.8	7.01
Q86B74|Q86B74_DROME	+ -	65.95	2	2	2	3.45	4.66
M9PCC1|M9PCC1_DROME	+ +	141.92	15	9	9	26.47	29.56	118.35	10	6	6	17.65	17.3
sp|O02649|CH60A_DROME	+ +	216.32	52	24	24	32.43	47.82	225.9	54	25	25	33.78	55.67
sp|Q9VQ79|AIFM1_DROME	+ +	161.01	8	7	7	7.87	12.58	190.36	18	12	12	13.48	18.94
sp|P46223|RL7A_DROME	+ +	94.95	4	4	4	6.45	15.87	121.07	10	7	7	11.29	26.94
Q29QQ9|Q29QQ9_DROME	+ -	27.91	1	1	1	3.85	2.36
D0IQH2|D0IQH2_DROME	- +							58.93	2	2	2	2.25	2.51
Q8SWX1|Q8SWX1_DROME	+ +	41.39	1	1	1	0.86	0.65	58.48	2	2	2	1.72	1.67
Q9VIV9|Q9VIV9_DROME	+ -	37.01	1	1	1	2.5	2.22
C0MIY3|C0MIY3_DROME	+ -	55.22	1	1	1	1.89	2.38
Q8MTA2|Q8MTA2_DROME	+ +	51.05	3	1	1	3.12	2.54	53.86	2	1	1	3.12	2.54
Q9VZ01|Q9VZ01_DROME	+ +	45.34	1	1	1	12.5	7.34	37.11	1	1	1	12.5	7.34
M9PEU6|M9PEU6_DROME	+ -	72.21	2	2	2	1.56	2.21
Q9Y145|Q9Y145_DROME	+ +	32.18	1	1	1	0.62	2.09	34.68	1	1	1	0.62	1.21
sp|P18091-5|ACTN_DROME	- +							35.67	1	1	1	0.87	1.01
A0ANV9|A0ANV9_DROME	+ +	75.92	3	3	3	6.67	9.5	45.14	1	1	1	2.22	2.97
O46048|O46048_DROME	+ +	130.78	7	7	7	2.79	4.4	90.63	4	4	4	1.59	2.35
sp|Q8IN81-15|FRU_DROME	+ +	72.54	2	2	2	2.9	3.12	67.07	2	2	2	2.9	3.12
D0UY84|D0UY84_DROME	+ -	30.77	1	1	1	0.45	0.44
sp|Q709R6-2|BOCKS_DROME	+ +	40.78	1	1	1	2.63	3.42	63.25	3	2	2	5.26	7.41
Q8IHB0|Q8IHB0_DROME	+ +	34.6	1	1	1	1.92	1.96	40.8	1	1	1	1.92	2.79
A0A0B4KFL0|A0A0B4KFL0_DROME	+ +	84.71	4	3	3	3.61	7.79	110.89	7	4	4	4.82	7.66
Q9GU72|Q9GU72_DROME	+ +	66.81	2	2	2	3.12	3.73	71.37	2	2	2	3.12	3.73
B7Z060|B7Z060_DROME	+ -	37.5	1	1	1	1.01	1.01
A1YK81|A1YK81_DROME	- +							104.51	6	6	6	4.96	5.25
M9PDP6|M9PDP6_DROME	+ -	35.83	1	1	1	2.78	3.22
M9NFR6|M9NFR6_DROME	+ +	34.85	1	1	1	0.29	0.44	37.82	1	1	1	0.29	0.44
Q9VAA9|Q9VAA9_DROME	+ +	55.47	2	2	2	2.9	5.26	36.01	1	1	1	1.45	2.53
sp|Q8T079|GLYR1_DROME	+ +	145.16	11	7	7	9.59	18.11	108.1	7	5	5	6.85	8.64
Q9VM57|Q9VM57_DROME	- +							85.28	3	3	3	4.55	5.44
Q9VLT7|Q9VLT7_DROME	- +							27.35	1	1	1	2.78	6.73
X2JKU5|X2JKU5_DROME	+ +	110	5	4	4	11.76	17.98	82.91	3	3	3	8.82	11.4
sp|Q7PLI2|NIPB_DROME	+ +	103.13	6	6	6	2.47	3.42	51.81	1	1	1	0.41	1.11
Q8MRH4|Q8MRH4_DROME	+ +	97.14	5	4	4	4.4	10.65	35.96	1	1	1	1.1	2.5
A4V134|A4V134_DROME	+ +	117.9	6	5	5	7.58	9.23	51.28	2	2	2	3.03	4.72
sp|P08736|EF1A1_DROME	+ +	227.88	130	19	19	30.65	47.3	232.57	170	20	20	32.26	49.68
O44924|O44924_DROME	+ -	50.3	1	1	1	0.83	0.86
E6EK17|E6EK17_DROME	- +							137.34	9	9	9	7.38	9.44
M9PFM5|M9PFM5_DROME	+ +	181.74	18	15	15	7.01	10.96	121.46	5	5	5	2.34	4.69
Q86BK8|Q86BK8_DROME	+ +	72.18	3	3	3	10.34	13.39	106.29	4	4	4	13.79	16.32
C1C3H4|C1C3H4_DROME	- +							50.47	1	1	1	1.92	1.99
sp|P47825|TAF4_DROME	+ -	37.5	1	1	1	1.14	1.19
Q9VW52|Q9VW52_DROME	+ +	72.32	2	2	2	1.89	3.85	47.24	1	1	1	0.94	1.84
Q8IMX4|Q8IMX4_DROME	+ +	52.86	1	1	1	2.78	4.04	82.44	2	2	2	5.56	6.6
sp|M9NEY8-2|DMAD_DROME	- +							30.57	1	1	1	0.71	0.44
Q8T9D5|Q8T9D5_DROME	+ +	162.73	11	10	10	14.08	23.42	155.29	14	11	11	15.49	24.3
sp|Q9VN50|EI3F1_DROME	+ +	81.64	3	3	3	13.04	15.36	59.48	5	2	2	8.7	7.14
Q8SXD5|Q8SXD5_DROME	+ +	54.39	1	1	1	4.35	4.7	35.98	1	1	1	4.35	3.42
Q9VG70|Q9VG70_DROME	+ -	75.92	3	3	3	6.82	9.5
sp|Q8MSX1-2|ENC_DROME	+ +	85.74	4	3	3	2.78	2.42	108.74	5	5	5	4.63	3.66
sp|P18489-3|SYB_DROME	+ +	61.31	2	1	1	6.67	13.18	79.88	4	2	2	13.33	18.6
Q7KSN8|Q7KSN8_DROME	+ +	50.72	1	1	1	0.55	0.81	45.7	1	1	1	0.55	0.81
sp|P46150-3|MOEH_DROME	- +							35.5	1	1	1	0.96	1.25
A0A0B4LH25|A0A0B4LH25_DROME	+ +	60.39	2	2	2	1.42	3.3	38.39	1	1	1	0.71	0.91
sp|Q9VJC7|EFTS_DROME	+ -	45.03	1	1	1	2.63	3.14
E2QCN4|E2QCN4_DROME	- +							84.98	3	3	3	1.34	1.16
sp|A1Z7A8-2|COIL_DROME	+ +	108.54	3	3	3	4.84	8.4	63.08	1	1	1	1.61	3.07
Q8IGL5|Q8IGL5_DROME	+ +	47.88	1	1	1	1.54	2.6	36.65	1	1	1	1.54	2.6
M9PHL4|M9PHL4_DROME	+ -	43.68	1	1	1	2.56	4.95
sp|P39770|SALM_DROME	- +							31.02	1	1	1	0.78	0.51
M9NE67|M9NE67_DROME	+ +	87.08	2	2	2	1.03	1	93.71	3	3	3	1.54	1.33
C8VV39|C8VV39_DROME	- +							85.28	3	3	3	4.55	5.44
Q8SZL8|Q8SZL8_DROME	+ +	56.88	2	2	2	2.99	5.04	87.36	3	3	3	4.48	6.93
M9PHA0|M9PHA0_DROME	+ -	49.78	1	1	1	0.81	1.38
O96881|O96881_DROME	+ -	47.13	1	1	1	1.92	3.77
Q5IF90|Q5IF90_DROME	+ +	48.08	1	1	1	2.63	4.07	41.89	1	1	1	2.63	4.07
A0A0B4KI00|A0A0B4KI00_DROME	- +							65.02	2	2	1	5.13	4.93
Q24146|Q24146_DROME	+ +	53.67	2	2	2	1.67	1.89	43.63	1	1	1	0.83	0.81
H1ZYH1|H1ZYH1_DROME	+ +	32.46	1	1	1	0.88	1.45	29.38	1	1	1	0.88	0.72
M9PEA2|M9PEA2_DROME	+ +	96.06	3	2	2	8	12.54	71.59	2	2	2	8	12.54
C4IY22|C4IY22_DROME	+ +	84.71	4	3	3	3.9	6.24	110.89	7	4	4	5.19	6.13
Q9VKU1|Q9VKU1_DROME	+ +	42.1	1	1	1	1.41	1.44	64.39	2	2	2	2.82	3.04
Q9VZY0|Q9VZY0_DROME	+ -	56.76	2	2	2	3.92	6.97
Q3YMU0|Q3YMU0_DROME	+ +	224.04	98	21	21	30.88	47.24	219.89	141	24	24	35.29	46.22
B5X0M9|B5X0M9_DROME	- +							61.18	2	2	2	2.6	2.6
Q9VCX2|Q9VCX2_DROME	+ +	29	1	1	1	0.62	1.79	57.02	3	3	3	1.88	3.49
sp|Q9V345|CSN4_DROME	+ +	49.75	1	1	1	2.08	2.95	46.58	1	1	1	2.08	2.95
Q9VF85|Q9VF85_DROME	- +							38.8	1	1	1	1.92	2.4
Q9VPJ0|Q9VPJ0_DROME	+ -	35.83	1	1	1	2.56	2.67
sp|Q24246-10|DYIN_DROME	- +							52.68	2	2	2	3.23	3.03
A0A0B4LI06|A0A0B4LI06_DROME	+ +	87.28	3	3	3	6.98	5.68	42.1	1	1	1	2.33	1.62
A0A0B4KHB1|A0A0B4KHB1_DROME	+ +	183.29	26	17	17	10.9	9.98	149.13	12	9	9	5.77	3.95
I1V4Y8|I1V4Y8_DROME	+ +	175.47	19	16	16	7.96	18.21	147.37	9	9	9	4.48	11.39
sp|P13607-4|ATNA_DROME	+ -	162.69	13	12	12	10.62	15.24
Q9VM04|Q9VM04_DROME	+ +	88.38	3	3	3	1.17	1.32	100.54	4	4	4	1.56	1.63
M9NET2|M9NET2_DROME	+ +	34.85	1	1	1	0.27	0.44	37.82	1	1	1	0.27	0.44
A0A0B4K620|A0A0B4K620_DROME	- +							37.41	1	1	1	0.65	1.19
H5V8D0|H5V8D0_DROME	+ +	144.14	10	7	7	11.11	13.73	73.97	3	3	3	4.76	5.46
M9NEB2|M9NEB2_DROME	+ +	120.83	5	5	5	3.47	4.48	121.32	5	5	5	3.47	4.48
H6WS59|H6WS59_DROME	+ +	89.37	4	4	4	2.15	2.72	140.96	9	8	8	4.3	5.86
Q9VAT0|Q9VAT0_DROME	+ -	65.95	2	2	2	3.33	4.36
B5RIY3|B5RIY3_DROME	+ +	151.1	9	8	4	10.67	20.4	146.36	9	7	7	9.33	17.96
X2J9U5|X2J9U5_DROME	+ -	45.41	1	1	1	0.91	1.9
Q95RC4|Q95RC4_DROME	- +							42.35	1	1	1	4	5.29
A0A075BID9|A0A075BID9_DROME	- +							26.9	1	1	1	0.81	0.81
B6UX66|B6UX66_DROME	+ -	46.26	3	1	1	1.67	3.28
A1YK56|A1YK56_DROME	+ +	91.28	4	4	4	3.81	5.32	88.59	6	5	5	4.76	5.08
Q7KSE8|Q7KSE8_DROME	+ +	183.29	26	17	17	10.9	9.98	149.13	12	9	9	5.77	3.95
C3KGQ1|C3KGQ1_DROME	+ +	72.91	3	3	3	2.56	4.19	88.43	4	4	4	3.42	5.18
Q9VYV8|Q9VYV8_DROME	+ -	49.78	1	1	1	0.94	1.62
A8JRH3|A8JRH3_DROME	- +							42.37	1	1	1	1.69	1.71
sp|P13395|SPTCA_DROME	+ +	201.76	23	22	22	6.71	11.26	211.24	37	30	30	9.15	14.08
Q9NIW0|Q9NIW0_DROME	+ +	58.68	1	1	1	1.67	2.25	94.97	4	4	4	6.67	6.92
B7Z120|B7Z120_DROME	+ +	131.07	6	5	5	4.67	6.84	122.54	4	4	4	3.74	6.2
Q9VS82|Q9VS82_DROME	+ -	28.4	1	1	1	0.99	0.9
O77431|O77431_DROME	- +							58.64	2	2	2	1.65	1.66
Q9W009|Q9W009_DROME	- +							28.54	1	1	1	2.86	3.17
Q9W022|Q9W022_DROME	+ +	101.6	6	5	5	26.32	28.17	104.65	8	5	5	26.32	28.17
Q2EJR3|Q2EJR3_DROME	+ +	79.28	3	2	2	6.45	5.35	71.75	3	2	2	6.45	5.35
Q8WSN4|Q8WSN4_DROME	+ +	107.46	5	5	5	6.1	8.89	47.57	1	1	1	1.22	1.53
sp|P92177-2|1433E_DROME	+ +	125.49	10	7	7	20	31.42	130.37	10	7	6	20	30.27
M9PFQ2|M9PFQ2_DROME	+ -	54.39	1	1	1	2.86	2.6
sp|Q9V460-2|SPT5H_DROME	- +							89.22	4	4	4	3.05	4.47
A0ANM9|A0ANM9_DROME	+ -	50.99	1	1	1	1.69	3.92
D0UYA4|D0UYA4_DROME	+ -	30.77	1	1	1	0.45	0.44
E1JH59|E1JH59_DROME	- +							109.87	6	6	6	5.66	9.24
Q9VKW5|Q9VKW5_DROME	+ -	40.57	1	1	1	1.06	1.32
H1ZYJ5|H1ZYJ5_DROME	+ +	32.46	1	1	1	0.88	1.45	29.38	1	1	1	0.88	0.72
sp|Q9VGW6|MCM5_DROME	+ +	87.98	4	3	3	2.91	4.5	83.09	4	4	4	3.88	4.91
B3LF78|B3LF78_DROME	+ +	161.9	12	11	1	12.22	20.43	140.91	12	8	8	8.89	17.65
sp|Q9VHD3|MAAI1_DROME	+ +	139.79	10	5	5	17.86	27.24	137.75	12	8	8	28.57	37.8
M9PGG8|M9PGG8_DROME	+ +	55.87	2	2	2	6.25	8.79	59.9	2	2	2	6.25	9.34
X2JC02|X2JC02_DROME	- +							49.77	1	1	1	0.25	0.42
A0A0F6QCQ2|A0A0F6QCQ2_DROME	+ +	95.86	3	3	3	1.56	3.04	91.78	3	3	3	1.56	2.87
Q9VBI4|Q9VBI4_DROME	+ +	68.06	2	2	2	2.2	3.13	87.57	4	3	3	3.3	4.32
sp|Q9W0E3|IML1_DROME	- +							41.83	1	1	1	0.58	0.97
F6J9M9|F6J9M9_DROME	- +							33.43	1	1	1	2.27	9.24
Q7KVA9|Q7KVA9_DROME	+ -	83.3	3	3	3	4.92	5.12
Q9VZL3|Q9VZL3_DROME	+ +	99.07	5	5	5	14.29	12.91	75.58	4	3	3	8.57	9.93
B9UYE3|B9UYE3_DROME	+ +	79.28	3	2	2	5.71	5.35	71.75	3	2	2	5.71	5.35
X2JCE8|X2JCE8_DROME	+ +	34.85	1	1	1	0.26	0.4	37.82	1	1	1	0.26	0.4
Q8MMD0|Q8MMD0_DROME	- +							41.97	1	1	1	14.29	7.94
Q8MM97|Q8MM97_DROME	+ -	114.38	7	6	6	10.71	13.81
M9PC64|M9PC64_DROME	+ +	90.01	3	3	3	6.25	7.11	31.11	1	1	1	2.08	0.94
Q9VWG2|Q9VWG2_DROME	+ +	41.04	1	1	1	1.92	2.75	37.37	1	1	1	1.92	2.75
Q8SY75|Q8SY75_DROME	- +							34.8	1	1	1	3.12	2.63
A7KX19|A7KX19_DROME	+ +	57.39	2	2	2	4.65	4.37	40.49	1	1	1	2.33	2.57
A0A0B4K6N4|A0A0B4K6N4_DROME	- +							42.37	1	1	1	1.54	1.59
Q8IGS1|Q8IGS1_DROME	+ +	79.63	2	2	2	2.94	4.52	101.32	3	3	3	4.41	5.61
M9PCA8|M9PCA8_DROME	+ +	88.38	3	3	3	1.16	1.31	100.54	4	4	4	1.54	1.62
Q9VX36|Q9VX36_DROME	+ +	50.48	1	1	1	3.45	4.13	65.76	2	2	2	6.9	8.68
Q8IRC1|Q8IRC1_DROME	- +							50.1	1	1	1	0.75	1.56
Q8IQA7|Q8IQA7_DROME	+ +	62.04	2	2	2	3.77	5.72	50	1	1	1	1.89	2.52
Q9VZS7|Q9VZS7_DROME	+ +	77.59	3	3	3	1.06	1.35	43.62	1	1	1	0.35	0.39
Q9VA69|Q9VA69_DROME	+ +	39.19	1	1	1	1.61	2.55	72.94	4	3	3	4.84	5.27
A9YGF2|A9YGF2_DROME	- +							33.43	1	1	1	2.44	9.61
Q9I7K4|Q9I7K4_DROME	+ +	43.99	1	1	1	3.57	3.21	42.89	1	1	1	3.57	3.21
sp|Q9GQQ0-3|SPIN_DROME	+ +	39.27	1	1	1	2.38	1.98	81.36	2	2	2	4.76	3.97
Q9V420|Q9V420_DROME	+ +	83.49	4	3	3	5.36	6.47	78.06	5	4	4	7.14	8.15
sp|P91938-4|TRXR1_DROME	+ +	154.88	14	10	10	20	31.77	141.11	14	8	8	16	24.64
A8IL87|A8IL87_DROME	+ -	41.18	1	1	1	0.54	1.16
A0A0B4KHA3|A0A0B4KHA3_DROME	+ +	86.72	5	3	3	6.82	7.42	103.23	7	4	4	9.09	9.33
L0CRT5|L0CRT5_DROME	- +							116.15	7	6	6	8.82	9.92
sp|Q9V5M6|LOLA5_DROME	+ +	102.57	3	3	3	3.45	4.47	74.65	3	2	2	2.3	2.91
Q8T4A9|Q8T4A9_DROME	+ -	50.39	1	1	1	1.89	4.85
A0A0B4KHL2|A0A0B4KHL2_DROME	+ +	137.05	13	9	1	9.89	11.26	136.08	11	9	1	9.89	11.15
sp|Q9VLV5|RUXE_DROME	+ +	77.47	3	2	2	13.33	27.66	48.31	2	1	1	6.67	15.96
sp|P13008|RS26_DROME	+ -	58.8	1	1	1	3.45	13.16
O44226|O44226_DROME	+ -	37.49	1	1	1	8.33	6.78
Q961F9|Q961F9_DROME	+ -	87.77	2	2	2	13.33	16.78
B4F667|B4F667_DROME	- +							37.65	2	1	1	2.56	2.03
Q8IRR0|Q8IRR0_DROME	- +							42.57	1	1	1	5.26	7.69
Q9U1J1|Q9U1J1_DROME	+ +	58.68	1	1	1	1.56	2.18	94.97	4	4	4	6.25	6.71
sp|P13060|EF2_DROME	+ +	203.57	69	25	25	21.93	33.41	193.73	75	26	26	22.81	33.41
Q8T078|Q8T078_DROME	+ +	72.45	3	2	2	3.45	5.89	69.53	2	2	2	3.45	4.52
X2JAG8|X2JAG8_DROME	+ +	32.18	1	1	1	0.61	2.08	34.68	1	1	1	0.61	1.21
sp|P08645|RAP1_DROME	+ +	85.22	3	3	3	11.11	15.76	80.3	4	4	4	14.81	22.28
Q2EJD8|Q2EJD8_DROME	+ +	79.28	3	2	2	6.45	5.35	71.75	3	2	2	6.45	5.35
A0A0B4KFK1|A0A0B4KFK1_DROME	+ +	124.73	7	7	7	5.11	4.85	143.24	10	10	10	7.3	7.42
Q9VTB4|Q9VTB4_DROME	+ +	36.39	1	1	1	5.88	5.65	53.43	2	2	2	11.76	12.1
Q8INU2|Q8INU2_DROME	+ -	29.52	1	1	1	0.78	0.69
A9UN89|A9UN89_DROME	+ +	74.55	2	2	2	2.2	3.89	51.2	1	1	1	1.1	2.74
A4V201|A4V201_DROME	+ -	37.5	1	1	1	1.18	1.29
sp|Q7KMJ6|NITO_DROME	+ -	126.87	10	6	6	5.41	9.96
Q9VDU7|Q9VDU7_DROME	+ -	32.9	1	1	1	2.94	2.52
M9PCU1|M9PCU1_DROME	+ -	121.47	6	6	6	4.35	5.05
A1Z9M3|A1Z9M3_DROME	+ +	115.67	5	5	5	8.2	8.42	75.3	2	2	2	3.28	3.37
Q9W0C5|Q9W0C5_DROME	+ -	83.3	3	3	3	3.7	4.17
Q8IGW7|Q8IGW7_DROME	+ -	37.65	1	1	1	7.14	7.77
sp|Q8IN81-3|FRU_DROME	+ +	72.54	2	2	2	2.94	3.26	67.07	2	2	2	2.94	3.26
Q86BB4|Q86BB4_DROME	+ -	124.73	7	7	7	16.28	26.12
M9PDQ2|M9PDQ2_DROME	+ +	131.07	6	5	5	5.95	8.41	122.54	4	4	4	4.76	7.62
H7BWS3|H7BWS3_DROME	+ +	58.68	1	1	1	1.61	2.25	94.97	4	4	4	6.45	6.92
Q0KI87|Q0KI87_DROME	+ +	29.4	1	1	1	0.67	0.49	32.52	1	1	1	0.67	0.84
Q9VYK6|Q9VYK6_DROME	- +							30.03	2	1	1	0.68	0.68
sp|Q7KN62|TERA_DROME	+ +	233.91	100	27	27	26.73	41.95	224.69	64	24	24	23.76	37.58
sp|A0A0B4K7J2-2|RBP2_DROME	+ +	190.37	28	23	23	8.33	10.2	205.32	35	28	28	10.14	11.73
Q9VRF8|Q9VRF8_DROME	- +							36.53	1	1	1	7.14	2.59
sp|P21187|PABP_DROME	+ +	137.28	13	9	9	11.25	15.46	116.42	11	6	6	7.5	9.62
H6QXJ5|H6QXJ5_DROME	+ -	52.77	1	1	1	0.73	0.88
sp|Q9W552|VPS26_DROME	- +							31.95	1	1	1	2.04	1.46
sp|P25439-2|BRM_DROME	+ +	181.74	18	15	15	7.04	11.02	121.46	5	5	5	2.35	4.71
Q9VHR5|Q9VHR5_DROME	+ +	117.53	5	5	5	6.58	7.94	110.97	7	5	5	6.58	8.1
sp|P51123|TAF1_DROME	+ -	42.45	1	1	1	0.36	0.47
G3KKP7|G3KKP7_DROME	+ +	155.04	21	14	14	28.57	34.13	149.38	21	12	12	24.49	30.07
sp|P05389|RLA2_DROME	+ +	51.44	5	2	2	11.76	17.7	30.18	2	1	1	5.88	11.5
D1Z380|D1Z380_DROME	- +							42.3	1	1	1	2.38	1.67
Q9VJ86|Q9VJ86_DROME	+ +	95.03	3	3	3	1.66	2.48	95.34	4	4	4	2.21	3.47
Q9VFP0|Q9VFP0_DROME	+ +	56.88	2	2	2	3.45	5.95	68.68	2	2	2	3.45	6.22
Q95YH6|Q95YH6_DROME	- +							42.15	1	1	1	0.52	0.67
sp|Q9VAW5-1|LARP_DROME	+ +	115.38	5	5	5	3.27	5.27	101.67	5	4	4	2.61	3.85
Q9VUZ0|Q9VUZ0_DROME	+ -	50.54	1	1	1	4.76	12.63
Q960T3|Q960T3_DROME	+ -	52.25	2	2	2	7.69	7.19
Q1WWC9|Q1WWC9_DROME	+ -	29.52	1	1	1	0.77	0.64
A0A0B4LH59|A0A0B4LH59_DROME	+ -	38.64	1	1	1	0.7	1.01
Q9VA56|Q9VA56_DROME	- +							42.37	1	1	1	1.85	2.23
sp|A1Z7A6|ASAP_DROME	+ +	33.19	1	1	1	0.74	0.95	30.91	1	1	1	0.74	0.95
Q7KTC3|Q7KTC3_DROME	+ -	157.35	14	13	13	8.02	9.95
M9PGS2|M9PGS2_DROME	+ -	57.77	3	3	3	5.17	4.92
Q9U912|Q9U912_DROME	+ +	137.16	10	8	8	11.76	16.58	88.89	4	3	3	4.41	4.86
sp|P48598|IF4E_DROME	+ +	72.24	3	2	2	6.9	13.9	69.88	5	2	2	6.9	13.9
O77430|O77430_DROME	+ +	101.89	5	5	5	22.73	25.93	96.22	4	4	4	18.18	23.46
Q86NL1|Q86NL1_DROME	+ -	64.39	2	2	2	4.76	5.26
Q7KRX5|Q7KRX5_DROME	- +							33.87	1	1	1	1.28	1.15
A0A0B4KFG2|A0A0B4KFG2_DROME	- +							76.57	4	3	3	6.82	8.67
Q9VW19|Q9VW19_DROME	+ +	39.23	1	1	1	2.63	3.68	90.06	3	3	3	7.89	10.05
M9NE45|M9NE45_DROME	+ -	42.03	1	1	1	0.58	1.33
M9PBR6|M9PBR6_DROME	+ +	64.22	3	3	3	4.29	3.52	105.96	5	5	5	7.14	7.03
A1ZB78|A1ZB78_DROME	+ +	49.67	2	2	2	8.7	9.64	42.35	1	1	1	4.35	6.63
E1UIA5|E1UIA5_DROME	- +							42.24	2	2	1	3.77	3.87
Q8SXL0|Q8SXL0_DROME	- +							84.8	3	3	3	5.66	9.23
Q9VJZ1|Q9VJZ1_DROME	+ -	156.72	15	12	12	15.38	25.29
Q7K3K5|Q7K3K5_DROME	+ +	53.94	3	2	2	4.88	8.02	54.76	2	2	2	4.88	4.9
sp|Q94519-2|ACPM_DROME	+ +	30.58	1	1	1	5.56	6.99	42.06	2	2	2	11.11	13.29
A0A0B4LFB8|A0A0B4LFB8_DROME	+ +	132.78	14	12	12	8.11	12.04	103.67	7	7	7	4.73	6.77
O02393|O02393_DROME	+ +	49.24	1	1	1	1.37	1.82	77.66	3	3	3	4.11	4.96
A4UZ69|A4UZ69_DROME	+ -	92.27	3	3	3	5.56	6.04
O96610|O96610_DROME	+ +	27.94	1	1	1	0.5	0.63	39.72	1	1	1	0.5	0.63
A1YK55|A1YK55_DROME	+ +	91.28	4	4	4	3.92	5.33	88.59	6	5	5	4.9	5.09
sp|P52034|PFKA_DROME	- +							47.14	1	1	1	1.11	1.02
Q9VKM2|Q9VKM2_DROME	+ +	144.14	10	7	7	11.48	14.36	73.97	3	3	3	4.92	5.71
A0A0B4KF92|A0A0B4KF92_DROME	+ +	86.44	3	3	3	3.06	3.02	123.26	7	7	7	7.14	7.35
sp|M9NEY8|DMAD_DROME	- +							30.57	1	1	1	0.53	0.31
sp|Q06943|HMGZ_DROME	+ +	57.44	1	1	1	3.85	12.61	51.1	2	1	1	3.85	12.61
A0A0B4KHX7|A0A0B4KHX7_DROME	+ -	29.69	1	1	1	0.58	0.69
Q8IPS4|Q8IPS4_DROME	- +							31.37	1	1	1	2.04	1.82
C6TPB6|C6TPB6_DROME	+ -	39.36	1	1	1	2.22	3.36
Q95R95|Q95R95_DROME	- +							26.83	1	1	1	8.33	5.45
Q8T0D3|Q8T0D3_DROME	+ +	129.75	5	5	5	4.2	7.47	130.92	5	5	5	4.2	8.67
sp|Q9VWW0-4|CREBB_DROME	+ +	44.48	1	1	1	3.85	3.16	42.1	1	1	1	3.85	3.16
Q8SXE5|Q8SXE5_DROME	+ +	110	6	5	5	11.63	15	115.71	7	7	7	16.28	20
Q9W3C8|Q9W3C8_DROME	+ +	129.44	10	6	6	20	21.6	116.1	17	6	6	20	21.6
L0CRH5|L0CRH5_DROME	- +							116.15	7	6	6	8.45	9.92
sp|Q9VRJ1|SYAM_DROME	- +							62.53	2	2	2	1.89	1.98
Q9VXQ2|Q9VXQ2_DROME	- +							52.28	2	2	2	1.68	1.57
Q5U117|Q5U117_DROME	- +							63.33	2	2	2	3.08	5.01
Q8MV37|Q8MV37_DROME	+ +	120.83	5	5	5	3.82	5.18	121.32	5	5	5	3.82	5.18
Q8IPP4|Q8IPP4_DROME	+ +	59.65	2	2	2	1.14	1.59	67.01	2	2	2	1.14	1.59
Q9VSH0|Q9VSH0_DROME	- +							54.15	1	1	1	2.13	3.18
Q0E8F2|Q0E8F2_DROME	- +							30.49	1	1	1	1.52	1.37
X2JE30|X2JE30_DROME	+ +	32.91	1	1	1	1.23	1.3	59.91	2	2	2	2.47	2.72
sp|Q9VCX3|RM45_DROME	- +							31.05	1	1	1	1.82	2.77
Q7K2E1|Q7K2E1_DROME	+ +	77.94	2	2	2	3.57	6.05	46.26	1	1	1	1.79	2.08
Q9VUH8|Q9VUH8_DROME	+ -	39.66	1	1	1	0.9	1.08
A0A0B4LHC9|A0A0B4LHC9_DROME	- +							30.38	1	1	1	2.94	2.42
A0A0B4K6J1|A0A0B4K6J1_DROME	+ -	90.57	3	3	3	6.98	5.2
sp|Q9VYQ8|UBP7_DROME	+ +	125.27	7	7	7	5.15	6.91	73.38	3	3	3	2.21	2.48
Q8MQJ3|Q8MQJ3_DROME	+ -	28.4	1	1	1	1.35	1.23
sp|P24785-2|MLE_DROME	+ -	41.18	1	1	1	3.45	6.64
Q5ELV0|Q5ELV0_DROME	- +							38	1	1	1	1.54	1.27
Q9W0U6|Q9W0U6_DROME	+ +	80.1	2	2	2	5.26	6.85	68.2	2	2	2	5.26	6.85
C0MLD8|C0MLD8_DROME	+ -	31.78	1	1	1	4.35	3.17
A0A0B4KHD4|A0A0B4KHD4_DROME	+ +	121.42	14	5	5	11.63	11.64	102.79	7	4	3	9.3	7.23
Q9W0A8|Q9W0A8_DROME	+ +	96.88	4	4	4	6.35	13.36	75.05	7	4	4	6.35	13.36
sp|Q9VXK0|NIPSN_DROME	+ +	94.16	7	4	4	10.53	15.38	104.67	5	4	4	10.53	17.22
E1JJQ4|E1JJQ4_DROME	+ -	65.99	2	2	2	2.11	2.52
Q8MSA2|Q8MSA2_DROME	+ +	50.72	1	1	1	0.97	1.38	45.7	1	1	1	0.97	1.38
A0A0C4FEI4|A0A0C4FEI4_DROME	- +							71.68	3	3	3	6.52	8.22
A1YK85|A1YK85_DROME	+ +	124.12	8	8	8	6.61	7.08	104.51	6	6	6	4.96	5.25
A9YGE8|A9YGE8_DROME	- +							33.43	1	1	1	2.38	9.61
A8JR81|A8JR81_DROME	+ +	37.25	1	1	1	0.62	1.64	40.8	1	1	1	0.62	1.64
Q9V9X8|Q9V9X8_DROME	+ -	29.69	1	1	1	0.58	0.69
Q86P95|Q86P95_DROME	- +							49.67	2	2	2	4.08	3.97
E1JHB4|E1JHB4_DROME	+ +	76.3	2	2	2	0.79	1.04	56.02	1	1	1	0.4	0.48
M9PBQ3|M9PBQ3_DROME	+ +	77.06	3	3	3	0.52	0.73	94.45	7	6	6	1.04	1.2
M9PEK5|M9PEK5_DROME	+ -	34.21	1	1	1	0.55	0.38
A0A0B4K8A5|A0A0B4K8A5_DROME	+ -	63.04	3	3	3	2	1.75
A0A0B7P9G0|A0A0B7P9G0_DROME	+ +	132.5	9	9	9	10	14.39	103.38	9	5	5	5.56	7.91
Q963E5|Q963E5_DROME	+ +	39.84	1	1	1	0.7	0.95	73.44	3	3	3	2.1	2.65
sp|C0HL66|H33A_DROME	+ -	31.35	1	1	1	3.33	5.15
M9ND37|M9ND37_DROME	- +							110.17	6	5	5	2.6	4.42
A0A0B4K7P1|A0A0B4K7P1_DROME	+ -	76.56	2	2	2	3.92	8.38
C0PV34|C0PV34_DROME	- +							42.37	1	1	1	3.7	3.63
sp|Q9Y0I1|EAF3_DROME	+ +	150.48	12	6	6	11.11	20.75	145.99	9	6	6	11.11	22.64
sp|Q9VCW3|NU133_DROME	+ +	124.12	8	8	8	6.61	7.08	104.51	6	6	6	4.96	5.25
Q9W4X4|Q9W4X4_DROME	- +							28.15	1	1	1	0.45	0.42
A4V3L8|A4V3L8_DROME	+ +	119.38	9	3	3	9.68	14.37	103.09	18	3	3	9.68	14.37
Q8I935|Q8I935_DROME	+ +	64.22	3	3	3	4.92	4.62	105.96	5	5	5	8.2	9.24
C8VV69|C8VV69_DROME	- +							172.61	70	9	1	24.32	28.46
B6UY92|B6UY92_DROME	- +							42.92	1	1	1	1.37	1.91
M9PCG3|M9PCG3_DROME	+ +	88.38	3	3	3	1.17	1.31	100.54	4	4	4	1.56	1.61
Q6AWP8|Q6AWP8_DROME	+ +	79.69	3	3	3	2.65	3.33	64.02	2	2	2	1.77	1.62
A0A0B4KHK0|A0A0B4KHK0_DROME	+ +	94.32	5	4	4	4.82	6.07	81.76	3	3	3	3.61	3.35
A0A0B4KEE1|A0A0B4KEE1_DROME	+ -	92.27	3	3	3	5.66	6.84
D0UYA7|D0UYA7_DROME	+ -	30.77	1	1	1	0.45	0.44
sp|Q9VDT6|MRM2_DROME	- +							30.29	1	1	1	2.56	6.4
A8DYD3|A8DYD3_DROME	+ +	115.67	5	5	5	8.2	8.44	75.3	2	2	2	3.28	3.38
M9NHB6|M9NHB6_DROME	+ -	46.12	1	1	1	3.45	3.57
Q6NLA3|Q6NLA3_DROME	+ +	35.19	1	1	1	1.22	1.17	34.3	1	1	1	1.22	1.17
sp|Q7KRY7-4|LAP4_DROME	+ -	47.15	1	1	1	0.93	0.91
sp|P49846|TAF5_DROME	+ -	34.9	1	1	1	1.18	1.14
Q1RKY9|Q1RKY9_DROME	+ +	46.56	1	1	1	1.39	1.59	31.3	1	1	1	1.39	1.44
Q9VRP2|Q9VRP2_DROME	+ +	49.01	1	1	1	1.96	4.09	60.84	2	2	2	3.92	6.91
Q7KTL4|Q7KTL4_DROME	- +							85.28	3	3	3	4.29	5.31
sp|O76464|NFT1_DROME	+ +	32.01	1	1	1	1.89	1.74	52.76	2	2	2	3.77	3.48
M9NGZ2|M9NGZ2_DROME	+ +	46.29	1	1	1	1.03	1.23	40.2	1	1	1	1.03	1.23
Q2XYI2|Q2XYI2_DROME	+ +	49.09	2	2	2	11.76	9.47	66.29	3	3	3	17.65	14.2
Q7KUX7|Q7KUX7_DROME	+ +	124.88	8	7	7	14.58	20.95	120.59	8	6	6	12.5	17.88
A8B8J6|A8B8J6_DROME	+ -	86.17	4	4	4	2.8	4.62
Q9VAA6|Q9VAA6_DROME	- +							36.6	1	1	1	6.25	6.33
Q9VGA4|Q9VGA4_DROME	+ -	37.03	1	1	1	0.68	1.37
sp|P31007-8|DLG1_DROME	+ +	46.29	1	1	1	0.88	1.27	40.2	1	1	1	0.88	1.27
Q2EJN2|Q2EJN2_DROME	+ +	79.28	3	2	2	6.45	5.57	71.75	3	2	2	6.45	5.57
Q8IGE6|Q8IGE6_DROME	+ +	37.72	1	1	1	2.13	3.49	60.86	4	2	2	4.26	5.65
E1JIJ5|E1JIJ5_DROME	+ +	107.7	6	5	5	10	12.04	111.13	6	6	6	12	12.86
sp|Q86B87|MMD4_DROME	- +							65.62	2	2	2	3.17	3.61
E8NHB1|E8NHB1_DROME	- +							40.05	1	1	1	0.65	1.15
sp|Q9VEX9|SAP18_DROME	+ +	53.86	2	2	2	10.53	11.33	40.49	1	1	1	5.26	6.67
sp|Q9VQ93|GOLP3_DROME	+ +	92.4	3	3	3	6.98	11.56	66.28	3	2	2	4.65	7.48
Q2XY38|Q2XY38_DROME	+ -	72.3	3	3	3	4.11	2.76
A0ANP8|A0ANP8_DROME	+ +	94.13	4	4	4	10	10.64	87.28	4	4	4	10	10.64
Q8SYL3|Q8SYL3_DROME	+ +	93.67	5	4	4	6.45	9.49	114.34	6	6	6	9.68	15.38
H1ZYH4|H1ZYH4_DROME	+ +	32.46	1	1	1	0.88	1.45	29.38	1	1	1	0.88	0.72
B3STG2|B3STG2_DROME	+ -	41.18	1	1	1	0.66	1.16
Q961Q7|Q961Q7_DROME	+ -	77.3	5	5	5	7.04	6.08
Q9NHD7|Q9NHD7_DROME	- +							56.39	2	2	2	9.52	9.04
A0A0B4KGI7|A0A0B4KGI7_DROME	- +							39.35	1	1	1	1.28	1.11
Q8MLR7|Q8MLR7_DROME	- +							32.95	1	1	1	1.16	1.45
E1JIZ1|E1JIZ1_DROME	+ -	47.15	1	1	1	0.45	0.45
A0A0B4K7W1|A0A0B4K7W1_DROME	+ -	47.15	1	1	1	0.39	0.43
M9NEV0|M9NEV0_DROME	+ +	180.67	13	12	12	5.88	8.38	112.78	6	5	5	2.45	4.19
Q494K3|Q494K3_DROME	+ +	59.49	1	1	1	2.38	3.49	33.48	1	1	1	2.38	1.53
A0A0B4LI25|A0A0B4LI25_DROME	+ +	169.3	18	14	14	15.91	23.71	151.75	12	12	12	13.64	19.43
sp|Q7KW39|MMSA_DROME	+ +	145.57	12	9	9	17.31	26.73	151.7	22	9	9	17.31	26.15
A0A0B4KHX3|A0A0B4KHX3_DROME	+ -	98.86	7	4	4	8.16	13.64
Q9VZW1|Q9VZW1_DROME	+ -	50.04	1	1	1	4.76	4.18
sp|P31007-1|DLG1_DROME	+ +	46.29	1	1	1	1.03	1.25	40.2	1	1	1	1.03	1.25
A0A0H4XWY3|A0A0H4XWY3_DROME	+ +	101.7	6	6	6	1.91	2.15	125.27	8	7	7	2.23	1.95
Q8MR43|Q8MR43_DROME	+ +	102.85	4	3	3	6.25	12.68	93.02	3	3	3	6.25	12.68
N0D8I3|N0D8I3_DROME	+ +	61.88	2	2	2	0.88	2.24	44.41	1	1	1	0.44	0.55
A1ZBL9|A1ZBL9_DROME	+ +	39.84	1	1	1	0.7	0.85	73.44	3	3	3	2.1	2.39
Q59E34|Q59E34_DROME	+ +	150.04	9	9	9	3.18	6.3	125.97	5	5	5	1.77	3.48
Q9VLW9|Q9VLW9_DROME	+ -	50.91	1	1	1	2.94	3.66
Q9XYM5|Q9XYM5_DROME	+ -	78.31	2	2	2	4.26	5.94
Q8MSQ5|Q8MSQ5_DROME	- +							37.41	1	1	1	0.9	1.55
Q9VXZ3|Q9VXZ3_DROME	- +							45.73	1	1	1	1.32	2.06
A0A1B2AKQ4|A0A1B2AKQ4_DROME	+ +	144.29	24	8	8	30.77	45.95	146.52	43	9	9	34.62	46.62
Q7K581|Q7K581_DROME	+ +	90.46	3	3	3	7.5	6.62	97.08	7	5	5	12.5	10.73
Q2Q3V5|Q2Q3V5_DROME	+ +	88.18	5	5	5	2.49	2.45	87.77	5	5	5	2.49	2.57
Q8MYS0|Q8MYS0_DROME	+ -	52.24	1	1	1	2.13	3.87
sp|P02283|H2B_DROME	+ +	72.39	5	4	4	14.29	28.46	60	2	2	2	7.14	13.82
sp|O18404|HCD2_DROME	+ +	40.17	1	1	1	3.7	6.67	40.37	1	1	1	3.7	4.71
M9PBF6|M9PBF6_DROME	+ -	29.52	1	1	1	0.78	0.64
M9NE76|M9NE76_DROME	- +							43.87	1	1	1	2	1.88
Q95SE0|Q95SE0_DROME	- +							35.28	1	1	1	3.57	4.58
D3DMG7|D3DMG7_DROME	+ +	63.7	2	2	2	2.35	3.06	77.43	4	3	3	3.53	4.46
Q9VK46|Q9VK46_DROME	+ +	28.44	1	1	1	11.11	3.41	36.15	2	1	1	11.11	3.41
Q7KM08|Q7KM08_DROME	- +							27.15	1	1	1	1.61	1.38
Q08212|Q08212_DROME	+ +	52.86	1	1	1	2.7	4.09	82.44	2	2	2	5.41	6.67
Q9W499|Q9W499_DROME	+ -	51.71	2	2	2	4.88	12.2
M9NFI9|M9NFI9_DROME	+ +	141.4	7	7	7	3.14	4.28	146.87	9	9	9	4.04	5.12
sp|Q03751|DNJC5_DROME	- +							42.76	1	1	1	4.55	3.61
sp|Q9VN13|SFXN1_DROME	+ +	73.6	2	2	2	5.56	5.3	86.28	4	4	4	11.11	12.15
sp|Q24276|CDC37_DROME	- +							33.8	1	1	1	1.54	2.31
F6MIV3|F6MIV3_DROME	+ +	46.88	1	1	1	14.29	12.79	46.44	1	1	1	14.29	12.79
R9S0M5|R9S0M5_DROME	+ -	33.58	1	1	1	2.33	2.37
Q0KHU2|Q0KHU2_DROME	+ +	32.47	1	1	1	1.61	1.27	37.68	1	1	1	1.61	1.27
Q52KA4|Q52KA4_DROME	+ +	87.63	3	3	3	7.69	8.79	67.58	3	2	2	5.13	5.94
sp|Q9VCK0|EI3D1_DROME	+ +	117.57	8	7	7	9.33	12.68	124.68	11	7	7	9.33	13.39
L0CRF8|L0CRF8_DROME	+ +	60.2	2	2	2	4.35	11.92	59.02	2	2	2	4.35	11.26
A0A0B4K784|A0A0B4K784_DROME	+ -	47.15	1	1	1	0.53	0.56
Q7KTC4|Q7KTC4_DROME	+ -	157.35	14	13	13	8.02	9.95
sp|Q24492|RFA1_DROME	+ +	117.9	7	7	7	10.45	10.28	112.31	6	6	6	8.96	9.62
Q1RL19|Q1RL19_DROME	+ +	131.07	6	5	5	4.46	6.77	122.54	4	4	4	3.57	6.14
A0A1B2AKG3|A0A1B2AKG3_DROME	- +							58.05	2	2	2	13.33	12.03
sp|Q7KLV9|PSD11_DROME	- +							37.31	1	1	1	1.79	1.9
Q8IMG1|Q8IMG1_DROME	+ +	176.84	17	13	13	21.67	36.91	130.74	9	6	6	10	17.17
B3DNM1|B3DNM1_DROME	+ -	59.75	2	2	2	4.08	5.8
A0ANY9|A0ANY9_DROME	+ +	148.09	11	8	8	9.52	21.37	118.97	5	5	5	5.95	12.75
M9PFG7|M9PFG7_DROME	- +							105.41	5	5	5	6.85	10.06
Q9VJ61|Q9VJ61_DROME	+ +	42.28	1	1	1	2.08	2.57	46.93	1	1	1	2.08	2.57
Q8MLT4|Q8MLT4_DROME	+ +	44.39	1	1	1	0.85	1.02	58.83	3	2	2	1.71	2.51
X2J7P4|X2J7P4_DROME	+ +	34.4	1	1	1	2.78	3.11	60.85	2	2	2	5.56	6.92
Q9I7T5|Q9I7T5_DROME	- +							76.33	2	2	2	18.18	21.31
Q8T8Q1|Q8T8Q1_DROME	+ +	41.28	1	1	1	1.28	1.86	29.58	1	1	1	1.28	1
Q8T921|Q8T921_DROME	- +							44.26	1	1	1	1.59	2.29
M9PCP4|M9PCP4_DROME	+ +	144.14	10	7	7	10.45	13.92	73.97	3	3	3	4.48	5.54
A4UZW2|A4UZW2_DROME	+ +	58.2	1	1	1	2.27	3.19	33.76	1	1	1	2.27	3.19
A0A0B4LGG6|A0A0B4LGG6_DROME	+ -	33.29	1	1	1	0.58	0.68
M9PFN1|M9PFN1_DROME	+ +	122.95	8	8	8	11.76	17.05	102.85	5	5	5	7.35	11.64
H9XVM3|H9XVM3_DROME	- +							27.34	1	1	1	2.86	2.24
M9NG39|M9NG39_DROME	+ +	171.66	17	12	12	12	21.21	163.75	13	10	10	10	17.32
sp|P61851|SODC_DROME	+ +	108.14	5	3	3	23.08	22.88	101.92	3	3	3	23.08	24.18
sp|Q9VP05|MED1_DROME	+ +	122.37	5	5	5	3.94	6.03	89.74	3	3	3	2.36	3.66
C0MJE4|C0MJE4_DROME	+ +	123.11	10	7	7	21.21	17.91	79.68	3	3	3	9.09	6.74
sp|Q9VG73|ILF2_DROME	+ -	104.78	5	4	4	9.09	11.87
Q9VPU0|Q9VPU0_DROME	- +							40.9	1	1	1	2.04	1.98
A0A0C4DHA6|A0A0C4DHA6_DROME	- +							41.27	1	1	1	1.85	2.29
sp|Q9VM95|AATF_DROME	+ -	34.52	1	1	1	1.37	2.46
Q9XZE4|Q9XZE4_DROME	+ +	151.3	32	12	12	33.33	34.27	141.88	25	9	9	25	27.53
Q2EJL5|Q2EJL5_DROME	+ +	79.28	3	2	2	6.45	5.35	71.75	3	2	2	6.45	5.35
Q9VEX2|Q9VEX2_DROME	+ -	34.6	1	1	1	1.67	1.66
sp|P15007|ENO_DROME	+ +	178.54	28	16	16	25.81	43.8	165.43	19	11	11	17.74	32.4
Q9VM62|Q9VM62_DROME	+ +	81.98	3	3	3	2	2.48	38.39	1	1	1	0.67	0.98
A1Z7P5|A1Z7P5_DROME	+ -	78.31	2	2	2	3.64	4.84
Q9VJ12|Q9VJ12_DROME	+ +	97.14	5	4	4	2.78	8.66	35.96	1	1	1	0.69	2.03
sp|Q03751-3|DNJC5_DROME	- +							42.76	1	1	1	5.26	4.04
D3DMK3|D3DMK3_DROME	+ +	162.02	38	9	9	27.27	41.82	162.52	37	9	9	27.27	37.74
sp|Q9V3P6-2|PSMD1_DROME	+ +	66.33	2	2	2	1.8	2.54	77.85	2	2	2	1.8	2.54
sp|Q9VP47|TSR1_DROME	+ -	33.5	1	1	1	0.85	1.11
sp|Q9W0T1-3|NU301_DROME	+ +	150.72	13	12	12	4.65	8.15	121.54	8	8	8	3.1	5.56
Q8SWR4|Q8SWR4_DROME	+ +	103.52	5	5	5	2.69	5.17	81.32	3	3	3	1.61	3.02
sp|Q9V4C8|HCF_DROME	+ +	183.46	24	20	20	15.87	18.2	125.35	9	8	8	6.35	4.93
E1JJM9|E1JJM9_DROME	+ +	104.36	10	4	4	19.05	26.92	111.08	14	6	6	28.57	38.46
M9PI58|M9PI58_DROME	- +							26.9	1	1	1	0.81	0.8
Q9W425|Q9W425_DROME	+ +	192.03	25	22	22	7.07	8.14	188.67	22	21	21	6.75	7.09
Q8IQX5|Q8IQX5_DROME	+ +	96.26	6	4	4	20	24.66	104.14	5	5	5	25	25.34
Q9W3Q5|Q9W3Q5_DROME	+ -	49.16	1	1	1	1.43	0.95
Q86BR7|Q86BR7_DROME	+ -	46.72	1	1	1	1.37	1.67
A0A0B4KH68|A0A0B4KH68_DROME	- +							32.92	1	1	1	1.3	0.76
M9PHK8|M9PHK8_DROME	+ +	46.29	1	1	1	0.97	1.2	40.2	1	1	1	0.97	1.2
M9PED2|M9PED2_DROME	+ -	34.21	1	1	1	0.56	0.38
sp|P18431-3|SGG_DROME	+ +	116.96	8	6	6	13.04	11.48	91.69	4	4	4	8.7	6.78
Q9W149|Q9W149_DROME	+ +	41.65	1	1	1	0.93	1.04	61	2	2	2	1.87	2.88
A4V1F9|A4V1F9_DROME	- +							84.01	12	2	2	1.8	3.28
C8VV61|C8VV61_DROME	+ +	62.04	2	2	2	3.28	5.33	50	1	1	1	1.64	2.35
A0A075BJ63|A0A075BJ63_DROME	+ +	47.94	1	1	1	0.92	0.96	76.85	2	2	2	1.83	2.01
O61646|O61646_DROME	+ +	81.55	4	4	4	3.33	9.55	38.55	1	1	1	0.83	1.75
sp|Q8IH24|MED31_DROME	+ +	56.42	2	2	2	10	9.31	56.32	2	2	2	10	9.31
sp|Q9Y140|DHRS7_DROME	+ +	36.54	1	1	1	2.5	3.99	40.41	1	1	1	2.5	5.21
Q7JWF1|Q7JWF1_DROME	- +							41.07	1	1	1	1.67	1.82
Q9VB05|Q9VB05_DROME	+ +	81.76	4	4	4	4.6	4.31	89.09	5	5	5	5.75	4.9
sp|Q9VSL7|FOI_DROME	- +							63.01	1	1	1	2.04	1.98
sp|Q6NNF2-5|PDE8_DROME	+ +	37.08	1	1	1	0.83	0.86	31.55	1	1	1	0.83	0.86
Q494L6|Q494L6_DROME	+ +	81.44	2	2	2	2.6	4.51	90.97	4	3	3	3.9	6.6
Q9VPD3|Q9VPD3_DROME	- +							27.23	1	1	1	1.79	2.61
sp|P56079|CDSA_DROME	+ +	82.59	2	2	2	5.13	6.49	61.16	1	1	1	2.56	4.25
X2JDY2|X2JDY2_DROME	+ -	49.82	2	2	2	0.48	0.66
Q6AWS1|Q6AWS1_DROME	+ +	66.5	3	3	3	1.64	3.35	85.83	4	4	4	2.19	2.94
A1Z814|A1Z814_DROME	+ +	63.7	2	2	2	2.35	3.06	77.43	4	3	3	3.53	4.46
X2JBC1|X2JBC1_DROME	+ +	105.26	6	6	6	5.26	4.83	79.93	3	3	3	2.63	2.46
C6SV06|C6SV06_DROME	+ -	59.3	3	2	2	16.67	12.42
sp|P29613-1|TPIS_DROME	+ +	102.97	9	4	4	10.81	15.8	72.19	4	3	3	8.11	10.34
Q9VF27|Q9VF27_DROME	- +							27.07	1	1	1	3.7	3.23
sp|Q9V9K7|SRRT_DROME	+ +	156	18	17	17	11.81	18.03	148.54	13	13	13	9.03	13.68
Q9Y125|Q9Y125_DROME	+ +	88.78	4	4	4	4.12	3.78	91.95	5	5	5	5.15	4.72
B3STG3|B3STG3_DROME	+ -	41.18	1	1	1	0.66	1.16
D2NUK4|D2NUK4_DROME	+ -	44.01	1	1	1	0.68	1.09
A8DY78|A8DY78_DROME	- +							76.57	4	3	3	6.82	8.53
E1JJS1|E1JJS1_DROME	- +							32.37	1	1	1	2.7	2.61
Q7KVW1|Q7KVW1_DROME	+ -	49.37	1	1	1	1.52	2.14
Q24007|Q24007_DROME	+ +	44.39	1	1	1	0.87	1.05	58.83	3	2	2	1.74	2.57
sp|Q95029|CATL_DROME	+ +	164.46	39	8	8	18.6	24.26	179.84	46	11	11	25.58	31
Q9N9Z6|Q9N9Z6_DROME	+ +	131.09	7	6	6	3.31	5.21	108.29	4	4	4	2.21	2.73
sp|A1ZAB5|CLU_DROME	+ +	39	1	1	1	0.62	1.1	58.75	2	2	2	1.24	1.73
sp|P33438|GLT_DROME	+ +	44.94	1	1	1	1.01	1.36	78.22	3	3	3	3.03	2.73
sp|Q94523|SDHA_DROME	+ +	104.71	6	4	4	5.71	8.17	124.26	10	6	6	8.57	9.83
M9PF31|M9PF31_DROME	+ +	88.38	3	3	3	1.17	1.32	100.54	4	4	4	1.56	1.63
M9PER1|M9PER1_DROME	+ +	49.86	1	1	1	2.44	2.68	54.19	1	1	1	2.44	2.68
sp|Q867Z4-5|LOLA4_DROME	+ +	102.57	3	3	3	5.17	7.48	74.65	3	2	2	3.45	4.87
M9NDC3|M9NDC3_DROME	+ +	55.78	2	2	2	2.9	2.71	89.73	4	4	4	5.8	5.32
sp|P49735|MCM2_DROME	+ -	80.21	2	2	2	1.89	3.38
sp|Q94522|SUCA_DROME	+ +	123.35	11	5	5	12.2	19.21	126.49	14	6	6	14.63	21.95
A8JRE3|A8JRE3_DROME	+ +	131.09	7	6	6	3.33	5.17	108.29	4	4	4	2.22	2.7
A8JNU2|A8JNU2_DROME	+ +	121.47	6	6	6	4	4.64	106.56	3	3	3	2	3.05
Q9VPB7|Q9VPB7_DROME	+ -	37.28	1	1	1	1.27	1.3
A0A0B4K6T3|A0A0B4K6T3_DROME	- +							29.29	1	1	1	0.74	0.55
Q9VIS4|Q9VIS4_DROME	+ -	65.49	2	2	2	2.44	2.65
Q9VJ44|Q9VJ44_DROME	- +							84.42	5	3	1	6.98	10.81
Q541F9|Q541F9_DROME	+ +	35.62	1	1	1	1.75	2.56	36.57	1	1	1	1.75	2.56
sp|Q8INF2|TAM41_DROME	+ +	35.06	1	1	1	2.7	2.34	34.72	1	1	1	2.7	2.34
B7ZWP7|B7ZWP7_DROME	+ +	116.34	7	6	6	20.69	29.57	93.85	4	4	4	13.79	16.67
Q9XTL2|Q9XTL2_DROME	+ +	43.73	1	1	1	1.92	2.32	41.51	1	1	1	1.92	2.32
sp|Q00168-4|KCC2A_DROME	- +							51.28	2	2	2	3.23	4.9
E2QD00|E2QD00_DROME	- +							39.97	1	1	1	5.26	8.12
Q8IQA6|Q8IQA6_DROME	+ -	29.75	1	1	1	0.64	0.46
A8B8E7|A8B8E7_DROME	+ -	86.17	4	4	4	2.8	4.62
H7BWS2|H7BWS2_DROME	+ +	58.68	1	1	1	1.61	2.25	94.97	4	4	4	6.45	6.92
A8E777|A8E777_DROME	+ +	72.18	3	3	3	12.5	13.73	106.29	4	4	4	16.67	16.74
sp|Q9I7S8|PUR6_DROME	+ +	132.66	12	6	6	11.11	18.18	129.15	15	7	7	12.96	20.05
sp|Q27421-2|OSP_DROME	- +							28.01	1	1	1	0.53	1.38
sp|Q24246-8|DYIN_DROME	- +							52.68	2	2	2	3.23	2.99
B4F666|B4F666_DROME	- +							37.65	2	1	1	2.56	2.03
C0MKX3|C0MKX3_DROME	+ -	70.62	2	2	2	5.88	6.29
X2J9R2|X2J9R2_DROME	+ +	141.27	16	9	9	16.67	27.95	141.07	20	10	10	18.52	28.21
sp|Q24151-2|STAT_DROME	- +							39.35	1	1	1	1.35	1.19
M9PG82|M9PG82_DROME	+ -	72.86	3	3	3	2.63	3.57
sp|Q9VT65|CANB_DROME	+ -	67.27	2	2	2	2.3	1.84
sp|P49455-2|TPM4_DROME	+ +	51.64	1	1	1	1.82	2.59	48.22	1	1	1	1.82	2.59
A0A0E3T4A9|A0A0E3T4A9_DROME	+ +	95.86	3	3	3	6	6.24	102.79	4	3	3	6	6.24
X2JGP4|X2JGP4_DROME	+ +	221.31	56	23	23	37.7	56.85	220.89	89	21	21	34.43	51.81
sp|Q9VNE2|PKRA_DROME	+ +	98.73	5	5	5	8.33	9.72	42.87	2	2	2	3.33	4.03
sp|P26686-5|SRR55_DROME	+ +	53.02	2	1	1	1.04	3.38	50.23	1	1	1	1.04	3.38
E1JGX3|E1JGX3_DROME	+ +	103.13	6	6	6	2.52	3.46	51.81	1	1	1	0.42	1.12
Q95RY2|Q95RY2_DROME	+ -	77.85	4	3	3	10.34	12.6
Q9W033|Q9W033_DROME	- +							52.87	1	1	1	3.45	8.24
A1Z813|A1Z813_DROME	+ +	105.53	6	5	5	5.95	3.8	95.84	5	5	5	5.95	3.8
Q9VH75|Q9VH75_DROME	- +							30.7	1	1	1	1.3	1.4
X2JG90|X2JG90_DROME	+ -	35.95	1	1	1	2.94	2.93
B8A406|B8A406_DROME	- +							91.51	6	2	2	11.11	12.35
F0JAH0|F0JAH0_DROME	- +							27.44	1	1	1	4.76	3.98
sp|Q99323-4|MYSN_DROME	- +							78.23	3	3	3	0.91	1.69
sp|Q9W062|MFAP1_DROME	- +							32.27	1	1	1	1.08	3.56
sp|Q8MSV2-2|SHEP_DROME	- +							82.72	6	3	3	8.57	5.41
E3CTS3|E3CTS3_DROME	+ -	92.27	3	3	3	5.56	6.85
A4UZL3|A4UZL3_DROME	- +							31.3	1	1	1	0.69	0.7
sp|M9NEY8-3|DMAD_DROME	- +							30.57	1	1	1	0.52	0.31
Q7KNC5|Q7KNC5_DROME	- +							37.41	1	1	1	0.92	1.56
Q9VWC2|Q9VWC2_DROME	+ -	43.94	1	1	1	0.78	0.86
E6PBW2|E6PBW2_DROME	- +							32.61	1	1	1	4.35	3.1
M9PBD9|M9PBD9_DROME	+ +	95.86	3	3	3	5.88	6.21	102.79	4	3	3	5.88	6.21
Q9W039|Q9W039_DROME	+ -	63.62	2	2	2	3.51	6.4
sp|Q7K2D2|DCTN2_DROME	+ +	35.82	1	1	1	2.04	2.11	33.23	1	1	1	2.04	1.84
Q9VZ55|Q9VZ55_DROME	- +							37.41	1	1	1	0.59	0.7
A8ILH3|A8ILH3_DROME	+ -	86.17	4	4	4	2	4.58
sp|P55035|PSMD4_DROME	- +							37.4	1	1	1	2.38	2.02
Q9VJH2|Q9VJH2_DROME	+ +	170.73	13	12	12	9.02	12.94	85.05	3	3	3	2.26	2.31
A0A1Z1CK36|A0A1Z1CK36_DROME	+ +	44.48	1	1	1	3.57	2.72	42.1	1	1	1	3.57	2.72
E1JJ21|E1JJ21_DROME	- +							42.37	1	1	1	2.17	2.42
B7Z0E0|B7Z0E0_DROME	+ +	62.04	2	2	2	3.33	5.22	50	1	1	1	1.67	2.3
A0A075BJJ9|A0A075BJJ9_DROME	+ +	47.94	1	1	1	0.91	0.96	76.85	2	2	2	1.82	2.01
C8VV55|C8VV55_DROME	- +							89.74	3	3	3	2.88	5
Q95SC4|Q95SC4_DROME	+ +	47.03	1	1	1	2	2.87	64.9	2	2	2	4	4.71
Q0KIB3|Q0KIB3_DROME	+ +	67.31	2	2	2	3.39	4.69	51.17	1	1	1	1.69	2.96
Q9VUC1|Q9VUC1_DROME	+ +	59.97	2	2	2	2.15	2.49	53.49	1	1	1	1.08	1.49
M9PHT1|M9PHT1_DROME	+ -	29.75	1	1	1	0.63	0.45
C8VV14|C8VV14_DROME	+ +	198.92	46	16	16	38.1	54.57	189.77	26	15	15	35.71	45.43
Q8T006|Q8T006_DROME	+ +	96.06	3	2	2	10	15.68	71.59	2	2	2	10	15.68
Q8IGR0|Q8IGR0_DROME	- +							84.01	12	2	2	5.88	16.03
M9PIG8|M9PIG8_DROME	- +							37.4	1	1	1	2.38	2.02
R9Q794|R9Q794_DROME	+ +	113.49	8	6	6	10.34	17.39	98.88	7	4	4	6.9	14.05
Q59DP8|Q59DP8_DROME	- +							137.34	9	9	9	7.83	10
Q9W4M7|Q9W4M7_DROME	+ +	131.79	6	6	6	3.47	4.55	117.99	6	5	5	2.89	3.77
Q9VAS8|Q9VAS8_DROME	+ +	85.95	3	3	3	1.36	1.46	104.38	4	4	4	1.82	1.87
A1Z7Q8|A1Z7Q8_DROME	- +							51.55	2	2	2	6.25	6.45
sp|Q95029-2|CATL_DROME	+ +	164.46	39	8	8	21.05	26.39	179.84	46	11	11	28.95	33.72
B5RIR1|B5RIR1_DROME	- +							56.03	2	2	2	5.88	5.83
Q9VWP5|Q9VWP5_DROME	+ +	140.66	10	10	10	3.6	4.75	120.08	6	6	6	2.16	3.02
Q9VX15|Q9VX15_DROME	+ +	50.49	1	1	1	2.17	4.53	57.76	1	1	1	2.17	4.53
Q8IGG3|Q8IGG3_DROME	+ +	49.67	2	2	2	8	7.92	42.35	1	1	1	4	5.45
D3DMG9|D3DMG9_DROME	+ -	37.45	1	1	1	1.06	1.28
C6SUZ2|C6SUZ2_DROME	+ +	129.04	9	5	5	33.33	35.85	140.32	15	6	6	40	43.4
M9PDU4|M9PDU4_DROME	+ +	30.58	1	1	1	3.7	5.52	42.06	2	2	2	7.41	10.5
sp|P43332|SNRPA_DROME	+ +	90.72	6	6	6	20.69	25	68.22	3	3	3	10.34	11.57
E2QD56|E2QD56_DROME	- +							40.8	1	1	1	0.63	1.61
Q8MSZ7|Q8MSZ7_DROME	+ -	54.94	1	1	1	2.63	3.69
B6UY86|B6UY86_DROME	- +							42.92	1	1	1	0.79	1.91
sp|P52304|POLO_DROME	- +							76.1	3	3	3	3.75	7.47
Q2EJM1|Q2EJM1_DROME	+ +	79.28	3	2	2	6.45	5.35	71.75	3	2	2	6.45	5.35
C9QP43|C9QP43_DROME	+ -	70.88	2	2	2	3.57	7
H7BWU8|H7BWU8_DROME	+ +	58.68	1	1	1	1.61	2.25	94.97	4	4	4	6.45	6.92
A0A0B4KG97|A0A0B4KG97_DROME	+ +	72.54	2	2	2	2.3	2.49	67.07	2	2	2	2.3	2.49
sp|Q9W4D2|RNP4F_DROME	+ +	130.47	7	6	6	5.26	7.65	92.29	4	3	3	2.63	3.93
sp|P82149|NT53_DROME	+ -	52.21	1	1	1	2.04	2.48
Q9V9U7|Q9V9U7_DROME	+ -	28.47	1	1	1	4.17	6.36
A0A0B4KFT4|A0A0B4KFT4_DROME	+ -	87.28	6	4	4	8.89	10.92
Q7KTJ7|Q7KTJ7_DROME	+ +	58.47	1	1	1	1.64	1.85	83.5	2	2	2	3.28	3.4
A9YI97|A9YI97_DROME	+ -	31.34	1	1	1	6.25	4.74
B6UY93|B6UY93_DROME	- +							42.92	1	1	1	1.39	1.91
sp|P17704|RS17_DROME	+ -	88.25	3	2	2	8	27.48
sp|P41093|RL18A_DROME	+ +	115.38	6	6	6	15	30.51	76.08	3	3	3	7.5	14.69
M9NDA6|M9NDA6_DROME	+ +	182.11	29	15	15	27.27	36.79	145.42	18	10	10	18.18	22.17
sp|P18091-4|ACTN_DROME	+ +	29.1	1	1	1	0.88	0.78	35.67	1	1	1	0.88	1.01
Q9VD58|Q9VD58_DROME	+ +	130.81	12	7	7	17.07	24.05	142.57	19	8	8	19.51	28.11
C8VV31|C8VV31_DROME	+ -	35.35	1	1	1	2.63	2.33
sp|Q9VE34-2|EPG5_DROME	- +							33.29	1	1	1	1.05	1.06
Q9Y109|Q9Y109_DROME	+ +	72.28	2	2	2	2.35	3.7	46.09	1	1	1	1.18	1.85
A0A0B4K725|A0A0B4K725_DROME	+ +	101.7	6	6	6	1.92	2.14	125.27	8	7	7	2.24	1.95
sp|P02299|H3_DROME	+ +	31.35	1	1	1	3.33	5.15	28.62	1	1	1	3.33	5.15
A0A0H4Y1G0|A0A0H4Y1G0_DROME	- +							43.37	1	1	1	0.99	1.76
O46093|O46093_DROME	+ +	110.27	4	4	4	3.51	5.64	49.77	1	1	1	0.88	1.53
sp|Q86BY9|RIG_DROME	+ +	36.68	1	1	1	0.78	0.65	34.45	1	1	1	0.78	0.65
A0T1Z5|A0T1Z5_DROME	+ -	34.97	1	1	1	1.04	1.27
X2JCS6|X2JCS6_DROME	+ +	94.95	4	4	4	6.45	15.87	121.07	10	7	7	11.29	26.94
E1JIP5|E1JIP5_DROME	+ +	72.54	2	2	2	2.17	2.29	67.07	2	2	2	2.17	2.29
Q95SE8|Q95SE8_DROME	+ -	62.13	4	2	2	11.76	7.42
Q7K231|Q7K231_DROME	+ +	52.98	1	1	1	1.35	1.93	32.28	1	1	1	1.35	1.93
Q95U13|Q95U13_DROME	+ -	43.94	1	1	1	0.85	1.14
A0A0B4KHJ7|A0A0B4KHJ7_DROME	+ +	150.48	12	6	6	11.11	20.51	145.99	9	6	6	11.11	22.38
O76523|O76523_DROME	+ +	124.13	8	6	6	17.65	23.24	80.8	3	3	3	8.82	10.09
sp|Q9XZJ4|PSA6_DROME	+ +	93.77	3	3	3	9.38	13.11	73.22	2	2	2	6.25	7.79
Q8IH32|Q8IH32_DROME	+ +	36.48	4	1	1	5.26	5.15	36.13	6	1	1	5.26	5.15
Q8IGR2|Q8IGR2_DROME	+ -	35.47	1	1	1	1.2	2.27
M9PGG0|M9PGG0_DROME	+ +	39.34	1	1	1	1.69	2.53	37.05	1	1	1	1.69	2.53
F3YDH0|F3YDH0_DROME	+ +	231.42	142	31	28	34.83	50.76	234.25	151	28	25	31.46	44.36
Q8IH88|Q8IH88_DROME	+ -	117.98	20	4	1	5.06	9.26
Q24150|Q24150_DROME	+ +	135.83	10	7	7	14.58	25.14	64.29	2	2	2	4.17	5.14
Q95SC2|Q95SC2_DROME	+ +	58.61	2	2	2	6.06	6.83	47.52	1	1	1	3.03	3.6
Q7KN75|Q7KN75_DROME	+ +	183.72	26	21	21	11.54	18.68	196.06	29	20	20	10.99	16.83
A0A0B4K624|A0A0B4K624_DROME	+ +	152.82	16	10	7	16.13	28.6	111.91	9	4	2	6.45	12.01
sp|P52172-2|SRP_DROME	+ -	90.57	3	3	3	4.69	3.04
M9PG88|M9PG88_DROME	+ +	39.34	1	1	1	1.69	2.53	37.05	1	1	1	1.69	2.53
A1YK86|A1YK86_DROME	+ +	124.12	8	8	8	6.61	7.08	104.51	6	6	6	4.96	5.25
Q7KTC2|Q7KTC2_DROME	+ -	157.35	14	13	13	8.02	9.95
Q8MRM6|Q8MRM6_DROME	+ +	68.7	3	2	2	2.82	4.84	61.15	3	2	2	2.82	4.99
A0A0B4KGZ1|A0A0B4KGZ1_DROME	+ +	86.72	5	3	3	6.82	7.51	103.23	7	4	4	9.09	9.44
F0JAQ9|F0JAQ9_DROME	+ -	62.13	4	2	2	10	7.31
Q9VGQ8|Q9VGQ8_DROME	+ -	48.26	1	1	1	2.7	2.82
sp|A1ZAU8-3|PTRO_DROME	+ +	89.37	4	4	4	2.26	2.99	140.96	9	8	8	4.52	6.43
A0A0B4K663|A0A0B4K663_DROME	+ +	114.38	5	5	5	2.87	3.76	41.94	1	1	1	0.57	0.96
H1ZYI0|H1ZYI0_DROME	+ +	32.46	1	1	1	0.88	1.45	29.38	1	1	1	0.88	0.72
B7YZL1|B7YZL1_DROME	+ +	137.33	7	7	7	6.93	11.55	126.74	7	7	7	6.93	8.69
O77134|O77134_DROME	+ +	40.16	1	1	1	5.88	13.58	46.96	1	1	1	5.88	13.58
M9PCW8|M9PCW8_DROME	+ +	76.3	2	2	2	0.78	0.99	56.02	1	1	1	0.39	0.46
Q9XZ57|Q9XZ57_DROME	+ +	162.02	38	9	9	28.12	45.86	162.52	37	9	9	28.12	41.38
A0A0B4KHR8|A0A0B4KHR8_DROME	+ +	101.7	6	6	6	1.92	2.15	125.27	8	7	7	2.24	1.95
Q0IGR5|Q0IGR5_DROME	+ -	32.9	1	1	1	4.35	2.83
M9MSM4|M9MSM4_DROME	+ -	122.66	5	5	1	4.55	7.74
Q95RP4|Q95RP4_DROME	- +							56.58	1	1	1	1.92	2.19
B7FNN6|B7FNN6_DROME	+ +	51.44	5	2	2	10.53	15.27	30.18	2	1	1	5.26	9.92
sp|Q9VYS3|RENT1_DROME	+ +	105.26	6	6	6	5.26	4.83	79.93	3	3	3	2.63	2.46
E1JGZ9|E1JGZ9_DROME	+ +	93.77	3	3	3	9.38	13.11	73.22	2	2	2	6.25	7.79
sp|Q9VE34|EPG5_DROME	+ +	32.95	1	1	1	0.43	0.45	33.29	1	1	1	0.43	0.45
A0A0B4K690|A0A0B4K690_DROME	+ +	114.38	5	5	5	2.87	3.8	41.94	1	1	1	0.57	0.97
sp|Q9U969-3|SWS_DROME	- +							27	1	1	1	0.62	0.49
Q6NR46|Q6NR46_DROME	+ +	82.48	5	4	4	7.02	7.26	85.13	3	3	3	5.26	5.56
Q9VRZ7|Q9VRZ7_DROME	+ +	41.84	1	1	1	3.03	5.02	48.94	1	1	1	3.03	5.02
sp|Q9NBD7|CLASP_DROME	+ +	138.89	6	6	6	3.51	5.5	153.94	10	9	9	5.26	7.78
M9PF24|M9PF24_DROME	+ +	35.54	1	1	1	1.35	1.77	105.41	5	5	5	6.76	10.04
O16125|O16125_DROME	+ -	49.78	1	1	1	0.93	1.63
A0AMK9|A0AMK9_DROME	+ -	35.08	1	1	1	2.27	3.7
Q6NP47|Q6NP47_DROME	+ +	65.1	2	2	2	6.06	7.33	38.32	1	1	1	3.03	2.64
M9PHB1|M9PHB1_DROME	- +							50.1	1	1	1	0.59	1.18
B6UYA6|B6UYA6_DROME	- +							42.92	1	1	1	1.41	1.91
U3PV94|U3PV94_DROME	+ -	75.19	3	3	3	2.42	3.03
M9PHW9|M9PHW9_DROME	+ +	44.48	1	1	1	4.17	3.2	42.1	1	1	1	4.17	3.2
sp|Q7KQZ4-3|LOLA3_DROME	+ +	102.57	3	3	3	4.48	5.75	74.65	3	2	2	2.99	3.74
X2JAB9|X2JAB9_DROME	- +							111.48	6	6	6	4.84	5.83
X2JB94|X2JB94_DROME	+ +	65.26	2	2	2	2.7	4.2	80.83	5	3	3	4.05	6.11
B7YZL3|B7YZL3_DROME	+ -	137.33	7	7	7	7.14	11.41
Q2EJD1|Q2EJD1_DROME	+ +	79.28	3	2	2	6.45	5.35	71.75	3	2	2	6.45	5.35
Q9VKD2|Q9VKD2_DROME	+ +	46.4	1	1	1	5	4.9	46.89	1	1	1	5	4.9
M9PCU9|M9PCU9_DROME	+ +	88.38	3	3	3	1.17	1.32	100.54	4	4	4	1.56	1.63
sp|P09208|INSR_DROME	+ -	30.77	1	1	1	0.43	0.42
B7Z0Z1|B7Z0Z1_DROME	+ -	83.34	2	2	2	0.95	1.3
Q9VRJ4|Q9VRJ4_DROME	+ +	47.02	1	1	1	2.5	4.73	67.49	2	2	2	5	6.62
K7WKV5|K7WKV5_DROME	+ -	166.26	25	13	13	33.33	43.13
K7SMK4|K7SMK4_DROME	+ +	102.61	6	5	5	16.67	20.47	103.94	6	4	4	13.33	20.47
A8DYK5|A8DYK5_DROME	+ +	60.39	2	2	2	1.31	3.06	38.39	1	1	1	0.65	0.84
Q8MQX9|Q8MQX9_DROME	+ -	57.11	2	2	2	1.57	1.36
Q9VLP5|Q9VLP5_DROME	+ +	48.04	1	1	1	0.74	0.87	59.22	2	2	2	1.48	1.68
Q9W2R3|Q9W2R3_DROME	- +							37.95	1	1	1	1.1	1.26
D2A6J2|D2A6J2_DROME	+ +	90.88	6	3	3	7.5	11.34	32.61	1	1	1	2.5	2.09
M9PI16|M9PI16_DROME	+ +	67.8	4	4	4	1.9	2.68	71.29	2	2	2	0.95	1.29
M9PHP6|M9PHP6_DROME	- +							36.53	1	1	1	7.69	3.91
Q2XY08|Q2XY08_DROME	+ +	87.6	4	4	4	5.48	5.69	67.6	3	3	3	4.11	3.53
sp|Q9V3H8|NXT1_DROME	- +							58.05	2	2	2	13.33	12.03
Q9VMV9|Q9VMV9_DROME	+ +	125.83	8	6	6	12.77	12.1	143.66	12	9	9	19.15	16.64
Q8SXG3|Q8SXG3_DROME	+ -	57.56	2	2	2	9.52	8.54
A4V3G1|A4V3G1_DROME	- +							189.77	26	15	15	34.09	45.18
sp|Q9VTG7|B3G2P_DROME	- +							43.87	1	1	1	2	1.88
Q9VYR1|Q9VYR1_DROME	+ +	118.13	8	6	6	16.67	27.39	83.33	3	3	3	8.33	9.9
Q9VLQ9|Q9VLQ9_DROME	- +							62.89	2	2	2	3.23	3.56
sp|Q7KUT2|LONM_DROME	- +							191.25	35	21	1	15.56	25.59
Q8MPN3|Q8MPN3_DROME	+ +	34.85	1	1	1	0.27	0.4	37.82	1	1	1	0.27	0.4
B7Z0M0|B7Z0M0_DROME	- +							78.35	2	2	2	12.5	24.59
Q8IGY5|Q8IGY5_DROME	+ +	176.84	17	13	13	21.31	35.76	130.74	9	6	6	9.84	16.63
Q2EJQ2|Q2EJQ2_DROME	+ +	79.28	3	2	2	6.45	5.35	71.75	3	2	2	6.45	5.35
X2JJG8|X2JJG8_DROME	- +							34.34	1	1	1	2.17	2.17
Q7JZF5|Q7JZF5_DROME	+ -	85.41	3	2	2	6.67	14.76
sp|Q9VW56|PFD6_DROME	+ -	46.87	1	1	1	4.55	8.8
E3CTU0|E3CTU0_DROME	+ +	151.78	14	10	10	8.77	9.25	174.93	22	15	15	13.16	14.28
B4F5F8|B4F5F8_DROME	+ -	31.78	1	1	1	4.35	3.17
Q9VEB9|Q9VEB9_DROME	+ -	65.25	2	2	2	8.33	4.72
A0A0B4LF00|A0A0B4LF00_DROME	+ +	52.25	2	2	2	4.76	5.23	68.26	3	3	3	7.14	5.45
Q9VZQ3|Q9VZQ3_DROME	+ +	215.04	42	39	39	6.52	10.06	209.74	49	46	23	7.69	11.33
Q8MQZ6|Q8MQZ6_DROME	+ +	96.26	6	4	4	13.79	13.38	104.14	5	5	5	17.24	13.75
Q9W350|Q9W350_DROME	+ +	77.64	4	4	4	2.35	2.24	118.65	6	6	6	3.53	3.79
A8DYD2|A8DYD2_DROME	+ +	115.67	5	5	5	7.81	7.88	75.3	2	2	2	3.12	3.15
B4F4X2|B4F4X2_DROME	+ -	70.62	2	2	2	5.88	6.29
A0A0B4LFR4|A0A0B4LFR4_DROME	+ +	87.1	4	4	4	5.97	8.06	124.66	6	6	6	8.96	11.37
Q9VY97|Q9VY97_DROME	+ -	35.37	1	1	1	0.62	0.63
A0A1B2AJK8|A0A1B2AJK8_DROME	+ -	37.38	2	1	1	5.26	13.16
sp|Q8MSX1|ENC_DROME	+ +	85.74	4	3	3	2.75	2.26	108.74	5	5	5	4.59	3.41
sp|A1Z713|VPS13_DROME	+ +	73.42	3	3	3	0.86	0.93	41.82	2	2	2	0.57	0.54
A0A0B4JCY6|A0A0B4JCY6_DROME	+ +	296.59	128	70	26	28.34	41.83	306.89	169	76	31	30.77	42.01
A0A0B4LHX1|A0A0B4LHX1_DROME	+ +	58.71	2	2	2	12.5	15.03	71.97	3	3	3	18.75	19.61
Q8IPU8|Q8IPU8_DROME	- +							39.14	1	1	1	3.85	4.15
A4IJ65|A4IJ65_DROME	+ -	60.56	1	1	1	2.08	3.16
A0A0B4KGE1|A0A0B4KGE1_DROME	- +							39.35	1	1	1	1.28	1.1
sp|Q86B87-22|MMD4_DROME	+ +	104.87	5	5	5	9.43	11.92	65.62	2	2	2	3.77	4.23
Q9TZN6|Q9TZN6_DROME	+ -	51.31	1	1	1	2.04	3.15
A8ILB0|A8ILB0_DROME	+ -	41.18	1	1	1	0.28	1.16
sp|P12881|PSA1_DROME	- +							29.16	1	1	1	3.03	2.51
sp|O02194|PSN_DROME	- +							36.55	1	1	1	2.7	1.66
A0A0B4K859|A0A0B4K859_DROME	+ -	45.23	1	1	1	0.53	0.7
sp|Q9VF87|CYFIP_DROME	+ +	175.91	20	18	18	11.39	13.17	159.6	15	13	13	8.23	9.76
M9PCE8|M9PCE8_DROME	+ +	56.61	1	1	1	1.45	2.06	67.76	3	3	3	4.35	3.97
Q7JQH9|Q7JQH9_DROME	+ +	102.95	5	4	4	5	5.38	108.06	6	5	5	6.25	6.41
A0A0C4DHG5|A0A0C4DHG5_DROME	+ +	53.02	2	1	1	1.04	3.38	50.23	1	1	1	1.04	3.38
Q7JRM9|Q7JRM9_DROME	+ +	38.38	1	1	1	5.26	3.09	30.76	1	1	1	5.26	3.09
M9W6J0|M9W6J0_DROME	+ +	211.51	44	24	23	27.59	37.55	229.4	49	25	24	28.74	41.68
M9PHN9|M9PHN9_DROME	+ -	28.4	1	1	1	1.18	1.03
sp|Q8T045|RUMI_DROME	+ -	60.34	2	2	2	3.45	4.87
B1A1K3|B1A1K3_DROME	+ -	40.08	1	1	1	3.23	3.88
Q9VVF4|Q9VVF4_DROME	- +							30.96	1	1	1	1.79	1.66
Q6NNW7|Q6NNW7_DROME	- +							49.77	1	1	1	0.47	0.78
sp|P52034-2|PFKA_DROME	- +							47.14	1	1	1	0.83	0.84
C0MJ04|C0MJ04_DROME	+ -	57.56	2	2	2	9.52	8.54
Q9V9N4|Q9V9N4_DROME	+ -	46.35	1	1	1	1.92	1.25
A8ILA7|A8ILA7_DROME	+ -	41.18	1	1	1	0.53	1.16
A0A0B4K5Z8|A0A0B4K5Z8_DROME	+ +	127.58	10	8	8	10.96	12.68	154.03	10	9	9	12.33	16.52
sp|Q9VHH9|JHD1_DROME	+ +	74.3	2	2	2	1.34	1.71	45.8	1	1	1	0.67	0.67
Q1WW96|Q1WW96_DROME	+ +	58.61	2	2	2	4.17	4.58	47.52	1	1	1	2.08	2.41
sp|Q8IRW8-2|TRR_DROME	+ -	40.08	1	1	1	0.45	0.58
Q5IF91|Q5IF91_DROME	+ +	48.08	1	1	1	2.27	4.07	41.89	1	1	1	2.27	4.07
Q9W4H8|Q9W4H8_DROME	+ -	31.34	1	1	1	0.71	0.77
D3DMG0|D3DMG0_DROME	+ +	30.71	1	1	1	1.75	3.8	55.07	2	2	2	3.51	2.66
A0A0B4KI10|A0A0B4KI10_DROME	+ +	66.33	2	2	2	1.67	2.33	77.85	2	2	2	1.67	2.33
Q9VI84|Q9VI84_DROME	+ -	32.14	1	1	1	2.63	2.5
sp|Q27331|VATA2_DROME	+ +	98.03	6	6	6	8.82	11.73	85.26	5	4	2	5.88	8.31
sp|Q86DS1|F10A2_DROME	+ +	94.07	4	3	3	5.66	10.88	85.59	3	3	3	5.66	8.22
Q9VYK5|Q9VYK5_DROME	- +							30.03	2	1	1	0.84	0.72
Q9W074|Q9W074_DROME	+ +	90.71	3	3	3	3.66	6.57	61.78	2	2	2	2.44	3.13
sp|P11584|ITBX_DROME	+ +	32.91	1	1	1	1.22	1.3	59.91	2	2	2	2.44	2.72
Q9I7I8|Q9I7I8_DROME	- +							178.67	36	14	14	14.43	23.53
sp|Q24185|HOOK_DROME	+ +	49.28	1	1	1	1.04	1.33	44.82	1	1	1	1.04	1.33
sp|Q26365-2|ADT_DROME	+ +	164.85	59	16	16	40	49.16	180.71	73	17	17	42.5	52.17
Q24147|Q24147_DROME	- +							101.85	5	4	4	8.51	9.09
M9PF14|M9PF14_DROME	+ -	183.14	18	14	14	22.95	33.38
Q6NP70|Q6NP70_DROME	- +							84.5	4	4	4	5.26	5.11
M9MRJ8|M9MRJ8_DROME	+ -	70.33	2	2	2	1.69	1.04
X2JEY5|X2JEY5_DROME	+ -	77.3	5	5	5	6.33	5.39
E1JHR1|E1JHR1_DROME	+ -	35.35	1	1	1	3.03	1.33
sp|Q0E908|HIL_DROME	- +							30.76	1	1	1	0.91	1.1
sp|P46222|RL11_DROME	+ +	85.52	5	3	3	8.11	16.3	79.71	3	3	3	8.11	16.3
Q86BS3|Q86BS3_DROME	+ +	167.45	12	11	11	11.34	14.15	148.96	11	11	11	11.34	14.47
sp|Q9VKD6|DGT2_DROME	+ -	45	1	1	1	2.78	5.19
E1JIL4|E1JIL4_DROME	+ +	123.11	10	7	7	21.21	17.95	79.68	3	3	3	9.09	6.76
sp|Q02427-1|RBP1_DROME	+ +	77.81	2	2	2	5.88	15.56	57.55	1	1	1	2.94	8.89
sp|O17445|RL15_DROME	+ +	108.12	5	5	5	10	23.04	87.07	5	3	3	6	11.76
sp|Q7KVQ0|GAR1_DROME	+ -	53.61	1	1	1	3.03	7.59
A0ANM8|A0ANM8_DROME	+ -	50.99	1	1	1	1.72	3.92
Q8IGP5|Q8IGP5_DROME	+ -	46.35	1	1	1	1.89	1.24
A8JV09|A8JV09_DROME	+ +	170.57	20	13	13	8.9	10.76	174.25	24	18	18	12.33	14.66
sp|P10981|ACT5_DROME	- +							172.61	70	9	1	24.32	28.46
Q9VTW6|Q9VTW6_DROME	+ +	71.61	4	2	2	16.67	27.37	72.5	3	2	2	16.67	27.37
sp|O76206|RIFK_DROME	+ +	58.71	2	2	2	12.5	15.03	71.97	3	3	3	18.75	19.61
Q24090|Q24090_DROME	+ -	91.37	3	3	3	6.82	11.89
Q9VW53|Q9VW53_DROME	+ -	53.53	2	2	2	5.41	5.21
sp|Q9VZS3|ETIF1_DROME	+ +	43.89	1	1	1	6.25	8.18	63.47	3	2	2	12.5	15.45
sp|O17468|HIRA_DROME	+ -	34.48	1	1	1	1.12	1.15
F6JQA6|F6JQA6_DROME	+ +	44.42	1	1	1	2.22	2.94	62.11	2	2	2	4.44	5.29
B7Z087|B7Z087_DROME	+ -	34.5	1	1	1	0.79	1.28
sp|Q9VA00|ZWILC_DROME	- +							61.18	2	2	2	2.67	2.65
Q5KTT4|Q5KTT4_DROME	+ +	157.01	13	12	12	6.19	10.09	187.09	13	11	11	5.67	11.07
M9NGQ9|M9NGQ9_DROME	+ +	81.57	2	2	2	6.25	6.12	67.46	1	1	1	3.12	4.34
C7LAH5|C7LAH5_DROME	+ -	35.25	1	1	1	2.33	1.63
A0A0B4KGL5|A0A0B4KGL5_DROME	- +							42.3	1	1	1	2.33	1.56
A0A0C5KMR0|A0A0C5KMR0_DROME	- +							37.24	1	1	1	0.55	0.7
M9PE05|M9PE05_DROME	+ +	85.74	4	3	3	2.75	2.24	108.74	5	5	5	4.59	3.39
Q9VS44|Q9VS44_DROME	+ +	58.1	2	2	2	6.67	9.82	54	2	2	2	6.67	5.82
X2JE06|X2JE06_DROME	+ +	99.73	5	5	5	11.11	23.23	79.84	5	3	3	6.67	18.71
M9PG47|M9PG47_DROME	+ -	58.8	1	1	1	3.45	13.16
H1UUL1|H1UUL1_DROME	+ +	100.54	5	5	5	6.58	9.17	83.08	4	4	4	5.26	6.26
Q86NS5|Q86NS5_DROME	- +							29.85	1	1	1	4	2.8
A8JUU1|A8JUU1_DROME	+ +	117.95	4	4	4	2.42	2.42	64.88	1	1	1	0.61	0.94
D0UY85|D0UY85_DROME	+ -	30.77	1	1	1	0.45	0.44
M9MS48|M9MS48_DROME	- +							57.55	1	1	1	2.7	4.86
Q9U3Y7|Q9U3Y7_DROME	+ +	95.48	3	3	3	3.12	3.62	92.97	4	4	4	4.17	3.35
A0A0B4KH09|A0A0B4KH09_DROME	+ +	96.41	3	3	3	4.48	4.3	41.79	1	1	1	1.49	1
A0A0B4LFE6|A0A0B4LFE6_DROME	+ -	35.47	1	1	1	0.46	0.67
sp|P23257|TBG1_DROME	+ +	114.73	7	6	6	12.5	13.68	129.6	11	8	8	16.67	17.05
sp|Q9V3J8|WDS_DROME	+ -	34.34	1	1	1	2.63	2.22
sp|P14199|REF2P_DROME	+ -	44.03	2	1	1	1.85	1.5
C4JC86|C4JC86_DROME	- +							56.04	1	1	1	2.04	3.03
sp|Q9VVI2|EDC3_DROME	+ +	96.32	3	3	3	4.55	6.18	97.82	5	5	5	7.58	8.97
sp|Q9VX91|UBR1_DROME	- +							36.34	1	1	1	0.51	0.44
sp|Q9VBX1|NEMF_DROME	- +							31.2	1	1	1	0.66	1.01
A0A2Z1YXZ9|A0A2Z1YXZ9_DROME	+ +	40.27	1	1	1	3.33	2.29	27.72	1	1	1	3.33	2.29
Q7KSB3|Q7KSB3_DROME	- +							178.67	36	14	14	12.28	20.04
Q59E58|Q59E58_DROME	- +							78.23	3	3	3	0.91	1.73
C6TPB0|C6TPB0_DROME	- +							37.41	1	1	1	0.95	1.56
A0A126GUT1|A0A126GUT1_DROME	+ +	116.19	10	4	4	16.67	25	96.61	9	3	3	12.5	20.35
X2JIG6|X2JIG6_DROME	+ +	81.57	2	2	2	6.25	6.02	67.46	1	1	1	3.12	4.26
Q9XZ09|Q9XZ09_DROME	+ +	110.61	6	5	5	5.88	5.25	105.83	7	6	6	7.06	5.82
A1ZAH8|A1ZAH8_DROME	+ +	45.22	1	1	1	3.85	8.84	50.15	2	1	1	3.85	8.84
Q7K3Z3|Q7K3Z3_DROME	- +							28.38	1	1	1	2.86	1.97
E1JJ78|E1JJ78_DROME	- +							50.47	1	1	1	1.92	1.9
C6SV38|C6SV38_DROME	- +							41.71	1	1	1	1.23	1.86
sp|P52172|SRP_DROME	+ -	90.57	3	3	3	4.84	3.01
sp|P48605|TCPG_DROME	+ +	64.38	2	2	2	2.9	5.33	86.28	4	4	4	5.8	8.82
Q95NR4|Q95NR4_DROME	+ +	95.03	3	3	3	1.65	2.48	95.34	4	4	4	2.2	3.47
M9MRW2|M9MRW2_DROME	+ -	41.95	1	1	1	1.43	4.18
A8DY81|A8DY81_DROME	- +							84.98	3	3	3	1.34	1.16
Q9W0S2|Q9W0S2_DROME	+ -	27.89	1	1	1	0.23	0.26
A4V402|A4V402_DROME	- +							54.54	2	2	2	4.26	4.18
L0CQR2|L0CQR2_DROME	+ +	60.2	2	2	2	4.76	11.92	59.02	2	2	2	4.76	11.26
L0CR32|L0CR32_DROME	- +							116.15	7	6	6	8.33	9.92
Q9W384|Q9W384_DROME	+ +	147.47	17	11	11	18.33	22.7	99.17	6	5	5	8.33	9.21
B3STG9|B3STG9_DROME	+ -	41.18	1	1	1	0.67	1.16
D0UYA5|D0UYA5_DROME	+ -	30.77	1	1	1	0.45	0.44
sp|Q7JVI3|EIF3M_DROME	+ +	107.31	9	7	7	16.28	17.57	97.8	8	6	6	13.95	16.28
H1ZYI1|H1ZYI1_DROME	+ +	32.46	1	1	1	0.88	1.45	29.38	1	1	1	0.88	0.72
H9XVM9|H9XVM9_DROME	+ -	46.56	1	1	1	1.01	1.22
Q7YZA0|Q7YZA0_DROME	+ +	105.88	4	4	4	5.41	8.05	45.9	1	1	1	1.35	1.67
sp|Q24179|SLY1_DROME	- +							60.27	2	2	2	2.78	3.91
M9NDW6|M9NDW6_DROME	+ +	51.5	2	2	2	1.74	1.37	31.82	1	1	1	0.87	0.48
A0A0B4KGQ0|A0A0B4KGQ0_DROME	+ -	35.64	1	1	1	2.33	2.46
Q7K012|Q7K012_DROME	+ -	77.16	3	3	3	7.14	7.76
A0A0B4K707|A0A0B4K707_DROME	+ +	29.4	1	1	1	0.65	0.46	32.52	1	1	1	0.65	0.78
sp|Q9VUC6-3|FRL_DROME	+ +	167.46	15	13	13	8.33	12.35	167.72	15	15	15	9.62	13.97
X2JIQ5|X2JIQ5_DROME	+ +	60.23	2	2	2	4.55	8.6	45.96	1	1	1	2.27	4.84
Q9VMM3|Q9VMM3_DROME	+ +	57.81	2	2	2	4.35	4.14	40.47	1	1	1	2.17	1.96
Q5ELU8|Q5ELU8_DROME	- +							38	1	1	1	1.56	1.27
sp|P40792|RAC1_DROME	+ +	84.77	4	4	3	17.39	20.31	83.56	5	3	2	13.04	15.1
A1Z8S6|A1Z8S6_DROME	+ +	82.97	3	3	3	1.9	3.37	53.2	2	2	2	1.27	1.56
sp|Q9V5M6-5|LOLA5_DROME	+ +	102.57	3	3	3	5.56	6.47	74.65	3	2	2	3.7	4.21
Q6NN28|Q6NN28_DROME	+ +	51.64	1	1	1	1.96	4.56	48.22	1	1	1	1.96	4.56
Q9VKM8|Q9VKM8_DROME	+ +	133.71	14	6	1	16.67	32.91	127.88	11	5	1	13.89	27.85
M9PEP5|M9PEP5_DROME	+ +	37.72	1	1	1	2.33	3.52	60.86	4	2	2	4.65	5.69
Q9W0B0|Q9W0B0_DROME	+ +	89.32	3	3	3	0.97	2.71	76.82	3	2	2	0.65	2.08
Q9VKD8|Q9VKD8_DROME	- +							43.09	1	1	1	0.51	1.24
X2JKF2|X2JKF2_DROME	- +							28.69	2	1	1	0.81	1.46
Q95R28|Q95R28_DROME	- +							31.82	1	1	1	1.52	1.42
X2J7M7|X2J7M7_DROME	+ +	40.61	1	1	1	2.22	2.04	63.19	2	2	2	4.44	4.68
A1Z9D9|A1Z9D9_DROME	- +							91.51	6	2	2	7.14	7.19
E2QCS8|E2QCS8_DROME	+ +	91.84	3	3	3	1.19	2.44	63.14	2	2	2	0.79	1.89
Q8SZF5|Q8SZF5_DROME	+ +	32.54	1	1	1	1.75	1.74	81.33	3	3	3	5.26	5.73
sp|P04197|MYB_DROME	+ +	74.58	2	2	2	2.13	4.11	46.83	1	1	1	1.06	1.98
M9PIS3|M9PIS3_DROME	+ +	42.1	1	1	1	2	1.66	38.64	1	1	1	2	1.66
sp|P07909-4|ROA1_DROME	+ +	137.72	9	6	4	14.29	19.94	130.42	8	6	5	14.29	19.94
Q8IGT5|Q8IGT5_DROME	+ +	79.87	3	3	3	4	8.47	65.15	3	3	3	4	4.84
A0JL24|A0JL24_DROME	+ +	90.01	3	3	3	6.52	8.1	31.11	1	1	1	2.17	1.07
sp|Q9V5M6-2|LOLA5_DROME	+ +	102.57	3	3	3	4.76	5.68	74.65	3	2	2	3.17	3.7
M9PFS0|M9PFS0_DROME	+ +	85.65	3	3	3	1.05	1.3	51.93	2	2	2	0.7	0.77
Q9U4G6|Q9U4G6_DROME	+ +	54.85	1	1	1	0.74	0.78	42.71	1	1	1	0.74	0.78
M9PG40|M9PG40_DROME	- +							29.01	1	1	1	4.55	4.19
sp|Q8MR62|VIAF1_DROME	+ -	43.57	1	1	1	3.12	4.58
Q9VRA4|Q9VRA4_DROME	- +							32.37	1	1	1	3.12	3.07
sp|Q05913|T2FA_DROME	+ +	117.28	6	6	6	5.13	10.92	52.64	2	2	2	1.71	3.47
sp|Q9VQG4|COLT_DROME	- +							56.05	2	2	2	5.71	5.88
A0A0B4JCX5|A0A0B4JCX5_DROME	+ +	87.28	3	3	3	6.38	4.62	42.1	1	1	1	2.13	1.32
sp|Q8IRW8|TRR_DROME	+ -	40.08	1	1	1	0.45	0.58
A0A0B4JD95|A0A0B4JD95_DROME	- +							78.23	3	3	3	0.91	1.73
M9PIZ6|M9PIZ6_DROME	+ +	131.07	6	5	5	4.46	6.72	122.54	4	4	4	3.57	6.09
Q9VNF8|Q9VNF8_DROME	+ +	127.58	10	8	8	10.96	12.81	154.03	10	9	9	12.33	16.69
M9PEF6|M9PEF6_DROME	+ +	107.75	7	6	6	8.82	9.67	62.34	2	2	2	2.94	3.02
Q4QQC4|Q4QQC4_DROME	+ +	67.31	2	2	2	3.39	4.69	51.17	1	1	1	1.69	2.96
Q9VJ28|Q9VJ28_DROME	- +							46.39	1	1	1	1.75	3.3
A0A0B4LGA7|A0A0B4LGA7_DROME	+ +	50.73	1	1	1	2.04	2.86	48.47	1	1	1	2.04	2.86
sp|P37276-2|DYHC_DROME	+ +	77.06	3	3	3	0.52	0.73	94.45	7	6	6	1.05	1.21
Q6IDF5|Q6IDF5_DROME	- +							29.13	1	1	1	5	6.19
Q8IRV9|Q8IRV9_DROME	+ +	34.85	1	1	1	0.28	0.42	37.82	1	1	1	0.28	0.42
sp|P00522|ABL_DROME	+ +	121.47	6	6	6	4.08	4.69	106.56	3	3	3	2.04	3.09
E2QCF1|E2QCF1_DROME	+ +	79.69	3	3	3	2.68	3.38	64.02	2	2	2	1.79	1.64
sp|P37276|DYHC_DROME	+ +	77.06	3	3	3	0.52	0.73	94.45	7	6	6	1.05	1.21
M9PIK1|M9PIK1_DROME	+ +	48.03	1	1	1	3.03	2.99	50.22	1	1	1	3.03	2.99
A0A0B4KGG9|A0A0B4KGG9_DROME	+ +	87.28	6	4	4	9.52	13.58	67.03	3	3	3	7.14	9.4
E8NH84|E8NH84_DROME	+ +	99.44	5	5	5	4.63	6.7	143.58	9	8	8	7.41	10.1
O76867|O76867_DROME	+ +	74.35	2	2	2	1.83	3.3	110.93	4	4	4	3.67	5.74
A0A0B4LG52|A0A0B4LG52_DROME	+ +	93.25	5	4	4	12.9	22.97	107.45	8	6	6	19.35	36.49
A0A0C4DHE8|A0A0C4DHE8_DROME	+ +	73.97	5	2	2	16.67	28.57	65.52	3	2	2	16.67	28.57
X2J786|X2J786_DROME	+ +	102.21	8	7	7	4.61	4.99	47.24	2	2	2	1.32	1.05
M9PF79|M9PF79_DROME	+ +	111.11	4	4	4	4.94	5.23	88.16	3	3	3	3.7	3.52
Q0E8Y8|Q0E8Y8_DROME	+ +	122.55	6	6	6	9.52	10.79	93.11	5	4	4	6.35	7.99
Q9BMQ0|Q9BMQ0_DROME	+ +	93.63	3	3	3	0.95	1.38	29.48	1	1	1	0.32	0.29
sp|Q9VLR5|TCP4_DROME	+ +	100.09	14	4	4	17.39	40	109.2	9	4	4	17.39	40
Q0E8L0|Q0E8L0_DROME	+ +	76.3	2	2	2	0.78	1.05	56.02	1	1	1	0.39	0.49
Q960T1|Q960T1_DROME	+ +	63.1	2	2	2	2.9	3.33	28.86	1	1	1	1.45	2.83
M9PDV1|M9PDV1_DROME	+ +	44.01	1	1	1	0.69	1.1	81.81	3	3	3	2.07	2.66
A9YGW2|A9YGW2_DROME	- +							54.05	2	1	1	3.03	5.88
B7YZI0|B7YZI0_DROME	+ +	48.22	1	1	1	1.25	1.79	30.07	1	1	1	1.25	0.96
Q8SZ36|Q8SZ36_DROME	+ +	54.39	1	1	1	2.7	2.55	35.98	1	1	1	2.7	1.86
E1JGZ8|E1JGZ8_DROME	+ +	47.88	1	1	1	0.68	1.19	36.65	1	1	1	0.68	1.19
Q9VYI2|Q9VYI2_DROME	+ -	28.56	1	1	1	2.63	2.7
A0A0B4LGE6|A0A0B4LGE6_DROME	+ -	33.75	1	1	1	1.59	0.44
A1Z6Q1|A1Z6Q1_DROME	- +							93.27	3	3	1	3.03	3.75
Q9VZP5|Q9VZP5_DROME	+ +	113.44	5	5	5	2.55	4.46	110.17	6	5	5	2.55	4.28
M9NFL3|M9NFL3_DROME	- +							31.82	1	1	1	1.82	0.7
sp|Q9W1G0|TALDO_DROME	+ -	46.3	1	1	1	2.27	4.83
A8WHG2|A8WHG2_DROME	- +							40.8	1	1	1	0.81	2.35
Q9W198|Q9W198_DROME	+ -	46.57	1	1	1	0.34	0.6
A2RVE7|A2RVE7_DROME	- +							43.87	1	1	1	2	1.88
Q0KI68|Q0KI68_DROME	+ +	114.38	5	5	5	2.87	3.81	41.94	1	1	1	0.57	0.97
sp|Q23979-2|MY61F_DROME	+ +	107.26	4	4	4	2.67	4.87	148.34	16	10	10	6.67	10.82
Q8MRT0|Q8MRT0_DROME	- +							110.97	7	5	5	8.93	11.16
Q9VS02|Q9VS02_DROME	+ +	125.87	10	6	6	11.54	11.61	90.41	4	4	4	7.69	8.27
sp|Q9V4W1|GLE1_DROME	+ +	100.14	4	4	4	4.55	7.24	89.18	3	3	3	3.41	5.47
Q9VZS1|Q9VZS1_DROME	+ -	93.03	4	3	3	10	14.56
M9ND44|M9ND44_DROME	- +							41.71	1	1	1	1.15	1.39
[truncated: 3,091 more rows]
