# Supplementary material for: Proximity-dependent biotin labelling reveals CP190 as an EcR/Usp molecular partner
Source: Sci Rep. 2020 Mar 16;10:4793. doi: 10.1038/s41598-020-61514-0 (PMC7075897; doi:10.1038/s41598-020-61514-0)
Supplement: Supplementary file 2 — Supplementary information2 [file 41598_2020_61514_MOESM2_ESM.zip › Supplementary datasets/Compare result APEX2_sham vs. USP-APEX2_sham.xls]

## Sheet: Protein View
		USP-APEX2 sham-treated [2019-08-13 13:37]						APEX2 sham-treated [2019-08-13 11:58]
Protein_ID	Cover Map	Score	#Spec	#Pep	#Uniq	%Spec	%Cov	Score	#Spec	#Pep	#Uniq	%Spec	%Cov
M9PEE1|M9PEE1_DROME	+ +	191.84	21	15	15	13.04	23.84	69.43	4	4	4	3.48	3.56
Q9VN58|Q9VN58_DROME	+ -	57.9	2	2	2	0.81	0.73
M9PD18|M9PD18_DROME	- +							90.38	4	3	1	4.48	7
Q9VP57|Q9VP57_DROME	+ +	236.48	33	23	23	29.87	38.45	152.31	10	8	8	10.39	13.96
Q0E8X7|Q0E8X7_DROME	+ +	58.55	2	2	2	16.67	18.29	30.06	1	1	1	8.33	8.54
sp|Q9VXX8|RL371_DROME	+ +	102.86	4	4	4	16	36.56	56.19	1	1	1	4	12.9
sp|O02195|EIF3I_DROME	+ +	152.62	8	7	7	23.33	27.91	107.17	7	4	4	13.33	16.56
A8JQT5|A8JQT5_DROME	+ -	39.89	1	1	1	0.19	0.51
B7Z0I8|B7Z0I8_DROME	+ +	231.25	28	27	27	6.38	11.36	126.12	6	6	6	1.42	1.89
F3YDA0|F3YDA0_DROME	+ +	217.68	40	19	19	42.22	50.76	189.77	26	15	15	33.33	41.62
Q9VEC6|Q9VEC6_DROME	+ -	42.78	1	1	1	1.23	1.37
sp|Q9VTU4|EIF3L_DROME	+ +	128.08	7	5	5	8.33	12.43	98.97	8	5	5	8.33	8.16
sp|Q9U3Z7|NH2L1_DROME	+ -	110.98	5	4	4	30.77	42.52
M9PF47|M9PF47_DROME	+ +	112.78	7	6	6	11.11	12.63	31.11	1	1	1	1.85	0.92
Q9VXF9|Q9VXF9_DROME	+ +	56.47	2	2	2	4.17	4.8	59.77	2	2	2	4.17	5.68
sp|O02193|MOF_DROME	+ -	149.68	7	7	7	8.24	13.3
E1JIH4|E1JIH4_DROME	- +							30.7	1	1	1	1.3	1.39
A0A0B4KG06|A0A0B4KG06_DROME	+ +	39.62	1	1	1	1.96	4.56	48.22	1	1	1	1.96	4.56
Q6NKM4|Q6NKM4_DROME	+ +	42.85	1	1	1	2.94	2.8	38.51	1	1	1	2.94	2.8
C9QP81|C9QP81_DROME	+ -	36.35	1	1	1	1.61	1.92
C9QPI7|C9QPI7_DROME	+ -	72.13	2	2	2	2.86	3.42
Q9W555|Q9W555_DROME	+ +	157.9	10	8	8	13.79	18.42	94	6	6	6	10.34	10.71
A0A0B4LHY1|A0A0B4LHY1_DROME	+ -	64.62	4	3	3	5.77	5.13
A0A0F7J3E9|A0A0F7J3E9_DROME	+ -	131.09	5	5	1	6.58	13.65
Q8IGC5|Q8IGC5_DROME	+ -	77.84	3	3	3	3.12	5.34
H5V8E7|H5V8E7_DROME	+ +	110.12	5	5	5	3.5	5.89	68.14	2	2	2	1.4	2.57
Q9VCI7|Q9VCI7_DROME	+ -	89.64	3	3	3	6.98	9.8
Q6NP12|Q6NP12_DROME	- +							50.61	1	1	1	0.95	1.22
A0A0B4K618|A0A0B4K618_DROME	+ -	178.14	21	18	2	18.37	26.75
E3CTT3|E3CTT3_DROME	+ +	122.97	8	7	7	16.67	19.65	32.56	1	1	1	2.38	1.53
A0A0B4LEK8|A0A0B4LEK8_DROME	+ +	158.17	11	10	10	11.9	10.15	95.84	5	5	5	5.95	3.87
M9NDM1|M9NDM1_DROME	- +							37.82	1	1	1	0.29	0.45
M9PGV6|M9PGV6_DROME	+ +	279.39	67	55	55	16.62	29.02	211.24	37	30	30	9.06	13.84
sp|P08879|NDKA_DROME	+ -	89.55	4	3	3	16.67	26.14
D2NUL2|D2NUL2_DROME	+ -	42.78	1	1	1	1.41	1.98
sp|P48608|DIA_DROME	+ +	118.18	6	6	6	4.14	5.77	81.81	3	3	3	2.07	2.66
C0PDF4|C0PDF4_DROME	+ +	94.99	3	3	3	17.65	16.29	41.89	1	1	1	5.88	4.07
A0ANM4|A0ANM4_DROME	+ -	57.01	2	2	2	3.39	4.76
Q8MLN9|Q8MLN9_DROME	- +							30.41	1	1	1	1.15	1.21
I1WYI5|I1WYI5_DROME	+ -	42.25	1	1	1	1.49	1.6
E1JGK5|E1JGK5_DROME	+ -	107.03	5	4	4	10.81	12.4
A0A126GUM4|A0A126GUM4_DROME	+ +	174.06	15	12	12	11.65	17.75	110.89	7	4	4	3.88	5.24
A0A0B4KHL4|A0A0B4KHL4_DROME	+ +	135.4	7	7	7	9.72	18.25	40.8	1	1	1	1.39	1.86
M9PEY7|M9PEY7_DROME	+ +	73.07	2	2	2	5	5.75	54.19	1	1	1	2.5	2.76
Q9VN88|Q9VN88_DROME	+ -	81.48	3	3	3	10.71	12.62
sp|Q9V3P0|PRDX1_DROME	+ +	183.01	45	9	9	40.91	64.43	155.7	45	8	8	36.36	44.85
sp|Q9U5L1|SRPRA_DROME	+ +	117.46	6	6	6	7.5	11.07	68.86	3	3	3	3.75	5.54
Q95TR3|Q95TR3_DROME	+ +	80.7	2	2	2	2.82	5.17	38.39	1	1	1	1.41	1.42
Q29QY8|Q29QY8_DROME	+ -	46.06	1	1	1	3.12	2.23
E2QD16|E2QD16_DROME	+ +	111.34	5	5	5	2.87	4.46	41.94	1	1	1	0.57	0.96
sp|P52029|G6PI_DROME	+ -	133.17	6	5	5	9.09	13.44
H8YF98|H8YF98_DROME	+ -	76.91	2	2	1	7.69	9.63
sp|Q8MLY8|RS8_DROME	+ +	141.74	9	6	6	12.24	32.69	102.01	10	5	5	10.2	29.33
sp|Q9VA73|CMC_DROME	- +							58.93	2	2	2	2.56	2.73
Q0KI96|Q0KI96_DROME	+ +	94.56	4	3	3	6.38	7.09	42.1	1	1	1	2.13	1.82
Q9VVA4|Q9VVA4_DROME	+ -	83.76	4	4	4	1.69	2.22
A0A0B4KFZ9|A0A0B4KFZ9_DROME	+ +	122.19	15	5	5	20	50.49	68.41	3	2	2	8	19.42
Q86P01|Q86P01_DROME	+ -	79.57	3	3	3	3.61	4.73
sp|P20240|OTE_DROME	+ +	171.87	11	9	9	14.52	35.61	143.58	9	8	8	12.9	22.88
sp|Q9VUQ5|AGO2_DROME	- +							208.87	37	25	7	18.38	25.37
Q8IQI0|Q8IQI0_DROME	+ +	156.38	11	10	10	11.11	11.75	105.83	7	6	6	6.67	5.49
Q7K4D1|Q7K4D1_DROME	+ -	37.26	1	1	1	1.16	1.19
Q8IQZ6|Q8IQZ6_DROME	- +							33.56	1	1	1	0.63	1.14
F6JQ95|F6JQ95_DROME	+ +	88.18	3	3	3	6.67	8.82	62.11	2	2	2	4.44	5.29
R4NTS1|R4NTS1_DROME	- +							34.87	1	1	1	0.56	0.94
Q8IQW6|Q8IQW6_DROME	- +							87.77	5	5	5	5.15	8.74
Q8IR86|Q8IR86_DROME	- +							38.28	1	1	1	0.88	1.7
sp|Q86BA1-3|MICAL_DROME	+ +	38.57	1	1	1	0.27	0.7	41.97	1	1	1	0.27	0.7
A9YIQ3|A9YIQ3_DROME	- +							67.46	1	1	1	4.55	8.76
sp|P13607-5|ATNA_DROME	+ +	217.25	40	28	28	24.78	33.91	173.4	19	14	14	12.39	17.29
Q4QQB8|Q4QQB8_DROME	+ +	204.89	23	20	20	10.15	19.5	111.06	5	5	5	2.54	4.71
sp|P20153|USP_DROME	+ -	120.56	7	7	7	12.07	12.01
sp|Q7KQM6|GGYF1_DROME	+ +	115.79	9	8	8	4.71	7.12	77.86	5	5	5	2.94	3.05
sp|Q8IQV9|NU205_DROME	+ +	202.66	26	25	25	12.5	13.54	140.21	6	6	6	3	3.54
Q9W127|Q9W127_DROME	+ +	154.22	25	7	7	25.93	40.87	142.07	17	6	6	22.22	34.62
M9PFX0|M9PFX0_DROME	+ -	110.03	5	5	5	3.4	4.28
Q9VP27|Q9VP27_DROME	+ +	106.76	6	5	5	3.52	4.44	67.7	2	2	2	1.41	1.72
Q7YZ99|Q7YZ99_DROME	+ +	86.92	2	2	2	0.65	2.07	76.82	3	2	2	0.65	2.17
Q7K0X9|Q7K0X9_DROME	+ -	76.23	2	2	2	6.25	8.87
Q4AB31|Q4AB31_DROME	+ +	135.4	7	7	7	10.45	20.59	40.8	1	1	1	1.49	2.1
Q9VLD9|Q9VLD9_DROME	+ -	81.23	3	3	3	2.52	1.53
sp|Q9V439|MED22_DROME	+ -	51.52	1	1	1	5	9.79
X2JCQ6|X2JCQ6_DROME	+ -	45.57	1	1	1	1.69	2.31
Q95TU3|Q95TU3_DROME	- +							37.1	1	1	1	1.22	1.32
sp|P07764-2|ALF_DROME	- +							189.77	26	15	15	34.09	45.18
Q6NP42|Q6NP42_DROME	+ +	174.33	16	12	12	13.64	18.7	112.96	7	7	7	7.95	9.61
sp|Q9V431|API5_DROME	+ -	149.26	12	10	10	13.89	22.57
sp|Q05547|PP13_DROME	+ -	108.19	6	5	3	14.71	18.87
M9PEW1|M9PEW1_DROME	+ +	94.99	3	3	3	15.79	15.52	41.89	1	1	1	5.26	3.88
sp|P52654|TF2AA_DROME	+ -	44.35	1	1	1	3.23	3.28
A0A0B4KFU0|A0A0B4KFU0_DROME	- +							69.39	3	3	3	1.89	1.74
Q9VAJ2|Q9VAJ2_DROME	+ +	153.56	11	9	9	23.68	32.21	80.8	3	3	3	7.89	10.12
H7BWR4|H7BWR4_DROME	+ -	78.18	2	2	2	3.17	3.98
Q0E9K7|Q0E9K7_DROME	+ -	49.39	1	1	1	0.48	0.55
Q58SM2|Q58SM2_DROME	- +							38	1	1	1	1.79	1.39
sp|Q9VQ79-1|AIFM1_DROME	+ +	200.95	15	13	13	15.85	23.89	190.36	18	12	12	14.63	20.77
sp|Q7KQZ4-2|LOLA3_DROME	- +							74.65	3	2	2	3.28	3.97
M9NDA1|M9NDA1_DROME	+ +	117.61	7	6	6	4.29	6.59	121.32	5	5	5	3.57	4.63
sp|A1Z7T0|PKN_DROME	+ -	73.56	2	2	2	1.42	2.52
A0A0B4KF86|A0A0B4KF86_DROME	+ +	102.81	4	4	4	5.26	5.4	65.04	2	2	2	2.63	3.29
F3YDP0|F3YDP0_DROME	+ -	145.49	8	8	8	9.88	12.65
sp|Q9VAW5|LARP_DROME	+ +	162.61	12	12	12	6.35	8.79	101.67	5	4	4	2.12	3.23
sp|Q9W2Y3|NNRE_DROME	+ +	90.1	3	2	2	9.52	13.91	58.95	1	1	1	4.76	7.83
C5I7C7|C5I7C7_DROME	- +							37.1	1	1	1	0.48	0.75
sp|Q04047|NONA_DROME	+ +	69.16	2	2	2	2.22	4.57	28.1	1	1	1	1.11	2.86
sp|Q9VA73-2|CMC_DROME	+ +	161.57	14	13	13	16.67	20.82	58.93	2	2	2	2.56	2.79
Q9VL93|Q9VL93_DROME	+ +	44.85	2	1	1	8.33	15.45	78.86	5	2	2	16.67	28.18
Q8IPA7|Q8IPA7_DROME	+ -	49.09	1	1	1	6.67	7.35
sp|Q9NGC3|CEG1A_DROME	+ +	49.04	1	1	1	0.97	1.11	85.03	4	4	4	3.88	3.72
L0MNA2|L0MNA2_DROME	- +							51.28	2	2	2	3.33	4.98
Q9V3D9|Q9V3D9_DROME	+ +	87.1	6	5	5	7.58	9.84	88.77	4	4	4	6.06	7.48
Q9VXR9|Q9VXR9_DROME	+ -	61.33	3	3	3	6.82	8.18
A0A0B4KF90|A0A0B4KF90_DROME	- +							50.47	1	1	1	1.96	2.21
A0ANV4|A0ANV4_DROME	+ -	142	7	6	6	13.33	20.77
Q9W3D6|Q9W3D6_DROME	+ +	131.5	5	5	5	5.95	9.61	61.15	3	2	2	2.38	4.66
E1JGQ5|E1JGQ5_DROME	+ -	70.9	3	3	3	1.97	2.43
sp|Q24134|NELFD_DROME	+ +	139.17	6	6	6	11.32	15.05	34.23	1	1	1	1.89	2.6
A0A0B4LI86|A0A0B4LI86_DROME	+ +	183.31	20	18	18	12.68	17.86	107.87	7	7	7	4.93	6.46
O44113|O44113_DROME	+ +	192.95	16	16	16	5.76	8.01	91.45	4	4	4	1.44	1.76
sp|Q9VUC6|FRL_DROME	+ +	198.38	19	18	18	11.54	17.16	167.72	15	15	15	9.62	13.86
sp|Q9V333|KDM4A_DROME	+ -	45.74	1	1	1	1.61	2.02
E4NKH1|E4NKH1_DROME	- +							58.83	3	2	2	2.02	2.85
sp|Q24246-4|DYIN_DROME	+ +	51.4	1	1	1	1.61	1.92	52.68	2	2	2	3.23	3.04
L0CRI4|L0CRI4_DROME	+ -	51.18	1	1	1	0.93	1.07
A8WHK8|A8WHK8_DROME	+ +	57.88	2	2	2	5.71	6.47	83.8	3	3	3	8.57	12.95
A0A0B4JCW4|A0A0B4JCW4_DROME	+ +	214.57	33	15	15	25	41.02	203.87	54	14	14	23.33	37.03
Q9VEJ0|Q9VEJ0_DROME	+ +	153.49	21	10	10	35.71	48.72	113.51	12	6	6	21.43	24.36
Q86P87|Q86P87_DROME	+ -	79.25	3	3	3	4.11	5.45
Q9VU15|Q9VU15_DROME	+ -	60.95	2	2	2	5.13	14.77
A1ZAW6|A1ZAW6_DROME	+ -	125.05	5	5	5	25	42.58
sp|P29843|HSP7A_DROME	+ -	161.97	22	10	2	13.16	16.69
Q9VHB5|Q9VHB5_DROME	+ +	51.48	1	1	1	1.45	2.61	39.55	1	1	1	1.45	2.09
Q9VPX6|Q9VPX6_DROME	+ +	75.74	4	4	4	5.41	4.73	85.7	4	4	4	5.41	4.21
sp|Q7K1V5|JAGN_DROME	+ -	51.16	1	1	1	5.26	8.12
A9UNB7|A9UNB7_DROME	+ +	117.84	4	4	4	12.9	16.43	33.39	1	1	1	3.23	3.57
B7Z138|B7Z138_DROME	+ +	58.83	2	2	2	1.49	1.36	42.71	1	1	1	0.75	0.82
Q6NN09|Q6NN09_DROME	+ -	27.65	1	1	1	11.11	5.07
Q0E9I1|Q0E9I1_DROME	+ -	49.39	1	1	1	0.48	0.55
Q86NM8|Q86NM8_DROME	+ +	77.36	2	2	2	3.03	7.97	33.8	1	1	1	1.52	2.31
Q7K4C7|Q7K4C7_DROME	+ +	186.97	13	11	11	16.92	30.99	107.62	4	4	4	6.15	8.94
O17311|O17311_DROME	+ -	31.47	1	1	1	2.86	4.41
E2QC56|E2QC56_DROME	+ +	197.3	10	9	9	13.43	24.47	93.83	4	3	3	4.48	5.74
Q9VES0|Q9VES0_DROME	- +							52.47	1	1	1	0.81	3.13
Q8MPN7|Q8MPN7_DROME	+ -	45.04	1	1	1	2.56	2.22
Q9VK69|Q9VK69_DROME	+ +	64.39	2	2	2	3.23	3.19	79.39	3	3	3	4.84	7.5
Q7K0D3|Q7K0D3_DROME	+ +	174.3	16	14	14	26.42	53.38	110.85	7	5	5	9.43	19.57
sp|O76927-2|RS21_DROME	+ -	87	4	2	2	15.38	34.57
C8VUZ1|C8VUZ1_DROME	- +							127.47	9	7	7	7.37	9.58
sp|P20354-2|GNAS_DROME	+ -	106.9	6	5	4	8.2	13.35
Q0E8G1|Q0E8G1_DROME	+ +	117.1	5	5	5	6.25	6.22	88.16	3	3	3	3.75	3.6
X2JAF1|X2JAF1_DROME	+ +	159.82	16	15	15	4.48	7.16	43.73	1	1	1	0.3	0.76
E8NH29|E8NH29_DROME	+ +	156.79	19	9	7	18.75	26.77	130.42	8	6	5	12.5	18.18
A8IL95|A8IL95_DROME	+ -	78.16	3	3	3	1.65	2.4
A0A0B4K7N0|A0A0B4K7N0_DROME	+ +	39.29	1	1	1	0.58	0.86	40.79	1	1	1	0.58	0.57
E4NKJ7|E4NKJ7_DROME	+ -	64.82	2	2	2	14.29	25
Q9VXY3|Q9VXY3_DROME	+ +	41.2	1	1	1	2.04	2.81	44.41	1	1	1	2.04	2.81
Q2EJQ7|Q2EJQ7_DROME	+ +	79.76	3	2	2	6.45	5.35	71.75	3	2	2	6.45	5.35
sp|Q9W0S7|SND1_DROME	+ +	182.91	22	19	19	15.32	22.68	154.65	13	12	12	9.68	11.66
D0UY78|D0UY78_DROME	+ -	40.22	1	1	1	0.45	0.78
M9NDP1|M9NDP1_DROME	+ +	113.33	10	3	3	23.08	44.94	84.24	5	2	2	15.38	32.58
Q9VZU8|Q9VZU8_DROME	+ +	97.15	6	6	6	11.76	12.74	56.75	2	2	2	3.92	4.01
sp|O01382|DRICE_DROME	- +							71.69	2	2	2	6.06	7.67
Q6AWP5|Q6AWP5_DROME	+ +	92.92	4	4	4	4.6	5.35	56.58	1	1	1	1.15	1.43
Q961C5|Q961C5_DROME	+ +	38.85	1	1	1	2.56	2.67	36.09	1	1	1	2.56	2.67
Q8IP91|Q8IP91_DROME	- +							31.71	1	1	1	1.79	2.13
Q960F0|Q960F0_DROME	+ -	51.37	1	1	1	2.5	2.56
sp|P20232|TFS2_DROME	+ +	139.54	7	6	5	11.32	24.92	77.16	2	2	2	3.77	9.9
sp|Q9VLJ6|ACER_DROME	+ +	102.55	4	4	4	5.8	7.14	67.76	3	3	3	4.35	3.97
D3DMY5|D3DMY5_DROME	+ +	130.74	6	6	5	17.65	27.03	130.37	10	7	6	20.59	30.5
Q9VDK7|Q9VDK7_DROME	+ +	162.92	10	10	10	9.52	19.54	88.3	4	4	4	3.81	5.23
sp|Q8MUJ1|EIGER_DROME	- +							44.76	1	1	1	2.22	1.93
Q7JR91|Q7JR91_DROME	+ +	42.5	3	1	1	5.26	3.19	30.76	1	1	1	5.26	3.19
A0A0B4KH43|A0A0B4KH43_DROME	- +							41.27	1	1	1	2.33	2.63
A1A6X4|A1A6X4_DROME	+ +	134.22	9	7	7	11.29	26.02	75.05	7	4	4	6.45	13.75
A0A0B4KI37|A0A0B4KI37_DROME	+ -	70.93	2	2	2	0.92	1.06
H0RN81|H0RN81_DROME	+ -	86.24	3	2	2	15.38	25.93
sp|Q24535|SRF_DROME	+ +	44.9	1	1	1	2.38	2.67	47.02	1	1	1	2.38	3.56
Q9VAY2|Q9VAY2_DROME	+ +	172.24	19	16	15	14.55	21.98	140.02	14	11	10	10	12.71
Q7KK29|Q7KK29_DROME	+ -	72.89	3	3	3	3.3	3.81
Q86BS7|Q86BS7_DROME	+ -	70.9	3	3	3	2	2.46
Q6AWG5|Q6AWG5_DROME	+ +	38.78	1	1	1	3.33	5.28	60.37	1	1	1	3.33	5.28
O97365|O97365_DROME	- +							34.8	1	1	1	3.12	2.63
Q9VBH8|Q9VBH8_DROME	+ +	36.74	1	1	1	2.5	4.94	58.81	3	2	2	5	9.88
M9PC99|M9PC99_DROME	+ +	127.36	8	6	6	6.74	6.26	141.16	10	8	8	8.99	6.99
C6TP50|C6TP50_DROME	+ +	116.42	6	6	6	10	13.55	66.98	2	2	2	3.33	3.98
Q9V3V9|Q9V3V9_DROME	+ -	79.45	2	2	2	4.26	7.52
Q9W3Q0|Q9W3Q0_DROME	+ -	67.25	6	2	1	8	10.09
sp|A1Z9X0-4|APKC_DROME	+ -	53.49	1	1	1	1.59	2.1
Q8IRI5|Q8IRI5_DROME	- +							45.9	1	1	1	1.19	1.37
A2VES4|A2VES4_DROME	+ -	95.42	3	3	3	13.04	24.64
Q4QQ08|Q4QQ08_DROME	+ -	47.03	1	1	1	3.7	6.22
M9MRJ4|M9MRJ4_DROME	+ +	141.89	10	9	9	0.71	0.95	103.93	5	5	5	0.4	0.49
Q9XZ53|Q9XZ53_DROME	+ +	57.73	1	1	1	1.39	1.94	49.73	2	2	2	2.78	1.94
B7Z131|B7Z131_DROME	+ +	58.35	1	1	1	0.83	1.22	33.19	1	1	1	0.83	0.81
Q0E9K0|Q0E9K0_DROME	+ -	49.39	1	1	1	0.48	0.55
sp|Q24246-12|DYIN_DROME	+ +	51.4	1	1	1	1.56	1.84	52.68	2	2	2	3.12	2.91
sp|Q27415|NLP_DROME	+ +	123.84	5	4	4	20	30.26	99.91	16	4	4	20	27.63
A0A0B4KFB8|A0A0B4KFB8_DROME	+ +	132.82	9	9	8	4.41	7.75	27.19	1	1	1	0.49	0.62
Q8T6I0|Q8T6I0_DROME	+ +	202.02	31	19	19	25.33	40.64	161.11	17	11	11	14.67	23.6
A0A0B4LEF8|A0A0B4LEF8_DROME	+ +	30.94	1	1	1	0.74	0.96	30.91	1	1	1	0.74	0.96
Q7JZD3|Q7JZD3_DROME	+ +	186.58	26	10	10	31.25	43.3	162.52	37	9	9	28.12	41.24
Q9GTU6|Q9GTU6_DROME	+ -	61.75	2	2	2	1.23	1.61
X2JEC6|X2JEC6_DROME	+ +	58.83	2	2	2	1.41	1.16	42.71	1	1	1	0.7	0.69
B7YZY9|B7YZY9_DROME	+ +	32.86	1	1	1	0.96	1.26	41.79	1	1	1	0.96	1.05
M9PHG0|M9PHG0_DROME	+ +	91.61	4	4	4	2.19	3.13	37.24	1	1	1	0.55	0.7
M9NFA7|M9NFA7_DROME	+ +	43.62	1	1	1	0.51	0.49	36.34	1	1	1	0.51	0.44
Q7JR61|Q7JR61_DROME	+ -	88.84	3	3	3	5.66	7.83
M9NES6|M9NES6_DROME	- +							37.82	1	1	1	0.25	0.38
C3KGJ2|C3KGJ2_DROME	+ -	46.24	1	1	1	1.43	0.96
sp|Q9VRH6|GUF1_DROME	+ -	79.57	3	3	3	3.53	4.6
Q960T6|Q960T6_DROME	- +							28.26	1	1	1	0.56	0.66
Q9VC28|Q9VC28_DROME	- +							27.02	1	1	1	4.17	4.44
Q8IP80|Q8IP80_DROME	- +							43.69	1	1	1	1.96	2.62
A0A0B4LFD2|A0A0B4LFD2_DROME	+ +	238.36	52	30	29	34.09	44.17	246.39	95	32	32	36.36	44.61
Q0E5N2|Q0E5N2_DROME	+ -	80.04	2	2	2	1.39	4
sp|P54367|KC1A_DROME	+ -	79.24	3	3	2	5.88	8.01
Q8MLW2|Q8MLW2_DROME	+ -	45.54	2	2	2	0.63	1.1
E1JJA4|E1JJA4_DROME	+ +	153.28	11	10	10	9.09	13.48	53.71	2	2	2	1.82	2.72
sp|P48148|RHO1_DROME	+ +	118.24	7	5	5	17.24	30.21	38.02	1	1	1	3.45	5.21
Q7YZB2|Q7YZB2_DROME	- +							111.81	6	5	5	2.69	4.02
sp|Q9VIS1|CDGAP_DROME	- +							41.93	1	1	1	0.49	0.71
C3KGL8|C3KGL8_DROME	+ -	58.34	1	1	1	2.5	7.26
Q6NLJ9|Q6NLJ9_DROME	- +							72.15	2	1	1	7.69	23.86
H6QXJ8|H6QXJ8_DROME	+ -	104.91	4	4	4	2.92	3.88
Q9VPI6|Q9VPI6_DROME	+ -	56.53	1	1	1	1.82	3.18
Q9W1I6|Q9W1I6_DROME	+ -	36.91	1	1	1	1.96	6.19
Q9V3F8|Q9V3F8_DROME	+ +	110.86	6	4	4	16	18.21	38.32	1	1	1	4	3.21
Q9VF70|Q9VF70_DROME	+ +	99.28	4	4	4	12.5	19.23	42.73	1	1	1	3.12	3.85
A0A0B4K7S0|A0A0B4K7S0_DROME	+ +	112	5	5	5	1.79	2.31	80.28	4	4	4	1.43	1.41
sp|P04146-2|COPIA_DROME	+ +	97.4	4	4	4	6.56	10.09	40.61	1	1	1	1.64	2.35
Q9VYG8|Q9VYG8_DROME	+ -	91.17	4	4	4	17.39	18.25
A8DYH1|A8DYH1_DROME	+ -	36.37	8	1	1	0.47	0.52
Q9VYE9|Q9VYE9_DROME	+ +	138.09	8	6	6	9.38	22.61	93.02	3	3	3	4.69	13.32
sp|Q02645|HTS_DROME	+ -	201.1	15	15	15	11.9	19.03
Q7KUA4|Q7KUA4_DROME	+ +	138.11	9	9	9	10.11	16.29	56.39	2	2	2	2.25	3.43
A0A0B4KFX5|A0A0B4KFX5_DROME	+ -	141.66	9	7	7	17.07	22.16
sp|Q9VXT5|C19L2_DROME	- +							28.69	2	1	1	0.81	1.46
Q8MZ73|Q8MZ73_DROME	- +							42.24	2	2	1	7.14	5.93
A0A0B4LGC6|A0A0B4LGC6_DROME	+ +	108.59	8	5	5	13.89	19.1	109.96	5	5	5	13.89	19.44
Q0E5N9|Q0E5N9_DROME	+ -	80.04	2	2	2	1.39	4
B4F5U4|B4F5U4_DROME	+ +	41.21	2	1	1	3.57	4.52	39.29	1	1	1	3.57	4.02
M9PC73|M9PC73_DROME	- +							27.63	1	1	1	0.68	0.69
C7LA69|C7LA69_DROME	- +							105.29	7	5	5	7.81	16.77
sp|Q8IN81-6|FRU_DROME	+ +	127.16	5	5	5	6.67	9.76	67.07	2	2	2	2.67	2.79
A0A0B4K6U6|A0A0B4K6U6_DROME	- +							122.37	9	4	4	9.52	16.56
X2JDP6|X2JDP6_DROME	+ +	188.83	18	12	12	16.44	25.25	108.1	7	5	5	6.85	8.64
sp|Q7KRY7-2|LAP4_DROME	+ -	70.93	2	2	2	1.25	1.48
Q7KSW3|Q7KSW3_DROME	+ +	65.85	2	2	2	6.45	10.55	49.55	1	1	1	3.23	5.91
M9MRG4|M9MRG4_DROME	+ -	45.5	1	1	1	0.81	0.88
sp|Q9V3A6|ERO1L_DROME	+ +	103.04	5	4	4	7.02	10.14	33.26	1	1	1	1.75	1.45
Q7K3Z8|Q7K3Z8_DROME	+ +	68.67	3	2	2	5	5.29	29	1	1	1	2.5	2.06
A0A0B4KGL6|A0A0B4KGL6_DROME	+ +	70.28	2	2	2	5.56	7.91	43.29	2	1	1	2.78	4.43
sp|Q9VPH7|ERF1_DROME	+ -	47.93	1	1	1	1.85	2.51
sp|C0HKA0|RS14A_DROME	+ +	93.81	4	3	3	10.71	23.18	99.2	7	3	3	10.71	23.84
Q7KVP9|Q7KVP9_DROME	+ -	30.27	1	1	1	1.1	1.3
Q7K511|Q7K511_DROME	+ +	122.91	6	6	6	10.34	14.45	48.6	1	1	1	1.72	2.63
C9QP47|C9QP47_DROME	- +							178.67	36	14	14	14.74	24.06
sp|P29327|RS6_DROME	+ +	112.52	7	6	6	9.23	24.19	89.39	4	3	3	4.62	14.11
sp|P41572|6PGD_DROME	+ +	75.22	3	3	3	5.88	6.03	38.64	1	1	1	1.96	1.66
C4IY11|C4IY11_DROME	+ +	90.48	3	3	3	7.69	9.93	69.36	2	2	2	5.13	5.82
sp|P25161|PSMD3_DROME	+ +	63.76	2	2	2	2.67	3.64	67.49	2	2	2	2.67	4.25
X2JIR4|X2JIR4_DROME	+ +	58.35	1	1	1	0.76	1.11	33.19	1	1	1	0.76	0.74
A1ZBW0|A1ZBW0_DROME	+ +	144.74	8	8	8	16	22.11	104.36	5	5	5	10	13.35
A0A0B4LGZ6|A0A0B4LGZ6_DROME	+ +	162.97	14	14	14	4.52	5.68	84.24	4	4	4	1.29	1.73
A0A0B4K7C4|A0A0B4K7C4_DROME	+ +	135.4	7	7	7	10	19.76	40.8	1	1	1	1.43	2.02
sp|Q9VT28|FRY_DROME	+ -	42.43	1	1	1	0.31	0.29
B7FNI3|B7FNI3_DROME	+ -	49.17	1	1	1	2.04	2.78
M9PB68|M9PB68_DROME	+ +	90.23	5	5	5	0.99	1.54	114.13	7	7	7	1.38	1.79
Q8IPW1|Q8IPW1_DROME	+ +	106.42	4	4	4	4.08	6.46	69.62	2	2	2	2.04	4.22
sp|Q86S05-3|LIG_DROME	+ +	220.54	28	16	16	20.78	20.35	165.31	14	8	8	10.39	10.74
Q4H2F7|Q4H2F7_DROME	+ -	77.22	3	3	3	4.23	6
sp|Q9VVI9|CHMP5_DROME	+ +	79.4	3	2	2	6.45	11.95	60.83	2	2	2	6.45	7.52
A0A0B4KI24|A0A0B4KI24_DROME	+ +	123.84	5	4	4	20	30.26	99.91	16	4	4	20	27.63
Q9VN51|Q9VN51_DROME	+ +	199.18	21	19	19	14.29	16.63	143.24	10	10	10	7.52	7.99
Q6NQX0|Q6NQX0_DROME	+ -	88.39	3	3	3	2.94	3.01
Q9VZF1|Q9VZF1_DROME	- +							59.76	2	2	2	3.85	3.82
Q0E9H7|Q0E9H7_DROME	+ -	49.39	1	1	1	0.48	0.55
Q9VQI7|Q9VQI7_DROME	+ -	76.58	3	3	3	11.11	14.41
Q9VJZ4|Q9VJZ4_DROME	+ +	66.54	2	2	2	7.14	14.58	54.68	2	2	2	7.14	11.81
sp|P25172|SUZ2_DROME	+ -	104.91	4	4	4	2.92	3.87
Q9VPM7|Q9VPM7_DROME	+ +	180.11	15	14	14	18.67	28.69	103.45	3	3	3	4	9.51
sp|Q9V5M3-3|LOLA6_DROME	- +							74.65	3	2	2	3.08	3.63
X2JEJ0|X2JEJ0_DROME	+ +	148.49	11	8	8	11.94	16.88	79.98	4	4	4	5.97	12.34
Q9VH65|Q9VH65_DROME	+ -	116.56	6	4	4	8.51	11.14
Q9VWL4|Q9VWL4_DROME	+ +	84.34	3	3	3	3.49	8.62	35	1	1	1	1.16	2.68
sp|P61209|ARF1_DROME	+ -	98.86	3	3	1	14.29	25.82
sp|Q8IN81-8|FRU_DROME	- +							67.07	2	2	2	2.7	3.31
sp|P16378|GNAO_DROME	+ +	85.68	5	4	3	9.3	11.3	32.95	1	1	1	2.33	2.26
A4V3J5|A4V3J5_DROME	+ +	156.79	19	9	7	21.43	29.04	130.42	8	6	5	14.29	19.73
C7LAG1|C7LAG1_DROME	+ -	86.34	5	5	5	5.81	5.34
sp|Q9V6B9|NUP54_DROME	+ +	60.37	2	2	2	3.7	2.79	45.69	1	1	1	1.85	1.48
Q8I9J6|Q8I9J6_DROME	+ +	171.99	12	11	11	11.22	12.67	109.83	6	6	6	6.12	6.45
L0CRF4|L0CRF4_DROME	+ +	102.2	5	5	5	11.9	32.45	59.02	2	2	2	4.76	11.26
A1Z700|A1Z700_DROME	+ -	33.59	1	1	1	0.56	0.75
sp|Q9VN25|EIF3A_DROME	+ +	191.89	27	23	23	10.18	22.11	151.03	16	14	14	6.19	11.84
C0MLC9|C0MLC9_DROME	+ -	91.17	4	4	4	17.39	18.25
L0CQS4|L0CQS4_DROME	+ -	51.18	1	1	1	1.09	1.07
L0CR44|L0CR44_DROME	- +							59.02	2	2	2	4.76	11.26
B6UX43|B6UX43_DROME	+ -	66.97	2	2	2	2.3	5.21
Q6NP72|Q6NP72_DROME	+ -	53.35	1	1	1	6.67	7.19
A0A0B4LFD9|A0A0B4LFD9_DROME	+ +	117.86	7	4	4	12.5	37.06	89.1	4	3	3	9.38	20.28
sp|P41092|RL27A_DROME	+ +	93.43	5	4	4	11.43	22.82	54.82	8	2	2	5.71	11.41
sp|P29742|CLH_DROME	+ +	198.69	18	18	18	10.06	12.4	169.91	14	13	13	7.26	9.59
L0MLJ3|L0MLJ3_DROME	- +							31.3	1	1	1	1.2	1.19
Q7KSM5|Q7KSM5_DROME	+ -	142	7	6	6	13.33	20.77
sp|Q9VRL2|GOSR2_DROME	+ +	52.53	1	1	1	3.45	4.63	74.27	2	2	2	6.9	10.19
A1Z6H6|A1Z6H6_DROME	+ +	102.92	4	4	4	5.13	6.87	29.58	1	1	1	1.28	1
Q8IGT4|Q8IGT4_DROME	+ +	47.4	1	1	1	0.93	2.19	61	2	2	2	1.87	2.88
sp|P91943-6|PANG1_DROME	+ -	61.24	2	2	2	2.9	3.14
A0APE4|A0APE4_DROME	+ +	133.33	10	5	5	20	25.1	92.89	9	4	4	16	15.97
Q9W4Y4|Q9W4Y4_DROME	- +							37.82	1	1	1	0.26	0.41
sp|P26017|PC_DROME	+ +	86.65	3	3	3	5.26	14.87	36.57	1	1	1	1.75	2.56
X2JKH9|X2JKH9_DROME	+ -	46.14	1	1	1	0.24	0.27
B3STH0|B3STH0_DROME	+ -	78.16	3	3	3	1.99	2.4
A0A0B4KGZ7|A0A0B4KGZ7_DROME	+ -	141.66	9	7	7	15.56	17.46
Q7KN97|Q7KN97_DROME	- +							295.56	571	58	58	42.03	58.68
sp|Q9V597|RL31_DROME	+ +	120.25	7	6	6	20.69	45.16	103.39	5	4	4	13.79	31.45
A0A075BLM7|A0A075BLM7_DROME	- +							76.85	2	2	2	1.83	2.01
A1ZBL5|A1ZBL5_DROME	+ +	58.5	2	2	2	1.85	2.63	73.44	3	3	3	2.78	2.94
sp|Q8MLV1-2|LBR_DROME	+ +	100.19	4	4	4	4.88	7.26	49.12	1	1	1	1.22	1.68
Q0E8U7|Q0E8U7_DROME	+ -	39.53	1	1	1	0.41	0.55
A4V4T4|A4V4T4_DROME	+ +	51.4	1	1	1	1.61	1.87	52.68	2	2	2	3.23	2.95
A0A0E3X848|A0A0E3X848_DROME	+ +	172.39	14	9	9	17.65	20.13	102.79	4	3	3	5.88	6.21
Q9W277|Q9W277_DROME	+ +	92.92	4	4	4	4.71	5.47	56.58	1	1	1	1.18	1.46
sp|Q94545|ASH2_DROME	+ -	61.67	1	1	1	1.54	3.96
F6J9P5|F6J9P5_DROME	- +							33.43	1	1	1	2.27	9.24
A0A075BLM0|A0A075BLM0_DROME	- +							76.85	2	2	2	1.83	2.01
Q6NP57|Q6NP57_DROME	+ +	149.08	16	13	13	6.63	8.35	87.77	5	5	5	2.55	2.59
Q95PE4|Q95PE4_DROME	+ -	62.99	2	2	2	6.9	10.49
Q8IPN1|Q8IPN1_DROME	+ +	199.18	21	19	19	14.39	16.64	143.24	10	10	10	7.58	7.99
B4YX27|B4YX27_DROME	+ -	32.64	1	1	1	3.85	3.6
sp|Q9V853|SMUF1_DROME	+ +	36.53	1	1	1	0.9	1.13	36.25	1	1	1	0.9	0.94
sp|Q24208|IF2G_DROME	+ +	141.38	10	10	10	18.18	24.84	81.28	4	3	3	5.45	6.32
Q9VBQ1|Q9VBQ1_DROME	+ +	77.74	2	2	2	4.55	4.29	69.2	2	2	2	4.55	4.29
Q9VCB6|Q9VCB6_DROME	+ -	47.09	1	1	1	1.89	2.2
Q8IGK4|Q8IGK4_DROME	- +							37.68	1	1	1	1.72	1.38
Q9W2S1|Q9W2S1_DROME	+ +	109.4	4	3	3	4.62	9.81	76.72	2	2	2	3.08	5.47
A0A1B2AJH4|A0A1B2AJH4_DROME	+ -	112.39	6	3	3	13.04	25.83
Q86B53|Q86B53_DROME	+ -	26.17	1	1	1	1.05	1.8
sp|Q960E8|TF2H1_DROME	+ -	48.98	1	1	1	1.23	2.56
Q9VUX9|Q9VUX9_DROME	+ +	95.39	3	3	3	10	8.77	73.58	2	2	2	6.67	6.3
F3YDB5|F3YDB5_DROME	- +							189.77	26	15	15	35.71	45.18
Q5IF89|Q5IF89_DROME	- +							41.89	1	1	1	2.63	4.07
C7C413|C7C413_DROME	+ -	40.22	1	1	1	0.43	0.75
A0A0B4KI59|A0A0B4KI59_DROME	+ -	93.07	4	3	3	6.38	13.35
V5M054|V5M054_DROME	+ -	30.95	1	1	1	0.46	1.13
sp|P49847|TAF6_DROME	+ -	54.33	2	2	2	3.12	4.13
sp|Q960Z0|KI10A_DROME	+ +	203.59	22	15	15	16.85	26.21	150.34	9	8	8	8.99	14.78
Q95RV5|Q95RV5_DROME	+ -	55.77	1	1	1	5.56	7.69
Q2EJP2|Q2EJP2_DROME	+ +	79.76	3	2	2	6.45	5.58	71.75	3	2	2	6.45	5.58
Q7K3P0|Q7K3P0_DROME	+ -	68.8	2	2	2	2.94	5.2
H9ZJM9|H9ZJM9_DROME	+ +	103.27	3	3	3	7.32	7.81	61.16	1	1	1	2.44	4.12
O76928|O76928_DROME	- +							35.31	1	1	1	2.22	2.41
X2JEM4|X2JEM4_DROME	+ +	90.86	4	3	3	25	49.23	78.17	2	2	2	16.67	30.77
Q29R33|Q29R33_DROME	+ +	48.39	1	1	1	2.04	1.98	63.01	1	1	1	2.04	1.98
A0A0B4LEV2|A0A0B4LEV2_DROME	+ -	107.02	7	7	7	6.42	9.7
L0CPZ4|L0CPZ4_DROME	- +							116.15	7	6	6	8.82	9.92
sp|Q9VF78|COG2_DROME	+ -	26.27	1	1	1	1.15	1.27
Q9VNB9|Q9VNB9_DROME	+ +	111.69	8	7	7	17.95	38.85	102.33	6	5	5	12.82	26.75
Q9VBU6|Q9VBU6_DROME	+ +	106.98	6	3	3	12.5	24.63	113.19	3	3	3	12.5	24.63
sp|Q24246-2|DYIN_DROME	+ +	51.4	1	1	1	1.61	1.89	52.68	2	2	2	3.23	3
Q8T3P8|Q8T3P8_DROME	+ +	87.1	6	5	5	6.76	8.79	88.77	4	4	4	5.41	6.68
Q8INR0|Q8INR0_DROME	+ -	40.45	1	1	1	2.33	2.61
A0A0B4JD23|A0A0B4JD23_DROME	+ -	97.12	4	4	4	8.33	12.47
Q9VSP0|Q9VSP0_DROME	- +							31.79	1	1	1	0.72	0.83
A0A0B4KHE9|A0A0B4KHE9_DROME	+ +	118.51	6	6	6	5.08	7.06	77.85	2	2	2	1.69	2.35
X4YDX6|X4YDX6_DROME	+ -	79.57	3	3	3	3.53	4.53
Q8IGP6|Q8IGP6_DROME	+ -	40.45	1	1	1	3.45	3.56
Q9VAJ9|Q9VAJ9_DROME	+ +	170.72	13	13	13	36.11	46.06	127.96	9	7	7	19.44	21.77
Q9W2P5|Q9W2P5_DROME	+ -	53.36	1	1	1	9.09	13.92
A4V3G9|A4V3G9_DROME	+ +	163.3	12	10	10	24.39	26.24	128.66	11	6	6	14.63	13.33
E1JIC9|E1JIC9_DROME	+ -	29.32	1	1	1	2.44	2.81
A1Z9M5|A1Z9M5_DROME	+ +	207.39	27	22	22	6.43	7	182.68	19	16	16	4.68	4.69
sp|O76932|PP4C_DROME	+ -	62.01	2	2	2	5.88	6.19
sp|Q9W148|URI_DROME	- +							31.27	1	1	1	0.92	1.64
sp|P46150-4|MOEH_DROME	+ +	62.8	2	2	2	1.82	2.93	35.5	1	1	1	0.91	1.23
Q9U4H0|Q9U4H0_DROME	- +							58.64	2	2	2	1.94	1.9
Q6NP27|Q6NP27_DROME	- +							41.94	1	1	1	2.17	3.86
B8A420|B8A420_DROME	- +							57.8	2	2	2	4.08	4.18
D2NUG7|D2NUG7_DROME	- +							33.48	1	1	1	1.82	1.17
Q8MS11|Q8MS11_DROME	+ +	59.42	2	2	2	3.85	4.89	37.37	1	1	1	1.92	2.75
Q6NP53|Q6NP53_DROME	+ +	136.41	9	9	9	8.82	10.48	104.42	4	4	4	3.92	4.56
sp|Q7K237|C1GLT_DROME	- +							75.75	3	2	2	4.65	6.19
A0AQ24|A0AQ24_DROME	+ +	63.86	2	2	2	8.7	16.35	37.49	1	1	1	4.35	6.29
sp|P36241|RL19_DROME	+ +	98.96	5	3	3	4.92	17.24	94.52	3	3	3	4.92	17.24
sp|P55162|HEM_DROME	+ +	170.66	23	21	21	16.8	18.38	131.49	12	9	9	7.2	6.66
Q9VP46|Q9VP46_DROME	+ -	134.9	5	5	5	3.65	5.73
L0CR66|L0CR66_DROME	+ -	51.18	1	1	1	1.12	1.07
A0A126GV12|A0A126GV12_DROME	+ +	82.6	3	3	3	3.9	5.65	68.27	2	2	2	2.6	2.97
Q8IGH0|Q8IGH0_DROME	+ +	59.36	2	1	1	3.85	4.08	53.86	2	1	1	3.85	4.08
M9PDQ0|M9PDQ0_DROME	+ +	279.39	67	55	55	16.72	29.4	211.24	37	30	30	9.12	14.02
Q4V3J3|Q4V3J3_DROME	+ +	88.97	3	3	3	8.82	15.99	48.54	1	1	1	2.94	3.76
sp|P20028|RPA2_DROME	+ -	91.25	4	3	3	2.33	3.63
A0A0B4K703|A0A0B4K703_DROME	+ +	38.57	1	1	1	0.16	0.44	41.97	1	1	1	0.16	0.44
Q9VED7|Q9VED7_DROME	+ -	77.48	2	2	2	9.52	9.38
sp|P31409|VATB_DROME	+ +	122.2	6	6	6	12	14.08	111.13	6	6	6	12	12.86
M9NDH6|M9NDH6_DROME	+ +	36.24	1	1	1	1.23	1.43	41.71	1	1	1	1.23	1.43
M9PB64|M9PB64_DROME	+ +	169.61	13	13	13	5.06	7.04	100.54	4	4	4	1.56	1.63
Q7KVX1|Q7KVX1_DROME	+ +	222.25	41	17	17	34.69	44.24	185.76	32	14	14	28.57	34.31
C8VV32|C8VV32_DROME	+ -	90.26	5	3	3	4.69	6.58
B5RIJ9|B5RIJ9_DROME	+ +	127.68	12	4	4	18.18	44.62	105.79	22	5	5	22.73	50.77
Q9VID9|Q9VID9_DROME	+ +	125.36	7	7	7	1.9	3.72	81.32	3	3	3	0.81	1.43
H9XVM5|H9XVM5_DROME	+ +	28.28	1	1	1	0.93	0.81	44.66	1	1	1	0.93	0.81
Q7KMP8|Q7KMP8_DROME	+ -	114.71	5	5	5	11.63	13.87
Q9VUR5|Q9VUR5_DROME	+ -	95.5	4	4	4	5.56	8.91
A0A0B4KGY6|A0A0B4KGY6_DROME	+ +	94.56	4	3	3	6.38	5	42.1	1	1	1	2.13	1.28
Q9TW62|Q9TW62_DROME	+ -	102.96	3	3	3	11.11	22.96
A8B8F9|A8B8F9_DROME	+ -	89.38	3	3	3	2.1	4.52
B6UX51|B6UX51_DROME	+ -	66.97	2	2	2	2.99	5.21
sp|Q27294|CAZ_DROME	+ +	213.02	21	11	2	24.44	42.36	211.57	12	10	10	22.22	39.35
Q9VXH4|Q9VXH4_DROME	+ +	80.41	2	2	2	14.29	28.43	50.51	1	1	1	7.14	12.75
M9PF62|M9PF62_DROME	+ +	69.7	2	2	2	1.48	1.86	84.31	3	3	3	2.22	2.37
Q9VC62|Q9VC62_DROME	+ +	126.23	6	6	6	6.38	8.21	107.59	8	4	4	4.26	6.13
A0A075BJK0|A0A075BJK0_DROME	- +							76.85	2	2	2	1.85	2.01
Q9VKB2|Q9VKB2_DROME	+ +	135.64	8	8	8	8.6	13.81	51.27	1	1	1	1.08	1.52
sp|Q9W334|RS28_DROME	+ +	90.86	4	3	3	25	49.23	78.17	2	2	2	16.67	30.77
Q9W1E8|Q9W1E8_DROME	+ -	38.28	1	1	1	5.26	4.71
Q5IF93|Q5IF93_DROME	- +							41.89	1	1	1	2.63	4.07
sp|Q9VLN1|WDR82_DROME	+ -	102.68	4	4	4	11.43	14.51
A0AVW1|A0AVW1_DROME	- +							30.41	1	1	1	0.9	1.03
M9PBN1|M9PBN1_DROME	+ +	48.55	1	1	1	0.99	1.73	41.32	1	1	1	0.99	0.91
Q8T9D9|Q8T9D9_DROME	+ -	40.58	1	1	1	1.16	0.98
Q9Y166|Q9Y166_DROME	+ +	133.46	8	5	5	17.24	21.07	106.89	5	4	4	13.79	17.14
sp|P17133|RU17_DROME	+ -	109.42	7	6	6	5.22	12.95
D0Z769|D0Z769_DROME	+ +	215.36	28	27	26	13.37	16.53	35.59	1	1	1	0.5	0.48
sp|Q24186|RS5A_DROME	+ +	129.63	5	4	4	11.76	25	82.91	3	3	3	8.82	11.4
E1JHK3|E1JHK3_DROME	- +							33.4	2	1	1	1.82	2.22
sp|Q9VD51|DDX18_DROME	+ -	57.85	2	2	2	1.94	3.24
A1Z8W9|A1Z8W9_DROME	+ +	39.29	1	1	1	0.58	0.86	40.79	1	1	1	0.58	0.57
A0A0B4KF99|A0A0B4KF99_DROME	+ -	88.84	3	3	3	5.08	7.78
Q9VI63|Q9VI63_DROME	+ -	58.95	2	2	2	2.02	2.91
sp|P26686|SRR55_DROME	+ +	113.56	6	5	5	5.15	14.89	50.23	1	1	1	1.03	3.19
A0A0B4JD58|A0A0B4JD58_DROME	+ -	34.38	1	1	1	1.18	3.9
Q5BI67|Q5BI67_DROME	+ +	161.44	9	8	8	4.97	6.3	64.88	1	1	1	0.62	0.97
Q5BHU7|Q5BHU7_DROME	+ +	98.27	6	6	6	9.23	10.92	49.11	2	2	2	3.08	3.75
Q9V9Q7|Q9V9Q7_DROME	+ -	53.96	1	1	1	0.65	1.03
sp|P16568|BICD_DROME	+ -	56.33	1	1	1	0.96	1.92
Q7KWG3|Q7KWG3_DROME	+ -	51.4	1	1	1	2.17	2.21
A0A075BJE8|A0A075BJE8_DROME	+ -	46.84	1	1	1	2	1.81
Q7KA80|Q7KA80_DROME	+ +	144.74	8	8	8	17.02	22.38	104.36	5	5	5	10.64	13.51
Q9VN21|Q9VN21_DROME	+ +	193.16	19	15	15	17.24	36.88	175.47	13	11	11	12.64	27.16
C0MJK5|C0MJK5_DROME	+ +	174.3	16	14	14	26.42	53.38	110.85	7	5	5	9.43	19.57
Q0E9J2|Q0E9J2_DROME	+ -	49.39	1	1	1	0.47	0.54
A1Z9E3|A1Z9E3_DROME	+ +	213.24	35	17	17	27.87	43.56	188.81	29	14	14	22.95	34.56
Q7KN56|Q7KN56_DROME	+ +	69.6	3	3	3	1.89	2.16	38.27	1	1	1	0.63	0.54
M9PCJ1|M9PCJ1_DROME	+ +	246.03	56	34	34	21.79	29.75	187.2	29	19	19	12.18	13.68
sp|P91938|TRXR1_DROME	+ +	191.6	16	11	9	18.33	29.53	141.11	14	8	8	13.33	20.3
Q9VLL1|Q9VLL1_DROME	+ -	39.54	1	1	1	0.78	1.24
sp|Q9VG09-2|YELF_DROME	+ +	96.01	3	3	3	6.12	6.94	103.23	7	4	4	8.16	8.72
Q7JY33|Q7JY33_DROME	+ +	73.45	3	3	3	6.38	10.81	41.21	1	1	1	2.13	3
A4V303|A4V303_DROME	+ +	90.91	4	4	4	5.8	7.17	86.28	4	4	4	5.8	8.82
X2JB38|X2JB38_DROME	- +							42.71	1	1	1	1.37	1.59
Q9VAW3|Q9VAW3_DROME	+ -	108.61	6	6	6	8	8.78
Q7KUD4|Q7KUD4_DROME	+ -	41.92	1	1	1	1.18	2.71
sp|Q9W462|UBP30_DROME	+ +	63.72	2	2	2	4.35	4.66	73.14	2	2	2	4.35	4.66
A0A075BK58|A0A075BK58_DROME	- +							26.9	1	1	1	0.81	0.81
D5SHU5|D5SHU5_DROME	+ +	36.24	1	1	1	1.11	1.35	41.71	1	1	1	1.11	1.35
B7Z0T3|B7Z0T3_DROME	- +							37.41	1	1	1	0.87	1.45
M9PI47|M9PI47_DROME	+ +	156.38	11	10	10	11.76	12.57	105.83	7	6	6	7.06	5.87
L0CPQ0|L0CPQ0_DROME	+ -	51.18	1	1	1	1.04	1.07
Q8IGK0|Q8IGK0_DROME	- +							75.3	2	2	2	3.64	4.63
Q8INQ9|Q8INQ9_DROME	+ -	40.45	1	1	1	2.27	2.59
Q8INH9|Q8INH9_DROME	+ -	29.29	1	1	1	0.37	0.72
A0A0B4LHF7|A0A0B4LHF7_DROME	+ -	57.85	2	2	2	1.94	3.24
sp|A8JUV0-3|SBNO_DROME	+ -	129.03	7	7	7	3.5	4.98
Q9VHZ5|Q9VHZ5_DROME	+ +	65.85	2	2	2	5.88	10.16	49.55	1	1	1	2.94	5.69
A0A0B4KF19|A0A0B4KF19_DROME	+ -	27.84	1	1	1	1.02	1.34
Q7K4G8|Q7K4G8_DROME	+ +	131.16	8	8	8	9.64	15.67	49.4	1	1	1	1.2	2.73
A0A0B4KI02|A0A0B4KI02_DROME	+ -	30.51	1	1	1	2.78	4.43
Q9VWC8|Q9VWC8_DROME	+ +	170.48	14	13	13	17.33	19.85	114.58	7	6	6	8	11.28
A8B8F5|A8B8F5_DROME	+ -	89.38	3	3	3	2.1	4.52
Q7KS06|Q7KS06_DROME	+ -	45.85	1	1	1	2.63	3.37
Q9VZW0|Q9VZW0_DROME	+ -	63.28	2	2	2	3.08	3.03
Q8IPN8|Q8IPN8_DROME	- +							37.41	1	1	1	1.15	1.84
O96083|O96083_DROME	- +							87.52	5	5	5	6.33	7.62
A0A1B2AJF9|A0A1B2AJF9_DROME	+ +	144.82	7	6	6	42.86	67.11	45.3	1	1	1	7.14	23.68
Q9VDI1|Q9VDI1_DROME	+ +	83.72	3	3	3	4.69	6.28	89.26	3	3	3	4.69	7.09
M9PI44|M9PI44_DROME	+ +	210.53	22	16	16	26.23	39.05	171.79	19	12	12	19.67	27.11
A8JNN5|A8JNN5_DROME	+ +	61.96	2	2	2	1.5	1.76	70.22	2	2	2	1.5	1.76
Q7KTL5|Q7KTL5_DROME	+ +	84.99	3	3	3	4.05	5.78	85.28	3	3	3	4.05	5.18
sp|P49866|HNF4_DROME	+ +	136.17	8	8	8	11.43	15.77	48.1	1	1	1	1.43	1.56
sp|P0DKM0|COA3_DROME	- +							27.79	1	1	1	6.67	8.05
B7YZI1|B7YZI1_DROME	- +							31.3	1	1	1	0.76	0.8
sp|Q9I7K0|JUPIT_DROME	+ +	142.96	8	6	6	22.22	42.79	150.48	11	8	8	29.63	51.92
Q8MZI3|Q8MZI3_DROME	+ +	249.79	48	28	25	40	45.23	192.02	38	19	17	27.14	31.54
Q9V9Q4|Q9V9Q4_DROME	+ +	143.49	6	6	6	13.33	19.77	68.17	3	2	2	4.44	7.06
A0A0B4KH28|A0A0B4KH28_DROME	+ +	83.72	3	3	3	4.69	6.26	89.26	3	3	3	4.69	7.07
A8DYT1|A8DYT1_DROME	+ -	39.53	1	1	1	0.65	0.84
Q9Y162|Q9Y162_DROME	+ -	50.8	1	1	1	1.47	3.17
sp|P80455|RS12_DROME	+ +	66.33	2	2	2	11.11	20.14	74.72	5	2	2	11.11	15.83
Q9VW59|Q9VW59_DROME	+ -	31.16	1	1	1	3.33	5.47
Q9VZI1|Q9VZI1_DROME	+ +	139.04	7	6	6	26.09	42.55	108.15	5	4	4	17.39	21.28
Q9VPN5|Q9VPN5_DROME	+ -	73.35	2	2	2	2.44	5.31
sp|P22700|ATC1_DROME	+ +	212.08	23	17	17	16.19	21.08	158.56	20	15	15	14.29	18.53
A0A1B3Q3M2|A0A1B3Q3M2_DROME	+ -	38.66	1	1	1	8.33	10.83
sp|P54611|VATE_DROME	+ +	118.32	6	5	5	13.89	19.91	34.26	1	1	1	2.78	3.98
sp|P55841|RL14_DROME	- +							67.14	3	3	3	6.98	15.06
sp|A1Z9X0-2|APKC_DROME	+ -	53.49	1	1	1	1.61	2.09
sp|P46824|KLC_DROME	+ +	48.04	1	1	1	1.35	1.77	105.41	5	5	5	6.76	10.04
sp|A0A126GUP6-3|MP1_DROME	+ +	82.7	2	2	2	5.26	5.76	57.54	1	1	1	2.63	3.26
sp|Q86BA1|MICAL_DROME	+ +	38.57	1	1	1	0.16	0.44	41.97	1	1	1	0.16	0.44
Q7JVX4|Q7JVX4_DROME	+ +	117.18	4	4	4	10	14.17	55.39	1	1	1	2.5	3.06
sp|P55824|FAF_DROME	+ +	112	5	5	5	1.78	2.3	80.28	4	4	4	1.42	1.4
Q8IPE8|Q8IPE8_DROME	+ +	212.31	32	21	21	22.83	33.74	149.87	17	12	12	13.04	16.13
A8JNI2|A8JNI2_DROME	+ +	86.92	2	2	2	0.55	1.33	76.82	3	2	2	0.55	1.39
Q95TJ8|Q95TJ8_DROME	+ -	69.89	3	3	2	5.88	8.75
Q6NMT8|Q6NMT8_DROME	+ -	42.27	1	1	1	1.61	3.35
M9PE12|M9PE12_DROME	+ +	250.98	38	37	37	11.18	18.82	121.54	8	8	8	2.42	4.5
E1JJM8|E1JJM8_DROME	+ +	110.12	5	5	5	3.57	5.94	68.14	2	2	2	1.43	2.59
Q9W424|Q9W424_DROME	+ -	28.98	1	1	1	4.55	2.02
sp|Q7YU24|MARF_DROME	+ +	170.63	17	14	14	14.89	20.86	129.84	9	8	8	8.51	10.86
Q9VFF0|Q9VFF0_DROME	+ +	210.34	49	19	19	38	51.91	189.91	73	15	15	30	37.66
A1Z9S5|A1Z9S5_DROME	+ +	55.29	1	1	1	0.49	0.73	50.22	1	1	1	0.49	0.73
sp|P36958|RPB9_DROME	+ -	73.12	2	2	2	12.5	17.05
Q960F4|Q960F4_DROME	+ -	56.98	2	2	2	1.64	2.67
sp|P09956|ZEST_DROME	+ -	33.02	1	1	1	2.17	1.57
C0PTX3|C0PTX3_DROME	+ -	53.96	1	1	1	0.88	1.42
A0A0B4LFV0|A0A0B4LFV0_DROME	+ +	95.55	3	3	3	2.83	2.9	41.67	1	1	1	0.94	0.91
C5I7K6|C5I7K6_DROME	+ +	80.71	4	4	4	6.9	9.03	55.88	3	3	3	5.17	6.77
Q9W2Y5|Q9W2Y5_DROME	+ +	88.3	4	4	4	2.23	3.08	58.48	2	2	2	1.12	1.22
A0A0B4LGW1|A0A0B4LGW1_DROME	- +							42.92	1	1	1	1.19	1.59
M9NFH8|M9NFH8_DROME	+ -	83.76	4	4	4	1.69	2.22
Q8T9E3|Q8T9E3_DROME	+ +	192.95	16	16	16	5.8	8.02	91.45	4	4	4	1.45	1.76
Q9VIZ3|Q9VIZ3_DROME	+ -	39.82	1	1	1	0.75	1.45
Q8MS15|Q8MS15_DROME	+ +	135.64	8	8	8	8.6	13.81	51.27	1	1	1	1.08	1.52
sp|P92208|JNK_DROME	+ -	73.4	4	4	4	11.11	11.29
M9PEK8|M9PEK8_DROME	- +							50.1	1	1	1	0.69	1.39
Q6NNA4|Q6NNA4_DROME	- +							43.09	1	1	1	1.14	2.12
Q4V5U8|Q4V5U8_DROME	+ -	27.7	1	1	1	10	8.25
Q9XZ61|Q9XZ61_DROME	+ -	85.43	3	3	3	6.98	12.96
sp|Q7KQM6-2|GGYF1_DROME	+ +	115.79	9	8	8	4.71	7.15	77.86	5	5	5	2.94	3.06
Q7YU66|Q7YU66_DROME	+ +	103.73	4	4	4	2.72	5.22	38.38	1	1	1	0.68	1.16
Q9Y1H2|Q9Y1H2_DROME	- +							34.87	1	1	1	0.56	0.95
sp|P25991-4|SUF_DROME	+ -	142.99	8	8	8	8.42	14.05
Q8MSQ4|Q8MSQ4_DROME	+ +	130.14	6	5	5	2.53	4.58	42.15	1	1	1	0.51	0.64
E2QCQ7|E2QCQ7_DROME	+ +	29.66	1	1	1	2.33	2.58	75.75	3	2	2	4.65	6.19
Q960R0|Q960R0_DROME	+ +	90.33	4	4	4	7.84	10.7	68.81	2	2	2	3.92	4.37
L0CPG6|L0CPG6_DROME	+ -	51.18	1	1	1	1.02	1.07
F0JAF9|F0JAF9_DROME	+ -	44.35	1	1	1	3.33	3.31
B7YZQ3|B7YZQ3_DROME	- +							30.41	1	1	1	0.7	0.89
C6SV50|C6SV50_DROME	+ +	166.13	13	8	8	20	40.26	141.87	5	5	5	12.5	27.16
Q86P79|Q86P79_DROME	+ -	26.68	1	1	1	1.15	0.96
Q8IRH0|Q8IRH0_DROME	+ +	216.59	31	24	24	19.51	26.12	127.47	9	7	7	5.69	7.88
Q7K5M2|Q7K5M2_DROME	+ -	67.6	3	3	3	8.11	13.39
sp|P55828|RS20_DROME	+ +	97.83	6	3	3	13.64	30	87.95	9	4	4	18.18	35.83
A1YK00|A1YK00_DROME	+ +	177.34	11	10	10	13.7	18.71	83.08	4	4	4	5.48	6.44
E8NH89|E8NH89_DROME	- +							32.92	1	1	1	1.28	0.77
A0A0B4LGY5|A0A0B4LGY5_DROME	+ +	94.56	4	3	3	6.98	6.57	42.1	1	1	1	2.33	1.68
E1JHT6|E1JHT6_DROME	+ +	169.47	15	11	11	22.92	20.76	143.66	12	9	9	18.75	16.31
Q86M57|Q86M57_DROME	+ +	96.36	5	4	4	4.94	6	34.3	1	1	1	1.23	1.2
A4V2A4|A4V2A4_DROME	- +							50.22	1	1	1	3.03	3.06
sp|Q9NBK5|TRC_DROME	+ -	47.99	1	1	1	1.56	2.16
Q8IRL5|Q8IRL5_DROME	+ +	58.83	2	2	2	1.41	1.16	42.71	1	1	1	0.7	0.7
B9EQW1|B9EQW1_DROME	+ +	88.3	4	4	4	3.85	4.49	58.48	2	2	2	1.92	1.78
sp|Q9VK45|TOR_DROME	+ +	125.42	7	7	7	2.45	3	51.93	2	2	2	0.7	0.77
A0A0B4LFH8|A0A0B4LFH8_DROME	+ +	144.85	10	9	9	8.04	10.04	64.02	2	2	2	1.79	1.64
M9PD90|M9PD90_DROME	+ +	141.09	7	7	7	3.1	4.39	69.02	2	2	2	0.88	0.99
G2J633|G2J633_DROME	+ +	112.5	6	5	5	16.13	21.91	54	2	2	2	6.45	5.65
Q3ZAL1|Q3ZAL1_DROME	+ -	65.33	2	2	2	3.12	6.94
Q9VYD8|Q9VYD8_DROME	+ +	95.75	4	3	3	8.82	21.52	57.55	1	1	1	2.94	7.59
Q9V3H7|Q9V3H7_DROME	+ +	90.59	3	3	3	4.62	5.25	38	1	1	1	1.54	1.27
T2FFB7|T2FFB7_DROME	- +							79.74	3	3	3	2.46	2.9
A0A0B4K6Q9|A0A0B4K6Q9_DROME	+ -	49.39	1	1	1	0.47	0.54
Q7JVK6|Q7JVK6_DROME	+ -	39.03	1	1	1	3.7	4.68
A0A0B4JCZ0|A0A0B4JCZ0_DROME	- +							178.67	36	14	14	13.46	19.39
Q1EBZ4|Q1EBZ4_DROME	+ +	36.99	4	1	1	0.81	1	30.45	4	1	1	0.81	1
E6PBW8|E6PBW8_DROME	+ +	156.79	19	9	7	20.93	28.49	130.42	8	6	5	13.95	19.35
B7YZL8|B7YZL8_DROME	+ -	170.69	13	11	11	11.22	17.02
sp|Q9XZ34|RIF1_DROME	+ +	59.72	2	2	2	1.19	1.55	47.41	1	1	1	0.6	0.78
sp|Q9VTU0|KRI1_DROME	- +							46.52	1	1	1	0.61	1.17
sp|Q8MLV1|LBR_DROME	+ +	100.19	4	4	4	4.76	7.02	49.12	1	1	1	1.19	1.62
sp|P05552|ADF1_DROME	+ -	48.92	1	1	1	3.03	6.11
Q8T8Q9|Q8T8Q9_DROME	- +							69.62	2	2	2	6.45	13.55
C9QP09|C9QP09_DROME	+ -	94.56	4	3	3	11.54	11.27
Q9VYQ9|Q9VYQ9_DROME	+ -	88.41	2	2	1	3.51	6.02
Q9VRY6|Q9VRY6_DROME	+ -	108.48	4	4	4	9.3	11.75
C8VV40|C8VV40_DROME	- +							33.87	1	1	1	1.28	1.15
Q3KN57|Q3KN57_DROME	+ +	129.08	6	6	6	5.56	7.29	69.53	2	2	2	1.85	2
E1JJ73|E1JJ73_DROME	+ -	66.73	2	2	2	7.41	13.44
Q0E9J6|Q0E9J6_DROME	+ -	49.39	1	1	1	0.48	0.55
J7K3P9|J7K3P9_DROME	+ +	40.85	1	1	1	5.88	4.25	63.94	2	2	2	11.76	8.11
sp|Q6NNF2-4|PDE8_DROME	+ +	69.28	2	2	2	1.98	2.98	31.55	1	1	1	0.99	0.99
Q7JZR5|Q7JZR5_DROME	+ -	76.26	3	3	3	5.88	6.74
sp|Q9VMA7|TGO1_DROME	+ +	195.23	18	18	18	11.76	14.83	47.24	2	2	2	1.31	1.05
sp|Q24246-6|DYIN_DROME	+ +	51.4	1	1	1	1.61	1.87	52.68	2	2	2	3.23	2.96
Q9N6D8|Q9N6D8_DROME	+ -	86.09	2	2	2	3.92	5.97
sp|P26019|DPOLA_DROME	+ +	164.23	11	9	9	4.37	8	58.47	2	2	2	0.97	1.95
sp|Q9W088|DPOD2_DROME	+ +	82.65	3	3	3	6.98	8.12	36.28	1	1	1	2.33	2.09
A0A1B2AIV7|A0A1B2AIV7_DROME	- +							67.14	3	3	3	6.98	15.06
Q9XZ19|Q9XZ19_DROME	+ +	51.71	1	1	1	3.33	3.63	30.03	2	1	1	3.33	3.32
Q7JW07|Q7JW07_DROME	+ -	45.86	1	1	1	3.03	5.19
sp|Q9W4M8|DGT4_DROME	- +							53.14	1	1	1	4.17	6.38
sp|Q9VBZ5-2|YTHDF_DROME	+ +	110.99	4	4	4	4.17	6.01	127.57	7	6	6	6.25	8.44
A0A0B4LHF9|A0A0B4LHF9_DROME	+ -	57.46	1	1	1	2.22	3.94
A0A0B4KFE4|A0A0B4KFE4_DROME	+ +	217.01	40	27	27	27.55	44.09	170.68	31	19	19	19.39	28.43
B7YZQ7|B7YZQ7_DROME	- +							146.86	20	7	7	21.21	31.38
X2JC55|X2JC55_DROME	+ +	103.27	3	3	3	7.69	8.05	61.16	1	1	1	2.56	4.25
sp|Q9W2N0|CAPZA_DROME	+ +	132.67	4	4	4	11.43	23.08	74.64	2	2	2	5.71	6.64
M9PBE8|M9PBE8_DROME	+ +	39.8	1	1	1	0.83	0.83	35.91	1	1	1	0.83	0.83
Q8IRH4|Q8IRH4_DROME	- +							57.8	2	2	2	4	4.18
A9UND2|A9UND2_DROME	- +							40.9	1	1	1	2	1.95
D5SHR2|D5SHR2_DROME	+ +	103.25	4	4	4	4.82	6.35	51.23	1	1	1	1.2	1.69
Q9NJH7|Q9NJH7_DROME	+ +	169.53	11	11	11	5.64	12.76	110.17	6	5	5	2.56	4.28
sp|Q9V447|KRH2_DROME	+ +	83.12	6	3	3	13.04	13.41	56.88	3	2	2	8.7	10.87
E1JHP9|E1JHP9_DROME	+ -	56.53	1	1	1	2.5	3.82
E1JI19|E1JI19_DROME	+ -	40.76	1	1	1	2.5	2.8
Q8T471|Q8T471_DROME	- +							31.71	1	1	1	1.59	1.99
Q8IQ96|Q8IQ96_DROME	+ -	43.33	1	1	1	0.95	1.15
O76248|O76248_DROME	- +							43.17	1	1	1	1.03	1.43
E1JJH5|E1JJH5_DROME	- +							40.2	1	1	1	0.84	1.17
Q7KJ73|Q7KJ73_DROME	+ +	43.15	1	1	1	6.67	3.95	41.69	1	1	1	6.67	3.95
A0A126GUR6|A0A126GUR6_DROME	+ +	214.57	33	15	15	25	40.93	203.87	54	14	14	23.33	36.95
sp|Q9W3F7|MIGA_DROME	+ -	57.63	1	1	1	1.82	2.48
sp|Q9I7T7-2|LAR4_DROME	+ +	212.17	21	17	17	18.48	18.87	120.79	6	5	5	5.43	5
A0A0B4K6W1|A0A0B4K6W1_DROME	+ -	61.09	2	2	2	1.41	1.81
sp|Q9V4S8|CSN7_DROME	+ -	33.86	1	1	1	2.94	3.6
sp|A1Z9J4|DJ1A_DROME	- +							35.11	1	1	1	3.85	5.07
A0A0B4K727|A0A0B4K727_DROME	+ -	73.56	2	2	2	1.34	2.35
sp|Q24154|RL29_DROME	+ -	69.56	2	2	2	10.53	25
sp|Q9VI10|SMD2_DROME	+ -	141.06	16	6	6	28.57	55.46
Q7JWU9|Q7JWU9_DROME	+ +	52.27	1	1	1	2.22	4.02	49.68	1	1	1	2.22	4.02
Q9W179|Q9W179_DROME	+ +	128.82	6	6	6	2.64	4.64	111.81	6	5	5	2.2	3.17
A1ZBH7|A1ZBH7_DROME	+ +	95.55	3	3	3	2.78	2.87	41.67	1	1	1	0.93	0.9
A0A0B4K7R6|A0A0B4K7R6_DROME	+ +	54.29	2	2	2	3.77	5.35	42.37	1	1	1	1.89	2
A1Z6Z3|A1Z6Z3_DROME	+ -	88.84	3	3	3	5.26	7.85
sp|Q9VE11|U488_DROME	- +							39.68	1	1	1	3.57	4.5
Q2Q3V8|Q2Q3V8_DROME	+ +	149.08	16	13	13	6.47	8.28	87.77	5	5	5	2.49	2.57
sp|O77263|TRMB_DROME	+ -	55.18	2	2	2	5.88	6.25
D4G7H1|D4G7H1_DROME	+ +	150.05	13	8	8	29.63	39.11	93.85	4	4	4	14.81	17.32
Q9NFN9|Q9NFN9_DROME	- +							154.03	10	9	9	12.16	16.78
H1UUI3|H1UUI3_DROME	+ +	142.08	11	11	11	7.86	8.82	56.01	2	2	2	1.43	2.23
M9NCX9|M9NCX9_DROME	+ -	56.53	1	1	1	2.27	3.99
Q9VS57|Q9VS57_DROME	+ +	131.37	8	7	7	7.37	11.82	104.63	6	6	6	6.32	9.3
L0CPL5|L0CPL5_DROME	+ +	102.2	5	5	5	12.82	32.45	59.02	2	2	2	5.13	11.26
A0A0B4LH53|A0A0B4LH53_DROME	+ +	70.3	3	3	3	3.19	4.65	49.47	2	2	2	2.13	3.59
Q5BIL1|Q5BIL1_DROME	- +							67.14	3	3	3	6.98	14.12
Q9VAX8|Q9VAX8_DROME	+ -	139.73	10	9	9	8.65	11.38
E1JIZ4|E1JIZ4_DROME	+ +	28.23	1	1	1	1.56	1.44	68.14	2	2	2	3.12	3.37
sp|Q9V9A7|MCCB_DROME	+ +	244.62	107	23	23	37.7	60.73	221.72	189	21	21	34.43	51.04
Q9VNC3|Q9VNC3_DROME	+ +	105.23	4	4	4	3.88	4.32	123.26	7	7	7	6.8	7.01
sp|O02649|CH60A_DROME	+ +	241.27	48	26	26	35.14	58.81	225.9	54	25	25	33.78	55.67
sp|Q9VQ79|AIFM1_DROME	+ +	200.95	15	13	13	14.61	21.79	190.36	18	12	12	13.48	18.94
Q29QQ9|Q29QQ9_DROME	+ -	36.71	1	1	1	3.85	3.72
Q9VIV9|Q9VIV9_DROME	+ -	79.51	3	3	3	7.5	8.31
Q9V9Z0|Q9V9Z0_DROME	+ -	95.05	5	5	5	11.63	13.16
sp|Q709R6-2|BOCKS_DROME	+ +	118.5	5	5	5	13.16	15.38	63.25	3	2	2	5.26	7.41
B7Z060|B7Z060_DROME	+ -	124.27	6	6	6	6.06	6.62
Q9W288|Q9W288_DROME	+ -	70.96	2	2	2	4.26	3.59
M9NFR6|M9NFR6_DROME	- +							37.82	1	1	1	0.29	0.44
Q9VAA9|Q9VAA9_DROME	+ +	109.39	5	5	5	7.25	11.16	36.01	1	1	1	1.45	2.53
Q9VM57|Q9VM57_DROME	+ +	84.99	3	3	3	4.55	6.08	85.28	3	3	3	4.55	5.44
Q9VLT7|Q9VLT7_DROME	+ +	64.89	2	2	2	5.56	20.19	27.35	1	1	1	2.78	6.73
sp|Q9V7D2|VATD1_DROME	+ -	105.42	4	4	4	9.3	17.07
Q9VL07|Q9VL07_DROME	+ -	45.5	1	1	1	0.81	0.88
A4V134|A4V134_DROME	+ +	139.76	8	8	8	12.12	19.65	51.28	2	2	2	3.03	4.72
E6EK17|E6EK17_DROME	- +							137.34	9	9	9	7.38	9.44
M9PFM5|M9PFM5_DROME	+ +	208.72	27	21	21	9.81	14.92	121.46	5	5	5	2.34	4.69
Q86BK8|Q86BK8_DROME	+ +	136.07	14	9	8	31.03	42.26	106.29	4	4	4	13.79	16.32
Q9VW52|Q9VW52_DROME	+ +	103.99	5	5	5	4.72	9.36	47.24	1	1	1	0.94	1.84
Q8T9D5|Q8T9D5_DROME	+ +	187.35	18	14	14	19.72	32.04	155.29	14	11	11	15.49	24.3
sp|Q9VN50|EI3F1_DROME	+ +	144.72	7	7	7	30.43	33.57	59.48	5	2	2	8.7	7.14
Q8SXD5|Q8SXD5_DROME	+ +	50.26	1	1	1	4.35	4.7	35.98	1	1	1	4.35	3.42
sp|P18489-3|SYB_DROME	+ +	85.53	2	2	2	13.33	20.16	79.88	4	2	2	13.33	18.6
E2QCN4|E2QCN4_DROME	+ +	114.26	6	6	6	2.68	3.01	84.98	3	3	3	1.34	1.16
A0A0B4LH25|A0A0B4LH25_DROME	+ +	80.7	2	2	2	1.42	3.3	38.39	1	1	1	0.71	0.91
A0A0B4LGQ5|A0A0B4LGQ5_DROME	+ -	57.9	2	2	2	0.84	0.79
sp|Q9VJC7|EFTS_DROME	+ -	46.23	1	1	1	2.63	2.83
Q8IGL5|Q8IGL5_DROME	- +							36.65	1	1	1	1.54	2.6
sp|P39770|SALM_DROME	- +							31.02	1	1	1	0.78	0.51
M9NE67|M9NE67_DROME	+ +	90.29	2	2	2	1.03	1	93.71	3	3	3	1.54	1.33
C8VV39|C8VV39_DROME	+ +	84.99	3	3	3	4.55	6.08	85.28	3	3	3	4.55	5.44
A0A0B4KI00|A0A0B4KI00_DROME	- +							65.02	2	2	1	5.13	4.93
Q5IF90|Q5IF90_DROME	- +							41.89	1	1	1	2.63	4.07
Q24146|Q24146_DROME	+ +	139.22	6	6	6	5	9.61	43.63	1	1	1	0.83	0.81
Q9VEE5|Q9VEE5_DROME	+ -	30.95	1	1	1	0.52	1.45
C4IY22|C4IY22_DROME	+ +	174.06	15	12	12	15.58	20.79	110.89	7	4	4	5.19	6.13
B5X0M9|B5X0M9_DROME	+ +	104.28	3	3	3	3.9	6.12	61.18	2	2	2	2.6	2.6
sp|Q9V7N5-2|VATC_DROME	+ -	93.35	5	4	4	7.84	11.08
sp|O61492-3|FLOT2_DROME	+ -	30.57	1	1	1	1.89	2.24
sp|Q9V345|CSN4_DROME	+ +	88.08	4	4	4	8.33	12.04	46.58	1	1	1	2.08	2.95
Q9VF85|Q9VF85_DROME	+ +	35.01	1	1	1	1.92	2.4	38.8	1	1	1	1.92	2.4
sp|Q24246-10|DYIN_DROME	+ +	51.4	1	1	1	1.61	1.91	52.68	2	2	2	3.23	3.03
A0A0B4KGW0|A0A0B4KGW0_DROME	+ -	42.25	1	1	1	1.33	1.34
A0A0B4LI06|A0A0B4LI06_DROME	+ +	94.56	4	3	3	6.98	6.33	42.1	1	1	1	2.33	1.62
I1V4Y8|I1V4Y8_DROME	- +							147.37	9	9	9	4.48	11.39
Q9VM04|Q9VM04_DROME	+ +	169.61	13	13	13	5.06	7.04	100.54	4	4	4	1.56	1.63
A0A0B4K620|A0A0B4K620_DROME	+ +	70.55	3	3	3	1.96	2.6	37.41	1	1	1	0.65	1.19
H6WS59|H6WS59_DROME	+ +	144.58	7	7	7	3.76	6.04	140.96	9	8	8	4.3	5.86
Q9VAT0|Q9VAT0_DROME	+ -	57.56	1	1	1	1.67	2.66
Q95RC4|Q95RC4_DROME	+ +	73.82	2	2	2	8	13.94	42.35	1	1	1	4	5.29
A0A075BID9|A0A075BID9_DROME	- +							26.9	1	1	1	0.81	0.81
B6UX66|B6UX66_DROME	+ -	66.97	2	2	2	3.33	5.21
A1YK56|A1YK56_DROME	+ +	135.91	8	8	8	7.62	11.94	88.59	6	5	5	4.76	5.08
A8JRH3|A8JRH3_DROME	+ +	54.29	2	2	2	3.39	4.56	42.37	1	1	1	1.69	1.71
B7Z120|B7Z120_DROME	+ +	167.35	11	8	8	7.48	9.42	122.54	4	4	4	3.74	6.2
Q9W022|Q9W022_DROME	+ +	101.35	4	4	4	21.05	21.83	104.65	8	5	5	26.32	28.17
Q0E9I8|Q0E9I8_DROME	+ -	49.39	1	1	1	0.48	0.54
M9PG22|M9PG22_DROME	+ -	98.86	3	3	1	14.29	25.82
M9PFQ2|M9PFQ2_DROME	+ -	50.26	1	1	1	2.86	2.6
E1JH59|E1JH59_DROME	+ +	154.66	9	9	9	8.49	13.24	109.87	6	6	6	5.66	9.24
H1ZYJ5|H1ZYJ5_DROME	+ +	163.6	12	11	11	9.65	17.17	29.38	1	1	1	0.88	0.72
Q9VKW5|Q9VKW5_DROME	+ -	34.1	1	1	1	1.06	1.32
sp|Q9VGW6|MCM5_DROME	+ +	130.87	7	7	7	6.8	12.96	83.09	4	4	4	3.88	4.91
B3LF78|B3LF78_DROME	- +							140.91	12	8	8	8.89	17.65
sp|Q9VHD3|MAAI1_DROME	+ +	159.82	10	7	7	25	34.96	137.75	12	8	8	28.57	37.8
Q8MTZ5|Q8MTZ5_DROME	+ -	47.09	1	1	1	1.85	2.12
X2JC02|X2JC02_DROME	- +							49.77	1	1	1	0.25	0.42
A0A0F6QCQ2|A0A0F6QCQ2_DROME	+ +	121.26	4	4	4	2.08	4.37	91.78	3	3	3	1.56	2.87
F6J9M9|F6J9M9_DROME	- +							33.43	1	1	1	2.27	9.24
Q9VM94|Q9VM94_DROME	+ -	117.16	5	4	4	8.89	13.35
sp|Q9VFS6|INT5_DROME	+ -	40.58	1	1	1	0.99	1.31
B9UYE3|B9UYE3_DROME	+ +	79.76	3	2	2	5.71	5.35	71.75	3	2	2	5.71	5.35
Q9VWG2|Q9VWG2_DROME	+ +	59.42	2	2	2	3.85	4.89	37.37	1	1	1	1.92	2.75
Q9VMC6|Q9VMC6_DROME	+ -	46.66	1	1	1	1.89	3.1
Q8SY75|Q8SY75_DROME	- +							34.8	1	1	1	3.12	2.63
A7KX19|A7KX19_DROME	+ +	80.36	3	3	3	6.98	6.94	40.49	1	1	1	2.33	2.57
A0A0B4K6N4|A0A0B4K6N4_DROME	+ +	54.29	2	2	2	3.08	4.23	42.37	1	1	1	1.54	1.59
M9PCA8|M9PCA8_DROME	- +							100.54	4	4	4	1.54	1.62
Q8IRC1|Q8IRC1_DROME	- +							50.1	1	1	1	0.75	1.56
A9YGF2|A9YGF2_DROME	- +							33.43	1	1	1	2.44	9.61
sp|Q9GQQ0-3|SPIN_DROME	+ +	112.85	4	4	4	9.52	7.93	81.36	2	2	2	4.76	3.97
Q9I7K4|Q9I7K4_DROME	+ +	109.1	4	4	4	14.29	18.07	42.89	1	1	1	3.57	3.21
Q9V420|Q9V420_DROME	+ +	94.01	6	6	6	10.71	15.11	78.06	5	4	4	7.14	8.15
A8IL87|A8IL87_DROME	+ -	78.16	3	3	3	1.63	2.4
A0A0B4KHA3|A0A0B4KHA3_DROME	+ +	96.01	3	3	3	6.82	7.42	103.23	7	4	4	9.09	9.33
Q8T4A9|Q8T4A9_DROME	+ -	97.64	4	4	4	7.55	13.83
sp|Q9V5M6|LOLA5_DROME	- +							74.65	3	2	2	2.3	2.91
A0A0B4KHL2|A0A0B4KHL2_DROME	+ +	197.08	22	19	1	20.88	24.41	136.08	11	9	1	9.89	11.15
sp|Q9VLV5|RUXE_DROME	+ +	77.33	4	2	2	13.33	27.66	48.31	2	1	1	6.67	15.96
sp|Q9XZF0|YIPP_DROME	+ -	61.48	2	2	2	12.5	28.93
B4F667|B4F667_DROME	+ +	57.06	1	1	1	2.56	4.3	37.65	2	1	1	2.56	2.03
sp|P08645|RAP1_DROME	+ +	132.36	6	6	6	22.22	37.5	80.3	4	4	4	14.81	22.28
A0A1B2AK42|A0A1B2AK42_DROME	+ -	92.51	4	3	3	14.29	33.06
A9UN89|A9UN89_DROME	+ +	98.11	3	3	3	3.3	6.34	51.2	1	1	1	1.1	2.74
A4V201|A4V201_DROME	+ -	124.27	6	6	6	7.06	8.46
Q9W0C5|Q9W0C5_DROME	+ -	145.49	8	8	8	9.88	12.65
Q8IGW7|Q8IGW7_DROME	+ -	49.5	1	1	1	7.14	11.65
Q9VYK6|Q9VYK6_DROME	- +							30.03	2	1	1	0.68	0.68
Q9VRF8|Q9VRF8_DROME	- +							36.53	1	1	1	7.14	2.59
H6QXJ5|H6QXJ5_DROME	+ -	104.91	4	4	4	2.92	3.88
sp|Q9W552|VPS26_DROME	+ +	45.12	2	2	2	4.08	3.56	31.95	1	1	1	2.04	1.46
G3KKP7|G3KKP7_DROME	+ +	191.81	22	16	16	32.65	36.75	149.38	21	12	12	24.49	30.07
Q9VJ86|Q9VJ86_DROME	+ +	144.2	10	10	10	5.52	7.79	95.34	4	4	4	2.21	3.47
sp|Q9VAW5-1|LARP_DROME	- +							101.67	5	4	4	2.61	3.85
Q9VUZ0|Q9VUZ0_DROME	+ -	79.62	2	2	2	9.52	19.47
Q9VA56|Q9VA56_DROME	+ +	54.29	2	2	2	3.7	5.96	42.37	1	1	1	1.85	2.23
sp|A1Z7A6|ASAP_DROME	- +							30.91	1	1	1	0.74	0.95
M9PGS2|M9PGS2_DROME	+ -	120.56	7	7	7	12.07	12.01
Q9VU37|Q9VU37_DROME	+ -	46.02	1	1	1	4.76	3.34
M4YQ43|M4YQ43_DROME	+ -	93.07	4	3	3	5.45	12.72
sp|P48598|IF4E_DROME	+ +	136.29	8	6	6	20.69	33.98	69.88	5	2	2	6.9	13.9
O77430|O77430_DROME	+ +	125.09	8	6	6	27.27	36.42	96.22	4	4	4	18.18	23.46
sp|Q9VIM5|ARPC2_DROME	+ -	66.2	2	2	2	4.44	8.31
Q8IGN7|Q8IGN7_DROME	+ -	77.03	2	2	2	2.04	3.29
L0CPP3|L0CPP3_DROME	+ -	51.18	1	1	1	1.16	1.07
M9NE45|M9NE45_DROME	+ -	29.98	1	1	1	0.58	1.33
M9PBR6|M9PBR6_DROME	+ +	142.32	9	8	8	11.43	12.84	105.96	5	5	5	7.14	7.03
A1ZB78|A1ZB78_DROME	+ +	73.82	2	2	2	8.7	17.47	42.35	1	1	1	4.35	6.63
E1UIA5|E1UIA5_DROME	+ +	106.95	5	5	5	9.43	10.9	42.24	2	2	1	3.77	3.87
Q8SXL0|Q8SXL0_DROME	+ +	36.72	1	1	1	1.89	2.77	84.8	3	3	3	5.66	9.23
Q7K3K5|Q7K3K5_DROME	+ +	139.94	8	5	5	12.2	16.26	54.76	2	2	2	4.88	4.9
A4UZ69|A4UZ69_DROME	+ -	88.84	3	3	3	5.56	6.93
sp|P52034|PFKA_DROME	+ +	105.39	3	3	3	3.33	5.08	47.14	1	1	1	1.11	1.02
A0A0B4KF92|A0A0B4KF92_DROME	+ +	105.23	4	4	4	4.08	4.53	123.26	7	7	7	7.14	7.35
sp|Q9VLS1-2|KPBB_DROME	+ -	39.01	1	1	1	1.61	1.98
Q0E9K3|Q0E9K3_DROME	+ -	49.39	1	1	1	0.47	0.54
Q8IPS4|Q8IPS4_DROME	+ +	72.68	3	3	3	6.12	6.83	31.37	1	1	1	2.04	1.82
sp|Q9VWW0-4|CREBB_DROME	+ +	75.42	3	3	3	11.54	13.33	42.1	1	1	1	3.85	3.16
Q7KPG8|Q7KPG8_DROME	+ -	46.02	1	1	1	2.08	3.75
Q9W3C8|Q9W3C8_DROME	+ +	163.39	10	8	8	26.67	35.6	116.1	17	6	6	20	21.6
sp|Q9VRJ1|SYAM_DROME	+ +	92.6	4	4	4	3.77	4.94	62.53	2	2	2	1.89	1.98
A0A0B4K7I5|A0A0B4K7I5_DROME	+ -	49.39	1	1	1	0.47	0.55
Q8MV37|Q8MV37_DROME	+ +	117.61	7	6	6	4.58	7.36	121.32	5	5	5	3.82	5.18
Q8IPP4|Q8IPP4_DROME	+ +	48.01	2	2	2	1.14	1.22	67.01	2	2	2	1.14	1.59
Q9W2I4|Q9W2I4_DROME	+ -	36.56	1	1	1	2.63	4.84
Q9VUH8|Q9VUH8_DROME	+ -	100.01	5	5	5	4.5	7.06
A0A0B4LHC9|A0A0B4LHC9_DROME	+ +	68.81	2	2	2	5.88	6.36	30.38	1	1	1	2.94	2.42
Q8MQJ3|Q8MQJ3_DROME	+ -	44.24	1	1	1	1.35	1.23
Q5ELV0|Q5ELV0_DROME	+ +	90.59	3	3	3	4.62	5.25	38	1	1	1	1.54	1.27
Q9W3X8|Q9W3X8_DROME	+ -	87.07	3	3	3	4.48	11.64
Q9VLN0|Q9VLN0_DROME	+ -	58.12	1	1	1	2.22	3.94
A0A0B4KHD4|A0A0B4KHD4_DROME	+ +	137.48	16	5	5	11.63	12.17	102.79	7	4	3	9.3	7.23
Q8MSA2|Q8MSA2_DROME	+ +	105.41	5	5	5	4.85	6.88	45.7	1	1	1	0.97	1.38
A0A0C4FEI4|A0A0C4FEI4_DROME	+ +	96.58	4	4	4	8.7	10.88	71.68	3	3	3	6.52	8.22
A9YGN8|A9YGN8_DROME	+ -	27.19	1	1	1	5	4.1
A9YGE8|A9YGE8_DROME	- +							33.43	1	1	1	2.38	9.61
A8JR81|A8JR81_DROME	+ +	102.45	3	3	3	1.88	3.42	40.8	1	1	1	0.62	1.64
Q86P95|Q86P95_DROME	+ +	120.26	4	4	4	8.16	11.04	49.67	2	2	2	4.08	3.97
A0A0B4K8A5|A0A0B4K8A5_DROME	+ -	80.56	3	3	3	2	2.14
A1A6S1|A1A6S1_DROME	+ -	42.9	1	1	1	10	9.84
Q86R94|Q86R94_DROME	+ -	41.11	1	1	1	4.35	7.35
C0PV34|C0PV34_DROME	- +							42.37	1	1	1	3.7	3.63
sp|Q9VCW3|NU133_DROME	+ +	172.55	20	18	18	14.88	15.75	104.51	6	6	6	4.96	5.25
A4V3L8|A4V3L8_DROME	+ +	128.82	6	3	3	9.68	14.37	103.09	18	3	3	9.68	14.37
C8VV69|C8VV69_DROME	+ +	182.12	57	9	1	24.32	33.78	172.61	70	9	1	24.32	28.46
X2JEU3|X2JEU3_DROME	+ -	65.01	2	2	2	1.48	2.71
Q6AWP8|Q6AWP8_DROME	+ +	144.85	10	9	9	7.96	9.89	64.02	2	2	2	1.77	1.62
A0A0B4KEE1|A0A0B4KEE1_DROME	+ -	88.84	3	3	3	5.66	7.85
Q9VZ00|Q9VZ00_DROME	+ -	65.01	2	2	2	1.44	2.65
sp|Q9VDT6|MRM2_DROME	+ +	100.72	5	4	4	10.26	17.6	30.29	1	1	1	2.56	6.4
sp|Q9VKY2|CAND1_DROME	+ -	62.6	3	3	3	2.4	2.56
A8DYD3|A8DYD3_DROME	+ +	118.31	4	4	4	6.56	6.49	75.3	2	2	2	3.28	3.38
Q9VRP2|Q9VRP2_DROME	+ +	66.6	2	2	2	3.92	7.42	60.84	2	2	2	3.92	6.91
M9NGZ2|M9NGZ2_DROME	+ +	77.86	2	2	2	2.06	2.46	40.2	1	1	1	1.03	1.23
Q2XYI2|Q2XYI2_DROME	+ +	90.91	3	3	3	17.65	17.75	66.29	3	3	3	17.65	14.2
Q7KUX7|Q7KUX7_DROME	+ +	112.67	5	4	4	8.33	13.69	120.59	8	6	6	12.5	17.88
Q9VAA6|Q9VAA6_DROME	+ +	90.8	4	3	3	18.75	29.75	36.6	1	1	1	6.25	6.33
sp|Q86B87|MMD4_DROME	+ +	213.61	14	13	13	20.63	40.98	65.62	2	2	2	3.17	3.61
Q9VSY7|Q9VSY7_DROME	+ -	45.57	1	1	1	1.52	2.4
L0CRI8|L0CRI8_DROME	+ -	51.18	1	1	1	1.01	1.07
sp|Q9VEX9|SAP18_DROME	+ +	53.93	2	2	2	10.53	11.33	40.49	1	1	1	5.26	6.67
sp|Q9VU02|SMD1_DROME	+ -	103.86	4	3	3	10.71	36.29
sp|Q9VK33-2|SMBT_DROME	+ -	61.29	2	2	2	2.25	2.3
A0ANP8|A0ANP8_DROME	+ +	109.06	6	4	4	10	13.56	87.28	4	4	4	10	10.64
B3STG2|B3STG2_DROME	+ -	78.16	3	3	3	1.99	2.4
Q961Q7|Q961Q7_DROME	+ -	146.16	12	10	10	14.08	13.44
Q9NHD7|Q9NHD7_DROME	+ +	78.25	3	2	2	9.52	10.2	56.39	2	2	2	9.52	9.04
Q8MLR7|Q8MLR7_DROME	- +							32.95	1	1	1	1.16	1.45
E1JIZ1|E1JIZ1_DROME	+ -	70.93	2	2	2	0.89	1.07
A0A0B4K7W1|A0A0B4K7W1_DROME	+ -	70.93	2	2	2	0.78	1.01
A0A0B4LFK8|A0A0B4LFK8_DROME	+ -	149.08	16	13	13	6.53	8.25
Q494K3|Q494K3_DROME	- +							33.48	1	1	1	2.38	1.53
A0A0B4LI25|A0A0B4LI25_DROME	+ +	219.22	25	20	20	22.73	35.29	151.75	12	12	12	13.64	19.43
sp|Q7KW39|MMSA_DROME	+ +	155.12	10	8	8	15.38	22.12	151.7	22	9	9	17.31	26.15
A0A0B4KHX3|A0A0B4KHX3_DROME	+ -	160.49	15	10	9	20.41	35.91
Q8MR43|Q8MR43_DROME	- +							93.02	3	3	3	6.25	12.68
A1ZBL9|A1ZBL9_DROME	+ +	58.5	2	2	2	1.4	2.14	73.44	3	3	3	2.1	2.39
A0A0B4KHH7|A0A0B4KHH7_DROME	+ -	45.85	1	1	1	2.7	2.79
Q59E34|Q59E34_DROME	+ +	199.56	23	23	23	8.13	13.77	125.97	5	5	5	1.77	3.48
Q2Q3V5|Q2Q3V5_DROME	+ +	149.08	16	13	13	6.47	8.28	87.77	5	5	5	2.49	2.57
sp|P02283|H2B_DROME	+ +	97.34	5	4	4	14.29	30.08	60	2	2	2	7.14	13.82
sp|O18404|HCD2_DROME	+ +	78.93	3	3	3	11.11	17.25	40.37	1	1	1	3.7	4.71
Q9VYV4|Q9VYV4_DROME	+ -	64.99	1	1	1	2.27	3.82
M9PBF6|M9PBF6_DROME	+ -	131.01	7	6	6	4.69	7.72
sp|Q9VV74|SMN_DROME	+ -	51.91	1	1	1	3.45	4.42
Q95SE0|Q95SE0_DROME	+ +	77.98	2	2	2	7.14	9.17	35.28	1	1	1	3.57	4.58
Q9VK46|Q9VK46_DROME	+ +	31.06	2	1	1	11.11	3.41	36.15	2	1	1	11.11	3.41
Q08212|Q08212_DROME	- +							82.44	2	2	2	5.41	6.67
Q9W499|Q9W499_DROME	+ -	55.33	2	2	2	4.88	12.2
sp|Q9VLS1|KPBB_DROME	+ -	39.01	1	1	1	0.9	0.91
M9NFI9|M9NFI9_DROME	+ +	184.78	21	18	18	8.07	11.27	146.87	9	9	9	4.04	5.12
O76857|O76857_DROME	+ -	77.91	4	3	3	12.5	20.13
sp|Q24276|CDC37_DROME	+ +	77.36	2	2	2	3.08	7.97	33.8	1	1	1	1.54	2.31
F6MIV3|F6MIV3_DROME	- +							46.44	1	1	1	14.29	12.79
Q0KHU2|Q0KHU2_DROME	+ +	139.09	10	8	8	12.9	13.63	37.68	1	1	1	1.61	1.27
L0CRF8|L0CRF8_DROME	- +							59.02	2	2	2	4.35	11.26
A0A0B4KF69|A0A0B4KF69_DROME	+ -	42.71	1	1	1	0.79	1.38
sp|Q6AWN0|MTND_DROME	+ -	79.58	2	2	2	8.33	12.37
A0A1B2AKG3|A0A1B2AKG3_DROME	- +							58.05	2	2	2	13.33	12.03
B3DNM1|B3DNM1_DROME	+ -	95.05	5	5	5	10.2	12.43
Q9VJ61|Q9VJ61_DROME	- +							46.93	1	1	1	2.08	2.57
X2J7P4|X2J7P4_DROME	- +							60.85	2	2	2	5.56	6.92
Q9I7T5|Q9I7T5_DROME	- +							76.33	2	2	2	18.18	21.31
sp|Q9V3Y2|DRE2_DROME	+ -	136.99	6	5	5	17.86	26.61
D0IQH8|D0IQH8_DROME	+ -	40.35	1	1	1	0.88	1.09
Q8T8Q1|Q8T8Q1_DROME	+ +	102.92	4	4	4	5.13	6.87	29.58	1	1	1	1.28	1
Q8T921|Q8T921_DROME	- +							44.26	1	1	1	1.59	2.29
M9PDC4|M9PDC4_DROME	+ -	63.23	2	2	2	7.14	9.7
I6QP77|I6QP77_DROME	+ -	39.56	1	1	1	1.82	3.16
M9PCP4|M9PCP4_DROME	+ +	182.79	13	10	10	14.93	22.31	73.97	3	3	3	4.48	5.54
A4UZW2|A4UZW2_DROME	+ +	91.46	3	2	2	4.55	6.86	33.76	1	1	1	2.27	3.19
M9NG39|M9NG39_DROME	+ +	211.66	25	17	17	17	32.18	163.75	13	10	10	10	17.32
sp|Q9VP05|MED1_DROME	+ +	179.44	10	10	10	7.87	9.29	89.74	3	3	3	2.36	3.66
Q7K0X5|Q7K0X5_DROME	+ -	79.39	2	2	2	1.27	3.44
sp|Q9VM95|AATF_DROME	+ -	82.5	3	3	3	4.11	7.99
Q9XZE4|Q9XZE4_DROME	+ +	178.43	41	13	13	36.11	38.76	141.88	25	9	9	25	27.53
Q2EJL5|Q2EJL5_DROME	+ +	79.76	3	2	2	6.45	5.35	71.75	3	2	2	6.45	5.35
sp|P15007|ENO_DROME	+ +	196.78	24	16	16	25.81	44	165.43	19	11	11	17.74	32.4
sp|P54359|SEPT2_DROME	+ -	50.4	1	1	1	1.59	2.86
Q7KJ96|Q7KJ96_DROME	+ -	82.88	2	2	2	1.98	4.54
Q9VJ12|Q9VJ12_DROME	+ +	131.01	5	5	5	3.47	11.5	35.96	1	1	1	0.69	2.03
sp|Q03751-3|DNJC5_DROME	- +							42.76	1	1	1	5.26	4.04
D3DMK3|D3DMK3_DROME	+ +	186.58	26	10	10	30.3	39.62	162.52	37	9	9	27.27	37.74
sp|Q9W3E1|INT4_DROME	+ -	86.42	3	3	3	2.65	3.52
sp|Q9W0T1-3|NU301_DROME	- +							121.54	8	8	8	3.1	5.56
M9PI58|M9PI58_DROME	- +							26.9	1	1	1	0.81	0.8
M9PHK8|M9PHK8_DROME	+ +	77.86	2	2	2	1.94	2.4	40.2	1	1	1	0.97	1.2
sp|P18431-3|SGG_DROME	+ +	146.67	7	7	7	15.22	13.22	91.69	4	4	4	8.7	6.78
C0MK70|C0MK70_DROME	+ -	143.76	6	5	5	22.73	32.58
Q9W149|Q9W149_DROME	+ +	47.4	1	1	1	0.93	2.19	61	2	2	2	1.87	2.88
A4V1F9|A4V1F9_DROME	- +							84.01	12	2	2	1.8	3.28
sp|Q9Y140|DHRS7_DROME	+ +	97.73	3	3	3	7.5	10.43	40.41	1	1	1	2.5	5.21
sp|Q8IH24|MED31_DROME	+ +	77.43	3	3	3	15	13.73	56.32	2	2	2	10	9.31
Q7JWF1|Q7JWF1_DROME	+ +	53.56	1	1	1	1.67	2.15	41.07	1	1	1	1.67	1.82
Q9VB05|Q9VB05_DROME	+ +	165.62	15	13	13	14.94	15.79	89.09	5	5	5	5.75	4.9
Q9VPD3|Q9VPD3_DROME	+ +	86.94	2	2	2	3.57	7.03	27.23	1	1	1	1.79	2.61
A9YHE2|A9YHE2_DROME	+ -	32.64	1	1	1	3.57	3.36
C4IXY4|C4IXY4_DROME	+ -	81.23	3	3	3	3.37	2.42
X2JDY2|X2JDY2_DROME	+ -	46.14	1	1	1	0.24	0.27
Q6AWS1|Q6AWS1_DROME	+ +	146.25	9	9	9	4.92	8.96	85.83	4	4	4	2.19	2.94
Q9VF02|Q9VF02_DROME	+ -	81.58	2	2	2	1.02	1.35
Q9Y125|Q9Y125_DROME	+ +	135.95	9	9	9	9.28	9.76	91.95	5	5	5	5.15	4.72
B3STG3|B3STG3_DROME	+ -	78.16	3	3	3	1.99	2.4
E1JJS1|E1JJS1_DROME	+ +	49.99	2	2	2	5.41	6.72	32.37	1	1	1	2.7	2.61
sp|P50536|MSL3_DROME	+ -	37.01	1	1	1	1.41	3.12
Q24007|Q24007_DROME	+ +	144.36	9	9	9	7.83	8.85	58.83	3	2	2	1.74	2.57
sp|Q95029|CATL_DROME	+ +	182.49	33	11	11	25.58	33.96	179.84	46	11	11	25.58	31
sp|A1ZAB5|CLU_DROME	+ +	101.71	4	4	4	2.48	3.25	58.75	2	2	2	1.24	1.73
Q9N9Z6|Q9N9Z6_DROME	- +							108.29	4	4	4	2.21	2.73
sp|P22293|SUS_DROME	+ -	29.83	1	1	1	0.7	1.13
Q0E9I5|Q0E9I5_DROME	+ -	49.39	1	1	1	0.48	0.55
M9NDC3|M9NDC3_DROME	+ +	117.73	7	6	6	8.7	8.26	89.73	4	4	4	5.8	5.32
sp|Q94522|SUCA_DROME	+ +	163.66	13	8	8	19.51	29.88	126.49	14	6	6	14.63	21.95
A8JRE3|A8JRE3_DROME	+ +	176.21	18	16	16	8.89	11.74	108.29	4	4	4	2.22	2.7
A8JNU2|A8JNU2_DROME	+ +	110.03	5	5	5	3.33	4.15	106.56	3	3	3	2	3.05
A0A0B4K6T3|A0A0B4K6T3_DROME	- +							29.29	1	1	1	0.74	0.55
sp|Q9VB62|DPOA2_DROME	+ -	68.77	2	2	2	3.45	4.43
Q541F9|Q541F9_DROME	+ +	86.65	3	3	3	5.26	14.87	36.57	1	1	1	1.75	2.56
Q9XTL2|Q9XTL2_DROME	+ +	31.66	1	1	1	1.92	1.16	41.51	1	1	1	1.92	2.32
sp|Q00168-4|KCC2A_DROME	- +							51.28	2	2	2	3.23	4.9
A0A0B4KGZ0|A0A0B4KGZ0_DROME	+ -	74.98	2	2	2	4.44	7.65
A8B8E7|A8B8E7_DROME	+ -	89.38	3	3	3	2.1	4.52
H7BWS2|H7BWS2_DROME	+ +	78.18	2	2	2	3.23	3.98	94.97	4	4	4	6.45	6.92
Q9VI21|Q9VI21_DROME	+ -	46.06	1	1	1	1.39	2.04
sp|Q9I7S8|PUR6_DROME	+ +	174.63	19	12	12	22.22	33.57	129.15	15	7	7	12.96	20.05
sp|Q27421-2|OSP_DROME	- +							28.01	1	1	1	0.53	1.38
C0MJM8|C0MJM8_DROME	+ -	54.94	1	1	1	2.17	4.32
sp|Q24246-8|DYIN_DROME	+ +	51.4	1	1	1	1.61	1.89	52.68	2	2	2	3.23	2.99
X2J9R2|X2J9R2_DROME	+ +	198.94	21	15	15	27.78	42.82	141.07	20	10	10	18.52	28.21
Q9VB46|Q9VB46_DROME	+ -	76.18	3	3	3	5.45	6.04
A0A0B4KFF9|A0A0B4KFF9_DROME	+ -	35.3	1	1	1	0.37	0.37
M9PG82|M9PG82_DROME	+ -	142.05	10	10	10	8.77	13.31
sp|Q9VPC0|KP58_DROME	+ -	83.64	4	4	4	2.6	4.83
M9PGV3|M9PGV3_DROME	+ -	63.5	1	1	1	1.96	2.95
A0A1B1LJP5|A0A1B1LJP5_DROME	+ -	198.18	19	14	1	42.42	52.48
sp|P26686-5|SRR55_DROME	+ +	113.56	6	5	5	5.21	15.77	50.23	1	1	1	1.04	3.38
sp|Q24247|ITA1_DROME	+ -	72.52	5	4	4	3.77	5.41
E1JGX3|E1JGX3_DROME	+ +	227.72	26	24	24	10.08	14.76	51.81	1	1	1	0.42	1.12
Q95RY2|Q95RY2_DROME	+ -	89.29	3	2	2	6.9	9.54
Q9W033|Q9W033_DROME	+ +	58.57	1	1	1	3.45	8.24	52.87	1	1	1	3.45	8.24
Q9VJH8|Q9VJH8_DROME	+ -	31.47	1	1	1	1.69	1.47
A1Z813|A1Z813_DROME	+ +	158.17	11	10	10	11.9	9.97	95.84	5	5	5	5.95	3.8
X2JG90|X2JG90_DROME	+ -	62.01	2	2	2	5.88	6.19
F0JAH0|F0JAH0_DROME	- +							27.44	1	1	1	4.76	3.98
sp|Q9W062|MFAP1_DROME	+ +	79.16	2	2	2	2.15	6.49	32.27	1	1	1	1.08	3.56
sp|Q99323-4|MYSN_DROME	+ +	51.36	2	2	2	0.61	1.29	78.23	3	3	3	0.91	1.69
Q9VGT8|Q9VGT8_DROME	+ -	71.71	2	2	2	3.77	4.45
A4UZL3|A4UZL3_DROME	- +							31.3	1	1	1	0.69	0.7
sp|M9NEY8-3|DMAD_DROME	- +							30.57	1	1	1	0.52	0.31
Q7KNC5|Q7KNC5_DROME	+ +	70.55	3	3	3	2.75	3.41	37.41	1	1	1	0.92	1.56
Q9VZ55|Q9VZ55_DROME	+ +	92.45	4	4	4	2.35	3.42	37.41	1	1	1	0.59	0.7
sp|P55035|PSMD4_DROME	+ +	36.88	1	1	1	2.38	2.53	37.4	1	1	1	2.38	2.02
E1JJ21|E1JJ21_DROME	+ +	54.29	2	2	2	4.35	6.45	42.37	1	1	1	2.17	2.42
C8VV55|C8VV55_DROME	+ +	179.44	10	10	10	9.62	12.69	89.74	3	3	3	2.88	5
B7Z0E0|B7Z0E0_DROME	+ +	73.23	2	2	2	3.33	5.22	50	1	1	1	1.67	2.3
Q9VUC1|Q9VUC1_DROME	+ +	137.88	8	8	8	8.6	14.55	53.49	1	1	1	1.08	1.49
Q0KIB3|Q0KIB3_DROME	+ +	108.32	5	5	5	8.47	12.59	51.17	1	1	1	1.69	2.96
C8VV14|C8VV14_DROME	+ +	217.68	40	19	19	45.24	55.4	189.77	26	15	15	35.71	45.43
Q8T006|Q8T006_DROME	- +							71.59	2	2	2	10	15.68
M9PIG8|M9PIG8_DROME	+ +	36.88	1	1	1	2.38	2.53	37.4	1	1	1	2.38	2.02
R9Q794|R9Q794_DROME	+ +	140.1	10	7	7	12.07	24.41	98.88	7	4	4	6.9	14.05
Q59DP8|Q59DP8_DROME	- +							137.34	9	9	9	7.83	10
Q9W4M7|Q9W4M7_DROME	+ +	136.04	7	6	6	3.47	4.87	117.99	6	5	5	2.89	3.77
A1Z7Q8|A1Z7Q8_DROME	- +							51.55	2	2	2	6.25	6.45
B5RIR1|B5RIR1_DROME	+ +	66.94	2	2	2	5.88	6.15	56.03	2	2	2	5.88	5.83
Q9VWP5|Q9VWP5_DROME	+ +	160.92	13	13	13	4.68	6.44	120.08	6	6	6	2.16	3.02
Q8IGG3|Q8IGG3_DROME	+ +	73.82	2	2	2	8	14.36	42.35	1	1	1	4	5.45
Q9VX15|Q9VX15_DROME	+ +	62.09	2	1	1	2.17	4.53	57.76	1	1	1	2.17	4.53
D3DMG9|D3DMG9_DROME	+ -	30.27	1	1	1	1.06	1.28
M9PDU4|M9PDU4_DROME	- +							42.06	2	2	2	7.41	10.5
M9PDJ6|M9PDJ6_DROME	+ -	61.01	2	1	1	10	12.5
B6UY86|B6UY86_DROME	- +							42.92	1	1	1	0.79	1.91
sp|P52304|POLO_DROME	+ +	103.69	6	5	5	6.25	11.81	76.1	3	3	3	3.75	7.47
H7BWU8|H7BWU8_DROME	+ +	78.18	2	2	2	3.23	3.98	94.97	4	4	4	6.45	6.92
A0A0B4KFX7|A0A0B4KFX7_DROME	+ -	46.84	1	1	1	1.64	1.19
A0A0B4KG97|A0A0B4KG97_DROME	- +							67.07	2	2	2	2.3	2.49
sp|Q9W4D2|RNP4F_DROME	+ +	165.29	11	11	11	9.65	13.82	92.29	4	3	3	2.63	3.93
sp|Q9VDV3|NUP58_DROME	+ -	73.64	2	2	2	6.06	3.85
A0A0B4KFT4|A0A0B4KFT4_DROME	+ -	141.66	9	7	7	15.56	17.65
Q7KTJ7|Q7KTJ7_DROME	+ +	113.3	4	4	4	6.56	7.1	83.5	2	2	2	3.28	3.4
A0A0B4KG54|A0A0B4KG54_DROME	+ -	41.87	2	1	1	1.92	3.06
B6UY93|B6UY93_DROME	- +							42.92	1	1	1	1.39	1.91
sp|P17704|RS17_DROME	+ -	107.9	7	4	4	16	42.75
sp|P41093|RL18A_DROME	+ +	118.54	6	6	6	15	34.46	76.08	3	3	3	7.5	14.69
sp|P18091-4|ACTN_DROME	+ +	139.52	9	8	8	7.02	9.72	35.67	1	1	1	0.88	1.01
Q9Y109|Q9Y109_DROME	+ +	43.59	1	1	1	1.18	1.85	46.09	1	1	1	1.18	1.85
A0A0B4K725|A0A0B4K725_DROME	+ +	175.15	14	13	13	4.15	5.59	125.27	8	7	7	2.24	1.95
sp|Q960W6|FACR3_DROME	+ -	46.53	1	1	1	1.59	2.71
A0A0H4Y1G0|A0A0H4Y1G0_DROME	+ +	160.23	8	8	8	7.92	10.07	43.37	1	1	1	0.99	1.76
sp|Q86BY9|RIG_DROME	+ +	55.78	2	2	2	1.55	2.11	34.45	1	1	1	0.78	0.65
Q95SE8|Q95SE8_DROME	+ -	71.96	6	2	2	11.76	7.42
A0A0B4KHJ7|A0A0B4KHJ7_DROME	+ +	170.35	11	9	9	16.67	31	145.99	9	6	6	11.11	22.38
O76523|O76523_DROME	- +							80.8	3	3	3	8.82	10.09
F6J1X5|F6J1X5_DROME	+ -	27.19	1	1	1	4.76	4.1
sp|Q9XZJ4|PSA6_DROME	+ +	125.56	7	7	7	21.88	29.51	73.22	2	2	2	6.25	7.79
Q8IH32|Q8IH32_DROME	+ +	96	5	3	3	15.79	20.59	36.13	6	1	1	5.26	5.15
Q8IH88|Q8IH88_DROME	+ -	161.97	22	10	2	12.66	15.74
Q24150|Q24150_DROME	+ +	167.32	19	9	9	18.75	32.16	64.29	2	2	2	4.17	5.14
Q95SC2|Q95SC2_DROME	- +							47.52	1	1	1	3.03	3.6
Q7KN75|Q7KN75_DROME	+ +	235.42	35	31	31	17.03	29.59	196.06	29	20	20	10.99	16.83
A0A0B4K624|A0A0B4K624_DROME	- +							111.91	9	4	2	6.45	12.01
O44117|O44117_DROME	+ -	98.47	4	4	4	6.25	9.18
A1YK86|A1YK86_DROME	+ +	172.55	20	18	18	14.88	15.75	104.51	6	6	6	4.96	5.25
Q9VGQ8|Q9VGQ8_DROME	+ -	60.21	3	3	3	8.11	7.04
sp|A1ZAU8-3|PTRO_DROME	+ +	144.58	7	7	7	3.95	6.62	140.96	9	8	8	4.52	6.43
A0A0B4K663|A0A0B4K663_DROME	+ +	111.34	5	5	5	2.87	4.46	41.94	1	1	1	0.57	0.96
H1ZYI0|H1ZYI0_DROME	+ +	163.6	12	11	11	9.65	17.17	29.38	1	1	1	0.88	0.72
Q8IPP3|Q8IPP3_DROME	+ -	48.01	2	2	2	1.01	1.27
B7YZL1|B7YZL1_DROME	+ +	170.69	13	11	11	10.89	16.84	126.74	7	7	7	6.93	8.69
sp|Q7KRY7-11|LAP4_DROME	+ -	70.93	2	2	2	1.4	1.5
Q9XZ57|Q9XZ57_DROME	+ +	186.58	26	10	10	31.25	43.45	162.52	37	9	9	28.12	41.38
A9YHA1|A9YHA1_DROME	+ -	56.73	1	1	1	4	15.79
B7FNN6|B7FNN6_DROME	+ +	48.81	3	2	2	10.53	15.27	30.18	2	1	1	5.26	9.92
E1JGZ9|E1JGZ9_DROME	+ +	125.56	7	7	7	21.88	29.51	73.22	2	2	2	6.25	7.79
sp|Q9VYS3|RENT1_DROME	+ +	108.44	6	5	5	4.39	5.93	79.93	3	3	3	2.63	2.46
Q0E9K4|Q0E9K4_DROME	+ -	49.39	1	1	1	0.48	0.54
sp|Q9U969-3|SWS_DROME	+ +	32.54	1	1	1	0.62	0.63	27	1	1	1	0.62	0.49
Q9VRZ7|Q9VRZ7_DROME	+ +	52.81	1	1	1	3.03	5.02	48.94	1	1	1	3.03	5.02
sp|Q9NBD7|CLASP_DROME	+ +	168.36	12	12	12	7.02	9.79	153.94	10	9	9	5.26	7.78
Q4V5K3|Q4V5K3_DROME	+ -	90.69	2	2	2	8.33	17.65
M9PF24|M9PF24_DROME	+ +	48.04	1	1	1	1.35	1.77	105.41	5	5	5	6.76	10.04
X2JDI1|X2JDI1_DROME	+ -	132.15	4	4	4	11.76	17.8
M9PHB1|M9PHB1_DROME	- +							50.1	1	1	1	0.59	1.18
B6UYA6|B6UYA6_DROME	- +							42.92	1	1	1	1.41	1.91
U3PV94|U3PV94_DROME	+ -	47.77	2	2	2	1.61	2.42
M9PHW9|M9PHW9_DROME	+ +	75.42	3	3	3	12.5	13.52	42.1	1	1	1	4.17	3.2
Q8MT27|Q8MT27_DROME	+ -	33.69	1	1	1	0.79	1.44
X2JB94|X2JB94_DROME	+ +	113.41	8	5	5	6.76	11.45	80.83	5	3	3	4.05	6.11
sp|P48555|RALA_DROME	+ -	75.68	2	2	2	5.88	11.94
sp|P09208|INSR_DROME	+ -	40.22	1	1	1	0.43	0.75
K7SMK4|K7SMK4_DROME	+ +	101.69	7	4	4	13.33	20.47	103.94	6	4	4	13.33	20.47
sp|Q9VTE5|PFD2_DROME	+ -	43.62	1	1	1	4.55	6.99
A8DYK5|A8DYK5_DROME	+ +	80.7	2	2	2	1.31	3.06	38.39	1	1	1	0.65	0.84
Q8MQX9|Q8MQX9_DROME	+ -	65.82	3	3	3	2.36	2.04
Q9VLP5|Q9VLP5_DROME	+ +	48.27	1	1	1	0.74	1.01	59.22	2	2	2	1.48	1.68
Q9W2R3|Q9W2R3_DROME	- +							37.95	1	1	1	1.1	1.26
D2A6J2|D2A6J2_DROME	+ +	124.02	10	7	7	17.5	22.69	32.61	1	1	1	2.5	2.09
Q2XY08|Q2XY08_DROME	+ +	153.52	10	9	9	12.33	13.44	67.6	3	3	3	4.11	3.53
sp|Q9VTG7|B3G2P_DROME	+ +	44.98	1	1	1	2	1.88	43.87	1	1	1	2	1.88
A4V3G1|A4V3G1_DROME	- +							189.77	26	15	15	34.09	45.18
Q24593|Q24593_DROME	+ -	248.08	49	39	39	12.5	16.39
Q8MPN3|Q8MPN3_DROME	- +							37.82	1	1	1	0.27	0.4
Q7JZF5|Q7JZF5_DROME	+ -	115.28	7	6	6	20	28.1
E3CTU0|E3CTU0_DROME	+ +	246.04	34	24	24	21.05	26.66	174.93	22	15	15	13.16	14.28
B4F5F8|B4F5F8_DROME	+ -	91.17	4	4	4	17.39	18.25
Q9VEB9|Q9VEB9_DROME	+ -	67.51	3	3	3	12.5	6.97
A0A0B4LF00|A0A0B4LF00_DROME	+ +	110.48	6	6	6	14.29	13.86	68.26	3	3	3	7.14	5.45
Q9VZQ3|Q9VZQ3_DROME	+ +	282.33	80	72	71	12.04	21.85	209.74	49	46	23	7.69	11.33
C0PUZ0|C0PUZ0_DROME	+ -	56.53	1	1	1	3.23	5.88
B4F4X2|B4F4X2_DROME	+ -	108.19	6	5	3	14.71	18.87
Q9VIM1|Q9VIM1_DROME	+ -	62.76	3	2	2	3.17	2.8
sp|A1Z713|VPS13_DROME	+ +	128.49	10	10	10	2.87	3.22	41.82	2	2	2	0.57	0.54
sp|Q8MSX1|ENC_DROME	+ +	84.5	4	3	3	2.75	3.03	108.74	5	5	5	4.59	3.41
A0A0B4JCY6|A0A0B4JCY6_DROME	+ +	339.73	157	96	35	38.87	55.22	306.89	169	76	31	30.77	42.01
Q6NLL0|Q6NLL0_DROME	+ -	30.49	1	1	1	1.67	2.61
Q9TZN6|Q9TZN6_DROME	+ -	69.89	3	3	2	6.12	8.83
H1ZY88|H1ZY88_DROME	+ -	27.71	1	1	1	0.73	1.01
sp|Q86B87-22|MMD4_DROME	- +							65.62	2	2	2	3.77	4.23
Q8T9G1|Q8T9G1_DROME	+ -	86.97	3	2	2	3.08	5.89
sp|P12881|PSA1_DROME	+ +	50.53	1	1	1	3.03	5.38	29.16	1	1	1	3.03	2.51
sp|O02194|PSN_DROME	+ +	81.41	3	3	3	8.11	8.5	36.55	1	1	1	2.7	1.66
sp|Q9VF87|CYFIP_DROME	+ +	212.85	31	25	25	15.82	23.32	159.6	15	13	13	8.23	9.76
Q7JZ37|Q7JZ37_DROME	+ -	147.47	9	8	8	18.6	30.9
A0A0C4DHG5|A0A0C4DHG5_DROME	+ +	113.56	6	5	5	5.21	15.77	50.23	1	1	1	1.04	3.38
M9PHN9|M9PHN9_DROME	+ -	44.24	1	1	1	1.18	1.03
sp|Q8T045|RUMI_DROME	+ -	93.83	2	2	2	3.45	7.3
sp|Q03427|LAMC_DROME	+ -	75.02	2	2	2	2.11	4.35
Q9V9N4|Q9V9N4_DROME	+ -	86.36	3	3	3	5.77	5.53
A8ILA7|A8ILA7_DROME	+ -	78.16	3	3	3	1.6	2.4
Q9VDZ4|Q9VDZ4_DROME	+ -	86.85	4	4	4	6.15	10.39
A0A0B4K5Z8|A0A0B4K5Z8_DROME	+ +	185	16	14	14	19.18	24.97	154.03	10	9	9	12.33	16.52
Q1WW96|Q1WW96_DROME	+ +	53.82	2	2	2	4.17	4.34	47.52	1	1	1	2.08	2.41
sp|Q86DS1|F10A2_DROME	+ +	100.85	3	3	3	5.66	10.08	85.59	3	3	3	5.66	8.22
Q8WR53|Q8WR53_DROME	+ -	64.62	4	3	3	5.66	5.1
Q9VYK5|Q9VYK5_DROME	- +							30.03	2	1	1	0.84	0.72
Q9W074|Q9W074_DROME	+ +	155.4	12	11	11	13.41	19.1	61.78	2	2	2	2.44	3.13
sp|P11584|ITBX_DROME	+ +	87.85	3	3	3	3.66	4.49	59.91	2	2	2	2.44	2.72
Q9W3U8|Q9W3U8_DROME	+ -	63.5	1	1	1	1.41	2.14
sp|Q26365-2|ADT_DROME	+ +	197.19	51	19	19	47.5	57.53	180.71	73	17	17	42.5	52.17
M9PF14|M9PF14_DROME	+ -	210.53	22	16	16	26.23	38.87
Q7PL83|Q7PL83_DROME	+ -	48.13	2	2	2	3.51	6.2
sp|O97125|HSP68_DROME	+ -	138.88	13	5	1	5.95	9.76
M9MRJ8|M9MRJ8_DROME	+ -	81.23	3	3	3	2.54	1.54
E1JHR1|E1JHR1_DROME	+ -	75.87	3	2	2	6.06	4.98
sp|Q0E908|HIL_DROME	- +							30.76	1	1	1	0.91	1.1
sp|P46222|RL11_DROME	+ +	102.06	3	3	3	8.11	16.3	79.71	3	3	3	8.11	16.3
Q86BS3|Q86BS3_DROME	+ +	200.27	27	18	18	18.56	23.65	148.96	11	11	11	11.34	14.47
A0A0B4JCR9|A0A0B4JCR9_DROME	+ -	58.82	2	2	2	4.35	4.56
sp|O17445|RL15_DROME	+ +	144.38	8	7	7	14	31.86	87.07	5	3	3	6	11.76
sp|Q7KVQ0|GAR1_DROME	+ -	75.88	2	2	2	6.06	15.19
Q8MZ05|Q8MZ05_DROME	+ -	57.55	2	2	2	8.7	6.75
A0ANM8|A0ANM8_DROME	+ -	57.01	2	2	2	3.45	4.76
sp|P10981|ACT5_DROME	+ +	182.12	57	9	1	24.32	33.78	172.61	70	9	1	24.32	28.46
Q9VTW6|Q9VTW6_DROME	+ +	79.32	4	2	2	16.67	27.37	72.5	3	2	2	16.67	27.37
Q24090|Q24090_DROME	+ -	156.36	9	8	8	18.18	32.97
sp|Q9VA00|ZWILC_DROME	+ +	104.28	3	3	3	4	6.24	61.18	2	2	2	2.67	2.65
Q5KTT4|Q5KTT4_DROME	+ +	207.76	16	14	14	7.22	14.61	187.09	13	11	11	5.67	11.07
M9NGQ9|M9NGQ9_DROME	- +							67.46	1	1	1	3.12	4.34
A0A0C5KMR0|A0A0C5KMR0_DROME	+ +	91.61	4	4	4	2.21	3.14	37.24	1	1	1	0.55	0.7
C7LAH5|C7LAH5_DROME	+ -	79.7	3	3	3	6.98	5.37
M9PE05|M9PE05_DROME	+ +	84.5	4	3	3	2.75	3.01	108.74	5	5	5	4.59	3.39
Q86NS5|Q86NS5_DROME	+ +	56.63	2	2	2	8	5.94	29.85	1	1	1	4	2.8
sp|Q9VMQ7|ELP4_DROME	+ -	63.36	2	2	2	5.13	4.35
A8JUU1|A8JUU1_DROME	+ +	161.44	9	8	8	4.85	6.09	64.88	1	1	1	0.61	0.94
M9MS48|M9MS48_DROME	+ +	95.75	4	3	3	8.11	13.77	57.55	1	1	1	2.7	4.86
A8JNP3|A8JNP3_DROME	+ -	45.57	1	1	1	1.43	1.89
A0A0B4KH09|A0A0B4KH09_DROME	+ +	150.31	10	10	10	14.93	15.62	41.79	1	1	1	1.49	1
A0A0B4K6R8|A0A0B4K6R8_DROME	+ -	49.39	1	1	1	0.48	0.54
sp|P23257|TBG1_DROME	+ +	137.61	11	7	7	14.58	17.26	129.6	11	8	8	16.67	17.05
sp|Q9V3J8|WDS_DROME	+ -	117.38	7	6	6	15.79	24.93
C4JC86|C4JC86_DROME	+ +	126.27	7	6	6	12.24	13.78	56.04	1	1	1	2.04	3.03
sp|Q9VVI2|EDC3_DROME	+ +	125.5	7	7	7	10.61	12.5	97.82	5	5	5	7.58	8.97
sp|Q9VX91|UBR1_DROME	+ +	43.62	1	1	1	0.51	0.49	36.34	1	1	1	0.51	0.44
A0A2Z1YXZ9|A0A2Z1YXZ9_DROME	+ +	100.06	3	3	3	10	12	27.72	1	1	1	3.33	2.29
Q7KSB3|Q7KSB3_DROME	- +							178.67	36	14	14	12.28	20.04
A0A126GUT1|A0A126GUT1_DROME	+ +	121.8	8	4	4	16.67	37.79	96.61	9	3	3	12.5	20.35
X2JIG6|X2JIG6_DROME	- +							67.46	1	1	1	3.12	4.26
C6SV38|C6SV38_DROME	+ +	36.24	1	1	1	1.23	1.86	41.71	1	1	1	1.23	1.86
M9MRW2|M9MRW2_DROME	+ -	95.5	4	4	4	5.71	9.03
Q8SY19|Q8SY19_DROME	+ -	48.98	1	1	1	5.56	7.89
L0CR32|L0CR32_DROME	- +							116.15	7	6	6	8.33	9.92
L0CQR2|L0CQR2_DROME	- +							59.02	2	2	2	4.76	11.26
Q5LJR0|Q5LJR0_DROME	+ -	56.47	1	1	1	4	9.63
B3STG9|B3STG9_DROME	+ -	78.16	3	3	3	2	2.4
sp|Q7JVI3|EIF3M_DROME	+ +	137.64	15	11	11	25.58	28.94	97.8	8	6	6	13.95	16.28
H1ZYI1|H1ZYI1_DROME	- +							29.38	1	1	1	0.88	0.72
Q7YZA0|Q7YZA0_DROME	- +							45.9	1	1	1	1.35	1.67
M9NDW6|M9NDW6_DROME	+ +	170.09	12	11	11	9.57	10.86	31.82	1	1	1	0.87	0.48
sp|Q9VT41|INT7_DROME	+ -	101.82	4	4	4	3.92	5.09
Q7K012|Q7K012_DROME	+ -	164.98	17	10	10	23.81	36.94
A0A0B4K707|A0A0B4K707_DROME	- +							32.52	1	1	1	0.65	0.78
Q9VMM3|Q9VMM3_DROME	+ +	93.69	4	4	4	8.7	8.28	40.47	1	1	1	2.17	1.96
sp|P40792|RAC1_DROME	+ +	113.79	5	5	4	21.74	27.6	83.56	5	3	2	13.04	15.1
Q6NN28|Q6NN28_DROME	+ +	39.62	1	1	1	1.96	4.56	48.22	1	1	1	1.96	4.56
Q9VKM8|Q9VKM8_DROME	+ +	157.27	12	8	1	22.22	41.77	127.88	11	5	1	13.89	27.85
Q9W0B0|Q9W0B0_DROME	+ +	86.92	2	2	2	0.65	1.99	76.82	3	2	2	0.65	2.08
Q9VKD8|Q9VKD8_DROME	+ +	62.88	2	2	2	1.02	3.11	43.09	1	1	1	0.51	1.24
Q95R28|Q95R28_DROME	- +							31.82	1	1	1	1.52	1.42
X2J7M7|X2J7M7_DROME	+ +	78.17	4	3	3	6.67	8.76	63.19	2	2	2	4.44	4.68
A1Z9D9|A1Z9D9_DROME	+ +	128.25	6	4	4	14.29	9.35	91.51	6	2	2	7.14	7.19
X2JF40|X2JF40_DROME	+ -	34.69	1	1	1	2.44	1.85
V5P0Q7|V5P0Q7_DROME	+ -	40.84	1	1	1	0.85	1.24
A0A0B4KEI3|A0A0B4KEI3_DROME	+ -	44.81	1	1	1	1.79	2.56
A4V1Y6|A4V1Y6_DROME	+ -	116.41	4	3	3	7.5	14.09
Q9U4G6|Q9U4G6_DROME	+ +	58.83	2	2	2	1.47	1.31	42.71	1	1	1	0.74	0.78
sp|Q05913|T2FA_DROME	+ +	103.52	6	6	6	5.13	9.71	52.64	2	2	2	1.71	3.47
A0A0B4JCX5|A0A0B4JCX5_DROME	+ +	94.56	4	3	3	6.38	5.15	42.1	1	1	1	2.13	1.32
sp|Q8IRW8|TRR_DROME	+ -	51.77	2	2	2	0.89	1.07
A0A0B4JD95|A0A0B4JD95_DROME	+ +	51.36	2	2	2	0.61	1.32	78.23	3	3	3	0.91	1.73
M9PIZ6|M9PIZ6_DROME	+ +	167.35	11	8	8	7.14	9.25	122.54	4	4	4	3.57	6.09
Q7KN74|Q7KN74_DROME	+ -	68.37	3	3	3	3.45	4.53
M9PEF6|M9PEF6_DROME	+ +	148.52	9	8	8	11.76	12.39	62.34	2	2	2	2.94	3.02
A0A0B4LGA7|A0A0B4LGA7_DROME	- +							48.47	1	1	1	2.04	2.86
Q6IDF5|Q6IDF5_DROME	+ +	51.9	1	1	1	5	10.62	29.13	1	1	1	5	6.19
Q8IRV9|Q8IRV9_DROME	- +							37.82	1	1	1	0.28	0.42
E2QCF1|E2QCF1_DROME	+ +	144.85	10	9	9	8.04	10.05	64.02	2	2	2	1.79	1.64
sp|P00522|ABL_DROME	+ +	110.03	5	5	5	3.4	4.2	106.56	3	3	3	2.04	3.09
O76867|O76867_DROME	+ +	85.27	4	4	4	3.67	7.81	110.93	4	4	4	3.67	5.74
A0A0C4DHE8|A0A0C4DHE8_DROME	+ +	74.09	4	2	2	16.67	28.57	65.52	3	2	2	16.67	28.57
X2JCB3|X2JCB3_DROME	+ -	48.12	1	1	1	0.66	0.94
Q9BMQ0|Q9BMQ0_DROME	+ +	139.64	6	6	6	1.89	2.96	29.48	1	1	1	0.32	0.29
Q0E8Y8|Q0E8Y8_DROME	+ +	98.29	3	3	3	4.76	6.39	93.11	5	4	4	6.35	7.99
Q0E8L0|Q0E8L0_DROME	+ +	113.97	5	5	5	1.96	2.85	56.02	1	1	1	0.39	0.49
A0A0B4KFC0|A0A0B4KFC0_DROME	+ -	41.43	1	1	1	0.45	0.39
B7YZI0|B7YZI0_DROME	+ +	93.35	5	4	4	5	5.14	30.07	1	1	1	1.25	0.96
Q8IP94|Q8IP94_DROME	+ -	77.84	3	3	3	3.19	5.51
Q8SZ36|Q8SZ36_DROME	+ +	50.26	1	1	1	2.7	2.55	35.98	1	1	1	2.7	1.86
E1JGZ8|E1JGZ8_DROME	- +							36.65	1	1	1	0.68	1.19
A0A0B4LGE6|A0A0B4LGE6_DROME	+ -	53.53	2	1	1	1.59	1.32
Q9VZP5|Q9VZP5_DROME	+ +	169.53	11	11	11	5.61	12.76	110.17	6	5	5	2.55	4.28
M9NFL3|M9NFL3_DROME	- +							31.82	1	1	1	1.82	0.7
Q9W198|Q9W198_DROME	+ -	50.4	1	1	1	0.34	0.6
A2RVE7|A2RVE7_DROME	+ +	44.98	1	1	1	2	1.88	43.87	1	1	1	2	1.88
sp|Q23979-2|MY61F_DROME	- +							148.34	16	10	10	6.67	10.82
Q9VS02|Q9VS02_DROME	+ +	151.65	12	8	8	15.38	19.69	90.41	4	4	4	7.69	8.27
sp|Q9V4W1|GLE1_DROME	+ +	116.43	6	5	5	5.68	8.12	89.18	3	3	3	3.41	5.47
M9ND44|M9ND44_DROME	+ +	36.24	1	1	1	1.15	1.39	41.71	1	1	1	1.15	1.39
A8JNK4|A8JNK4_DROME	+ +	36.24	1	1	1	1.14	1.35	41.71	1	1	1	1.14	1.35
Q24559|Q24559_DROME	+ +	106.26	4	4	4	4.88	9.45	79.26	2	2	2	2.44	5.97
sp|Q9NDJ2|DOM_DROME	+ -	45.54	2	2	2	0.62	1.09
Q8SZD8|Q8SZD8_DROME	- +							52.47	1	1	1	1.12	3.85
Q59E49|Q59E49_DROME	+ -	171.99	12	11	11	12.79	13.22
B7YZE6|B7YZE6_DROME	+ +	118.31	4	4	4	6.56	6.47	75.3	2	2	2	3.28	3.36
A4V449|A4V449_DROME	+ +	174.33	16	12	12	15.38	19.7	112.96	7	7	7	8.97	10.12
sp|Q9V8M5|3HIDH_DROME	+ +	75.06	3	3	3	10.34	12.04	31.7	1	1	1	3.45	2.47
B7Z0M9|B7Z0M9_DROME	- +							178.67	36	14	14	12.28	20.06
sp|Q86BS6|METL_DROME	+ -	34.05	1	1	1	2.22	2.15
Q9VJ19|Q9VJ19_DROME	+ +	127.68	12	4	4	20	52.25	105.79	22	5	5	25	59.46
Q9VIP9|Q9VIP9_DROME	+ -	45.66	1	1	1	1.16	1.77
H9ZJM5|H9ZJM5_DROME	+ +	217.25	40	28	28	24.56	33.91	173.4	19	14	14	12.28	17.29
A0APL2|A0APL2_DROME	+ +	143.76	6	5	5	23.81	32.58	136.97	14	6	6	28.57	41.57
A8ILE8|A8ILE8_DROME	+ -	89.38	3	3	3	1.46	4.48
sp|Q8IRG6-2|SPT16_DROME	+ +	105.64	7	7	7	4.07	6.68	89.04	4	4	4	2.33	3.39
sp|P92177-1|1433E_DROME	+ +	130.74	6	6	5	17.14	26.92	130.37	10	7	6	20	30.38
Q9VJD0|Q9VJD0_DROME	+ -	48.71	1	1	1	2.63	4.24
sp|O61491-2|FLOT1_DROME	- +							34.3	1	1	1	1.72	3.02
Q1EC31|Q1EC31_DROME	+ -	98.47	4	4	4	6.35	10.56
Q9VWJ6|Q9VWJ6_DROME	- +							42.62	1	1	1	0.49	0.62
F6J8Q8|F6J8Q8_DROME	- +							32.37	1	1	1	4.35	4.46
M9NEF4|M9NEF4_DROME	+ +	170.09	12	11	11	9.82	11.02	31.82	1	1	1	0.89	0.49
Q9VZG5|Q9VZG5_DROME	+ +	85.75	4	4	4	1.65	1.33	32.82	1	1	1	0.41	0.37
A0A0B4KGU9|A0A0B4KGU9_DROME	+ +	126.23	6	6	6	6.25	7.92	107.59	8	4	4	4.17	5.91
Q9VTT2|Q9VTT2_DROME	+ -	46.72	2	2	2	3.23	4.35
M9PCR7|M9PCR7_DROME	- +							27.63	1	1	1	0.64	0.66
O46092|O46092_DROME	+ -	174.12	14	13	13	9.03	10.27
sp|Q9VTH0|PLOD_DROME	+ +	89.07	4	4	4	5.48	6.8	53.11	2	2	2	2.74	2.5
A8JNT4|A8JNT4_DROME	- +							121.32	5	5	5	4.59	6.16
sp|Q9VTP4|R10AB_DROME	+ +	130.76	10	6	6	15	27.65	110.11	7	5	5	12.5	21.2
Q960B9|Q960B9_DROME	+ -	79.86	4	4	4	5.06	3.91
Q8SY53|Q8SY53_DROME	- +							74.66	3	3	3	9.09	8.79
L0CPD9|L0CPD9_DROME	- +							59.02	2	2	2	4.35	11.26
Q8MRL7|Q8MRL7_DROME	+ -	77.84	3	3	3	2.97	5.09
sp|P14785|CCNA_DROME	+ -	26.55	1	1	1	1.75	2.65
A8JNT5|A8JNT5_DROME	- +							121.32	5	5	5	5	7.17
O61444|O61444_DROME	+ -	26.31	1	1	1	1.92	3.3
M9PHV4|M9PHV4_DROME	+ -	54.81	1	1	1	1.37	2.39
Q8IMK1|Q8IMK1_DROME	+ +	122.2	4	4	4	3.23	5.6	119.67	4	4	4	3.23	5.6
O16048|O16048_DROME	- +							100.29	6	5	5	4.24	8.67
Q9VLW7|Q9VLW7_DROME	+ +	106.61	6	6	1	5.04	8.56	62.19	2	2	1	1.68	2.28
sp|Q7KRY7-9|LAP4_DROME	+ -	70.93	2	2	2	1.23	1.41
sp|Q24325|TAF2_DROME	+ +	94.18	4	4	4	2.61	4.5	40.05	1	1	1	0.65	1.15
L7EEF1|L7EEF1_DROME	+ +	143.62	9	8	8	12.7	22.19	114.34	6	6	6	9.52	15.31
Q9V3W7|Q9V3W7_DROME	+ +	125.57	6	6	6	12	26.67	50.07	1	1	1	2	4.71
sp|P56538|IF6_DROME	+ +	105.36	4	4	4	22.22	24.9	46.09	1	1	1	5.56	4.9
Q2EJN0|Q2EJN0_DROME	+ +	79.76	3	2	2	6.45	5.35	71.75	3	2	2	6.45	5.35
A0A0B4KH34|A0A0B4KH34_DROME	+ +	146.11	13	12	12	29.27	46.6	105.94	7	6	6	14.63	19.14
Q8MR58|Q8MR58_DROME	+ +	180.97	25	13	13	35.14	61.02	141.08	27	9	9	24.32	39.76
Q9VRQ7|Q9VRQ7_DROME	- +							55.07	2	2	2	3.51	2.67
Q9VQL7|Q9VQL7_DROME	+ -	132.75	9	9	9	3.63	5.09
D3PK78|D3PK78_DROME	+ -	63.83	3	3	3	4.41	6.56
G2J611|G2J611_DROME	+ -	129.58	5	5	5	12.82	21.23
A0A0B4JD78|A0A0B4JD78_DROME	+ -	53.49	1	1	1	1.27	1.16
A1Z729|A1Z729_DROME	+ +	168.46	17	11	7	26.83	38.48	152.77	23	9	6	21.95	33.94
Q9VSI6|Q9VSI6_DROME	+ +	73.23	2	2	2	3.57	5.56	50	1	1	1	1.79	2.44
sp|M9PD06-3|UBP32_DROME	+ -	101.47	4	3	3	1.82	2.6
Q0KHQ1|Q0KHQ1_DROME	+ +	66.78	2	2	2	15.38	24.44	44.59	2	1	1	7.69	11.11
sp|O46036|CTBP_DROME	+ -	141.66	9	7	7	15.56	17.65
sp|Q95SP2|HRD1_DROME	+ +	56.63	2	2	2	4.08	2.72	29.85	1	1	1	2.04	1.28
sp|Q0E940|EIF3B_DROME	+ +	174.39	12	12	12	12.77	17.39	90.05	7	7	7	7.45	10.43
E1JIJ7|E1JIJ7_DROME	+ -	29.29	1	1	1	0.38	0.74
Q960C7|Q960C7_DROME	+ +	168.46	17	11	7	26.83	38.48	152.77	23	9	6	21.95	33.94
Q7K3F6|Q7K3F6_DROME	+ -	44.24	1	1	1	1.56	1.23
B6IDY8|B6IDY8_DROME	+ -	57.64	1	1	1	1.82	1.97
sp|O76767|ERD2_DROME	+ -	96.89	4	3	3	16.67	17.92
Q9VSY8|Q9VSY8_DROME	+ +	60.98	2	2	2	9.52	10.11	47.84	1	1	1	4.76	5.62
E1JI22|E1JI22_DROME	+ +	77.99	3	3	3	9.38	17.35	31.95	1	1	1	3.12	3.65
Q9U598|Q9U598_DROME	+ -	70.96	2	2	2	6.67	5.41
A0A0B4LFC1|A0A0B4LFC1_DROME	+ -	147.17	11	9	9	7.69	10.2
A8Y589|A8Y589_DROME	+ -	36.6	1	1	1	5	5.62
sp|Q7JZB4|GMPPB_DROME	+ -	61.45	2	2	2	5.88	6.5
sp|Q6NNF2|PDE8_DROME	+ +	69.28	2	2	2	1.98	2.95	31.55	1	1	1	0.99	0.98
Q9VBC5|Q9VBC5_DROME	+ +	59.36	2	1	1	3.03	2.52	53.86	2	1	1	3.03	2.52
sp|Q8IQC1-2|TVP23_DROME	+ -	40.91	1	1	1	5.26	5.12
D2NUI9|D2NUI9_DROME	+ +	47.89	1	1	1	0.72	1.49	31.2	1	1	1	0.72	1.06
F6J6B9|F6J6B9_DROME	- +							155.7	45	8	8	36.36	49.71
Q8T046|Q8T046_DROME	+ +	136.07	14	9	8	37.5	46.98	106.29	4	4	4	16.67	18.14
Q0E9L8|Q0E9L8_DROME	+ -	49.39	1	1	1	0.48	0.54
M9PFS1|M9PFS1_DROME	+ +	110.03	5	5	5	3.14	3.95	106.56	3	3	3	1.89	2.9
Q8T8T9|Q8T8T9_DROME	+ +	44.33	1	1	1	5.26	4.41	32.97	1	1	1	5.26	4.41
sp|Q11002|CANA_DROME	+ +	72.44	2	2	2	2.27	3.86	66.94	2	2	2	2.27	4.11
O97102|O97102_DROME	+ +	36.55	1	1	1	8.33	8.89	49.01	1	1	1	8.33	11.11
sp|Q7K2B0|RRP8_DROME	+ -	31.61	1	1	1	1.79	3.63
X2JFR1|X2JFR1_DROME	+ +	69.16	2	2	2	2.22	4.57	28.1	1	1	1	1.11	2.86
Q8IGS7|Q8IGS7_DROME	+ +	94.56	4	3	3	6.12	6.45	42.1	1	1	1	2.04	1.65
Q8IH47|Q8IH47_DROME	+ +	89.74	2	2	2	18.18	44.16	69.98	2	2	2	18.18	44.16
X2JEA7|X2JEA7_DROME	- +							33.32	1	1	1	1.56	2.14
sp|P92177-4|1433E_DROME	+ +	130.74	6	6	5	17.65	27.34	130.37	10	7	6	20.59	30.86
Q86BR6|Q86BR6_DROME	+ -	82.15	2	2	2	2.47	7.45
A0A0C5K8A0|A0A0C5K8A0_DROME	+ -	33.69	1	1	1	0.7	1.13
Q6AWS2|Q6AWS2_DROME	+ +	156.09	14	11	11	9.91	14.24	109.89	6	6	6	5.41	7.35
A4V2B8|A4V2B8_DROME	+ -	118.71	6	5	5	11.11	19.94
B6UY94|B6UY94_DROME	+ +	39.89	1	1	1	1.37	1.91	42.92	1	1	1	1.37	1.91
sp|Q9V3D6|CPSF2_DROME	+ -	51.78	1	1	1	1.25	2.65
E2QD65|E2QD65_DROME	+ +	126.59	9	7	7	23.33	34.62	115.86	6	6	6	20	37.18
Q9VGH0|Q9VGH0_DROME	+ -	94.56	4	4	4	6.35	6.13
A1Z6Z9|A1Z6Z9_DROME	+ -	33.59	1	1	1	0.4	0.5
A0A0B4LFL2|A0A0B4LFL2_DROME	+ +	198.99	27	23	23	16.43	27.36	144.64	15	12	12	8.57	12.42
I1V500|I1V500_DROME	+ +	117.53	5	5	5	13.16	15.5	62.28	2	2	2	5.26	7.9
sp|Q59E36-4|RCOR_DROME	+ -	86.34	5	5	5	7.58	7.48
Q9VR42|Q9VR42_DROME	- +							42.18	1	1	1	1.39	1.99
A0A075BJJ6|A0A075BJJ6_DROME	+ +	158.49	12	11	1	9.91	13.15	76.85	2	2	2	1.8	2.02
Q59E33|Q59E33_DROME	+ -	72.14	3	2	2	1.83	2.81
Q9VC40|Q9VC40_DROME	+ +	46.86	1	1	1	2.7	5.6	35.61	1	1	1	2.7	2.36
Q9VGG9|Q9VGG9_DROME	+ +	105.41	5	5	5	2.76	4.05	45.7	1	1	1	0.55	0.81
Q4V4W5|Q4V4W5_DROME	+ -	135.61	10	6	6	7.59	13.47
C3KKC3|C3KKC3_DROME	+ +	96.75	4	4	4	2.31	2.71	78.16	3	3	3	1.73	2.1
M9PF96|M9PF96_DROME	+ +	170.48	14	13	13	18.06	20.59	114.58	7	6	6	8.33	11.7
Q8MQK8|Q8MQK8_DROME	+ +	105.41	5	5	5	4.13	5.96	45.7	1	1	1	0.83	1.19
Q9W2U7|Q9W2U7_DROME	+ +	273.27	44	38	38	23.31	26.94	236.14	39	30	30	18.4	17.11
A0A0B4K652|A0A0B4K652_DROME	+ -	73.12	2	2	2	12.5	17.05
B6UYB4|B6UYB4_DROME	- +							42.92	1	1	1	1.92	2.46
Q9VBU5|Q9VBU5_DROME	+ -	70.29	2	2	2	5.88	8.63
Q9VHH8|Q9VHH8_DROME	+ +	88.55	4	4	4	4.55	6.64	53.77	2	2	2	2.27	2.87
M9NGL3|M9NGL3_DROME	- +							37.82	1	1	1	0.28	0.43
sp|P05205|HP1_DROME	+ +	108.32	6	6	6	18.18	36.41	85.73	3	3	3	9.09	18.45
sp|Q9W0G1|PTP61_DROME	+ +	98.92	6	6	6	8.82	10.95	57.8	2	2	2	2.94	3.28
Q9VJK4|Q9VJK4_DROME	+ -	106.21	3	3	3	5.08	6.42
sp|P40945|ARF2_DROME	+ -	97.77	3	3	1	14.29	24.44
Q24584|Q24584_DROME	+ +	47.79	1	1	1	0.79	1.25	111.48	6	6	6	4.76	5.82
Q95RI7|Q95RI7_DROME	+ +	115.12	7	5	5	11.11	25.93	108.46	5	5	5	11.11	20.99
Q7K1C3|Q7K1C3_DROME	+ +	100.7	6	6	6	18.18	24.91	46.55	2	2	2	6.06	5.61
X2J9M9|X2J9M9_DROME	+ -	73.65	2	2	2	2.13	2.21
A0A0B4KGD1|A0A0B4KGD1_DROME	- +							149.13	12	9	9	5.73	3.95
A1Z9M2|A1Z9M2_DROME	- +							27.44	1	1	1	5.88	4.49
sp|P22464-2|ANXB9_DROME	+ +	146.11	13	12	12	30.77	46.6	105.94	7	6	6	15.38	19.14
sp|Q24583|VATF1_DROME	+ -	76.3	2	2	2	12.5	16.13
H1UUG1|H1UUG1_DROME	+ -	26.61	1	1	1	1.47	2.73
Q9W1H5|Q9W1H5_DROME	+ +	116.96	4	4	4	10.81	11.83	67.58	3	2	2	5.41	6.18
Q9V3E7|Q9V3E7_DROME	+ +	102.85	6	5	5	11.63	20.3	35.85	1	1	1	2.33	3.76
P91638|P91638_DROME	+ +	191.84	21	15	15	12.93	23.44	69.43	4	4	4	3.45	3.5
sp|Q6NNF2-2|PDE8_DROME	+ +	69.28	2	2	2	2.25	2.99	31.55	1	1	1	1.12	1
A0A0B4K849|A0A0B4K849_DROME	+ -	201.1	15	15	15	15.15	30.73
Q8IQH9|Q8IQH9_DROME	+ +	156.38	11	10	10	11.49	12.09	105.83	7	6	6	6.9	5.65
Q6AWD5|Q6AWD5_DROME	+ +	112.33	5	5	5	4.39	4.84	85.02	4	4	4	3.51	3.85
Q9VL71|Q9VL71_DROME	+ +	45.7	1	1	1	0.83	2.14	38.55	1	1	1	0.83	1.75
Q9VKV1|Q9VKV1_DROME	- +							44.4	2	2	2	1.75	1.94
Q6NNV8|Q6NNV8_DROME	+ +	72.68	3	3	3	5.77	6.67	31.37	1	1	1	1.92	1.78
M9PGJ9|M9PGJ9_DROME	+ +	58.35	1	1	1	0.69	1.02	33.19	1	1	1	0.69	0.68
Q9VNA1|Q9VNA1_DROME	+ +	70.55	3	3	3	2.01	2.76	37.41	1	1	1	0.67	1.26
Q8MMD2|Q8MMD2_DROME	+ -	39.21	1	1	1	0.85	1.46
A8DY80|A8DY80_DROME	+ +	114.26	6	6	6	2.69	3	84.98	3	3	3	1.35	1.16
A1Z6I7|A1Z6I7_DROME	+ +	69.6	3	3	3	1.92	2.19	38.27	1	1	1	0.64	0.55
Q7K121|Q7K121_DROME	- +							38.44	1	1	1	2.56	2.52
sp|M9NEY8-5|DMAD_DROME	- +							30.57	1	1	1	0.52	0.31
Q8IQD8|Q8IQD8_DROME	- +							38.98	1	1	1	2.86	3.61
E1JHM1|E1JHM1_DROME	- +							41.93	1	1	1	0.49	0.71
M9PAY2|M9PAY2_DROME	+ +	91.46	3	2	2	10.53	20.29	33.76	1	1	1	5.26	9.42
C4IY07|C4IY07_DROME	+ +	77.36	2	2	2	3.08	7.97	33.8	1	1	1	1.54	2.31
M9PFF0|M9PFF0_DROME	+ +	124.2	9	8	8	14.55	35.32	100.73	8	6	6	10.91	25.23
sp|Q8IN81-2|FRU_DROME	+ +	127.16	5	5	5	6.76	9.92	67.07	2	2	2	2.7	2.84
M9PDR8|M9PDR8_DROME	- +							41.93	1	1	1	0.49	0.71
A0A0B4LGY8|A0A0B4LGY8_DROME	+ +	95.55	3	3	3	2.91	3.62	41.67	1	1	1	0.97	1.14
I0B1N8|I0B1N8_DROME	+ +	155.12	10	8	8	14.29	21.5	151.7	22	9	9	16.07	25.42
B1Q010|B1Q010_DROME	- +							67.49	2	2	2	5.41	9.01
sp|Q9VKJ3|NU160_DROME	+ -	151.34	11	9	9	7.03	9.36
sp|O02194-2|PSN_DROME	+ +	81.41	3	3	3	8.57	8.73	36.55	1	1	1	2.86	1.71
M9PD30|M9PD30_DROME	- +							31.53	1	1	1	2.38	1.32
D9IQD0|D9IQD0_DROME	+ -	175.58	18	14	14	3.49	11.21
sp|P54362|AP3D_DROME	+ +	70.66	2	2	2	1.43	2.42	53.77	1	1	1	0.71	1.26
D1YSG7|D1YSG7_DROME	+ +	139.76	8	8	8	11.76	18.87	51.28	2	2	2	2.94	4.53
Q9VX80|Q9VX80_DROME	+ +	112.4	4	4	4	2.88	6.42	102.09	3	3	3	2.16	4.57
A0A075BIZ6|A0A075BIZ6_DROME	- +							76.85	2	2	2	1.85	2.03
sp|Q9NG98|TOP3A_DROME	+ +	111.21	5	5	5	3.36	4.8	83.75	2	2	2	1.34	2.24
Q8SYG3|Q8SYG3_DROME	+ +	61.01	1	1	1	4.55	10.71	29.01	1	1	1	4.55	4.17
M9PDD2|M9PDD2_DROME	- +							37.69	1	1	1	1.79	1.83
Q70HU3|Q70HU3_DROME	+ -	105.28	6	6	6	4.29	5.2
sp|Q9VG82|CP9F2_DROME	+ +	88.66	3	3	1	4.11	6.4	41.89	1	1	1	1.37	2.13
Q8N0B6|Q8N0B6_DROME	+ +	93.98	4	4	4	3.54	3.29	47.06	1	1	1	0.88	0.78
A8JR82|A8JR82_DROME	+ +	102.45	3	3	3	1.92	3.75	40.8	1	1	1	0.64	1.8
Q9VHE5|Q9VHE5_DROME	+ +	36.74	1	1	1	2.5	4.76	58.81	3	2	2	5	9.52
Q9VNF7|Q9VNF7_DROME	+ +	156.09	14	11	11	9.91	14.45	109.89	6	6	6	5.41	7.46
Q9VHJ4|Q9VHJ4_DROME	+ -	64.46	3	3	3	8.11	7.4
sp|Q9VXE0|RUXG_DROME	+ +	144.82	7	6	6	42.86	67.11	45.3	1	1	1	7.14	23.68
S5PU30|S5PU30_DROME	+ +	121.8	8	4	4	14.29	34.57	96.61	9	3	3	10.71	18.62
sp|Q9V6K1-2|TPP2_DROME	- +							30.72	1	1	1	0.64	1.03
Q9VW37|Q9VW37_DROME	+ +	139.22	6	6	6	5.04	9.61	43.63	1	1	1	0.84	0.81
sp|Q9VG82-2|CP9F2_DROME	+ +	88.66	3	3	1	4.76	7.59	41.89	1	1	1	1.59	2.53
Q9VZU5|Q9VZU5_DROME	+ +	43.4	1	1	1	1.56	2.09	29.02	1	1	1	1.56	2.09
sp|Q9XYZ5|DDB1_DROME	+ +	177.16	14	13	13	13.13	14.04	74.07	3	3	3	3.03	2.28
M9PCV1|M9PCV1_DROME	+ -	39.59	1	1	1	1.2	1.26
sp|Q9NDJ2-2|DOM_DROME	+ -	45.54	2	2	2	0.67	1.4
Q7JR80|Q7JR80_DROME	+ -	112.94	5	5	5	16.67	10.88
sp|Q7KTX8|MED13_DROME	+ -	121.8	6	5	5	2.54	3.25
Q8SZ28|Q8SZ28_DROME	+ +	91.13	3	3	3	13.04	10.84	47.6	1	1	1	4.35	3.85
C8VUZ9|C8VUZ9_DROME	+ -	67.51	3	3	3	12.5	6.97
Q8T9L1|Q8T9L1_DROME	+ -	56.73	1	1	1	3.45	13.71
sp|P29613|TPIS_DROME	+ +	148.81	9	8	8	29.63	34.41	72.19	4	3	3	11.11	14.57
B9UYA8|B9UYA8_DROME	- +							71.75	3	2	2	6.45	5.35
A8DYM3|A8DYM3_DROME	+ -	42.9	1	1	1	4	4.92
Q963E6|Q963E6_DROME	+ +	58.5	2	2	2	2.15	3	73.44	3	3	3	3.23	3.37
Q8MSI5|Q8MSI5_DROME	- +							114.97	7	7	7	6.67	7.25
Q9VBI2|Q9VBI2_DROME	+ -	102.96	3	3	3	9.09	17.79
A4V4F2|A4V4F2_DROME	+ -	30.57	1	1	1	1.79	2.12
B6UX44|B6UX44_DROME	+ -	66.97	2	2	2	2.82	5.21
A1ZAK3|A1ZAK3_DROME	+ +	133.54	7	6	6	5	9.75	130.92	5	5	5	4.17	8.7
C0MJN5|C0MJN5_DROME	+ -	54.94	1	1	1	2.17	4.32
A1Z6E6|A1Z6E6_DROME	+ +	92.02	4	4	4	6.78	7.88	41.33	1	1	1	1.69	2.02
sp|Q9VWW0|CREBB_DROME	- +							42.1	1	1	1	3.33	2.51
Q960Y8|Q960Y8_DROME	+ +	200.76	23	19	19	16.1	29.52	146.53	12	10	10	8.47	11.44
B4YWZ4|B4YWZ4_DROME	+ -	27.19	1	1	1	5.26	4.27
Q0E9L1|Q0E9L1_DROME	+ -	49.39	1	1	1	0.47	0.54
sp|P18091-2|ACTN_DROME	+ +	139.52	9	8	8	6.96	9.75	35.67	1	1	1	0.87	1.01
sp|Q9VCE6|MTA70_DROME	+ +	121.22	5	5	5	6.49	10.69	47.78	2	2	2	2.6	4.61
Q7KPK2|Q7KPK2_DROME	+ -	53.57	1	1	1	4.35	6.74
sp|P07487|G3P2_DROME	+ +	134.99	7	7	7	18.42	29.52	65.95	4	4	4	10.53	14.16
Q5U0Y6|Q5U0Y6_DROME	+ -	88.56	4	2	2	22.22	5.24
Q9VIT3|Q9VIT3_DROME	- +							39.22	1	1	1	2.17	2.62
E1JGR7|E1JGR7_DROME	+ +	98.29	3	3	3	5.17	5.93	93.11	5	4	4	6.9	7.42
H1ZYH3|H1ZYH3_DROME	- +							29.38	1	1	1	0.88	0.73
Q9VWD9|Q9VWD9_DROME	+ -	98.55	4	4	4	10.26	10.42
Q24156|Q24156_DROME	- +							26.9	1	1	1	0.77	0.77
D3DMY1|D3DMY1_DROME	+ -	48.98	1	1	1	4.55	6.78
sp|O77277|TORS_DROME	+ +	88.18	3	3	3	6.67	8.82	62.11	2	2	2	4.44	5.29
Q8T8S4|Q8T8S4_DROME	+ +	136.75	11	6	6	31.58	42.54	77	3	2	2	10.53	17.11
C0MM13|C0MM13_DROME	+ -	38.92	1	1	1	3.85	4.42
sp|P20478-2|GLNA2_DROME	- +							34.34	1	1	1	2.94	3.01
Q9VU19|Q9VU19_DROME	+ -	71.96	6	2	2	10	6.51
Q8SZM1|Q8SZM1_DROME	- +							90.41	4	4	4	7.69	8.27
sp|Q94524|DYLT_DROME	+ +	59.76	3	1	1	10	14.41	55.3	4	1	1	10	14.41
Q960C0|Q960C0_DROME	+ +	191.95	26	15	15	19.23	31.96	163.49	25	13	13	16.67	26.86
sp|Q9VIW7|RTCB_DROME	+ +	137.64	9	9	9	14.52	19.96	59.21	2	2	2	3.23	3.75
sp|Q9W278|MED16_DROME	+ -	50.06	1	1	1	1.59	1.71
sp|Q24192|RHOL_DROME	+ +	39.52	1	1	1	3.85	4.21	60.64	2	2	2	7.69	7.89
Q8IH79|Q8IH79_DROME	- +							43.3	1	1	1	1.45	1.58
sp|Q7JXF5|NUP62_DROME	+ +	162.11	12	11	11	40.74	36.55	104.8	6	6	6	22.22	14.47
X2JA59|X2JA59_DROME	- +							31.02	1	1	1	0.79	0.52
sp|Q6NN85-2|SSH_DROME	+ +	35.73	1	1	1	0.74	1.72	26.63	1	1	1	0.74	1.05
Q9W1G7|Q9W1G7_DROME	+ +	167.32	19	9	9	18.75	32.16	64.29	2	2	2	4.17	5.14
Q9VIX4|Q9VIX4_DROME	+ +	225.2	38	22	22	29.73	45.45	208.08	53	20	20	27.03	37.81
Q9NEF9|Q9NEF9_DROME	- +							37.82	1	1	1	0.48	0.69
D3DMK9|D3DMK9_DROME	+ -	38.82	1	1	1	2.94	5.16
sp|Q9W4X9|ZW10_DROME	+ +	84.13	4	4	4	5.41	6.93	34.74	1	1	1	1.35	1.11
A0A0B4K742|A0A0B4K742_DROME	+ -	30.95	1	1	1	0.41	1.08
B6UYA5|B6UYA5_DROME	- +							42.92	1	1	1	1.43	1.91
Q5ELU0|Q5ELU0_DROME	+ +	90.59	3	3	3	4.76	5.22	38	1	1	1	1.59	1.27
M9PBY3|M9PBY3_DROME	- +							63.62	3	3	3	2.78	4.16
sp|Q8MSS1|LVA_DROME	+ +	159.82	16	15	15	4.48	7.16	43.73	1	1	1	0.3	0.76
A0ANV7|A0ANV7_DROME	+ -	142	7	6	6	13.33	20.77
Q9VAG5|Q9VAG5_DROME	+ -	40.58	1	1	1	0.63	0.56
sp|Q8IN81-14|FRU_DROME	- +							67.07	2	2	2	2.25	2.43
sp|P40301|PSA2_DROME	+ -	69.2	2	2	2	8.7	10.26
sp|Q8MM24|IDGF1_DROME	+ -	30.24	1	1	1	2.27	2.28
Q9VVI0|Q9VVI0_DROME	+ +	116.33	5	5	5	7.69	11.03	34.15	1	1	1	1.54	2.17
Q71V44|Q71V44_DROME	+ -	81.58	2	2	2	1.01	1.35
sp|P08111|L2GL_DROME	+ +	134.41	6	6	6	5.5	5.6	30.59	1	1	1	0.92	0.69
A0A0B4KG58|A0A0B4KG58_DROME	+ +	144.58	7	7	7	3.98	6.63	140.96	9	8	8	4.55	6.44
Q9VTC1|Q9VTC1_DROME	+ +	99.58	3	3	3	3.03	4.93	30.98	1	1	1	1.01	1.52
A0A0B4KF23|A0A0B4KF23_DROME	- +							51.81	1	1	1	0.43	1.18
D2NUE8|D2NUE8_DROME	+ -	43.33	1	1	1	1.25	1.59
M9PBU2|M9PBU2_DROME	- +							83.56	5	3	2	13.04	15.1
Q6QU65|Q6QU65_DROME	- +							37.65	1	1	1	0.79	0.5
E5KZ94|E5KZ94_DROME	+ +	226.56	36	27	1	24.55	37.45	180.41	29	19	1	17.27	23.26
A0A075BJR6|A0A075BJR6_DROME	- +							26.9	1	1	1	0.81	0.81
M9PCC3|M9PCC3_DROME	+ -	41.93	1	1	1	4	5.22
Q9VUQ1|Q9VUQ1_DROME	+ -	89.29	3	2	2	5.88	10.08
D3DMG1|D3DMG1_DROME	- +							74.65	3	2	2	2.9	4.64
F2FB81|F2FB81_DROME	+ +	182.79	13	10	10	15.62	20.92	73.97	3	3	3	4.69	5.19
Q95TT5|Q95TT5_DROME	+ +	48.01	2	2	2	1.08	1.12	67.01	2	2	2	1.08	1.46
A0A0B4LIF3|A0A0B4LIF3_DROME	+ +	160.23	8	8	8	8	10.08	43.37	1	1	1	1	1.76
sp|Q9VPY0|INT14_DROME	+ +	126.11	7	5	5	7.81	10.9	72.01	2	2	2	3.12	4.77
A4V1U5|A4V1U5_DROME	+ +	44.98	1	1	1	2.78	2.85	43.87	1	1	1	2.78	2.85
O44435|O44435_DROME	+ -	47.72	1	1	1	1.67	6.31
sp|Q9I7K0-6|JUPIT_DROME	+ +	142.96	8	6	6	26.09	44.06	150.48	11	8	8	34.78	53.47
G4LU33|G4LU33_DROME	+ +	108.2	4	4	4	7.02	18.05	37.54	1	1	1	1.75	2.66
Q7KK96|Q7KK96_DROME	+ +	204.89	23	20	20	10.31	19.68	111.06	5	5	5	2.58	4.75
F6J223|F6J223_DROME	- +							54.05	2	1	1	3.03	5.81
A0A0B4LF03|A0A0B4LF03_DROME	+ -	73.56	2	2	2	1.37	2.35
Q8T0L3|Q8T0L3_DROME	+ +	223.47	26	24	24	20	25.44	129.77	13	9	9	7.5	8.23
A8ILF7|A8ILF7_DROME	+ -	89.38	3	3	3	1.59	4.48
Q7KLW9|Q7KLW9_DROME	+ +	156.64	13	11	11	22	29.9	51.13	2	2	2	4	3.96
A0A075BJF4|A0A075BJF4_DROME	+ -	46.84	1	1	1	2	1.71
Q9VAC4|Q9VAC4_DROME	+ +	106.83	9	4	4	26.67	28.85	71.46	3	3	3	20	26.28
B6IDL7|B6IDL7_DROME	+ -	60.3	2	2	2	2.47	2.9
sp|Q0KHU5|PCAT_DROME	+ -	85.89	3	2	2	3.39	5.82
sp|Q7YZA2|Y7065_DROME	+ -	48.63	1	1	1	0.6	0.73
Q95RR7|Q95RR7_DROME	- +							49.11	2	2	2	4.35	5.1
Q9GQ87|Q9GQ87_DROME	+ -	81.1	4	4	4	6.06	5.69
Q2MGL2|Q2MGL2_DROME	+ -	82.31	3	3	3	2.24	2.88
sp|Q9Y091-2|FL2D_DROME	- +							65.84	2	2	2	3.85	4.85
X2JA11|X2JA11_DROME	+ +	109.99	6	5	5	19.23	24.05	96.03	5	4	4	15.38	16.03
Q7K3J0|Q7K3J0_DROME	+ +	80.5	2	2	2	3.12	4.58	65.99	3	3	3	4.69	6.59
A0A0B4KFU5|A0A0B4KFU5_DROME	+ +	36.53	1	1	1	0.9	1.13	36.25	1	1	1	0.9	0.94
S5W2P0|S5W2P0_DROME	+ +	124.81	5	5	5	12.2	18.02	82.53	3	3	3	7.32	10.51
Q86NN5|Q86NN5_DROME	- +							77.99	5	4	4	7.84	13.15
M9PF40|M9PF40_DROME	+ -	43.62	1	1	1	4.55	6.99
A0A0B4KGM5|A0A0B4KGM5_DROME	+ -	66.81	3	3	3	2.8	2.33
A0A0B4K6P4|A0A0B4K6P4_DROME	+ -	64.62	4	3	3	5.56	3.88
sp|A8JUV0|SBNO_DROME	+ -	129.03	7	7	7	3.45	4.66
Q95TK5|Q95TK5_DROME	+ +	142.54	10	7	7	13.21	22.32	116.54	11	7	7	13.21	21.65
M9NEY3|M9NEY3_DROME	+ +	184.78	21	18	18	8.11	11.34	146.87	9	9	9	4.05	5.15
sp|Q9VEX5|INT13_DROME	+ -	179.41	15	11	11	14.67	24.09
M9MRM4|M9MRM4_DROME	+ +	122.36	10	8	8	12.7	15.88	76.46	3	3	2	4.76	6.08
sp|P18289|JRA_DROME	+ +	143.7	7	6	6	17.65	29.41	54.77	2	2	2	5.88	5.54
sp|P25867|UBCD1_DROME	+ -	51.7	1	1	1	5.26	7.48
Q9V405|Q9V405_DROME	+ +	106.95	5	5	5	9.43	10.9	42.24	2	2	1	3.77	3.87
Q86LC7|Q86LC7_DROME	+ -	38.28	1	1	1	1.89	1.92
sp|P25843|PROF_DROME	+ +	138.27	17	5	5	41.67	66.67	98.76	12	4	4	33.33	50
A1Z7J6|A1Z7J6_DROME	+ +	179.32	16	14	14	15.05	16.2	165.17	18	15	15	16.13	13.54
Q7YU85|Q7YU85_DROME	+ +	163.58	12	10	10	11.11	18.64	149.78	14	12	12	13.33	18.52
A1ZBB4|A1ZBB4_DROME	+ +	190.84	16	12	1	7.14	13.69	153.23	10	8	8	4.76	9.21
sp|Q9VXG1-3|HANG_DROME	+ -	73.25	2	2	2	1.05	1.21
H9BVD4|H9BVD4_DROME	- +							84.01	12	2	2	5.71	10.82
X2JJK8|X2JJK8_DROME	+ -	69.92	2	2	2	3.77	6.59
sp|Q86S05|LIG_DROME	+ +	220.54	28	16	16	21.33	19.71	165.31	14	8	8	10.67	10.4
Q9V4E0|Q9V4E0_DROME	+ -	38.96	1	1	1	1.92	2.56
Q9V9W3|Q9V9W3_DROME	+ +	118.02	6	6	6	8.96	19.85	104.31	6	6	6	8.96	19.47
M9PBP3|M9PBP3_DROME	+ +	36.24	1	1	1	1.28	1.5	41.71	1	1	1	1.28	1.5
B7YZR7|B7YZR7_DROME	+ -	107.03	5	4	4	14.29	17.24
E1JHR0|E1JHR0_DROME	+ +	75.87	3	2	2	4.55	4.46	73.1	3	3	3	6.82	5.65
Q9VH76|Q9VH76_DROME	+ +	100.77	3	3	3	10	16.98	37.27	1	1	1	3.33	6.13
D2NUJ7|D2NUJ7_DROME	+ +	77.05	2	2	2	10	22.95	42.57	1	1	1	5	7.38
sp|Q9VRG7|CNEP1_DROME	+ -	45.23	1	1	1	3.23	5.76
H0RNA4|H0RNA4_DROME	+ +	58.53	1	1	1	3.03	5.02	42.86	1	1	1	3.03	2.15
sp|Q9VVR4-3|BGBP2_DROME	+ -	61.68	2	1	1	2.17	3.7
Q9VCE2|Q9VCE2_DROME	- +							33.8	1	1	1	2.04	3.45
Q8SYJ2|Q8SYJ2_DROME	+ +	86.35	6	3	3	25	34.94	74.96	3	2	2	16.67	22.89
A1YK59|A1YK59_DROME	- +							88.59	6	5	5	4.85	5.09
L0MLL1|L0MLL1_DROME	+ -	66.68	2	2	2	1.59	1.47
Q9VBA6|Q9VBA6_DROME	- +							49.74	1	1	1	3.57	5.99
A0A0B4LHV8|A0A0B4LHV8_DROME	+ +	35.44	1	1	1	1.79	1.66	41.86	1	1	1	1.79	1.66
Q494I2|Q494I2_DROME	- +							33.32	1	1	1	1.59	2.2
sp|Q9VHV5|ARL8_DROME	+ -	77.52	2	2	2	9.09	13.44
A0A0B4KET5|A0A0B4KET5_DROME	+ +	144.58	7	7	7	3.8	6.09	140.96	9	8	8	4.35	5.91
I1V4X6|I1V4X6_DROME	+ -	89.38	3	3	3	2.1	4.53
B7YZJ1|B7YZJ1_DROME	+ +	144.58	7	7	7	3.7	6.13	140.96	9	8	8	4.23	5.95
A1Z7S0|A1Z7S0_DROME	+ +	74.52	2	2	2	0.75	1.25	50.61	1	1	1	0.37	0.54
A0A0C4FEI6|A0A0C4FEI6_DROME	+ -	82.02	2	2	2	9.52	15.62
Q95T98|Q95T98_DROME	+ +	75.13	3	2	2	5.26	10.45	43.99	1	1	1	2.63	6.5
Q8MSR4|Q8MSR4_DROME	+ +	115.41	6	5	5	10.64	15.6	64.9	2	2	2	4.26	5.05
O77434|O77434_DROME	+ -	39.45	1	1	1	3.57	4.74
X2JE34|X2JE34_DROME	+ +	112.67	5	4	4	9.3	15.46	120.59	8	6	6	13.95	20.19
Q9VVU2|Q9VVU2_DROME	+ +	106.55	6	5	5	13.16	32.21	40.2	1	1	1	2.63	5.37
Q9VTV6|Q9VTV6_DROME	- +							38.14	1	1	1	1.47	1.46
sp|Q9VZQ1-2|YTDC1_DROME	+ +	106.77	4	4	4	4.49	7.61	31.11	1	1	1	1.12	1.55
Q9VHK6|Q9VHK6_DROME	+ +	114.52	5	4	4	15.38	33.77	75.33	4	3	3	11.54	21.43
sp|Q9VWH4-2|IDH3A_DROME	+ +	188.66	36	13	13	31.71	45.2	176.6	43	14	14	34.15	47.46
M9MRG5|M9MRG5_DROME	+ -	81.23	3	3	3	2.56	1.62
A0A0B4KGY9|A0A0B4KGY9_DROME	+ +	77.74	2	2	2	4.65	4.59	69.2	2	2	2	4.65	4.59
Q9U9K4|Q9U9K4_DROME	+ -	86.96	3	3	3	3.8	5.38
A0A1B2AKC6|A0A1B2AKC6_DROME	- +							42.06	2	2	2	11.11	13.29
Q7JY99|Q7JY99_DROME	+ +	59.59	2	2	2	3.77	4.36	46.6	1	1	1	1.89	1.85
Q960M4|Q960M4_DROME	+ +	129.53	17	6	6	25	45.79	123.93	10	6	6	25	39.47
Q9V9V7|Q9V9V7_DROME	+ -	62.76	3	3	3	3.53	5.92
sp|O97477|INO1_DROME	+ +	210.76	48	16	16	30.19	35.93	145.34	20	9	9	16.98	20
sp|Q9VWA8|FRG1_DROME	+ -	41.47	1	1	1	1.89	6.87
Q9VFE7|Q9VFE7_DROME	+ +	56.05	2	2	2	2.08	2.14	43.46	1	1	1	1.04	1.13
A8JNN2|A8JNN2_DROME	+ -	29.98	1	1	1	0.62	1.47
sp|Q94920|VDAC_DROME	+ +	123.8	6	5	5	16.67	22.7	113.8	6	5	5	16.67	23.05
Q6NNE1|Q6NNE1_DROME	+ -	40.58	1	1	1	0.63	0.56
Q86BI3|Q86BI3_DROME	+ +	206.19	23	19	19	17.92	25.68	111.53	6	6	6	5.66	7.58
C0PVA6|C0PVA6_DROME	- +							27.19	1	1	1	0.83	1.57
sp|Q8I0G5-3|COPG_DROME	+ +	197.08	22	19	1	21.84	24.94	136.08	11	9	1	10.34	11.39
Q9NIW1|Q9NIW1_DROME	+ +	78.18	2	2	2	2.5	3.03	94.97	4	4	4	5	5.27
Q7KVD1|Q7KVD1_DROME	+ +	116.6	5	5	5	1.86	2.87	45.9	1	1	1	0.37	0.49
sp|P19889|RLA0_DROME	+ +	178.57	17	10	10	28.57	43.22	135.04	8	6	6	17.14	22.4
Q9UB20|Q9UB20_DROME	+ +	158.49	12	11	1	10	13.15	76.85	2	2	2	1.82	2.02
Q9VPX5|Q9VPX5_DROME	+ +	90.91	3	3	3	15	16.48	66.29	3	3	3	15	13.19
Q8T4G5|Q8T4G5_DROME	+ +	167.36	17	14	14	14.14	21.07	132.73	8	6	6	6.06	10.65
Q9GPG3|Q9GPG3_DROME	- +							127.47	9	7	7	7.37	9.58
M9ZVK8|M9ZVK8_DROME	+ +	80.07	3	3	3	3.95	7.18	40.49	1	1	1	1.32	3.08
D0UY70|D0UY70_DROME	+ -	40.22	1	1	1	0.45	0.78
M9PHL7|M9PHL7_DROME	+ -	30.57	1	1	1	1.75	2.01
A0A0B4K6K1|A0A0B4K6K1_DROME	- +							111.91	9	4	2	6.35	11.51
M9PDE6|M9PDE6_DROME	+ -	81.82	3	3	3	1.28	1.83
sp|Q9VH69|RS29_DROME	+ +	74.09	4	2	2	16.67	28.57	65.52	3	2	2	16.67	28.57
E8NH77|E8NH77_DROME	+ +	51.4	1	1	1	1.61	1.89	52.68	2	2	2	3.23	3
sp|Q9VUR3|AIMP2_DROME	+ +	42.85	1	1	1	2.5	2.69	38.51	1	1	1	2.5	2.69
M9MRF2|M9MRF2_DROME	+ -	78.59	2	2	2	8.33	29.35
Q9VY87|Q9VY87_DROME	+ +	161.78	25	7	7	21.88	23.82	165.34	48	7	7	21.88	23.82
A0A0B4K6D5|A0A0B4K6D5_DROME	+ +	38.57	1	1	1	0.16	0.44	41.97	1	1	1	0.16	0.44
Q32KD4|Q32KD4_DROME	+ +	64.82	2	2	2	1.96	2.34	28.86	1	1	1	0.98	1.73
Q4TWT4|Q4TWT4_DROME	+ -	76.9	4	3	3	2.75	3.69
sp|Q07152|IMDH_DROME	+ -	69.83	3	2	2	3.45	5.21
B6UYB6|B6UYB6_DROME	- +							42.92	1	1	1	1.37	1.91
E4NKL3|E4NKL3_DROME	+ -	44.35	1	1	1	2.86	3.19
E1JI46|E1JI46_DROME	+ +	199.56	23	23	23	8.13	13.77	125.97	5	5	5	1.77	3.48
sp|Q9VKV5|CD2B2_DROME	+ -	89.22	3	3	3	6.67	14.73
Q7KNS5|Q7KNS5_DROME	+ -	46.57	2	2	2	3.7	3.74
M9PJP0|M9PJP0_DROME	+ +	105.36	6	4	4	10.53	16.12	104.67	5	4	4	10.53	17.22
A0A075BIA6|A0A075BIA6_DROME	+ -	46.84	1	1	1	2.13	1.85
Q9VJX8|Q9VJX8_DROME	- +							41.51	1	1	1	2.27	3.23
B3LF81|B3LF81_DROME	- +							42.1	1	1	1	3.45	2.68
Q2Q0K8|Q2Q0K8_DROME	+ -	72.83	3	2	2	4.88	7.07
Q8IQ95|Q8IQ95_DROME	+ -	43.33	1	1	1	0.67	0.73
A0A0B4LFX8|A0A0B4LFX8_DROME	+ -	45.54	2	2	2	0.62	1.08
Q9VTZ0|Q9VTZ0_DROME	+ +	210.53	22	16	16	26.23	39.11	171.79	19	12	12	19.67	27.15
M9PBM4|M9PBM4_DROME	+ -	38.66	1	1	1	5.88	7.93
Q7KTW5|Q7KTW5_DROME	+ +	49.95	1	1	1	2.86	5.04	36.24	1	1	1	2.86	5.04
Q7K1D7|Q7K1D7_DROME	+ -	57.76	1	1	1	3.85	3.73
A4V4D2|A4V4D2_DROME	- +							30.03	2	1	1	0.87	0.8
sp|Q9TVQ5|SPT4H_DROME	+ -	114.51	4	4	4	22.22	61.21
Q9XYM1|Q9XYM1_DROME	- +							43.12	1	1	1	1.47	3.39
Q7YU37|Q7YU37_DROME	+ -	61.75	2	2	2	1.24	1.61
F6J1P3|F6J1P3_DROME	- +							33.43	1	1	1	2.44	9.61
C5I7F8|C5I7F8_DROME	+ -	80.71	4	4	4	6.9	9.03
sp|Q9I7M2|GTPBA_DROME	+ -	49.17	1	1	1	2.04	2.87
A0A0B4KEQ8|A0A0B4KEQ8_DROME	+ -	53.49	1	1	1	1.45	1.77
Q9VBL3|Q9VBL3_DROME	+ -	65.54	2	2	2	2.2	4.08
Q9VS47|Q9VS47_DROME	+ +	68.49	4	2	2	7.41	6.07	44.54	1	1	1	3.7	2.09
Q8SWU9|Q8SWU9_DROME	+ -	121.24	5	4	2	10.81	14.24
M9PB84|M9PB84_DROME	+ +	170.54	16	9	9	20.45	41.57	150.04	12	8	8	18.18	35.21
M9PFY2|M9PFY2_DROME	- +							30.96	1	1	1	1.82	1.68
A8JV18|A8JV18_DROME	+ +	145.5	6	6	6	3.97	4.3	72.02	2	2	2	1.32	1.24
Q8IMR3|Q8IMR3_DROME	+ +	59.36	2	1	1	3.12	2.54	53.86	2	1	1	3.12	2.54
sp|Q9VHY5|TAF7_DROME	+ -	30.49	1	1	1	1.47	2.3
Q7KRU0|Q7KRU0_DROME	+ -	97.12	4	4	4	9.52	12.44
C1C573|C1C573_DROME	+ +	48.55	1	1	1	1.01	1.75	41.32	1	1	1	1.01	0.92
Q9VB69|Q9VB69_DROME	+ +	28.23	1	1	1	1.64	1.46	68.14	2	2	2	3.28	3.4
Q9VZJ3|Q9VZJ3_DROME	+ -	78.45	2	2	2	3.12	5.36
M9NFK2|M9NFK2_DROME	+ -	26.43	1	1	1	1.79	1
A0A0B4KFC5|A0A0B4KFC5_DROME	+ +	220.54	28	16	16	18.18	19.12	165.31	14	8	8	9.09	10.09
Q2EJB6|Q2EJB6_DROME	+ +	79.76	3	2	2	6.25	5.35	71.75	3	2	2	6.25	5.35
Q8IGR6|Q8IGR6_DROME	+ +	142.32	9	8	8	15.38	18.88	105.96	5	5	5	9.62	10.34
A0A0B4LG36|A0A0B4LG36_DROME	+ +	55.46	1	1	1	3.85	12.61	51.1	2	1	1	3.85	12.61
sp|Q7KRY7-8|LAP4_DROME	+ -	70.93	2	2	2	1.43	1.52
Q6NPA6|Q6NPA6_DROME	+ +	58.5	2	2	2	2.15	3	73.44	3	3	3	3.23	3.36
D5SHR8|D5SHR8_DROME	+ -	80.39	5	4	4	4.71	6.23
C6SUZ8|C6SUZ8_DROME	+ +	60.72	2	1	1	4.35	4.66	52.56	2	1	1	4.35	4.66
B7VEK2|B7VEK2_DROME	+ +	111.34	5	5	5	5.75	7.38	41.94	1	1	1	1.15	1.58
sp|Q7YU24-2|MARF_DROME	+ -	170.63	17	14	14	14.74	20.76
D0IQ82|D0IQ82_DROME	+ +	88.3	4	4	4	3.45	4.2	58.48	2	2	2	1.72	1.67
sp|P50882|RL9_DROME	+ +	134.8	11	7	7	21.88	39.47	59.82	2	2	2	6.25	13.16
A0A0B4LHL7|A0A0B4LHL7_DROME	+ +	161.45	11	7	7	30.43	45.51	107.06	8	5	5	21.74	30.34
Q7K204|Q7K204_DROME	+ +	139.67	7	7	7	8.05	16.01	44.16	1	1	1	1.15	2.34
A0A0B4KEY6|A0A0B4KEY6_DROME	+ +	144.58	7	7	7	4.07	7.09	140.96	9	8	8	4.65	6.88
M9PE73|M9PE73_DROME	+ +	155.53	14	14	14	2.43	3.59	94.45	7	6	6	1.04	1.21
M9PDV3|M9PDV3_DROME	- +							41.83	1	1	1	0.6	1
H1UUP7|H1UUP7_DROME	+ +	39.62	1	1	1	1.82	2.59	48.22	1	1	1	1.82	2.59
M9PCG7|M9PCG7_DROME	- +							100.54	4	4	4	1.54	1.62
E2QD64|E2QD64_DROME	+ +	144.12	10	8	8	9.52	17	114.45	4	4	4	4.76	8.58
A0A0B4KHZ0|A0A0B4KHZ0_DROME	+ +	176.21	18	16	16	8.89	11.75	108.29	4	4	4	2.22	2.7
Q9VC03|Q9VC03_DROME	+ -	45.85	1	1	1	2.13	2.57
Q5U1E0|Q5U1E0_DROME	+ -	73.6	3	3	3	4.69	5.88
Q8MQW2|Q8MQW2_DROME	- +							90.63	4	4	4	1.71	2.53
F0JAP0|F0JAP0_DROME	+ -	47.57	1	1	1	1.23	1.99
E1JJ68|E1JJ68_DROME	+ +	192.1	25	17	14	21.25	34.43	111.91	9	4	2	5	9.57
sp|Q9V5M3-5|LOLA6_DROME	- +							74.65	3	2	2	3.57	4.85
sp|Q8IN81-10|FRU_DROME	- +							67.07	2	2	2	2.94	3.17
A0A3Q7YR34|A0A3Q7YR34_DROME	+ +	95.75	4	3	3	16.67	29.57	57.55	1	1	1	5.56	10.43
sp|P49283-1|MVL_DROME	- +							42.3	1	1	1	2.94	2.06
Q9XZ11|Q9XZ11_DROME	+ +	92.84	4	4	4	3.6	5.37	37.27	1	1	1	0.9	1.44
D1YSG8|D1YSG8_DROME	+ +	139.76	8	8	8	11.76	18.83	51.28	2	2	2	2.94	4.52
X2JJ95|X2JJ95_DROME	+ +	58.83	2	2	2	1.43	1.21	42.71	1	1	1	0.71	0.73
sp|Q9V3A4|CSUP_DROME	+ +	79.76	3	2	2	6.45	5.35	71.75	3	2	2	6.45	5.35
sp|Q9U969|SWS_DROME	+ +	32.54	1	1	1	0.62	0.63	27	1	1	1	0.62	0.49
Q7JYN2|Q7JYN2_DROME	+ +	70.01	3	2	2	5.71	7.81	65.76	2	2	2	5.71	7.81
A0A0B4KI32|A0A0B4KI32_DROME	+ -	163.58	12	10	10	11.63	19.34
sp|Q9VMW9|GMDS_DROME	- +							37.73	1	1	1	1.96	2.03
sp|Q8MSV2-6|SHEP_DROME	+ +	121.39	9	7	7	21.21	22.55	82.72	6	3	3	9.09	7.16
E1JGR9|E1JGR9_DROME	+ +	98.29	3	3	3	5.17	6.69	93.11	5	4	4	6.9	8.36
A0A1B2AIX7|A0A1B2AIX7_DROME	+ +	59.76	3	1	1	10	14.41	55.3	4	1	1	10	14.41
H0RNH3|H0RNH3_DROME	+ -	58.19	1	1	1	3.57	6.16
Q6NNF4|Q6NNF4_DROME	+ -	89.39	4	4	4	6.45	14.2
A9YGP9|A9YGP9_DROME	+ -	27.19	1	1	1	5	4.1
sp|P54397|FKB39_DROME	+ -	61.22	3	3	3	6	9.24
Q9VVT8|Q9VVT8_DROME	+ +	117.4	6	5	5	7.25	9.94	68.65	3	3	3	4.35	4.12
Q9VW58|Q9VW58_DROME	+ +	51.26	1	1	1	3.57	4.83	89.45	4	3	3	10.71	15.24
sp|Q9W0M1|CE290_DROME	- +							28.42	1	1	1	0.34	0.4
sp|P50535|MSL1_DROME	+ -	89.38	3	3	3	2.1	4.52
X2JFP6|X2JFP6_DROME	+ +	71.57	3	3	3	2.63	4.54	33.32	1	1	1	0.88	1.1
Q2EJQ6|Q2EJQ6_DROME	+ +	79.76	3	2	2	6.45	5.35	71.75	3	2	2	6.45	5.35
Q7KAK2|Q7KAK2_DROME	- +							104.89	6	4	4	9.76	10.53
H6QXJ0|H6QXJ0_DROME	+ -	104.91	4	4	4	5	9.09
C7C410|C7C410_DROME	+ -	40.22	1	1	1	0.43	0.75
A0A126GUM8|A0A126GUM8_DROME	+ +	220.54	28	16	16	21.33	21.49	165.31	14	8	8	10.67	11.34
Q9VT60|Q9VT60_DROME	+ -	41.92	1	1	1	1.18	2.74
A4V2S3|A4V2S3_DROME	+ +	141.66	9	7	7	16.67	21.76	67.03	3	3	3	7.14	9.33
A0A0B4LFZ4|A0A0B4LFZ4_DROME	- +							224.69	64	24	24	22.64	36.48
F7VJV6|F7VJV6_DROME	+ +	84.99	3	3	3	4.23	5.87	85.28	3	3	3	4.23	5.26
M9NDI6|M9NDI6_DROME	+ +	126.13	8	7	7	11.11	13.38	122.43	7	7	7	11.11	10.46
Q9VTQ9|Q9VTQ9_DROME	- +							35.71	1	1	1	1.69	2.26
X2JDD7|X2JDD7_DROME	+ +	115.73	7	7	7	2.62	3.56	89.53	4	4	4	1.5	1.78
sp|P48601|PRS4_DROME	+ +	113.53	5	5	5	7.14	13.67	72.65	4	4	3	5.71	7.29
X2JF73|X2JF73_DROME	+ -	46.14	1	1	1	0.24	0.27
Q86NS0|Q86NS0_DROME	+ +	158.17	11	10	10	13.16	13.85	95.84	5	5	5	6.58	5.28
A1Z7T3|A1Z7T3_DROME	+ -	73.56	2	2	2	1.25	2.11
K4M4D5|K4M4D5_DROME	+ +	112.85	4	4	4	10	7.93	81.36	2	2	2	5	3.97
sp|P91926|AP2A_DROME	+ +	109.51	8	8	8	7.77	9.04	90.04	4	4	4	3.88	4.26
Q9VQK5|Q9VQK5_DROME	+ +	147.19	9	9	9	6.47	12.41	48.69	2	2	2	1.44	2.11
Q8SWV3|Q8SWV3_DROME	- +							38	1	1	1	2.78	1.55
D0IQJ2|D0IQJ2_DROME	+ -	40.76	1	1	1	2.38	2.71
O44114|O44114_DROME	+ +	73.45	3	3	3	6.38	10.81	41.21	1	1	1	2.13	3
Q0E9I2|Q0E9I2_DROME	+ -	49.39	1	1	1	0.48	0.54
sp|Q9V463|NU154_DROME	+ +	125.2	7	7	7	5.74	6.15	101.54	4	4	4	3.28	3.22
Q9V3Z4|Q9V3Z4_DROME	+ +	59.57	4	3	3	3.95	6.57	60.76	2	2	2	2.63	3.39
sp|P08985|H2AV_DROME	+ -	80.19	6	3	3	11.54	20.57
A0A1B2AJQ1|A0A1B2AJQ1_DROME	+ -	79.67	2	2	2	20	41.82
A0A0B4JDF1|A0A0B4JDF1_DROME	+ +	150.31	10	10	10	14.71	14.97	41.79	1	1	1	1.47	0.96
sp|Q867Z4-2|LOLA4_DROME	+ +	157.45	10	9	1	16.36	19.65	74.65	3	2	2	3.64	4.96
Q95S48|Q95S48_DROME	+ +	97.58	5	5	5	14.29	23.72	82.5	3	3	3	8.57	9.61
X2JL40|X2JL40_DROME	+ +	71.57	3	3	3	2.61	4.48	33.32	1	1	1	0.87	1.09
Q9VAC9|Q9VAC9_DROME	+ -	93.07	4	3	3	6.38	13.28
Q8MRM4|Q8MRM4_DROME	+ -	75.87	3	2	2	8	6.71
O76912|O76912_DROME	+ +	56.2	1	1	1	1.28	2.04	53.17	2	1	1	1.28	2.04
sp|Q27237|TID_DROME	+ +	131.09	5	5	1	6.58	13.65	138.23	7	6	6	7.89	17.88
M9PEP8|M9PEP8_DROME	+ +	141.89	10	9	9	1.34	1.93	103.93	5	5	5	0.75	0.99
B1PFS2|B1PFS2_DROME	+ -	49.42	2	2	2	12.5	15.31
B5RJ63|B5RJ63_DROME	+ -	82.59	2	2	2	11.11	18.52
Q8SZH1|Q8SZH1_DROME	+ -	103.7	3	3	3	6.25	14.42
sp|Q9VL78|FKB59_DROME	+ +	69.85	3	3	3	4.84	7.29	76.7	2	2	2	3.23	5.47
M9PGW8|M9PGW8_DROME	- +							38.28	1	1	1	0.9	1.78
Q95U32|Q95U32_DROME	- +							36.68	1	1	1	2.08	2.23
A0A1B1LJA1|A0A1B1LJA1_DROME	+ -	199.43	19	14	1	42.42	54.73
Q8SXP8|Q8SXP8_DROME	+ +	116.07	5	5	5	10.87	10.17	111.94	4	4	4	8.7	7.72
Q9VMI3|Q9VMI3_DROME	+ -	81.23	4	4	4	7.69	12.24
Q2EJF2|Q2EJF2_DROME	+ +	79.76	3	2	2	6.45	5.35	71.75	3	2	2	6.45	5.35
Q6NP69|Q6NP69_DROME	+ -	126.82	7	7	7	5.51	6.7
F2YPN7|F2YPN7_DROME	- +							26.83	1	1	1	3.23	1.81
Q2EJP5|Q2EJP5_DROME	+ +	79.76	3	2	2	6.45	5.35	71.75	3	2	2	6.45	5.35
sp|P51123-3|TAF1_DROME	+ -	80.52	3	3	3	1.07	2.53
A0A0B4K638|A0A0B4K638_DROME	+ -	76.38	2	2	2	1.26	1.87
sp|P49630|RL36_DROME	+ +	89.21	4	3	3	8.82	26.96	66.25	4	2	2	5.88	16.52
Q9VCE3|Q9VCE3_DROME	+ +	105.07	4	4	4	11.11	13.36	82.44	2	2	2	5.56	6.68
Q9VKZ8|Q9VKZ8_DROME	+ -	126.76	7	5	5	8.2	14.32
D0UY77|D0UY77_DROME	+ -	40.22	1	1	1	0.45	0.78
B5RJ22|B5RJ22_DROME	+ -	32.62	1	1	1	2.78	2.94
X2JLF7|X2JLF7_DROME	+ +	51.4	1	1	1	1.61	1.87	52.68	2	2	2	3.23	2.95
sp|Q8T390|SH3G3_DROME	+ -	96.56	4	4	4	8.89	10.57
Q7K3W2|Q7K3W2_DROME	+ +	162.42	9	9	9	16.98	24.64	83.63	4	4	4	7.55	11.15
Q7KSN0|Q7KSN0_DROME	+ -	90.33	3	3	3	2.29	4.9
Q9VE94|Q9VE94_DROME	+ -	57.84	2	2	2	3.33	5.73
Q0KIE7|Q0KIE7_DROME	+ +	169.14	16	12	12	8	10.33	36.74	1	1	1	0.67	0.52
sp|Q8T3X9|ISCA1_DROME	+ +	99.56	5	3	3	15.79	30	79.56	3	3	3	15.79	30
X2JCY2|X2JCY2_DROME	+ -	49.25	2	2	2	2.86	3.35
Q4QQC1|Q4QQC1_DROME	+ -	53.36	2	2	2	2	3.1
sp|Q9VHN6|RM19_DROME	+ -	54.78	1	1	1	1.89	4.25
Q9VBW0|Q9VBW0_DROME	+ -	47.03	1	1	1	4	6.78
Q8MRT5|Q8MRT5_DROME	+ +	104.02	5	5	5	6.02	9.6	37.66	1	1	1	1.2	1.99
Q9W327|Q9W327_DROME	+ -	61.9	2	2	2	2.44	4.12
Q6IJ73|Q6IJ73_DROME	+ -	28.08	1	1	1	4	3.1
Q7KIF8|Q7KIF8_DROME	+ -	74.69	3	3	3	3.23	3.34
sp|Q9VRJ2|FITM_DROME	+ -	33.17	1	1	1	2.22	2.84
Q8IGG7|Q8IGG7_DROME	+ +	187.47	30	14	14	50	56.88	171.99	43	12	12	42.86	46.84
Q0E9I9|Q0E9I9_DROME	+ -	49.39	1	1	1	0.48	0.54
sp|P31007-5|DLG1_DROME	+ +	77.86	2	2	2	2.06	2.46	40.2	1	1	1	1.03	1.23
Q8SXF3|Q8SXF3_DROME	+ -	53.36	2	2	2	4.35	4.98
A8JV07|A8JV07_DROME	- +							52.73	1	1	1	0.48	1.59
F2FBA2|F2FBA2_DROME	- +							32.61	1	1	1	4.17	3.1
Q9VN31|Q9VN31_DROME	+ -	104.28	5	5	4	4.35	6.7
B5RJ18|B5RJ18_DROME	+ +	135.94	8	7	7	16.28	21.54	56.97	2	2	2	4.65	6.15
M9PCU4|M9PCU4_DROME	+ +	86.58	3	3	3	5	6.95	44.85	2	2	2	3.33	3.27
M9PCC4|M9PCC4_DROME	+ +	156.38	11	10	10	11.76	12.56	105.83	7	6	6	7.06	5.87
Q86NS7|Q86NS7_DROME	+ +	103.64	6	5	5	15.15	21.01	99.9	8	4	4	12.12	16.81
Q9VQK7|Q9VQK7_DROME	+ +	181.08	16	14	14	11.67	22.03	37.61	1	1	1	0.83	1.07
sp|Q9VMC8|PHF5A_DROME	+ +	85.04	3	3	3	16.67	27.93	98.57	3	3	3	16.67	25.23
A1Z8W8|A1Z8W8_DROME	+ +	39.29	1	1	1	0.59	0.76	40.79	1	1	1	0.59	0.5
Q6NQW5|Q6NQW5_DROME	+ -	101.91	5	4	4	10.53	13.73
A0A0B4LF26|A0A0B4LF26_DROME	+ +	167.47	11	8	8	24.24	41.95	72.72	3	2	2	6.06	10.59
X2JEK6|X2JEK6_DROME	+ -	45.23	1	1	1	4.35	7.69
sp|P27091|60A_DROME	- +							48.47	1	1	1	2.04	2.86
A9YHD3|A9YHD3_DROME	+ -	32.64	1	1	1	3.57	3.36
Q8SXT9|Q8SXT9_DROME	+ +	201.09	19	17	17	12.41	24.24	100.29	6	5	5	3.65	7.33
sp|Q9VFC8-2|GYS_DROME	+ +	103.25	4	4	4	5.06	6.53	51.23	1	1	1	1.27	1.74
sp|P42124|EZ_DROME	+ -	52.74	1	1	1	0.97	1.45
A8E700|A8E700_DROME	- +							89.39	4	3	3	8.11	19.23
Q4V3G6|Q4V3G6_DROME	- +							48.54	1	1	1	6.25	8.45
Q2EJR0|Q2EJR0_DROME	+ +	79.76	3	2	2	6.25	5.35	71.75	3	2	2	6.25	5.35
sp|Q9XY35|QCR9_DROME	+ -	79.67	2	2	2	20	41.82
Q9VSL9|Q9VSL9_DROME	+ -	72.55	2	2	2	4.08	4.76
Q95RE0|Q95RE0_DROME	+ -	50.03	1	1	1	1.45	3.09
Q0E8R8|Q0E8R8_DROME	- +							31.53	1	1	1	3.03	1.63
M9PES8|M9PES8_DROME	+ -	108.48	4	4	4	9.76	12.37
Q7KLX3|Q7KLX3_DROME	+ +	86.7	6	3	3	16.67	18.67	43.73	1	1	1	5.56	6.02
A0A075BLV4|A0A075BLV4_DROME	+ -	46.84	1	1	1	2	1.71
sp|Q9VZL6|LTOR4_DROME	+ -	38.66	1	1	1	8.33	10.83
Q8IRZ3|Q8IRZ3_DROME	+ -	51.4	1	1	1	2.22	2.25
M9PF16|M9PF16_DROME	+ -	101.48	4	4	3	1.22	2.08
M9PBW0|M9PBW0_DROME	- +							45.76	1	1	1	4	5.52
sp|P45888-2|ARP2_DROME	- +							38.27	1	1	1	2	2.28
A0A0B4LGQ1|A0A0B4LGQ1_DROME	+ +	148.03	44	7	7	26.92	31.34	138.39	13	7	7	26.92	31.34
A0A0B4LH21|A0A0B4LH21_DROME	+ -	76.38	2	2	2	1.36	1.98
Q9VMC3|Q9VMC3_DROME	- +							43.78	1	1	1	1.69	3.29
sp|Q9VBZ5|YTHDF_DROME	+ +	110.99	4	4	4	4.17	6	127.57	7	6	6	6.25	8.43
Q9W4Q4|Q9W4Q4_DROME	+ +	167.35	11	8	8	7.21	9.24	122.54	4	4	4	3.6	6.08
sp|Q8MSV2|SHEP_DROME	- +							82.72	6	3	3	7.32	4.58
sp|Q24560|TBB1_DROME	+ +	208.48	39	17	11	44.74	54.14	172.12	38	12	5	31.58	32.89
Q7K1V0|Q7K1V0_DROME	+ -	30.38	1	1	1	0.83	0.71
Q9VSF0|Q9VSF0_DROME	+ +	73.07	2	2	2	5.26	6.63	54.19	1	1	1	2.63	3.18
Q9VYT1|Q9VYT1_DROME	+ -	27.19	1	1	1	3.12	2.87
sp|P49866-3|HNF4_DROME	+ +	136.17	8	8	8	9.88	15.16	48.1	1	1	1	1.23	1.5
sp|Q9V9E3|PREP_DROME	+ +	214.77	30	22	22	19.3	23.02	153.6	21	13	13	11.4	13.83
Q9VQZ5|Q9VQZ5_DROME	+ +	74.06	1	1	1	3.33	19.49	68.13	2	1	1	3.33	19.49
Q9VEG8|Q9VEG8_DROME	+ +	114.76	5	5	5	15.62	29.2	35.08	1	1	1	3.12	3.6
A1YK80|A1YK80_DROME	+ +	172.55	20	18	18	14.88	15.75	104.51	6	6	6	4.96	5.25
sp|P40320-2|METK_DROME	+ +	91.46	3	2	2	8.7	14	33.76	1	1	1	4.35	6.5
sp|O96433|CCNT_DROME	+ -	86.52	4	4	4	3.15	4.47
A0A0B4K7L1|A0A0B4K7L1_DROME	+ +	105.39	3	3	3	2.48	4.21	47.14	1	1	1	0.83	0.84
M9PJI4|M9PJI4_DROME	+ +	77.86	2	2	2	2.02	2.55	40.2	1	1	1	1.01	1.27
sp|Q9V4P1|ANLN_DROME	+ +	186.4	25	18	18	12.86	18.32	153.88	13	12	12	8.57	9.77
sp|P41042|RS4_DROME	+ +	163.1	16	11	11	22.45	47.89	120.09	11	7	7	14.29	30.65
H0RND2|H0RND2_DROME	+ -	40.91	1	1	1	5.26	5.12
E4NKK2|E4NKK2_DROME	+ -	48.98	1	1	1	4.55	6.49
sp|Q24117|DYL1_DROME	+ +	113.33	10	3	3	23.08	44.94	84.24	5	2	2	15.38	32.58
sp|Q7KN62-3|TERA_DROME	- +							224.69	64	24	24	22.64	36.44
M9NFR5|M9NFR5_DROME	+ +	91.23	5	4	4	8.89	12.35	52.7	1	1	1	2.22	4.71
Q2Q3V7|Q2Q3V7_DROME	+ +	149.08	16	13	13	6.47	8.28	87.77	5	5	5	2.49	2.57
Q8INP0|Q8INP0_DROME	+ +	94.56	4	3	3	6.67	6.69	42.1	1	1	1	2.22	1.72
E6EK18|E6EK18_DROME	- +							137.34	9	9	9	7.26	9.26
M9NEF2|M9NEF2_DROME	+ +	171.99	12	11	11	11.22	12.8	109.83	6	6	6	6.12	6.52
B9EQP8|B9EQP8_DROME	+ -	86.52	4	4	4	3.15	4.47
Q9VAJ1|Q9VAJ1_DROME	+ -	46.75	2	2	2	1.29	1.38
Q9V9V0|Q9V9V0_DROME	+ -	64.35	2	2	2	5	6.84
Q8SYU1|Q8SYU1_DROME	+ -	38.55	1	1	1	5.88	13.76
Q53XD3|Q53XD3_DROME	+ -	141.38	10	10	10	18.52	25.27
Q9VUE5|Q9VUE5_DROME	- +							26.9	1	1	1	0.78	0.77
sp|Q8IMZ9-2|WFS1_DROME	- +							27.62	1	1	1	1.09	1.06
M9PJS2|M9PJS2_DROME	- +							36.53	1	1	1	10	3.86
C6SV02|C6SV02_DROME	+ -	55.33	2	2	2	4.44	11.54
A1Z9E0|A1Z9E0_DROME	+ +	128.25	6	4	4	14.29	9.35	91.51	6	2	2	7.14	7.19
Q9VUL8|Q9VUL8_DROME	+ -	63.46	3	2	2	4.44	5.19
C6TP86|C6TP86_DROME	+ +	116.6	5	5	5	2.11	3.27	45.9	1	1	1	0.42	0.55
M9PCQ3|M9PCQ3_DROME	+ +	117.61	7	6	6	4.48	7.29	121.32	5	5	5	3.73	5.13
B3DML8|B3DML8_DROME	- +							27.74	1	1	1	4	3.5
Q9VLI0|Q9VLI0_DROME	+ -	38.46	1	1	1	1	0.92
Q8MRF8|Q8MRF8_DROME	- +							37.77	1	1	1	0.64	0.85
B7Z143|B7Z143_DROME	+ -	79.7	3	3	3	6.98	5.24
A1Z7H3|A1Z7H3_DROME	+ +	217.01	40	27	27	28.12	45.4	170.68	31	19	19	19.79	29.28
D5AEK7|D5AEK7_DROME	+ +	130.63	6	6	6	12.77	16.37	114.61	9	6	6	12.77	14.36
M9PBL3|M9PBL3_DROME	+ +	220.26	30	22	20	21.15	36.26	185.66	24	15	14	14.42	22.73
Q9VNZ3|Q9VNZ3_DROME	+ +	105.98	4	3	3	16.67	26.85	74.52	2	2	2	11.11	14.09
A1ZBH8|A1ZBH8_DROME	+ +	95.55	3	3	3	3	3.7	41.67	1	1	1	1	1.16
Q9W3W1|Q9W3W1_DROME	+ +	218.88	38	27	27	21.26	29.8	174.25	24	18	18	14.17	17.13
Q9W1G6|Q9W1G6_DROME	- +							173.14	12	12	12	12.12	11.51
Q95TG7|Q95TG7_DROME	- +							36.15	1	1	1	1.27	1.38
sp|Q9TVM2|XPO1_DROME	+ +	119.41	6	6	6	5.71	6.02	43.3	1	1	1	0.95	1.03
Q7YU84|Q7YU84_DROME	+ -	33.02	1	1	1	2.17	1.57
H1UUB1|H1UUB1_DROME	+ +	85.53	2	2	2	13.33	20.16	79.88	4	2	2	13.33	18.6
O97118|O97118_DROME	+ +	134.22	9	7	7	11.29	26.02	75.05	7	4	4	6.45	13.75
Q9GQ88|Q9GQ88_DROME	+ +	115.41	6	5	5	10.42	15.6	64.9	2	2	2	4.17	5.05
A0A0B4K6N7|A0A0B4K6N7_DROME	+ +	73.03	2	2	2	0.86	0.94	33.29	1	1	1	0.43	0.45
Q8MLS7|Q8MLS7_DROME	+ +	108.59	8	5	5	12.5	17.41	109.96	5	5	5	12.5	17.72
Q9W374|Q9W374_DROME	+ -	76.9	4	3	3	2.75	3.69
sp|Q9VN93-2|CPR1_DROME	+ +	106.35	4	4	4	6.25	8	76.41	3	2	2	3.12	4.63
D0IQ89|D0IQ89_DROME	+ -	96.35	5	4	4	10	18.3
sp|Q9VJE5|CL190_DROME	+ +	198.01	23	21	21	9.68	15.38	151.43	13	12	12	5.53	7.81
A0A0B4K7Y7|A0A0B4K7Y7_DROME	+ +	162.61	12	12	12	6.35	8.79	101.67	5	4	4	2.12	3.23
C7LA80|C7LA80_DROME	+ +	105.39	3	3	3	3.33	5.08	47.14	1	1	1	1.11	1.02
Q7JQK6|Q7JQK6_DROME	+ +	233.38	40	20	20	25	39.09	167.4	29	11	11	13.75	24.36
M9PCJ7|M9PCJ7_DROME	+ -	45.5	1	1	1	0.96	1.07
sp|Q9V3L6|NCBP2_DROME	+ -	82.55	3	3	3	12.5	17.53
H9XVL5|H9XVL5_DROME	+ -	109.7	4	4	4	2.01	2.68
A0A0B4K6M4|A0A0B4K6M4_DROME	+ -	70.93	2	2	2	0.81	1.03
A1YK82|A1YK82_DROME	+ +	172.55	20	18	18	14.88	15.75	104.51	6	6	6	4.96	5.25
X2JD61|X2JD61_DROME	+ +	58.83	2	2	2	1.39	1.16	42.71	1	1	1	0.69	0.7
X2JDA5|X2JDA5_DROME	- +							34.34	1	1	1	2.17	2.14
Q9VY44|Q9VY44_DROME	+ +	158.6	14	13	13	15.85	18.03	104.87	6	6	6	7.32	8.01
C0H6Z8|C0H6Z8_DROME	+ +	150.05	13	8	8	28.57	38.89	93.85	4	4	4	14.29	17.22
A8B8G2|A8B8G2_DROME	+ -	89.38	3	3	3	2.08	4.52
H5V8B8|H5V8B8_DROME	+ +	126.13	8	7	7	11.11	13.38	122.43	7	7	7	11.11	10.46
Q8IP45|Q8IP45_DROME	+ +	114.51	6	5	5	3.82	6.53	88.43	4	4	4	3.05	4.5
C0P8M5|C0P8M5_DROME	+ +	143.36	8	7	7	7.61	14.42	87.37	3	3	3	3.26	6.74
Q4V5X9|Q4V5X9_DROME	+ +	118.16	8	5	5	12.82	23.13	81.74	12	2	2	5.13	8.14
Q8MTZ6|Q8MTZ6_DROME	- +							41.27	1	1	1	1.96	2.45
M9PC89|M9PC89_DROME	+ +	109.42	7	6	6	5.22	12.95	28.69	1	1	1	0.87	2.01
M9PBW9|M9PBW9_DROME	+ -	40.35	1	1	1	0.35	0.5
Q9VBK9|Q9VBK9_DROME	+ +	111.38	5	4	4	6.15	9.47	134.72	10	9	9	13.85	19.16
M9PHZ6|M9PHZ6_DROME	- +							42.1	1	1	1	3.85	2.75
Q9VS83|Q9VS83_DROME	+ -	44.24	1	1	1	1.18	1.03
Q8IR12|Q8IR12_DROME	+ -	68.5	2	2	2	1.03	2.47
Q8IH66|Q8IH66_DROME	- +							107.59	8	4	4	8.33	11.9
Q9U3Z9|Q9U3Z9_DROME	+ +	106.42	4	4	4	4.4	6.68	69.62	2	2	2	2.2	4.37
Q9VN89|Q9VN89_DROME	+ -	47.57	1	1	1	1.19	1.92
B5RJJ9|B5RJJ9_DROME	+ +	76.23	2	2	2	4.65	4.26	69.02	2	2	2	4.65	4.56
A0A0B4LFY2|A0A0B4LFY2_DROME	+ -	49.31	1	1	1	2.94	3.69
Q8SXT0|Q8SXT0_DROME	- +							32.17	1	1	1	3.23	4.18
A0A0B4KFI7|A0A0B4KFI7_DROME	+ +	105.39	3	3	3	2.56	4.34	47.14	1	1	1	0.85	0.87
sp|Q32KD2|SETB1_DROME	+ +	67.49	2	2	2	1.35	2.46	62.14	2	2	2	1.35	2.46
Q8MQW9|Q8MQW9_DROME	+ -	29.29	1	1	1	0.98	1.64
sp|P45437|COPB_DROME	+ +	215.49	21	18	18	17.65	26.35	168.69	13	9	9	8.82	14.11
Q2Q3V9|Q2Q3V9_DROME	- +							87.77	5	5	5	2.49	2.57
A0A075BIZ9|A0A075BIZ9_DROME	- +							76.85	2	2	2	1.82	2.01
Q9VDT1|Q9VDT1_DROME	+ -	47.44	1	1	1	2.27	2.96
sp|P08970|SUHW_DROME	+ -	61.09	2	2	2	1.41	1.81
sp|Q8IMZ9|WFS1_DROME	- +							27.62	1	1	1	1.09	1.06
A1ZAW0|A1ZAW0_DROME	+ +	149.08	16	13	13	6.53	8.25	87.77	5	5	5	2.51	2.56
A1ZB80|A1ZB80_DROME	+ +	73.82	2	2	2	8.33	13.94	42.35	1	1	1	4.17	5.29
G4LU22|G4LU22_DROME	+ -	65.57	3	2	2	11.11	13.04
A8VEL0|A8VEL0_DROME	+ -	77.27	2	2	2	14.29	18.66
sp|P20354|GNAS_DROME	+ -	106.9	6	5	4	8.2	13.25
sp|Q9VEG9|NRM_DROME	- +							29.55	1	1	1	4.35	2.77
L0CR62|L0CR62_DROME	+ -	51.18	1	1	1	0.93	1.07
Q0E9I4|Q0E9I4_DROME	+ -	49.39	1	1	1	0.48	0.54
Q4V4D2|Q4V4D2_DROME	+ -	28.08	1	1	1	4.17	3.43
Q960Q5|Q960Q5_DROME	+ +	38.78	1	1	1	4.76	6.67	60.37	1	1	1	4.76	6.67
A0A075BJR0|A0A075BJR0_DROME	- +							26.9	1	1	1	0.82	0.81
Q9VXR3|Q9VXR3_DROME	+ -	46.14	1	1	1	0.24	0.27
F2FB46|F2FB46_DROME	+ -	30.57	1	1	1	1.75	2.05
M9PBM2|M9PBM2_DROME	+ +	84.5	4	3	3	2.68	3.06	108.74	5	5	5	4.46	3.45
Q76NQ3|Q76NQ3_DROME	+ -	45.5	1	1	1	0.96	1.06
Q9VYA9|Q9VYA9_DROME	+ -	56.73	1	1	1	1.89	6.31
B7FNJ0|B7FNJ0_DROME	+ -	148.97	8	8	8	3.59	6.13
Q8T0C2|Q8T0C2_DROME	+ -	51.41	2	2	2	6.25	6.32
Q9W5R5|Q9W5R5_DROME	+ +	189.63	19	17	17	16.83	23.97	124.62	7	7	7	6.93	8.7
B7FNQ3|B7FNQ3_DROME	- +							216.42	59	31	31	16.67	20.07
L7X6D0|L7X6D0_DROME	+ +	169.53	11	11	11	5.61	12.78	110.17	6	5	5	2.55	4.29
F6J2G4|F6J2G4_DROME	+ -	32.64	1	1	1	3.57	3.36
sp|Q9VQ89|MIO_DROME	+ +	140.01	11	9	9	10.34	12.34	50.39	1	1	1	1.15	1.5
Q8SZ27|Q8SZ27_DROME	+ +	112.5	6	5	5	16.67	22.55	54	2	2	2	6.67	5.82
sp|Q9V877|SUB_DROME	+ +	39.89	1	1	1	1.19	1.59	42.92	1	1	1	1.19	1.59
A0A0B4KG03|A0A0B4KG03_DROME	+ -	35.07	1	1	1	1.33	1.25
X2JG22|X2JG22_DROME	+ +	53.7	2	2	2	1.24	2.54	34.68	1	1	1	0.62	1.21
A0A0B4KEL0|A0A0B4KEL0_DROME	+ -	88.84	3	3	3	5.26	7.83
sp|Q9XZ06|NU931_DROME	+ +	173.31	11	10	10	10.42	17.01	97.94	4	4	4	4.17	5.95
Q7K332|Q7K332_DROME	+ +	71.71	4	3	3	8.11	11.72	59.02	4	2	2	5.41	8.37
Q9N2Q2|Q9N2Q2_DROME	+ +	67.71	2	2	2	3.23	5.16	45.73	1	1	1	1.61	2.44
M9PHA3|M9PHA3_DROME	+ -	63.5	1	1	1	1.85	2.9
A8DYB0|A8DYB0_DROME	+ +	79.81	4	4	4	0.64	0.65	36.15	1	1	1	0.16	0.18
G3M3A2|G3M3A2_DROME	+ +	179.45	25	15	15	34.88	63.41	139.29	13	10	10	23.26	35.37
Q9V3T2|Q9V3T2_DROME	+ +	109.99	6	5	5	16.13	18.63	96.03	5	4	4	12.9	12.42
A0A0B4KEE4|A0A0B4KEE4_DROME	+ +	200	20	14	2	12.5	21.35	93.27	3	3	1	2.68	3.42
H1ZYC1|H1ZYC1_DROME	+ +	125.42	7	7	7	2.45	3	51.93	2	2	2	0.7	0.77
A0A0B4LFQ3|A0A0B4LFQ3_DROME	+ +	95.55	3	3	3	3.03	3.75	41.67	1	1	1	1.01	1.18
A4V4C1|A4V4C1_DROME	+ -	88.93	4	2	2	11.11	18.14
sp|Q9VXN2-2|SUN_DROME	+ -	60.16	1	1	1	10	26.32
B6IDM7|B6IDM7_DROME	+ +	82.09	3	3	3	8.82	13.62	33.68	1	1	1	2.94	3.76
sp|P31007-6|DLG1_DROME	+ +	77.86	2	2	2	1.82	2.63	40.2	1	1	1	0.91	1.32
Q8SYG0|Q8SYG0_DROME	+ +	36.74	1	1	1	2.5	4.94	58.81	3	2	2	5	9.88
E8NH88|E8NH88_DROME	+ +	112.67	5	4	4	8.89	15.03	120.59	8	6	6	13.33	19.63
B7FNR6|B7FNR6_DROME	+ -	73.12	2	2	2	11.76	16.18
sp|Q9W0M7|SF3B3_DROME	+ +	210.03	24	19	19	14.96	18.83	33.21	1	1	1	0.79	0.73
Q8T076|Q8T076_DROME	+ -	147.17	11	9	9	8.33	10.6
Q8SYI1|Q8SYI1_DROME	+ -	48.13	2	2	2	3.7	6.6
sp|Q8T8R1|Y3800_DROME	+ +	181.8	18	9	9	34.62	57.58	184.44	39	9	9	34.62	57.58
A1YK61|A1YK61_DROME	+ +	135.91	8	8	8	8.08	11.95	88.59	6	5	5	5.05	5.09
Q9VTX5|Q9VTX5_DROME	+ +	42.26	1	1	1	2.08	2.35	45.69	1	1	1	2.08	2.35
Q1EC44|Q1EC44_DROME	+ +	136.75	11	6	6	30	41.1	77	3	2	2	10	16.53
C7C417|C7C417_DROME	+ -	40.22	1	1	1	0.43	0.74
sp|P19109-4|DDX17_DROME	+ +	192.1	25	17	14	20.73	34.26	111.91	9	4	2	4.88	9.52
sp|P41374|IF2A_DROME	+ +	122.88	10	7	7	13.73	22.58	110.14	9	7	7	13.73	24.05
Q7K180|Q7K180_DROME	+ +	137.06	11	9	9	19.57	19.09	101.85	5	4	4	8.7	9.09
Q7K0W0|Q7K0W0_DROME	+ -	27.7	1	1	1	1.15	2.5
A1Z9K4|A1Z9K4_DROME	+ +	50.03	1	1	1	1.3	2.63	51.45	2	2	2	2.6	3.15
B1PFP9|B1PFP9_DROME	+ -	49.42	2	2	2	12.5	15.31
R4NR58|R4NR58_DROME	+ +	112.85	4	4	4	10	7.93	81.36	2	2	2	5	3.97
Q9VHE4|Q9VHE4_DROME	+ +	64.39	2	2	2	6.25	8.83	41.37	1	1	1	3.12	3.53
Q9VN82|Q9VN82_DROME	+ +	48.01	2	2	2	1.08	1.12	67.01	2	2	2	1.08	1.46
sp|Q9VKJ1|MPND_DROME	+ +	124.34	7	6	6	4.96	4.67	38.31	1	1	1	0.83	0.71
A0A0B4K7M9|A0A0B4K7M9_DROME	+ -	131.09	5	5	1	6.58	13.81
Q0KHZ9|Q0KHZ9_DROME	+ +	79.25	3	3	3	3.95	5.46	77.66	3	3	3	3.95	4.97
X2JDZ8|X2JDZ8_DROME	+ -	71.87	2	2	2	0.63	0.9
Q9VD14|Q9VD14_DROME	- +							40.73	1	1	1	1.45	1.6
Q95SD0|Q95SD0_DROME	- +							33.68	1	1	1	3.45	4.37
sp|Q9W261|RTF1_DROME	+ +	102.58	5	4	4	2.86	6.84	31.92	1	1	1	0.71	1.03
B3STH3|B3STH3_DROME	+ -	78.16	3	3	3	1.99	2.4
sp|Q04499|PROD_DROME	+ -	27.91	1	1	1	0.99	1.76
A1YK27|A1YK27_DROME	+ -	110.23	4	4	1	8.51	14.04
sp|A1Z8J0|C19L1_DROME	+ +	97.18	3	3	3	4.41	6.79	46.76	2	2	2	2.94	2.75
O01368|O01368_DROME	+ -	106.74	4	4	4	1.78	2.19
sp|Q95R48|OCTL_DROME	+ +	137.48	16	5	5	11.63	12.17	102.79	7	4	3	9.3	7.23
M9NEW1|M9NEW1_DROME	+ -	79.3	2	2	2	13.33	16.34
Q8MSU6|Q8MSU6_DROME	+ -	103.28	6	4	3	7.55	13.75
C6TPC3|C6TPC3_DROME	+ +	98.29	3	3	3	4.76	6.45	93.11	5	4	4	6.35	8.06
B7Z002|B7Z002_DROME	+ +	236.48	37	33	33	6.21	9.12	121.92	6	6	6	1.13	1.63
Q9VYJ5|Q9VYJ5_DROME	+ +	100.62	6	4	4	4.71	6.46	54.05	2	1	1	1.18	2.06
Q8IHB4|Q8IHB4_DROME	+ +	159.17	13	10	10	20	24.55	104.7	4	4	4	8	9.38
Q7JVY2|Q7JVY2_DROME	+ +	43.94	1	1	1	0.84	1.48	70.37	2	2	2	1.68	2.83
Q9VTY8|Q9VTY8_DROME	+ -	41.99	1	1	1	0.39	0.65
sp|P29413|CALR_DROME	+ +	89.38	2	2	2	4.08	7.88	85.1	3	3	3	6.12	9.85
A0A0B4K7T5|A0A0B4K7T5_DROME	+ -	49.39	1	1	1	0.47	0.54
A0A075BLW4|A0A075BLW4_DROME	- +							26.9	1	1	1	0.81	0.81
sp|Q9VIU7|DPM1_DROME	+ -	44.31	1	1	1	3.57	4.56
M9PHS3|M9PHS3_DROME	+ +	73.07	2	2	2	5.41	6.72	54.19	1	1	1	2.7	3.23
C6TP47|C6TP47_DROME	+ -	61.68	2	1	1	2.04	3.47
Q9VL70|Q9VL70_DROME	+ +	93.28	3	3	3	7.69	8.29	110.53	4	4	4	10.26	11.31
Q960W9|Q960W9_DROME	- +							157.15	12	11	1	13.1	17.17
sp|Q8IN81-13|FRU_DROME	- +							67.07	2	2	2	2.25	2.53
A0A0B4LFB3|A0A0B4LFB3_DROME	+ +	137.64	15	11	11	25.58	28.94	97.8	8	6	6	13.95	16.28
M9PFF1|M9PFF1_DROME	+ +	42.26	1	1	1	2.17	2.46	45.69	1	1	1	2.17	2.46
A0A0B4KGB8|A0A0B4KGB8_DROME	+ -	42.9	1	1	1	0.62	0.63
Q9VC87|Q9VC87_DROME	+ +	134.71	7	6	6	10.17	14.81	98.51	4	3	3	5.08	6.69
sp|Q9VVR4-2|BGBP2_DROME	- +							41.88	1	1	1	3.7	4.15
sp|E1JH25|TEA_DROME	+ -	66.35	2	2	2	0.94	1.76
Q962D1|Q962D1_DROME	+ -	58.95	2	2	2	2.3	3.03
Q7K0X3|Q7K0X3_DROME	- +							51.67	1	1	1	0.49	0.87
sp|Q02926|RB97D_DROME	+ +	163.3	12	10	10	24.39	25.9	128.66	11	6	6	14.63	13.16
Q9V9S0|Q9V9S0_DROME	+ -	51.14	2	1	1	4.55	3.46
Q7KTB3|Q7KTB3_DROME	- +							43.69	1	1	1	1.96	2.7
sp|P42284-1|LOLA2_DROME	- +							74.65	3	2	2	5	6.02
T1W135|T1W135_DROME	+ +	170.15	18	14	14	22.22	35.71	130.37	14	8	8	12.7	19.7
sp|O01666|ATPG_DROME	+ +	180.86	16	14	14	35	48.48	148.97	22	9	9	22.5	30.98
A0A0B4KH10|A0A0B4KH10_DROME	+ +	84.01	3	3	3	4.84	6.19	39.35	1	1	1	1.61	1.33
Q7KV69|Q7KV69_DROME	+ +	282.33	80	72	71	11.96	21.73	209.74	49	46	23	7.64	11.27
Q7YU43|Q7YU43_DROME	+ +	144.86	7	7	7	6.67	9.26	42.34	1	1	1	0.95	1.1
sp|O16130|RL39_DROME	- +							27.27	1	1	1	5.26	13.73
Q9Y148|Q9Y148_DROME	+ +	137.18	8	8	8	7.92	9.99	46.19	1	1	1	0.99	1.19
Q8MRB7|Q8MRB7_DROME	+ -	57.98	1	1	1	1.39	2.96
Q9VVA7|Q9VVA7_DROME	+ +	131.18	8	7	7	18.42	16.67	37.93	1	1	1	2.63	3.43
A8E752|A8E752_DROME	+ +	115.98	4	4	4	8.89	14.98	77.64	2	2	2	4.44	9.12
sp|Q9V3D2|HEM6_DROME	+ +	198.94	21	15	15	27.78	42.82	141.07	20	10	10	18.52	28.21
sp|Q09332|UGGG_DROME	+ +	153.11	8	8	8	4.94	6.98	90.28	5	5	5	3.09	3.49
sp|P52654-3|TF2AA_DROME	+ -	44.35	1	1	1	3.57	3.7
L0CQQ8|L0CQQ8_DROME	- +							59.02	2	2	2	4.88	11.26
Q5IF94|Q5IF94_DROME	- +							41.89	1	1	1	2.22	4.2
B4YWZ3|B4YWZ3_DROME	+ -	27.19	1	1	1	5.56	4.61
Q8T8V5|Q8T8V5_DROME	- +							40.49	1	1	1	1.32	3.08
Q2EJR7|Q2EJR7_DROME	+ +	79.76	3	2	2	6.45	5.35	71.75	3	2	2	6.45	5.35
M9NE47|M9NE47_DROME	+ -	51.4	1	1	1	2.13	2.5
sp|Q9VHB6|MTX1_DROME	+ +	70.28	2	2	2	5.41	7.65	43.29	2	1	1	2.7	4.28
Q9VPT9|Q9VPT9_DROME	+ -	51.41	2	2	2	5.56	5.33
F6J9N4|F6J9N4_DROME	- +							33.43	1	1	1	2.27	9.24
A0A0B4LF82|A0A0B4LF82_DROME	+ +	221.28	28	24	24	12.7	15.78	128.47	7	7	7	3.7	4.27
A1Z9S6|A1Z9S6_DROME	+ +	55.29	1	1	1	0.22	0.37	50.22	1	1	1	0.22	0.37
Q9VUY4|Q9VUY4_DROME	+ -	56.84	2	2	2	1.83	2.55
A0A0B4KHS5|A0A0B4KHS5_DROME	+ -	30.51	1	1	1	2.78	4.63
Q9VZU7|Q9VZU7_DROME	+ -	82.11	2	2	2	2.11	4.72
Q7K159|Q7K159_DROME	+ -	71.87	3	3	3	5.88	15.73
sp|Q9VRP5-7|UBP36_DROME	+ -	127.66	6	5	5	5.21	8.4
sp|Q9I7K0-4|JUPIT_DROME	+ +	142.96	8	6	6	24	45.18	150.48	11	8	8	32	54.82
Q9VGQ1|Q9VGQ1_DROME	+ +	111.83	4	4	4	8.16	12.82	108.05	5	5	5	10.2	14.53
sp|P06603|TBA1_DROME	+ +	200.13	38	14	14	34.15	42.22	186.58	45	15	15	36.59	43.78
E1JHB2|E1JHB2_DROME	+ +	113.13	6	6	1	7.79	12.71	62.23	2	2	1	2.6	3.29
Q9VIE7|Q9VIE7_DROME	+ +	166.5	14	11	11	13.92	22.11	47.57	1	1	1	1.27	1.61
Q2Q0L0|Q2Q0L0_DROME	+ -	72.83	3	2	2	4.88	7.07
A1A714|A1A714_DROME	+ -	47.67	1	1	1	3.03	2.47
A0A0B4KGI6|A0A0B4KGI6_DROME	+ +	48.01	2	2	2	1.12	1.18	67.01	2	2	2	1.12	1.54
A0A3Q7YSM5|A0A3Q7YSM5_DROME	+ -	45.23	1	1	1	5.88	9.86
A0A0B4KFF1|A0A0B4KFF1_DROME	+ -	58.17	2	2	2	3.57	6.85
Q0E9J3|Q0E9J3_DROME	+ -	49.39	1	1	1	0.47	0.55
A8JRI1|A8JRI1_DROME	+ -	64.62	4	3	3	5.45	4.98
sp|Q8IQC1-3|TVP23_DROME	+ -	40.91	1	1	1	5	5.05
sp|Q9VQ26|RB3GP_DROME	+ -	100.91	4	4	4	3.88	5.9
sp|O96827|EF1B_DROME	+ +	191.24	26	12	12	57.14	66.67	141.58	30	7	7	33.33	36.94
A8DYU3|A8DYU3_DROME	+ -	77.03	2	2	2	1.61	2.26
Q59DP9|Q59DP9_DROME	+ +	204.41	27	19	2	14.5	20.72	137.34	9	9	9	6.87	8.92
sp|Q9V895-2|AN32A_DROME	+ -	107.03	5	4	4	10.81	12.4
Q8T9D1|Q8T9D1_DROME	+ +	200.27	27	18	18	18.56	23.65	148.96	11	11	11	11.34	14.47
sp|Q9VXN4|SYRC_DROME	+ -	82.6	2	2	2	2.2	4.66
A0A0B4LHK4|A0A0B4LHK4_DROME	- +							125.27	8	7	7	2.41	2.15
[truncated: 4,157 more rows]
