# Supplementary material for: Proximity-dependent biotin labelling reveals CP190 as an EcR/Usp molecular partner
Source: Sci Rep. 2020 Mar 16;10:4793. doi: 10.1038/s41598-020-61514-0 (PMC7075897; doi:10.1038/s41598-020-61514-0)
Supplement: Supplementary file 2 — Supplementary information2 [file 41598_2020_61514_MOESM2_ESM.zip › Supplementary datasets/Compare result BioID2_sham vs. BioID2_20E_14h.xls]

## Sheet: Protein View
		BioID2 20E 14h [2019-05-10 12:19]						BioID2 sham-treated [2019-05-10 11:45]
Protein_ID	Cover Map	Score	#Spec	#Pep	#Uniq	%Spec	%Cov	Score	#Spec	#Pep	#Uniq	%Spec	%Cov
D9IQD1|D9IQD1_DROME	+ +	96.9	5	5	5	2.49	4.74	78.33	5	4	4	1.99	3.77
Q9VZ69|Q9VZ69_DROME	- +							37.52	1	1	1	1.75	2.83
Q7K0B6|Q7K0B6_DROME	+ +	50.18	2	2	2	5.71	11.84	55.41	2	2	2	5.71	9.65
Q9U4Y0|Q9U4Y0_DROME	- +							50	2	2	2	4	7.38
Q960C1|Q960C1_DROME	- +							30.86	1	1	1	1.54	3.52
X2JD86|X2JD86_DROME	- +							27	1	1	1	1.75	1.66
A9UNH8|A9UNH8_DROME	- +							23.2	1	1	1	1.11	0.82
Q8IR69|Q8IR69_DROME	- +							29.47	1	1	1	1.12	1.02
sp|Q9VHP0|DDX3_DROME	+ +	67.18	6	6	5	6.98	7.27	77.41	4	4	3	4.65	5.14
sp|C0HKA1|RS14B_DROME	+ -	40.92	1	1	1	3.57	7.28
Q95TH0|Q95TH0_DROME	+ +	130.72	10	10	10	14.29	19.19	119.52	9	9	9	12.86	18.47
Q7KLW5|Q7KLW5_DROME	+ -	60.68	1	1	1	2.86	7.94
L0CRT5|L0CRT5_DROME	+ -	22.7	1	1	1	1.52	1.4
sp|P13060|EF2_DROME	+ +	126.78	13	11	11	10.19	18.25	97.23	6	5	5	4.63	7.46
Q8IPP8|Q8IPP8_DROME	+ +	89.6	7	6	6	23.08	30.47	119.33	10	9	9	34.62	40.62
Q9VB17|Q9VB17_DROME	+ +	81.82	3	3	3	8.11	12.88	24.98	1	1	1	2.7	2.76
H1UUD2|H1UUD2_DROME	+ +	129.8	9	7	7	35	68.05	132.87	17	7	7	35	68.05
A0A0B4KGU4|A0A0B4KGU4_DROME	+ +	67.18	6	6	5	6.9	7.24	77.41	4	4	3	4.6	5.12
Q8IRH1|Q8IRH1_DROME	+ -	31.46	1	1	1	0.81	1.02
Q7KV89|Q7KV89_DROME	- +							47.14	2	2	2	1.8	1.82
Q9VHK6|Q9VHK6_DROME	+ +	92.26	7	5	5	19.23	33.77	92.08	8	5	5	19.23	33.77
sp|Q9VWH4-2|IDH3A_DROME	+ +	101.49	8	7	7	17.07	20.9	114.53	9	8	8	19.51	25.71
A0A0B4KGY9|A0A0B4KGY9_DROME	+ -	23.09	1	1	1	2.56	1.59
A1Z9M3|A1Z9M3_DROME	- +							44.36	2	2	2	3.39	2.85
Q95U46|Q95U46_DROME	- +							62.42	2	2	2	4.65	7.49
Q4QPQ0|Q4QPQ0_DROME	+ +	142.42	15	13	13	20.63	36.23	136.79	12	11	11	17.46	30.37
Q960M4|Q960M4_DROME	+ -	34.82	2	1	1	4.55	7.89
Q59DT6|Q59DT6_DROME	+ +	91.41	7	7	7	17.5	22.58	110.36	9	8	8	20	24.42
X2JG37|X2JG37_DROME	- +							27.17	1	1	1	1	1.05
sp|A0A0B4K7J2-2|RBP2_DROME	+ +	30	1	1	1	0.37	0.3	26.1	1	1	1	0.37	0.3
E1JH47|E1JH47_DROME	+ +	91.56	7	5	5	7.14	9.56	113.66	7	6	6	8.57	12.55
sp|P21187|PABP_DROME	+ +	44.57	2	2	2	2.53	4.57	33.65	1	1	1	1.27	2.05
sp|Q9VWA8|FRG1_DROME	+ +	31.52	1	1	1	1.96	3.05	34.4	1	1	1	1.96	3.05
C5I7K5|C5I7K5_DROME	+ +	41.97	1	1	1	1.75	3	42.19	1	1	1	1.75	3
Q0E8E8|Q0E8E8_DROME	+ +	105.12	7	7	7	19.44	22.75	106.75	8	7	7	19.44	21.35
M9PBH7|M9PBH7_DROME	- +							25.4	1	1	1	4.35	5.73
G3KKP7|G3KKP7_DROME	+ -	28.18	1	1	1	2.08	3.1
sp|P29844|BIP_DROME	+ +	140.44	14	12	9	13.64	21.95	143.35	17	16	13	18.18	26.37
Q86NS4|Q86NS4_DROME	- +							23.55	1	1	1	1.05	0.99
B3DNL7|B3DNL7_DROME	+ -	24.35	1	1	1	2.44	3.95
B6UXD8|B6UXD8_DROME	+ +	85.05	7	7	7	7	13.88	81.71	4	4	4	4	5.93
sp|Q9VQX4|PNCB_DROME	+ +	77.36	3	3	3	5.17	8.65	74.09	2	2	2	3.45	4.32
Q9VUZ0|Q9VUZ0_DROME	+ -	44.08	1	1	1	4.76	12.63
Q7JYK1|Q7JYK1_DROME	+ -	33.23	1	1	1	3.85	7.03
Q7K485|Q7K485_DROME	+ +	104.29	6	5	5	16.13	18.88	67.83	3	3	3	9.68	11.99
sp|P20480|NCD_DROME	+ +	85.05	7	7	7	8.05	12.71	81.71	4	4	4	4.6	5.43
A0A126GUM4|A0A126GUM4_DROME	- +							45	1	1	1	1.01	1.33
Q9UB20|Q9UB20_DROME	+ -	85.86	7	7	7	6.36	7.1
Q9VPX5|Q9VPX5_DROME	- +							55.2	3	2	2	10.53	14.29
Q9TWZ1|Q9TWZ1_DROME	+ +	115.9	9	9	9	13.43	23.93	122.12	13	11	11	16.42	23.72
sp|Q9V3P0|PRDX1_DROME	+ +	85.86	5	4	4	19.05	23.71	93.25	5	3	3	14.29	18.56
A0A126GUP1|A0A126GUP1_DROME	- +							44.36	2	2	2	3.64	3.21
Q8IR99|Q8IR99_DROME	- +							37.52	1	1	1	1.75	2.79
E1JIT0|E1JIT0_DROME	+ -	24.35	1	1	1	2.44	3.96
A4IJ68|A4IJ68_DROME	+ +	91.56	7	5	5	6.49	9.53	113.66	7	6	6	7.79	12.52
C5I7A2|C5I7A2_DROME	+ +	41.97	1	1	1	1.72	2.93	42.19	1	1	1	1.72	2.93
A0APE6|A0APE6_DROME	+ -	35.55	1	1	1	4.17	5.32
Q9VMV5|Q9VMV5_DROME	+ +	88.18	4	4	4	2.21	2.27	114.54	9	9	9	4.97	5.31
O97468|O97468_DROME	+ -	48.43	2	2	2	4.44	3.95
Q7JXC4|Q7JXC4_DROME	+ -	35.55	1	1	1	4.17	5.32
sp|P48461|PP11_DROME	+ +	21.64	1	1	1	2.7	3.06	35.36	1	1	1	2.7	3.06
A0A0B4LFB8|A0A0B4LFB8_DROME	+ +	34.95	1	1	1	0.68	0.86	38.33	1	1	1	0.68	0.86
Q95U20|Q95U20_DROME	+ +	34.95	1	1	1	0.68	0.86	38.33	1	1	1	0.68	0.86
Q9VY87|Q9VY87_DROME	+ +	103.83	8	4	4	12.5	18.82	127.01	10	7	7	21.88	26.18
sp|P21914|SDHB_DROME	+ +	103.17	7	6	6	15	20.88	99.18	5	5	5	12.5	18.18
sp|P52034|PFKA_DROME	+ -	30.84	1	1	1	1.11	1.02
A0A0B4KF92|A0A0B4KF92_DROME	+ +	93.36	6	6	6	6.32	10.37	92.86	6	5	5	5.26	7.65
A0A1B2AJ64|A0A1B2AJ64_DROME	+ +	65.61	3	2	2	9.09	24.55	40.19	2	2	2	9.09	21.82
X2JB48|X2JB48_DROME	+ +	130.43	9	9	9	23.08	30.1	104.66	6	6	6	15.38	19.06
B7Z0B1|B7Z0B1_DROME	+ +	43.32	2	2	2	2.78	2.92	59.15	3	3	3	4.17	5.66
A0A0B4KFZ9|A0A0B4KFZ9_DROME	- +							35.27	1	1	1	4	9.71
A1Z944|A1Z944_DROME	+ +	91.56	7	5	5	6.41	9.09	113.66	7	6	6	7.69	11.94
Q7K1P7|Q7K1P7_DROME	+ +	22.92	1	1	1	1.08	2.3	45.49	4	2	2	2.15	5.36
Q9VQL4|Q9VQL4_DROME	+ +	62.25	3	3	3	8.33	11.05	29.51	1	1	1	2.78	2.49
sp|P23226-2|MA205_DROME	+ +	21.62	1	1	1	1.25	0.9	51.42	3	3	3	3.75	3.52
sp|Q9VUQ5|AGO2_DROME	+ +	91.76	8	7	7	5.38	7.99	112.81	9	9	9	6.92	10.21
Q9VG06|Q9VG06_DROME	+ -	45.53	1	1	1	5.56	9.35
Q4QPQ4|Q4QPQ4_DROME	+ -	46.66	2	2	2	5.13	5.93
Q8SXE5|Q8SXE5_DROME	- +							53.25	1	1	1	2.33	5
B6UXE7|B6UXE7_DROME	+ +	85.05	7	7	7	8.75	13.88	81.71	4	4	4	5	5.93
Q9W3C8|Q9W3C8_DROME	+ +	38.53	1	1	1	3.57	9.6	47.17	2	2	2	7.14	14
M9PJP0|M9PJP0_DROME	+ +	104.39	7	6	6	16.22	26.01	111.23	6	5	5	13.51	23.08
L0CRH5|L0CRH5_DROME	+ -	22.7	1	1	1	1.45	1.4
C7LA75|C7LA75_DROME	+ +	146.12	8	8	5	9.88	15.36	134.91	13	11	8	13.58	23.96
D9IQD5|D9IQD5_DROME	+ +	96.9	5	5	5	1.51	4.48	78.33	5	4	4	1.21	3.57
Q9W0U6|Q9W0U6_DROME	+ -	46.66	2	2	2	5.26	5.95
sp|Q9VXK0|NIPSN_DROME	+ +	104.39	7	6	6	16.22	26.01	111.23	6	5	5	13.51	23.08
Q9NGR9|Q9NGR9_DROME	+ -	26.32	1	1	1	0.38	0.47
E1JJQ4|E1JJQ4_DROME	+ -	24.13	1	1	1	1.09	1.56
D9IQC7|D9IQC7_DROME	+ +	96.9	5	5	5	1.7	4.74	78.33	5	4	4	1.36	3.77
B4F5H0|B4F5H0_DROME	+ -	28.13	1	1	1	2.5	2.93
Q9VTZ0|Q9VTZ0_DROME	- +							66	3	3	3	5.08	8.74
H5V888|H5V888_DROME	+ -	30.84	1	1	1	1.11	1.02
Q9W127|Q9W127_DROME	+ +	113.72	5	5	5	18.52	31.73	111.67	6	5	5	18.52	31.73
B4F5G9|B4F5G9_DROME	+ -	28.13	1	1	1	2.5	2.93
sp|Q9V4Q8|RU2A_DROME	+ +	51.15	2	2	2	5.41	12.83	85.95	4	4	4	10.81	19.62
Q8IGJ4|Q8IGJ4_DROME	+ -	50.33	1	1	1	2.63	4.38
sp|A1ZA47-5|ZASP_DROME	+ -	43.42	1	1	1	1.52	1.69
Q8IRX4|Q8IRX4_DROME	+ -	34.78	1	1	1	2.22	1.75
sp|Q9Y0I1|EAF3_DROME	+ +	77.19	4	3	3	5.77	13.21	83.14	3	3	3	5.77	10.85
M9MS45|M9MS45_DROME	+ +	101.07	6	5	5	8.33	13.33	111.69	6	6	6	10	15.86
B6UXG0|B6UXG0_DROME	+ +	85.05	7	7	7	8.75	13.88	81.71	4	4	4	5	5.93
C5I7F8|C5I7F8_DROME	+ +	41.97	1	1	1	1.72	2.93	42.19	1	1	1	1.72	2.93
sp|P52034-3|PFKA_DROME	+ -	30.84	1	1	1	1.11	1.02
D9IQC2|D9IQC2_DROME	+ +	96.9	5	5	5	1.86	4.48	78.33	5	4	4	1.49	3.57
Q6AWP8|Q6AWP8_DROME	+ +	66.41	2	2	2	1.79	1.98	47.33	1	1	1	0.89	1.35
B8A405|B8A405_DROME	+ +	129.8	9	7	7	22.58	47.52	132.87	17	7	7	22.58	47.52
Q8SWU9|Q8SWU9_DROME	+ +	21.64	1	1	1	2.78	3.03	35.36	1	1	1	2.78	3.03
G3JX27|G3JX27_DROME	+ -	43.42	1	1	1	1.72	2.08
sp|Q9VDT6|MRM2_DROME	- +							79.58	2	2	2	5.26	17.2
A8DYD3|A8DYD3_DROME	- +							44.36	2	2	2	3.39	2.86
sp|O76464|NFT1_DROME	+ +	22.96	1	1	1	1.89	1.74	26.07	1	1	1	1.89	1.74
sp|Q05547|PP13_DROME	+ +	21.64	1	1	1	3.03	3.31	35.36	1	1	1	3.03	3.31
C5I7F7|C5I7F7_DROME	+ +	41.97	1	1	1	1.79	3.02	42.19	1	1	1	1.79	3.02
B7Z005|B7Z005_DROME	+ -	36.04	1	1	1	2.78	1.75
Q7KW02|Q7KW02_DROME	+ -	26.32	1	1	1	0.41	0.48
Q9VK59|Q9VK59_DROME	+ -	23.62	1	1	1	1	0.84
Q2XYI2|Q2XYI2_DROME	- +							55.2	3	2	2	12.5	15.38
A0A0C4DHG4|A0A0C4DHG4_DROME	- +							33.55	1	1	1	2.63	3.75
A8JUR1|A8JUR1_DROME	+ -	22.53	1	1	1	0.59	0.48
C6SV44|C6SV44_DROME	+ +	67.78	5	3	3	6.98	15.2	43.93	2	1	1	2.33	4
Q9W3N9|Q9W3N9_DROME	+ +	74.16	4	4	4	9.3	12.44	60.07	4	4	4	9.3	15.61
B6UXE2|B6UXE2_DROME	+ +	85.05	7	7	7	8.54	13.88	81.71	4	4	4	4.88	5.93
A1Z784|A1Z784_DROME	+ +	316.56	177	109	109	40.52	60.39	293.49	150	101	101	37.55	57.9
sp|Q9VEX9|SAP18_DROME	+ +	90.84	4	4	4	21.05	29.33	52.46	2	2	2	10.53	14
B5RJQ0|B5RJQ0_DROME	- +							68.98	3	3	3	10	17.77
L7X6C7|L7X6C7_DROME	- +							29.47	1	1	1	1.12	1.02
sp|Q9VN93|CPR1_DROME	- +							65.27	2	2	2	2.67	3.58
sp|P48554|RAC2_DROME	- +							25.4	1	1	1	4.35	5.73
B9EQY3|B9EQY3_DROME	+ +	69.61	3	3	3	7.32	10.61	78.02	3	3	3	7.32	10.61
Q8IH06|Q8IH06_DROME	+ -	24.35	1	1	1	3.85	7.02
sp|Q9XYP7-2|GCP2_DROME	+ -	24.13	1	1	1	1.11	1.59
M9PE74|M9PE74_DROME	+ +	79.69	6	6	6	3.73	3.3	111.53	9	9	9	5.59	4.47
A0A0B4LI25|A0A0B4LI25_DROME	+ +	85.05	7	7	7	8.05	12.71	81.71	4	4	4	4.6	5.43
sp|Q7KW39|MMSA_DROME	+ +	73.3	3	3	3	5.88	9.23	94.57	5	5	5	9.8	14.23
A0A0B4KHX3|A0A0B4KHX3_DROME	+ +	133.01	6	6	6	12.24	23.64	126.7	10	7	7	14.29	28.86
E8NH94|E8NH94_DROME	+ +	34.95	1	1	1	0.66	0.83	38.33	1	1	1	0.66	0.83
B6UXE3|B6UXE3_DROME	- +							81.71	4	4	4	5	5.93
sp|P82804|PYM_DROME	+ +	54.74	3	3	3	6.82	15.46	59.98	3	3	3	6.82	17.39
sp|Q9VA37|DJ1B_DROME	+ +	47.66	1	1	1	5.56	11.23	47.85	1	1	1	5.56	11.23
Q9VV75|Q9VV75_DROME	+ +	159.45	18	14	14	31.11	49.09	162.45	20	16	16	35.56	59.32
A0A1B2AKQ4|A0A1B2AKQ4_DROME	+ +	78.81	5	5	5	19.23	41.89	100.42	6	6	6	23.08	42.57
Q7K4U8|Q7K4U8_DROME	+ -	34.01	1	1	1	3.7	5.91
Q8IPZ3|Q8IPZ3_DROME	+ +	62.25	3	3	3	6.98	9.69	29.51	1	1	1	2.33	2.18
G3JX32|G3JX32_DROME	+ -	43.42	1	1	1	1.45	1.57
Q9VBP6|Q9VBP6_DROME	+ -	25.41	1	1	1	1.61	2.55
Q7K5K3|Q7K5K3_DROME	+ -	50.33	1	1	1	2.63	4.38
B6UXF5|B6UXF5_DROME	+ +	85.05	7	7	7	8.75	13.88	81.71	4	4	4	5	5.93
Q9VHI1|Q9VHI1_DROME	+ +	73.83	5	5	5	6.02	10.22	68.6	4	4	4	4.82	8.74
sp|Q9VUC6|FRL_DROME	+ -	28.27	1	1	1	0.65	0.59
sp|Q00637|SODM_DROME	+ +	63.96	4	4	4	16	21.66	92.65	5	4	4	16	21.66
Q9VMN3|Q9VMN3_DROME	- +							27	1	1	1	1.79	1.6
sp|Q08473-2|SQD_DROME	+ +	28.97	1	1	1	2.56	4.98	32.97	1	1	1	2.56	4.98
Q8MS04|Q8MS04_DROME	+ -	23.09	1	1	1	2.33	1.42
Q9VKW1|Q9VKW1_DROME	+ -	27.72	1	1	1	2.38	2.21
D0Z755|D0Z755_DROME	+ -	26.32	1	1	1	0.41	0.46
A0A0B4JCW4|A0A0B4JCW4_DROME	+ +	96.64	5	5	5	8.77	15.74	119.6	8	8	8	14.04	24.83
Q0KHU2|Q0KHU2_DROME	- +							37.52	1	1	1	1.61	2.54
Q8MQW2|Q8MQW2_DROME	+ -	26.32	1	1	1	0.43	0.51
sp|Q9VKD3|NFS1_DROME	+ +	90.26	5	5	5	9.09	11.26	75.22	4	4	4	7.27	11.47
M9PC31|M9PC31_DROME	+ +	77.36	3	3	3	5.36	8.73	74.09	2	2	2	3.57	4.36
sp|Q9VCK0|EI3D1_DROME	- +							31.47	1	1	1	1.39	1.96
Q9W002|Q9W002_DROME	+ +	63.58	3	3	3	1.94	2.06	47.14	2	2	2	1.29	1.33
C1C590|C1C590_DROME	+ +	39.59	2	2	2	4.55	5.73	24.74	1	1	1	2.27	2.29
Q9VK60|Q9VK60_DROME	+ -	23.14	1	1	1	3.03	2.72
L0CPX5|L0CPX5_DROME	+ +	151.43	16	11	11	23.4	36.58	155.95	16	10	10	21.28	32.54
Q9XZ11|Q9XZ11_DROME	- +							42.59	1	1	1	0.91	0.72
M9PJN8|M9PJN8_DROME	+ +	49.56	2	2	1	5.56	6.33	68.77	2	2	2	5.56	8.43
D0Z767|D0Z767_DROME	+ -	23.09	1	1	1	2.56	1.56
sp|Q9W0P5|GALE_DROME	+ +	139.84	16	12	12	31.58	47.71	143.19	21	14	14	36.84	51.43
B3DNM1|B3DNM1_DROME	+ -	34.01	1	1	1	2.08	3.59
C5I7B8|C5I7B8_DROME	+ +	41.97	1	1	1	1.72	2.93	42.19	1	1	1	1.72	2.93
Q9VX44|Q9VX44_DROME	+ +	72.14	4	4	4	3.25	3.78	28.55	1	1	1	0.81	0.81
M9PDH5|M9PDH5_DROME	+ +	44.55	1	1	1	0.61	0.68	51.25	2	2	2	1.22	1.36
Q9W3M7|Q9W3M7_DROME	+ +	40.68	2	2	1	2.67	2.43	58.58	3	3	2	4	4.66
Q9XZE4|Q9XZE4_DROME	+ +	105.12	7	7	7	19.44	22.75	106.75	8	7	7	19.44	21.35
sp|P23226-3|MA205_DROME	+ +	21.62	1	1	1	1.18	0.86	51.42	3	3	3	3.53	3.35
D3DMK3|D3DMK3_DROME	+ +	138.26	9	8	8	24.24	37.42	123.82	10	9	9	27.27	39.94
Q9V3Q4|Q9V3Q4_DROME	+ +	50.88	3	3	3	13.04	11.98	44.16	1	1	1	4.35	3.72
C8VUZ1|C8VUZ1_DROME	+ -	31.46	1	1	1	1.06	1.27
sp|Q9V4C8|HCF_DROME	+ +	39.19	2	2	2	1.67	1.53	31.05	1	1	1	0.83	0.6
Q8MRY4|Q8MRY4_DROME	+ +	104.26	7	7	7	15.22	23.57	112.48	9	8	8	17.39	29.62
sp|P18431-3|SGG_DROME	+ +	27.71	1	1	1	2.22	1.57	52.15	2	2	2	4.44	3.48
sp|Q7K556|TTD14_DROME	+ -	35.33	1	1	1	1.61	2.95
C0MK70|C0MK70_DROME	+ -	26.63	1	1	1	4.76	4.49
A4V1F9|A4V1F9_DROME	+ -	33.23	1	1	1	0.9	1.18
G3JX31|G3JX31_DROME	+ -	43.42	1	1	1	2.63	2.91
Q7KSF4|Q7KSF4_DROME	+ +	89.62	9	9	9	3.66	4.34	41.55	2	2	2	0.81	0.75
A0A0B4KGT8|A0A0B4KGT8_DROME	+ +	89.62	9	9	9	3.61	4.28	41.55	2	2	2	0.8	0.74
Q6NLA0|Q6NLA0_DROME	+ -	42.52	3	3	3	5.08	9.75
sp|P21519|MAM_DROME	- +							29.21	1	1	1	1.61	0.44
D9IQE4|D9IQE4_DROME	+ +	96.9	5	5	5	1.29	4.48	78.33	5	4	4	1.03	3.57
X2JF59|X2JF59_DROME	+ +	85.86	5	4	4	19.05	23.71	93.25	5	3	3	14.29	18.56
sp|Q02926-2|RB97D_DROME	+ +	91.41	7	7	7	17.07	21.08	110.36	9	8	8	19.51	22.8
sp|O01367-2|HOW_DROME	+ -	24.35	1	1	1	2.78	4.27
G3JX28|G3JX28_DROME	+ -	43.42	1	1	1	1.64	1.91
sp|Q95029|CATL_DROME	+ +	67.78	5	3	3	6.98	15.36	43.93	2	1	1	2.33	4.04
A0A1B2AJQ1|A0A1B2AJQ1_DROME	- +							45.81	1	1	1	10	27.27
Q9VVU1|Q9VVU1_DROME	- +							62.42	2	2	2	4.65	7.49
sp|Q94523|SDHA_DROME	+ +	110.6	7	6	6	8.57	12.25	101.95	7	6	6	8.57	13.92
Q8MRM4|Q8MRM4_DROME	+ -	36.04	1	1	1	4.17	2.01
D9IQD2|D9IQD2_DROME	+ +	96.9	5	5	5	1.37	4.25	78.33	5	4	4	1.1	3.38
sp|Q94522|SUCA_DROME	+ +	89.96	6	5	5	13.16	19.51	109.46	8	6	6	15.79	20.43
A0A0B4LF95|A0A0B4LF95_DROME	+ +	91.56	7	5	5	6.58	9.22	113.66	7	6	6	7.89	12.1
M9PFG3|M9PFG3_DROME	- +							66	3	3	3	5.17	8.81
M9MRG2|M9MRG2_DROME	+ -	30.63	1	1	1	1.45	2.32
Q8SZH1|Q8SZH1_DROME	- +							37.29	1	1	1	2.08	4.08
A0A0B4LH64|A0A0B4LH64_DROME	+ -	56.04	2	2	2	3.03	2.25
X2JCC5|X2JCC5_DROME	+ +	72.14	4	4	4	3.25	3.59	28.55	1	1	1	0.81	0.77
Q7KRU8|Q7KRU8_DROME	+ +	129.8	9	7	7	30.43	56.1	132.87	17	7	7	30.43	56.1
Q9VDK5|Q9VDK5_DROME	+ -	35.35	1	1	1	1.06	0.97
sp|Q8SWR8-2|ATX2_DROME	+ -	56.04	2	2	2	2.94	2.59
sp|Q9I7S8|PUR6_DROME	+ -	28.42	1	1	1	1.89	2.1
A9UN30|A9UN30_DROME	+ -	73.3	3	3	3	9.38	12.66
Q8SXP8|Q8SXP8_DROME	+ -	48.43	2	2	2	4.44	3.95
C0MKX3|C0MKX3_DROME	+ +	21.64	1	1	1	3.03	3.31	35.36	1	1	1	3.03	3.31
X2J9R2|X2J9R2_DROME	+ -	35.2	1	1	1	1.92	2.56
B3DN58|B3DN58_DROME	+ +	41.97	1	1	1	1.72	3	42.19	1	1	1	1.72	3
sp|Q9VNX8|EIF2A_DROME	+ +	101.07	6	5	5	6.58	11.6	111.69	6	6	6	7.89	13.79
sp|Q9V6U9|MECR_DROME	+ +	88.06	4	4	4	9.3	13.17	106.82	8	7	7	16.28	30.53
Q0PQ30|Q0PQ30_DROME	+ +	65.55	3	3	3	2.13	3	58.24	2	2	2	1.42	2.35
Q7KV88|Q7KV88_DROME	- +							47.14	2	2	2	1.79	1.81
M9PH19|M9PH19_DROME	- +							47.14	2	2	2	1.34	1.42
B5RJ67|B5RJ67_DROME	+ +	31.86	1	1	1	4.55	4.35	43.98	2	2	2	9.09	9.57
sp|Q9W062|MFAP1_DROME	+ +	47.58	1	1	1	1.09	2.93	47.24	1	1	1	1.09	2.93
Q7JZD3|Q7JZD3_DROME	+ +	138.26	9	8	8	25	40.89	123.82	10	9	9	28.12	43.64
A0A0B4KHN1|A0A0B4KHN1_DROME	+ +	89.62	9	9	9	3.66	4.33	41.55	2	2	2	0.81	0.75
sp|Q9VCF0|Y5902_DROME	+ +	53.68	1	1	1	3.33	10.29	57.55	1	1	1	3.33	10.29
Q8IGV1|Q8IGV1_DROME	+ +	22.92	1	1	1	0.56	0.92	45.49	4	2	2	1.13	2.15
sp|P23128-2|DDX6_DROME	+ +	110.01	6	5	5	9.43	17.99	106.54	5	5	5	9.43	12.15
Q32KE6|Q32KE6_DROME	- +							68.98	3	3	3	10	17.77
Q7K2K2|Q7K2K2_DROME	- +							33.55	1	1	1	1.79	2.65
A0A0B4JD46|A0A0B4JD46_DROME	+ +	126.67	15	9	9	34.62	53.33	130.54	15	8	8	30.77	53.33
Q9W3H4|Q9W3H4_DROME	- +							40.86	1	1	1	4	5.26
Q960T6|Q960T6_DROME	- +							25.64	1	1	1	0.56	0.66
sp|Q9V9S8|HEMH_DROME	+ +	131.82	12	11	11	25	42.71	78.45	5	5	5	11.36	18.75
Q8IGG7|Q8IGG7_DROME	+ +	89.6	7	6	6	21.43	29	119.33	10	9	9	32.14	38.66
Q0KIB3|Q0KIB3_DROME	+ -	40.48	1	1	1	1.75	3.21
A0A0B4LFD2|A0A0B4LFD2_DROME	+ +	90.76	7	7	7	8.05	13.27	65.59	4	4	4	4.6	6.41
Q8IGR0|Q8IGR0_DROME	+ -	33.23	1	1	1	2.94	5.77
A1Z934|A1Z934_DROME	+ +	57.21	3	3	3	8.33	13.38	43.5	1	1	1	2.78	4.68
B6UXE6|B6UXE6_DROME	+ +	85.05	7	7	7	8.75	13.88	81.71	4	4	4	5	5.93
sp|Q95029-2|CATL_DROME	+ +	67.78	5	3	3	7.89	16.72	43.93	2	1	1	2.63	4.4
B5RJ18|B5RJ18_DROME	+ +	30.58	1	1	1	2.38	2.69	60.42	5	5	5	11.9	15
Q86NS7|Q86NS7_DROME	- +							48.38	2	2	2	6.25	7.56
O97469|O97469_DROME	+ -	48.43	2	2	2	5	6.33
X2J708|X2J708_DROME	- +							27	1	1	1	1.79	1.7
M9NEW0|M9NEW0_DROME	+ -	47.66	1	1	1	3.85	8
A0A0B4LGF5|A0A0B4LGF5_DROME	+ +	34.95	1	1	1	0.66	0.83	38.33	1	1	1	0.66	0.83
B9EQT5|B9EQT5_DROME	- +							45.81	1	1	1	7.69	19.23
Q9VD58|Q9VD58_DROME	+ +	107.15	6	6	6	14.63	30.54	101.91	6	6	6	14.63	28.11
C8VV31|C8VV31_DROME	+ -	36.04	1	1	1	2.7	2.62
D9IQC8|D9IQC8_DROME	+ +	96.9	5	5	5	2.5	4.75	78.33	5	4	4	2	3.78
sp|Q08473|SQD_DROME	+ +	28.97	1	1	1	2.33	4.65	32.97	1	1	1	2.33	4.65
C5I7A1|C5I7A1_DROME	+ +	41.97	1	1	1	1.82	3.02	42.19	1	1	1	1.82	3.02
A0A0B4KHJ7|A0A0B4KHJ7_DROME	+ +	77.19	4	3	3	5.77	13.05	83.14	3	3	3	5.77	10.72
M9PCB7|M9PCB7_DROME	- +							66	3	3	3	5.17	8.86
sp|Q9XY35|QCR9_DROME	- +							45.81	1	1	1	10	27.27
Q8IH32|Q8IH32_DROME	+ +	25.27	2	1	1	5.56	5.15	25.06	2	1	1	5.56	5.15
M9PB01|M9PB01_DROME	+ -	21.51	1	1	1	0.41	0.33
H8F4T6|H8F4T6_DROME	+ +	88.06	4	4	4	9.3	13.17	106.82	8	7	7	16.28	30.53
Q9W4W2|Q9W4W2_DROME	+ +	85.86	7	7	7	6.36	7.1	36.84	1	1	1	0.91	1.54
sp|Q9VUQ5-2|AGO2_DROME	+ +	91.76	8	7	7	5.51	7.97	112.81	9	9	9	7.09	10.19
sp|P29845|HSP7E_DROME	+ +	90.76	7	7	7	8.05	13.27	65.59	4	4	4	4.6	6.41
F3YDH0|F3YDH0_DROME	+ +	140.44	14	12	9	13.64	21.95	143.35	17	16	13	18.18	26.37
Q7KLX3|Q7KLX3_DROME	+ -	42.51	1	1	1	5.56	6.02
Q7K3M5|Q7K3M5_DROME	- +							23.26	1	1	1	1.19	1.51
sp|Q7K0D8|NUP50_DROME	- +							31.62	1	1	1	1.56	1.24
A0A0B4K6U6|A0A0B4K6U6_DROME	+ +	28.97	1	1	1	2.5	5.19	32.97	1	1	1	2.5	5.19
Q1RKV9|Q1RKV9_DROME	- +							27	1	1	1	1.92	1.79
C5I7D3|C5I7D3_DROME	+ +	41.97	1	1	1	1.72	3	42.19	1	1	1	1.72	3
X2JDP6|X2JDP6_DROME	+ -	30.63	1	1	1	1.45	2.33
D9IQD4|D9IQD4_DROME	+ +	96.9	5	5	5	3.7	5.03	78.33	5	4	4	2.96	4
A0A0B4LGQ1|A0A0B4LGQ1_DROME	+ +	63.96	4	4	4	16	21.66	92.65	5	4	4	16	21.66
sp|Q9VN25-2|EIF3A_DROME	+ +	30.84	1	1	1	0.47	1.12	22.81	1	1	1	0.47	1.03
Q8IMV6|Q8IMV6_DROME	+ +	22.92	1	1	1	0.6	0.97	45.49	4	2	2	1.2	2.26
D9IQE1|D9IQE1_DROME	+ +	96.9	5	5	5	4.95	5.36	78.33	5	4	4	3.96	4.27
sp|P23226|MA205_DROME	+ +	21.62	1	1	1	1.14	0.84	51.42	3	3	3	3.41	3.29
sp|Q24560|TBB1_DROME	+ +	178.65	25	17	17	45.95	55.48	163.31	22	15	7	40.54	41.16
B7Z0B0|B7Z0B0_DROME	+ +	43.32	2	2	2	1.96	2.05	59.15	3	3	3	2.94	3.97
Q9VG07|Q9VG07_DROME	+ +	119.53	6	6	6	13.64	25.2	80	3	3	3	6.82	11.26
B6UXE1|B6UXE1_DROME	+ +	85.05	7	7	7	8.64	13.88	81.71	4	4	4	4.94	5.93
sp|P39736|BX42_DROME	+ +	55.61	2	2	2	2.08	3.66	31.04	1	1	1	1.04	1.83
sp|C0HKA0|RS14A_DROME	+ -	40.92	1	1	1	3.57	7.28
Q9XZ57|Q9XZ57_DROME	+ +	138.26	9	8	8	25	41.03	123.82	10	9	9	28.12	43.79
I1V503|I1V503_DROME	+ +	28.56	1	1	1	0.94	1	29.47	1	1	1	0.94	1
Q9VRZ7|Q9VRZ7_DROME	+ -	27.08	1	1	1	3.03	3.09
M9PFB2|M9PFB2_DROME	- +							66	3	3	3	5.17	8.88
Q8SXQ5|Q8SXQ5_DROME	- +							56.72	2	2	2	10.53	18.87
Q8SZK7|Q8SZK7_DROME	+ +	62.25	3	3	3	6.98	9.69	29.51	1	1	1	2.33	2.18
Q95TJ2|Q95TJ2_DROME	+ +	86.12	6	6	6	4.55	6.82	63.57	4	4	4	3.03	4.68
sp|P46863|KL61_DROME	+ +	65.55	3	3	3	2.14	3	58.24	2	2	2	1.43	2.35
A0A0B4K7L1|A0A0B4K7L1_DROME	+ -	30.84	1	1	1	0.83	0.84
Q8SXD6|Q8SXD6_DROME	+ +	30.58	1	1	1	2.38	2.78	60.42	5	5	5	11.9	15.48
sp|P08570|RLA1_DROME	+ -	59.06	2	2	2	18.18	42.86
sp|A1ZA47|ZASP_DROME	+ -	43.42	1	1	1	0.62	0.68
Q9VXW3|Q9VXW3_DROME	+ +	41.97	1	1	1	1.72	2.93	42.19	1	1	1	1.72	2.93
Q8IRD4|Q8IRD4_DROME	- +							48.38	2	2	2	8	9.09
Q6GKZ3|Q6GKZ3_DROME	- +							29.47	1	1	1	2.08	1.96
sp|Q9V4P1|ANLN_DROME	+ +	61.25	3	3	3	2.19	2.02	46.71	2	2	2	1.46	1.53
Q9VB10|Q9VB10_DROME	- +							48.32	2	2	2	4.26	5.83
K7SMK4|K7SMK4_DROME	- +							50.76	2	2	2	6.9	10.7
Q8MQX9|Q8MQX9_DROME	+ +	72.14	4	4	4	3.23	3.58	28.55	1	1	1	0.81	0.77
M9PCD6|M9PCD6_DROME	- +							33.4	1	1	1	2.33	2.23
M9NFF8|M9NFF8_DROME	- +							25.4	1	1	1	4.35	5.76
Q9V9T5|Q9V9T5_DROME	+ +	251.64	159	53	53	66.25	72.78	250.16	134	48	48	60	58.74
A0A0B4KI71|A0A0B4KI71_DROME	+ +	21.62	1	1	1	1.25	0.9	51.42	3	3	3	3.75	3.52
A0A0B4KHV1|A0A0B4KHV1_DROME	+ -	21.57	1	1	1	1.01	1.09
A1Z9N0|A1Z9N0_DROME	+ +	34.95	1	1	1	0.66	0.82	38.33	1	1	1	0.66	0.82
M9NEF2|M9NEF2_DROME	- +							29.47	1	1	1	1.04	0.97
D9IQC4|D9IQC4_DROME	+ +	96.9	5	5	5	0.93	4.74	78.33	5	4	4	0.75	3.77
sp|A1ZA47-3|ZASP_DROME	+ -	43.42	1	1	1	1.41	1.39
M9NF14|M9NF14_DROME	- +							37.52	1	1	1	1.64	2.51
D9IQD8|D9IQD8_DROME	+ +	96.9	5	5	5	1.67	4.48	78.33	5	4	4	1.34	3.57
A4V3W2|A4V3W2_DROME	+ +	27.71	1	1	1	2.22	1.75	52.15	2	2	2	4.44	3.89
C8VV04|C8VV04_DROME	+ -	30.84	1	1	1	1.11	1.02
O96639|O96639_DROME	+ -	36.04	1	1	1	2.63	1.7
Q961I1|Q961I1_DROME	+ +	91.56	7	5	5	6.25	9.36	113.66	7	6	6	7.5	12.29
sp|P48462|PP1B_DROME	+ +	21.64	1	1	1	2.78	3.03	35.36	1	1	1	2.78	3.03
A8DYD2|A8DYD2_DROME	- +							44.36	2	2	2	3.23	2.67
A0A0B4KHT0|A0A0B4KHT0_DROME	+ -	35.35	1	1	1	1.09	0.98
C5I7C5|C5I7C5_DROME	+ +	41.97	1	1	1	1.79	3.02	42.19	1	1	1	1.79	3.02
B4F4X2|B4F4X2_DROME	+ +	21.64	1	1	1	3.03	3.31	35.36	1	1	1	3.03	3.31
A1Z7H3|A1Z7H3_DROME	- +							23.55	1	1	1	1.06	0.99
D9IQC6|D9IQC6_DROME	+ +	96.9	5	5	5	1.67	4.48	78.33	5	4	4	1.33	3.57
A0A0B4JCY6|A0A0B4JCY6_DROME	+ +	89.62	9	9	9	3.8	4.64	41.55	2	2	2	0.84	0.8
sp|Q9I7K0-2|JUPIT_DROME	+ +	31.86	1	1	1	4.35	5.08	43.98	2	2	2	8.7	11.17
Q9W3W1|Q9W3W1_DROME	+ -	22.4	1	1	1	0.83	0.74
Q9W4H6|Q9W4H6_DROME	+ +	118.16	12	9	9	20.93	30.83	142.21	17	13	13	30.23	46.87
sp|Q9VF87|CYFIP_DROME	- +							33.61	1	1	1	0.65	1.01
sp|Q01295-4|BRC1_DROME	+ -	34.78	1	1	1	2.22	1.75
M9W6J0|M9W6J0_DROME	+ +	67.18	6	6	5	6.98	7.26	77.41	4	4	3	4.65	5.13
Q8MLS7|Q8MLS7_DROME	- +							29.67	1	1	1	2.63	2.85
D9IQD6|D9IQD6_DROME	+ +	96.9	5	5	5	1.16	4.04	78.33	5	4	4	0.93	3.21
sp|Q9VN93-2|CPR1_DROME	- +							65.27	2	2	2	3.12	4.63
Q8I9J6|Q8I9J6_DROME	- +							29.47	1	1	1	1.04	0.96
Q9W1H8|Q9W1H8_DROME	- +							61.76	3	3	3	5.88	5.97
sp|P52034-2|PFKA_DROME	+ -	30.84	1	1	1	0.83	0.84
sp|Q9VN25|EIF3A_DROME	+ +	30.84	1	1	1	0.44	1.05	22.81	1	1	1	0.44	0.96
A0A126GUU7|A0A126GUU7_DROME	+ +	90.84	4	4	4	21.05	29.33	52.46	2	2	2	10.53	14
Q8SZD0|Q8SZD0_DROME	+ -	26.47	1	1	1	1.64	1.4
Q8IMF5|Q8IMF5_DROME	+ +	21.62	1	1	1	1.14	0.84	51.42	3	3	3	3.41	3.29
D3DMG0|D3DMG0_DROME	- +							31.39	1	1	1	1.85	2.66
C7LA80|C7LA80_DROME	+ -	30.84	1	1	1	1.11	1.02
Q7JQK6|Q7JQK6_DROME	+ +	91.56	7	5	5	6.41	9.49	113.66	7	6	6	7.69	12.46
Q8IQW7|Q8IQW7_DROME	+ -	24.13	1	1	1	0.98	1.4
Q7K274|Q7K274_DROME	- +							29.67	1	1	1	2.44	2.31
M9PCM4|M9PCM4_DROME	+ -	21.65	1	1	1	2.38	3.17
I1V505|I1V505_DROME	+ +	28.56	1	1	1	0.9	1.02	29.47	1	1	1	0.9	1.02
Q9W074|Q9W074_DROME	+ -	26.89	1	1	1	1.23	1.49
sp|Q26365-2|ADT_DROME	+ +	130.43	9	9	9	23.08	30.1	104.66	6	6	6	15.38	19.06
B6UXF1|B6UXF1_DROME	- +							81.71	4	4	4	4.3	5.93
Q9VY44|Q9VY44_DROME	+ +	70.24	6	6	6	7.32	8.63	67.62	5	5	5	6.1	6.32
sp|Q94517|HDAC1_DROME	+ -	25.7	1	1	1	1.67	2.3
M9PF14|M9PF14_DROME	- +							66	3	3	3	5.08	8.69
H9BVD5|H9BVD5_DROME	+ -	33.23	1	1	1	2.94	3.9
E1JHR1|E1JHR1_DROME	+ -	36.04	1	1	1	3.23	1.49
C4IY21|C4IY21_DROME	+ +	58.01	3	3	3	11.54	22.1	74.98	3	3	3	11.54	20.6
sp|P46222|RL11_DROME	+ -	23.73	1	1	1	2.86	4.89
Q86BS3|Q86BS3_DROME	+ +	59.89	3	3	3	3.12	2.92	29.73	1	1	1	1.04	0.97
A0APE4|A0APE4_DROME	+ -	35.55	1	1	1	4	5.32
A8E6M3|A8E6M3_DROME	+ +	28.56	1	1	1	1.16	1.04	29.47	1	1	1	1.16	1.04
Q7KN97|Q7KN97_DROME	+ +	257.73	120	63	1	46.32	58.93	263.68	138	75	1	55.15	64.69
Q9VBK9|Q9VBK9_DROME	- +							30.86	1	1	1	1.54	3.52
H0RNI1|H0RNI1_DROME	+ +	184.82	31	19	19	31.67	42.21	194.41	32	23	23	38.33	50.69
A8JV09|A8JV09_DROME	+ -	22.4	1	1	1	0.71	0.64
Q7KJ37|Q7KJ37_DROME	- +							65.17	3	3	3	3.26	6.86
A0A075BLM7|A0A075BLM7_DROME	- +							36.84	1	1	1	0.92	1.53
Q0E8U7|Q0E8U7_DROME	+ -	21.51	1	1	1	0.41	0.34
C5I7E9|C5I7E9_DROME	+ +	41.97	1	1	1	1.79	3	42.19	1	1	1	1.79	3
Q960R6|Q960R6_DROME	+ -	22.7	1	1	1	1.85	1.51
A1Z942|A1Z942_DROME	+ +	91.56	7	5	5	7.35	10.34	113.66	7	6	6	8.82	13.58
Q8IH66|Q8IH66_DROME	- +							23.2	1	1	1	2.13	1.67
sp|Q9NJH0|EF1G_DROME	+ +	96.3	5	4	4	7.27	14.15	89.95	3	3	3	5.45	14.62
A4V3H1|A4V3H1_DROME	+ +	91.41	7	7	7	17.07	20.81	110.36	9	8	8	19.51	22.51
A0A0B4KFI7|A0A0B4KFI7_DROME	+ -	30.84	1	1	1	0.85	0.87
B9EQV2|B9EQV2_DROME	+ +	129.8	9	7	7	23.33	50.22	132.87	17	7	7	23.33	50.22
G7H806|G7H806_DROME	+ +	26.62	1	1	1	2.33	3.91	33.11	1	1	1	2.33	3.91
Q7KN85|Q7KN85_DROME	+ +	66.41	2	2	2	1.79	1.98	47.33	1	1	1	0.89	1.35
M9NDW1|M9NDW1_DROME	+ +	44.55	1	1	1	0.61	0.68	51.25	2	2	2	1.23	1.37
Q9V470|Q9V470_DROME	+ +	69	3	3	3	6.38	7.93	78.93	3	3	3	6.38	6.97
Q95RB1|Q95RB1_DROME	+ +	36.37	2	2	2	3.85	4.55	48.37	2	2	2	3.85	4.55
Q9U3Y7|Q9U3Y7_DROME	+ -	35.35	1	1	1	1.06	0.97
C5I7Q4|C5I7Q4_DROME	+ +	41.97	1	1	1	1.72	2.93	42.19	1	1	1	1.72	2.93
sp|P23257|TBG1_DROME	+ +	104.77	6	6	6	12.77	19.37	84.35	6	5	5	10.64	12.84
Q9VBQ1|Q9VBQ1_DROME	+ -	23.09	1	1	1	2.5	1.49
Q8IGK4|Q8IGK4_DROME	- +							37.52	1	1	1	1.75	2.76
sp|P40304|PSB1_DROME	- +							23.2	1	1	1	4.17	8.51
sp|Q9VU65|POC1_DROME	- +							33.4	1	1	1	2.38	2.3
B9EQW0|B9EQW0_DROME	+ -	44.08	2	1	1	1.45	1.74
sp|O01367-3|HOW_DROME	+ -	24.35	1	1	1	2.7	4.21
sp|Q95028|LDH_DROME	- +							68.98	3	3	3	10	17.77
Q9VPU3|Q9VPU3_DROME	+ -	36.04	1	1	1	2.86	1.74
sp|P41900|T2FB_DROME	- +							27.57	1	1	1	2	3.25
Q9VHN4|Q9VHN4_DROME	+ +	60.96	3	3	3	6.82	12.07	84.09	5	5	5	11.36	18.1
M9MSL4|M9MSL4_DROME	- +							25.64	1	1	1	0.56	0.66
A0A0B4LGH1|A0A0B4LGH1_DROME	- +							116.89	11	8	2	21.05	24.94
G3JX29|G3JX29_DROME	+ -	43.42	1	1	1	1.89	2.3
L0CR32|L0CR32_DROME	+ -	22.7	1	1	1	1.43	1.4
sp|Q9W1V3|FBRL_DROME	+ +	23.37	1	1	1	2.22	2.33	46.17	2	2	2	4.44	8.14
A0A0B4K6K8|A0A0B4K6K8_DROME	+ -	23.09	1	1	1	2.5	1.49
sp|P08841|TBB3_DROME	- +							116.89	11	8	2	21.05	24.89
O77293|O77293_DROME	- +							24.89	1	1	1	1.1	1.53
Q86LC4|Q86LC4_DROME	+ -	26.47	1	1	1	1.28	1.08
O96828|O96828_DROME	+ -	22.7	1	1	1	1.41	1.24
L0CPZ4|L0CPZ4_DROME	+ -	22.7	1	1	1	1.52	1.4
A1Z9K8|A1Z9K8_DROME	- +							23.92	1	1	1	0.7	0.86
B4F5G3|B4F5G3_DROME	+ -	28.13	1	1	1	2.5	2.93
sp|Q9VAH9|INT11_DROME	- +							37.74	1	1	1	1.35	2.85
B7FNQ3|B7FNQ3_DROME	+ -	139.99	11	11	11	5.95	8.38
sp|Q26365|ADT_DROME	+ +	130.43	9	9	9	22.5	28.85	104.66	6	6	6	15	18.27
A0A0B4LF33|A0A0B4LF33_DROME	+ +	34.95	1	1	1	1.03	1.29	38.33	1	1	1	1.03	1.29
F0JAN1|F0JAN1_DROME	+ -	28.42	1	1	1	1.85	2.1
sp|Q9VUC6-3|FRL_DROME	+ -	28.27	1	1	1	0.65	0.6
sp|Q9VQ89|MIO_DROME	+ +	25.09	1	1	1	1.19	1.15	28.31	1	1	1	1.19	1.15
sp|P40792|RAC1_DROME	- +							25.4	1	1	1	4.35	5.73
Q6AWR8|Q6AWR8_DROME	+ -	31.46	1	1	1	1.69	2.01
A1ZAK8|A1ZAK8_DROME	+ -	22.7	1	1	1	1.59	1.25
X5D3H6|X5D3H6_DROME	- +							45	1	1	1	1.79	2.51
sp|Q9VCI0|ORN_DROME	+ +	68.27	3	3	3	11.11	20.38	49.11	2	2	2	7.41	11.37
sp|Q9VEX6|ATD3A_DROME	- +							65.17	3	3	3	3.03	6.29
A4V3G9|A4V3G9_DROME	+ +	91.41	7	7	7	17.07	21.08	110.36	9	8	8	19.51	22.8
C0MLE0|C0MLE0_DROME	+ -	28.13	1	1	1	2.5	2.93
C5I7J0|C5I7J0_DROME	+ +	41.97	1	1	1	1.72	2.93	42.19	1	1	1	1.72	2.93
sp|P18431|SGG_DROME	+ +	27.71	1	1	1	2.22	1.75	52.15	2	2	2	4.44	3.89
A1Z9M5|A1Z9M5_DROME	+ +	86.12	6	6	6	1.76	2.14	63.57	4	4	4	1.17	1.47
M9PFR6|M9PFR6_DROME	+ +	107.88	10	8	8	22.86	33.51	105.35	9	6	6	17.14	22.34
M9PHQ2|M9PHQ2_DROME	- +							29.47	1	1	1	1.01	0.95
D9IQD3|D9IQD3_DROME	+ +	96.9	5	5	5	1.86	4.48	78.33	5	4	4	1.49	3.57
X2JD88|X2JD88_DROME	+ -	22.53	1	1	1	0.61	0.5
M9PEF6|M9PEF6_DROME	+ +	77.36	3	3	3	4.41	7.25	74.09	2	2	2	2.94	3.63
Q4QQC4|Q4QQC4_DROME	+ -	40.48	1	1	1	1.75	3.21
A1ZAA9|A1ZAA9_DROME	- +							50.76	2	2	2	7.41	11.33
Q9NI49|Q9NI49_DROME	- +							44.36	2	2	2	3.64	3.38
Q9VNX4|Q9VNX4_DROME	+ -	54.09	1	1	1	1.49	3.14
M9PJM2|M9PJM2_DROME	+ +	28.56	1	1	1	1.06	1	29.47	1	1	1	1.06	1
A0A0B4LGL0|A0A0B4LGL0_DROME	+ -	43.42	1	1	1	0.63	0.72
sp|Q8T8R1|Y3800_DROME	+ +	126.67	15	9	9	34.62	53.33	130.54	15	8	8	30.77	53.33
E2QCF1|E2QCF1_DROME	+ +	66.41	2	2	2	1.8	2.01	47.33	1	1	1	0.9	1.37
Q4V460|Q4V460_DROME	+ -	21.36	1	1	1	1.89	3.58
sp|Q9VLR5|TCP4_DROME	+ +	65.61	3	2	2	9.09	24.55	40.19	2	2	2	9.09	21.82
A0A0B4LGE6|A0A0B4LGE6_DROME	- +							29.21	1	1	1	1.61	0.44
sp|Q9VWH4|IDH3A_DROME	+ +	101.49	8	7	7	16.67	19.63	114.53	9	8	8	19.05	24.14
sp|P55830-2|RS3A_DROME	- +							32.1	1	1	1	2.78	6.88
sp|O62619-2|KPYK_DROME	+ +	102.84	6	5	5	8.77	12.11	142.61	13	11	11	19.3	32.03
A0A0B4JD11|A0A0B4JD11_DROME	+ +	96.3	5	4	4	7.27	14.15	89.95	3	3	3	5.45	14.62
Q9VS02|Q9VS02_DROME	+ -	47.38	3	3	3	6	10.04
sp|A1Z8J0|C19L1_DROME	+ -	28.48	1	1	1	1.47	2.2
C7LA94|C7LA94_DROME	+ -	24.33	1	1	1	1.37	1.75
Q59E49|Q59E49_DROME	- +							29.47	1	1	1	1.19	1
B7YZE6|B7YZE6_DROME	- +							44.36	2	2	2	3.39	2.85
A0A0B4KG85|A0A0B4KG85_DROME	+ -	31.86	1	1	1	9.09	9.52
Q7KHK9|Q7KHK9_DROME	- +							33.34	1	1	1	1.59	1.9
Q7KVX1|Q7KVX1_DROME	+ +	118.16	12	9	9	19.15	27.77	142.21	17	13	13	27.66	42.21
Q9VJ19|Q9VJ19_DROME	+ +	47.25	2	2	2	10.53	18.02	27.07	1	1	1	5.26	10.81
A0APL2|A0APL2_DROME	+ -	26.63	1	1	1	5	4.49
B5RIJ9|B5RIJ9_DROME	+ +	47.25	2	2	2	9.52	15.38	27.07	1	1	1	4.76	9.23
M9PBG6|M9PBG6_DROME	+ +	44.55	1	1	1	0.61	0.68	51.25	2	2	2	1.22	1.35
B0AZK4|B0AZK4_DROME	+ -	30.12	2	1	1	2.33	2.05
E1JIN6|E1JIN6_DROME	+ -	21.82	1	1	1	0.69	0.55
E8NH71|E8NH71_DROME	+ -	28.48	1	1	1	2.08	3.36
Q9VRY5|Q9VRY5_DROME	+ +	30.58	1	1	1	2.38	2.78	60.42	5	5	5	11.9	15.48
Q7K569|Q7K569_DROME	+ +	141.33	14	13	13	14.61	22.65	149.13	16	14	14	15.73	23.2
Q9VC62|Q9VC62_DROME	- +							23.2	1	1	1	1.14	0.86
C8VV37|C8VV37_DROME	+ -	36.04	1	1	1	2.33	1.44
A8WHL4|A8WHL4_DROME	+ -	35.35	1	1	1	1.08	0.98
Q9VVH5|Q9VVH5_DROME	+ -	37.64	2	2	2	15.38	16.85
A0A0B4KGU9|A0A0B4KGU9_DROME	- +							23.2	1	1	1	1.12	0.83
I0DHK6|I0DHK6_DROME	+ +	69.61	3	3	3	6.98	10.09	78.02	3	3	3	6.98	10.09
sp|Q9W1X4|NU214_DROME	+ +	33.87	1	1	1	1.04	0.7	44.8	2	2	2	2.08	1.46
Q8IGE9|Q8IGE9_DROME	- +							30.12	1	1	1	1.12	1.87
Q9VL70|Q9VL70_DROME	- +							25.73	1	1	1	2.56	4.77
Q960W9|Q960W9_DROME	+ +	43.32	2	2	2	2.41	2.52	59.15	3	3	3	3.61	4.88
O77466|O77466_DROME	- +							61.76	3	3	3	5.77	5.97
H5V8F3|H5V8F3_DROME	- +							65.27	2	2	2	3.12	4.63
Q24079|Q24079_DROME	+ -	21.57	1	1	1	0.9	1.06
A4IJ83|A4IJ83_DROME	+ -	21.51	1	1	1	1.1	1.05
E4NKN3|E4NKN3_DROME	+ +	23.37	1	1	1	2.22	2.33	46.17	2	2	2	4.44	8.14
M9PBK5|M9PBK5_DROME	+ -	59.06	2	2	2	18.18	42.86
sp|A1ZA47-7|ZASP_DROME	+ -	43.42	1	1	1	3.12	3.33
Q7YU18|Q7YU18_DROME	+ -	21.57	1	1	1	0.96	1.09
sp|Q02926|RB97D_DROME	+ +	91.41	7	7	7	17.07	20.81	110.36	9	8	8	19.51	22.51
B6UXF7|B6UXF7_DROME	+ +	85.05	7	7	7	8.86	13.88	81.71	4	4	4	5.06	5.93
C5I7R1|C5I7R1_DROME	+ +	41.97	1	1	1	1.79	3	42.19	1	1	1	1.79	3
Q9VAX7|Q9VAX7_DROME	- +							109.77	8	7	2	20	17.29
T1W135|T1W135_DROME	+ +	42.52	3	3	3	5.08	9.61	78.98	6	6	6	10.17	17.24
sp|O01666|ATPG_DROME	+ +	57.48	2	2	2	5	8.08	77.88	4	4	4	10	17.51
C5I7E2|C5I7E2_DROME	+ +	41.97	1	1	1	1.72	2.93	42.19	1	1	1	1.72	2.93
Q9VN21|Q9VN21_DROME	- +							30.12	1	1	1	1.15	1.83
sp|P12982|PP12_DROME	- +							35.36	1	1	1	3.03	3.31
A1Z9E3|A1Z9E3_DROME	+ +	123.51	7	6	6	9.84	22.49	120.23	9	7	7	11.48	21.06
B7Z0A9|B7Z0A9_DROME	+ +	43.32	2	2	2	3.08	3.04	59.15	3	3	3	4.62	5.88
Q9VIE8|Q9VIE8_DROME	+ -	25.53	1	1	1	1.1	1.02
Q9VLC5|Q9VLC5_DROME	+ +	142.42	15	13	13	24.07	39.23	136.79	12	11	11	20.37	32.88
A8JNW5|A8JNW5_DROME	+ -	25	1	1	1	5.26	8.11
sp|P35381|ATPA_DROME	+ +	38.3	1	1	1	1.49	3.99	62.61	3	3	3	4.48	4.89
Q8MR58|Q8MR58_DROME	+ +	83.1	4	4	4	11.11	22.44	76.56	3	3	3	8.33	14.17
E1JIV0|E1JIV0_DROME	+ +	53.68	1	1	1	3.33	10.29	57.55	1	1	1	3.33	10.29
Q8IMS8|Q8IMS8_DROME	+ -	23.09	1	1	1	2.33	1.42
A0A0B4K7G9|A0A0B4K7G9_DROME	+ +	69.61	3	3	3	9.09	12.07	78.02	3	3	3	9.09	12.07
sp|Q9V3D2|HEM6_DROME	+ -	35.2	1	1	1	1.92	2.56
L0CR28|L0CR28_DROME	+ -	22.7	1	1	1	1.32	1.4
Q9Y0S9|Q9Y0S9_DROME	+ -	23.05	1	1	1	2.63	2.33
sp|Q08473-3|SQD_DROME	+ +	28.97	1	1	1	2.5	5.19	32.97	1	1	1	2.5	5.19
A0A075BLM5|A0A075BLM5_DROME	- +							36.84	1	1	1	0.91	1.53
A1Z729|A1Z729_DROME	+ +	39.59	2	2	2	5	6.06	24.74	1	1	1	2.5	2.42
sp|P18101|RL40_DROME	+ -	33.23	1	1	1	3.85	7.03
B4F5G8|B4F5G8_DROME	+ -	28.13	1	1	1	2.44	2.93
Q8IGK0|Q8IGK0_DROME	- +							44.36	2	2	2	3.77	3.92
Q8T0U6|Q8T0U6_DROME	+ +	21.64	1	1	1	2.08	2.17	35.36	1	1	1	2.08	2.17
M9PGQ6|M9PGQ6_DROME	+ +	55.61	2	2	2	2.08	3.66	31.04	1	1	1	1.04	1.83
Q960C7|Q960C7_DROME	+ +	39.59	2	2	2	5	6.06	24.74	1	1	1	2.5	2.42
sp|P17336|CATA_DROME	+ +	170.43	22	16	16	26.67	42.49	175.92	24	17	17	28.33	48.02
B6UXE5|B6UXE5_DROME	+ +	85.05	7	7	7	8.14	13.88	81.71	4	4	4	4.65	5.93
A0A0B4LFC7|A0A0B4LFC7_DROME	- +							44.36	2	2	2	3.39	2.82
M9PI44|M9PI44_DROME	- +							66	3	3	3	5.08	8.73
Q9VZQ8|Q9VZQ8_DROME	- +							48.38	2	2	2	8.33	10.65
sp|Q9I7K0-4|JUPIT_DROME	+ +	31.86	1	1	1	4	5.08	43.98	2	2	2	8	11.17
A1Z803|A1Z803_DROME	- +							53.25	1	1	1	2.33	5
sp|P06603|TBA1_DROME	+ +	122.2	11	11	11	27.5	35.33	135.36	13	11	11	27.5	34.67
C5I7R2|C5I7R2_DROME	+ +	41.97	1	1	1	1.72	2.93	42.19	1	1	1	1.72	2.93
sp|Q4Z8K6-2|RBP9X_DROME	- +							45	1	1	1	1.33	1.56
A0APL6|A0APL6_DROME	+ -	26.63	1	1	1	5	4.49
E8NH92|E8NH92_DROME	+ -	31.46	1	1	1	0.81	1.02
sp|Q9I7K0|JUPIT_DROME	+ +	31.86	1	1	1	3.7	4.81	43.98	2	2	2	7.41	10.58
Q8MZI3|Q8MZI3_DROME	+ -	62.25	4	4	3	5.71	5.13
D9IQC9|D9IQC9_DROME	+ +	96.9	5	5	5	1.89	4.74	78.33	5	4	4	1.52	3.77
sp|Q94901|LARK_DROME	- +							45.24	2	2	2	3.77	6.82
sp|Q7K556-2|TTD14_DROME	+ -	35.33	1	1	1	1.64	2.97
sp|Q9I7K0-5|JUPIT_DROME	+ +	31.86	1	1	1	4.76	5.24	43.98	2	2	2	9.52	11.52
M9PGJ0|M9PGJ0_DROME	+ +	44.55	1	1	1	0.61	0.68	51.25	2	2	2	1.23	1.37
sp|Q7K480|BN3D1_DROME	- +							32.23	1	1	1	0.73	0.73
sp|O76324|DCO_DROME	+ +	133.01	6	6	6	12.24	23.64	126.7	10	7	7	14.29	28.86
G3JX30|G3JX30_DROME	+ -	43.42	1	1	1	1.79	2.09
Q8T9D1|Q8T9D1_DROME	+ +	59.89	3	3	3	3.12	2.92	29.73	1	1	1	1.04	0.97
Q7JY07|Q7JY07_DROME	+ -	51.94	2	2	1	4.76	7
A8JQY9|A8JQY9_DROME	+ -	24.79	1	1	1	1.02	0.8
A0A0B4LF25|A0A0B4LF25_DROME	- +							23.92	1	1	1	0.76	0.96
D9IQC0|D9IQC0_DROME	+ +	96.9	5	5	5	1.51	4.25	78.33	5	4	4	1.2	3.38
M9PF20|M9PF20_DROME	- +							66	3	3	3	5.08	8.68
Q9V9M8|Q9V9M8_DROME	+ +	58.01	3	3	3	10	20.14	74.98	3	3	3	10	18.77
Q8MT23|Q8MT23_DROME	+ +	47.25	2	2	2	10.53	18.02	27.07	1	1	1	5.26	10.81
C5I7I2|C5I7I2_DROME	+ +	41.97	1	1	1	1.72	2.93	42.19	1	1	1	1.72	2.93
Q7M3J7|Q7M3J7_DROME	- +							47.14	2	2	2	1.77	1.81
sp|A0A0B4K7J2|RBP2_DROME	+ +	30	1	1	1	0.37	0.29	26.1	1	1	1	0.37	0.29
sp|Q0KHQ5|TAO_DROME	- +							23.32	1	1	1	0.71	1.54
B4F5G7|B4F5G7_DROME	+ -	28.13	1	1	1	2.38	2.93
sp|A1ZA47-4|ZASP_DROME	+ -	43.42	1	1	1	1.59	1.92
A0A0B4K851|A0A0B4K851_DROME	- +							45	1	1	1	1.33	1.56
Q9VFF0|Q9VFF0_DROME	+ +	68.55	3	3	3	6.12	13.62	81.62	7	5	5	10.2	14.26
A0A0B4KEW3|A0A0B4KEW3_DROME	+ -	43.42	1	1	1	0.97	1.14
C0MK69|C0MK69_DROME	+ -	26.63	1	1	1	5	4.49
sp|P55830|RS3A_DROME	- +							32.1	1	1	1	2.04	5.6
Q0KI98|Q0KI98_DROME	- +							50	2	2	2	3.92	7.21
L0CPZ9|L0CPZ9_DROME	+ -	22.7	1	1	1	1.47	1.4
Q8MSM5|Q8MSM5_DROME	+ -	33.23	1	1	1	0.65	0.84
C5I7K6|C5I7K6_DROME	+ +	41.97	1	1	1	1.72	2.93	42.19	1	1	1	1.72	2.93
B6UXE4|B6UXE4_DROME	+ -	85.05	7	7	7	8.14	13.88
Q8MZ12|Q8MZ12_DROME	- +							33.55	1	1	1	1.82	2.65
E2QC83|E2QC83_DROME	+ +	54.08	2	2	2	6.9	7.59	76.13	3	3	3	10.34	14.29
Q8T058|Q8T058_DROME	+ -	46.66	2	2	2	5.71	6.6
sp|P10987|ACT1_DROME	- +							136.22	18	11	11	29.73	43.88
Q9W4C1|Q9W4C1_DROME	- +							38.98	1	1	1	1.05	2.71
A0A075BJJ6|A0A075BJJ6_DROME	+ -	85.86	7	7	7	6.31	7.1
sp|P07486|G3P1_DROME	+ +	49.56	2	2	1	5.41	6.33	68.77	2	2	2	5.41	8.43
Q9VVJ7|Q9VVJ7_DROME	+ -	26.63	1	1	1	5	4.49
sp|O01367|HOW_DROME	+ -	24.35	1	1	1	2.44	3.95
A0A0B4KHS9|A0A0B4KHS9_DROME	+ +	21.64	1	1	1	2.7	3.06	35.36	1	1	1	2.7	3.06
Q9W2U7|Q9W2U7_DROME	+ +	79.69	6	6	6	3.73	3.29	111.53	9	9	9	5.59	4.46
sp|Q9VQX4-2|PNCB_DROME	+ +	77.36	3	3	3	4.35	7.2	74.09	2	2	2	2.9	3.6
A0A0B4K6X7|A0A0B4K6X7_DROME	+ -	28.48	1	1	1	1.49	2.29
A0A0B4KHJ1|A0A0B4KHJ1_DROME	+ +	31.93	1	1	1	6.25	16.33	72.09	3	2	2	12.5	28.57
Q8IRH0|Q8IRH0_DROME	+ -	31.46	1	1	1	0.82	1.04
sp|P55828|RS20_DROME	+ +	62.83	4	3	3	13.64	28.33	57.04	3	2	2	9.09	22.5
B4F5G2|B4F5G2_DROME	+ -	28.13	1	1	1	2.5	2.93
Q9U4Y1|Q9U4Y1_DROME	- +							50	2	2	2	3.92	7.21
Q95RI7|Q95RI7_DROME	+ +	26.62	1	1	1	2.27	3.7	33.11	1	1	1	2.27	3.7
X2JDX3|X2JDX3_DROME	+ -	26.32	1	1	1	0.41	0.48
A0A0B4KGD1|A0A0B4KGD1_DROME	+ -	21.82	1	1	1	0.69	0.59
sp|Q9VUC6-4|FRL_DROME	+ -	28.27	1	1	1	0.71	0.63
A8JQZ0|A8JQZ0_DROME	+ -	24.79	1	1	1	1.35	0.97
A0A0B4LF29|A0A0B4LF29_DROME	- +							44.36	2	2	2	3.64	3.31
Q1RL13|Q1RL13_DROME	+ +	91.56	7	5	5	6.25	8.65	113.66	7	6	6	7.5	11.35
sp|Q7KNF2|PABP2_DROME	+ +	54.08	2	2	2	6.9	7.59	76.13	3	3	3	10.34	14.29
sp|Q9XYP7|GCP2_DROME	+ -	24.13	1	1	1	1.08	1.53
A1ZAK7|A1ZAK7_DROME	+ -	22.7	1	1	1	1.59	1.26
A0A0B4LFH8|A0A0B4LFH8_DROME	+ +	66.41	2	2	2	1.8	2.01	47.33	1	1	1	0.9	1.37
sp|P84040|H4_DROME	- +							35.27	1	1	1	4	9.71
M9PE96|M9PE96_DROME	+ -	22.53	1	1	1	0.61	0.5
A0A0B4JD48|A0A0B4JD48_DROME	+ +	67.78	5	3	3	13.04	22.89	43.93	2	1	1	4.35	6.02
A0A0B4KHG7|A0A0B4KHG7_DROME	+ -	35.35	1	1	1	1.1	0.98
Q9VJ57|Q9VJ57_DROME	+ -	26.47	1	1	1	1.28	1.08
Q7KV90|Q7KV90_DROME	+ +	63.58	3	3	3	2.54	2.58	47.14	2	2	2	1.69	1.67
Q9W1N3|Q9W1N3_DROME	+ +	38.16	1	1	1	6.25	13.76	35.54	1	1	1	6.25	13.76
sp|Q9VSA3|ACADM_DROME	+ -	28.18	1	1	1	2.08	3.1
Q7K4L8|Q7K4L8_DROME	+ -	38.1	2	2	1	2.17	2.99
sp|Q7PLI7|DCLK_DROME	+ +	29.51	1	1	1	1.19	0.94	49.11	2	2	2	2.38	2.67
A0A0B4KER6|A0A0B4KER6_DROME	+ -	43.42	1	1	1	1	1.18
M9ND19|M9ND19_DROME	+ +	139.84	16	12	12	31.58	47.71	143.19	21	14	14	36.84	51.43
A8DYI2|A8DYI2_DROME	+ -	35.33	1	1	1	1.56	2.72
Q0KHZ6|Q0KHZ6_DROME	+ +	83.1	4	4	4	11.43	22.53	76.56	3	3	3	8.57	14.23
Q9VGL0|Q9VGL0_DROME	+ +	81.21	4	4	4	4.76	3.4	91.5	6	5	5	5.95	4.82
Q9VST4|Q9VST4_DROME	+ +	42.52	3	3	3	5.17	10.05	78.98	6	6	6	10.34	18.04
sp|Q9VZ64|6PGL_DROME	- +							30.97	1	1	1	3.33	3.7
B7Z098|B7Z098_DROME	+ +	101.07	6	5	5	6.58	11.6	111.69	6	6	6	7.89	13.79
A0A1B2AL12|A0A1B2AL12_DROME	+ +	62.83	4	3	3	13.64	28.33	57.04	3	2	2	9.09	22.5
C5I7A9|C5I7A9_DROME	+ +	41.97	1	1	1	1.72	3	42.19	1	1	1	1.72	3
D1Z385|D1Z385_DROME	+ +	130.43	9	9	9	22.5	28.85	104.66	6	6	6	15	18.27
sp|P02572|ACT2_DROME	+ +	126.17	16	12	12	32.43	43.88	136.22	18	11	11	29.73	43.88
D9IQE5|D9IQE5_DROME	+ +	96.9	5	5	5	2.46	4.74	78.33	5	4	4	1.97	3.77
I0B1N8|I0B1N8_DROME	+ +	73.3	3	3	3	5.56	8.97	94.57	5	5	5	9.26	13.83
Q8T4D6|Q8T4D6_DROME	+ -	25.53	1	1	1	1.15	1.02
D9IQD0|D9IQD0_DROME	+ +	96.9	5	5	5	1.25	4.04	78.33	5	4	4	1	3.21
Q0E9E2|Q0E9E2_DROME	+ +	257.68	119	63	1	45.32	58.4	264.82	140	76	2	54.68	64.83
E1JJQ3|E1JJQ3_DROME	+ -	24.13	1	1	1	1.01	1.46
Q0E9A1|Q0E9A1_DROME	+ +	91.56	7	5	5	7.04	9.99	113.66	7	6	6	8.45	13.11
O97454|O97454_DROME	+ +	85.26	5	4	4	14.29	29.17	67.89	2	2	2	7.14	13.89
Q9VD60|Q9VD60_DROME	+ -	21.57	1	1	1	1.03	1.12
Q9GQV2|Q9GQV2_DROME	+ +	89.62	9	9	9	3.85	4.71	41.55	2	2	2	0.85	0.81
M9PBJ7|M9PBJ7_DROME	+ +	63.58	3	3	3	2.56	2.56	47.14	2	2	2	1.71	1.65
sp|P0CG69|UBIQP_DROME	+ -	33.23	1	1	1	0.9	1.18
X2JCP8|X2JCP8_DROME	- +							136.22	18	11	11	29.73	43.88
L0CRT0|L0CRT0_DROME	+ -	22.7	1	1	1	1.47	1.4
A0A0B4KHV5|A0A0B4KHV5_DROME	+ -	24.35	1	1	1	2.44	3.83
C5I7J7|C5I7J7_DROME	+ +	41.97	1	1	1	1.75	3	42.19	1	1	1	1.75	3
D9IQC1|D9IQC1_DROME	+ +	96.9	5	5	5	1.28	4.48	78.33	5	4	4	1.03	3.57
U3PXB4|U3PXB4_DROME	- +							33.61	1	1	1	0.65	0.99
Q7KN94|Q7KN94_DROME	+ -	60.68	1	1	1	3.03	8.18
A0APL1|A0APL1_DROME	+ -	26.63	1	1	1	5	4.49
C5I7I9|C5I7I9_DROME	+ +	41.97	1	1	1	1.72	3	42.19	1	1	1	1.72	3
sp|Q9VUC6-2|FRL_DROME	+ -	28.27	1	1	1	0.65	0.6
A0A0B4KFE4|A0A0B4KFE4_DROME	- +							23.55	1	1	1	1.04	0.96
A0A0B4K6F9|A0A0B4K6F9_DROME	- +							23.2	1	1	1	1.15	0.82
B6UXD9|B6UXD9_DROME	+ +	85.05	7	7	7	8.64	13.88	81.71	4	4	4	4.94	5.93
C9QPD9|C9QPD9_DROME	- +							44.36	2	2	2	3.39	2.78
Q7KS16|Q7KS16_DROME	- +							23.2	1	1	1	1.11	0.82
B7YZQ7|B7YZQ7_DROME	+ +	69.61	3	3	3	9.68	12.07	78.02	3	3	3	9.68	12.07
Q86NY5|Q86NY5_DROME	+ -	24.79	1	1	1	1.02	0.8
B6UXF4|B6UXF4_DROME	- +							81.71	4	4	4	4	5.93
sp|Q8IQ27|UBP2_DROME	- +							27.17	1	1	1	1.02	1.07
Q9V3V3|Q9V3V3_DROME	+ -	44.08	2	1	1	0.82	0.88
A1Z9M4|A1Z9M4_DROME	- +							44.36	2	2	2	3.7	3.5
B6UXF9|B6UXF9_DROME	- +							81.71	4	4	4	2.76	5.93
Q9VND7|Q9VND7_DROME	+ +	69.56	2	2	2	4.08	9.6	53.41	1	1	1	2.04	5.63
E1JJM0|E1JJM0_DROME	- +							37.52	1	1	1	1.75	2.76
A0A0B4KGE5|A0A0B4KGE5_DROME	+ -	35.35	1	1	1	1.01	0.91
sp|P07487|G3P2_DROME	+ +	49.56	2	2	1	5.56	6.33	68.77	2	2	2	5.56	8.43
Q7KU78|Q7KU78_DROME	+ -	62.25	4	4	3	8.16	8.9
A1ZAK9|A1ZAK9_DROME	+ -	22.7	1	1	1	1.79	1.4
Q7KMQ5|Q7KMQ5_DROME	+ +	129.8	9	7	7	33.33	63.89	132.87	17	7	7	33.33	63.89
E2QC61|E2QC61_DROME	- +							32.23	1	1	1	0.73	0.73
B4F5G4|B4F5G4_DROME	+ -	28.13	1	1	1	2.44	2.93
A0A0H4XWW0|A0A0H4XWW0_DROME	+ +	67.18	6	6	5	6.98	7.27	77.41	4	4	3	4.65	5.14
A4V3W1|A4V3W1_DROME	+ +	27.71	1	1	1	2.22	1.57	52.15	2	2	2	4.44	3.48
X2JG40|X2JG40_DROME	+ -	24.13	1	1	1	1.11	1.59
Q8IRL3|Q8IRL3_DROME	+ -	21.96	1	1	1	5.26	2.76
H5V895|H5V895_DROME	+ +	21.64	1	1	1	2.78	3.03	35.36	1	1	1	2.78	3.03
C5I7R9|C5I7R9_DROME	+ +	41.97	1	1	1	1.79	3	42.19	1	1	1	1.79	3
Q9VB78|Q9VB78_DROME	+ +	96.9	5	5	5	4.76	5.03	78.33	5	4	4	3.81	4
Q8SZM1|Q8SZM1_DROME	+ -	47.38	3	3	3	6	10.04
sp|Q4Z8K6|RBP9X_DROME	- +							45	1	1	1	1.33	1.56
A0A126GUR6|A0A126GUR6_DROME	+ +	96.64	5	5	5	8.77	15.71	119.6	8	8	8	14.04	24.78
M9MRD8|M9MRD8_DROME	- +							27	1	1	1	1.67	1.61
Q960C0|Q960C0_DROME	+ +	114.11	13	12	12	16.44	27.65	155.86	22	19	19	26.03	41.76
Q9V3U6|Q9V3U6_DROME	+ +	66.17	4	4	4	7.69	9.65	55.58	2	2	2	3.85	3.28
Q9VXA9|Q9VXA9_DROME	+ +	32.48	1	1	1	3.12	4.01	43.93	2	2	2	6.25	9.49
A9UND8|A9UND8_DROME	- +							31.39	1	1	1	1.85	2.67
A1ZAC7|A1ZAC7_DROME	- +							24.89	1	1	1	1.04	1.51
A0A0B4KFR8|A0A0B4KFR8_DROME	+ -	43.42	1	1	1	1.56	1.67
A1Z7H2|A1Z7H2_DROME	- +							23.55	1	1	1	1.05	0.98
D9IQC5|D9IQC5_DROME	+ +	96.9	5	5	5	5.75	6.16	78.33	5	4	4	4.6	4.91
sp|P23128|DDX6_DROME	+ +	110.01	6	5	5	9.09	16.78	106.54	5	5	5	9.09	11.33
sp|P29052|TF2B_DROME	+ -	21.65	1	1	1	2.38	3.17
A0A0B4KI27|A0A0B4KI27_DROME	+ +	129.8	9	7	7	22.58	46.94	132.87	17	7	7	22.58	46.94
Q5BIB1|Q5BIB1_DROME	+ -	24.13	1	1	1	1.09	1.56
Q9W1I0|Q9W1I0_DROME	+ +	48.43	2	2	2	5	6.33	24.11	1	1	1	2.5	2.71
Q9VIX4|Q9VIX4_DROME	+ +	130.72	10	10	10	14.29	19.19	119.52	9	9	9	12.86	18.47
sp|Q9VA37-2|DJ1B_DROME	+ +	47.66	1	1	1	4.76	10.24	47.85	1	1	1	4.76	10.24
D6W4T8|D6W4T8_DROME	+ -	22.4	1	1	1	0.71	0.63
L0CPR4|L0CPR4_DROME	+ -	22.7	1	1	1	1.43	1.4
sp|P20432|GSTD1_DROME	+ +	94.37	4	3	3	12.5	21.05	86.97	4	3	3	12.5	23.92
Q9V3T8|Q9V3T8_DROME	+ +	75.1	3	3	3	6.82	10.26	56.75	2	2	2	4.55	10.26
A0A126GUN6|A0A126GUN6_DROME	+ -	43.42	1	1	1	0.61	0.7
sp|Q9VEN1|FLNA_DROME	+ +	89.62	9	9	9	3.85	4.71	41.55	2	2	2	0.85	0.81
A0A0B4KH12|A0A0B4KH12_DROME	+ -	35.35	1	1	1	1.09	0.98
D9IQD9|D9IQD9_DROME	+ +	96.9	5	5	5	1	3.85	78.33	5	4	4	0.8	3.06
B6UXE0|B6UXE0_DROME	+ +	85.05	7	7	7	8.75	13.88	81.71	4	4	4	5	5.93
Q8T3P0|Q8T3P0_DROME	+ -	54.09	1	1	1	1.49	3.14
A0A0B4LGM5|A0A0B4LGM5_DROME	+ +	93.36	6	6	6	5.94	9.84	92.86	6	5	5	4.95	7.26
H9BVD2|H9BVD2_DROME	+ -	33.23	1	1	1	2.94	3.9
sp|Q9VXA8|DXO_DROME	+ -	28.13	1	1	1	2.38	2.93
Q8MST5|Q8MST5_DROME	- +							109.77	8	7	2	19.44	17.29
sp|Q9V9A7|MCCB_DROME	+ +	184.82	31	19	19	31.67	42.21	194.41	32	23	23	38.33	50.69
sp|P48809|RB27C_DROME	+ +	151.43	16	11	11	35.48	36.58	155.95	16	10	10	32.26	32.54
Q9VHJ8|Q9VHJ8_DROME	+ +	96.64	5	5	5	6.33	14.14	119.6	8	8	8	10.13	22.31
Q9VNC3|Q9VNC3_DROME	+ +	93.36	6	6	6	6	9.89	92.86	6	5	5	5	7.3
Q9VXW4|Q9VXW4_DROME	+ +	41.97	1	1	1	1.75	3	42.19	1	1	1	1.75	3
sp|O02649|CH60A_DROME	+ -	24.33	1	1	1	1.37	1.75
D9IQE0|D9IQE0_DROME	+ +	96.9	5	5	5	3.62	5.03	78.33	5	4	4	2.9	4
sp|Q9VNI3|HPF1_DROME	+ +	21.99	1	1	1	1.67	1.56	60.25	3	3	3	5	7.13
Q95U38|Q95U38_DROME	+ +	96.64	5	5	5	6.33	14.12	119.6	8	8	8	10.13	22.27
sp|Q9W0S9|DIP2_DROME	+ +	44.55	1	1	1	0.61	0.68	51.25	2	2	2	1.22	1.35
I1V504|I1V504_DROME	- +							29.47	1	1	1	0.85	0.96
Q9V9Z0|Q9V9Z0_DROME	+ -	34.01	1	1	1	2.38	3.8
M9PBU2|M9PBU2_DROME	- +							25.4	1	1	1	4.35	5.73
sp|Q7K4Z4|IMD_DROME	- +							36.77	1	1	1	4	4.03
O46048|O46048_DROME	+ -	26.32	1	1	1	0.41	0.47
A0A0B4KFL0|A0A0B4KFL0_DROME	- +							45	1	1	1	1.25	1.95
D9IQC3|D9IQC3_DROME	+ +	96.9	5	5	5	1.39	4.48	78.33	5	4	4	1.11	3.57
Q7JRH5|Q7JRH5_DROME	- +							37.29	1	1	1	1.15	1.7
sp|Q8T079|GLYR1_DROME	+ -	30.63	1	1	1	1.45	2.33
Q8T3L1|Q8T3L1_DROME	- +							23.55	1	1	1	1.06	0.98
sp|P08736|EF1A1_DROME	+ +	208.87	76	25	25	40.32	55.08	218.7	73	29	29	46.77	60.48
C5I7H3|C5I7H3_DROME	+ +	41.97	1	1	1	1.72	3	42.19	1	1	1	1.72	3
Q86NR4|Q86NR4_DROME	+ -	26.89	1	1	1	1.23	1.49
sp|Q4Z8K6-3|RBP9X_DROME	- +							45	1	1	1	1.79	2.51
sp|P08120|CO4A1_DROME	+ +	139.99	11	11	11	5.95	8.38	162.36	20	19	19	10.27	13.94
sp|Q8SWR8|ATX2_DROME	+ +	56.04	2	2	2	2.82	2.12	108.42	7	6	6	8.45	5.63
Q7KHK4|Q7KHK4_DROME	- +							44.36	2	2	2	3.64	3.28
sp|Q9V4C8-5|HCF_DROME	+ -	39.19	2	2	2	1.72	1.59
sp|Q9I7K0-6|JUPIT_DROME	+ +	31.86	1	1	1	4.35	4.95	43.98	2	2	2	8.7	10.89
A0A0B4LGS6|A0A0B4LGS6_DROME	+ +	93.36	6	6	6	6.25	10.31	92.86	6	5	5	5.21	7.61
sp|P45594|CADF_DROME	+ +	78.81	5	5	5	19.23	41.89	100.42	6	6	6	23.08	42.57
Q9VAC4|Q9VAC4_DROME	+ -	46.1	1	1	1	6.67	8.33
sp|P40793|CDC42_DROME	- +							25.4	1	1	1	4.35	5.76
sp|Q9V4P1-2|ANLN_DROME	+ +	61.25	3	3	3	2.26	2.06	46.71	2	2	2	1.5	1.57
sp|O77460|IPYR_DROME	+ +	69.61	3	3	3	7.5	10.36	78.02	3	3	3	7.5	10.36
sp|P48591|RIR1_DROME	+ +	96.32	5	5	5	5.49	8	124	10	10	10	10.99	13.92
Q9VYF3|Q9VYF3_DROME	- +							29.47	1	1	1	1.04	0.96
C4IY22|C4IY22_DROME	- +							45	1	1	1	1.33	1.56
M9PHK2|M9PHK2_DROME	- +							23.32	1	1	1	0.71	1.54
X2JCX8|X2JCX8_DROME	+ -	40.92	1	1	1	3.57	7.28
Q3YMU0|Q3YMU0_DROME	+ +	115.9	9	9	9	13.43	23.93	122.12	13	11	11	16.42	23.72
Q8I9J7|Q8I9J7_DROME	+ +	28.56	1	1	1	1.19	1	29.47	1	1	1	1.19	1
sp|Q8IN94|OSA_DROME	+ -	21.82	1	1	1	0.69	0.55
Q9VYN1|Q9VYN1_DROME	+ +	30.74	1	1	1	0.43	0.63	41.23	2	2	2	0.86	0.79
A0A0B4KHB1|A0A0B4KHB1_DROME	+ -	21.82	1	1	1	0.69	0.59
Q8SXU3|Q8SXU3_DROME	+ +	24.88	1	1	1	3.03	3.2	34.5	1	1	1	3.03	2.28
sp|Q9V438|PDIA6_DROME	+ +	166.76	26	18	18	36	53.81	155.98	17	15	15	30	47.11
G3JX25|G3JX25_DROME	+ -	43.42	1	1	1	4.35	6.44
A1Z943|A1Z943_DROME	+ +	91.56	7	5	5	7.14	10.18	113.66	7	6	6	8.57	13.37
A8DYD1|A8DYD1_DROME	+ +	22.22	1	1	1	1.61	1.19	44.36	2	2	2	3.23	2.63
H1UUA9|H1UUA9_DROME	- +							23.55	1	1	1	2.04	1.86
Q86NS6|Q86NS6_DROME	+ +	123.51	7	6	6	9.84	22.49	120.23	9	7	7	11.48	21.06
A0A0B4KHV4|A0A0B4KHV4_DROME	+ -	23.09	1	1	1	2.44	1.46
sp|Q7KW39-2|MMSA_DROME	+ +	73.3	3	3	3	6	9.39	94.57	5	5	5	10	14.48
sp|Q8SWR8-3|ATX2_DROME	+ -	56.04	2	2	2	3.03	2.25
Q7KSE8|Q7KSE8_DROME	+ -	21.82	1	1	1	0.69	0.59
sp|P18289|JRA_DROME	- +							23.71	1	1	1	2.94	4.5
sp|P25867|UBCD1_DROME	+ +	31.93	1	1	1	6.25	16.33	72.09	3	2	2	12.5	28.57
Q8IRD3|Q8IRD3_DROME	- +							48.38	2	2	2	6.25	7.56
sp|Q8IQ27-2|UBP2_DROME	- +							27.17	1	1	1	1.09	1.17
C1C3E7|C1C3E7_DROME	+ -	43.42	1	1	1	3.12	3.34
A0A0B4K7Z0|A0A0B4K7Z0_DROME	- +							23.92	1	1	1	0.73	0.89
M9PFF9|M9PFF9_DROME	- +							66	3	3	3	5.17	8.82
H9BVD4|H9BVD4_DROME	+ -	33.23	1	1	1	2.86	3.9
Q9XZ03|Q9XZ03_DROME	+ +	107.88	10	8	8	27.59	43.45	105.35	9	6	6	20.69	28.97
sp|Q9V4C8-6|HCF_DROME	+ -	39.19	2	2	2	1.67	1.55
Q9W0E4|Q9W0E4_DROME	+ -	31.46	1	1	1	1.06	1.27
A0A0B4LFA9|A0A0B4LFA9_DROME	- +							23.92	1	1	1	0.74	0.93
sp|Q9VHD3|MAAI1_DROME	+ +	59.74	2	2	2	7.41	10.16	103.22	4	4	4	14.81	24.8
B6IDZ6|B6IDZ6_DROME	+ -	21.82	1	1	1	0.81	0.69
D9IQD7|D9IQD7_DROME	+ +	96.9	5	5	5	4.9	5.36	78.33	5	4	4	3.92	4.27
A0A0B4LGA3|A0A0B4LGA3_DROME	+ +	91.56	7	5	5	7.14	9.41	113.66	7	6	6	8.57	12.36
E1JHR0|E1JHR0_DROME	+ -	36.04	1	1	1	2.38	1.34
sp|Q9GYU8|NUP88_DROME	- +							45.99	2	2	2	2.78	3.42
sp|P11147|HSP7D_DROME	+ +	146.12	8	8	5	9.88	15.36	134.91	13	11	8	13.58	23.96
E1JHA4|E1JHA4_DROME	+ +	151.43	16	11	11	35.48	36.58	155.95	16	10	10	32.26	32.54
O76911|O76911_DROME	+ -	85.86	7	7	7	6.31	7.1
Q9W418|Q9W418_DROME	+ -	33.23	1	1	1	1.28	1.69
sp|P06605|TBA3_DROME	+ +	122.2	11	11	11	27.5	35.33	135.36	13	11	11	27.5	34.67
X2JLM6|X2JLM6_DROME	- +							27.17	1	1	1	1.72	1.77
