# Supplementary material for: Proximity-dependent biotin labelling reveals CP190 as an EcR/Usp molecular partner
Source: Sci Rep. 2020 Mar 16;10:4793. doi: 10.1038/s41598-020-61514-0 (PMC7075897; doi:10.1038/s41598-020-61514-0)
Supplement: Supplementary file 2 — Supplementary information2 [file 41598_2020_61514_MOESM2_ESM.zip › Supplementary datasets/Compare result BioID2_sham vs. USP-BioID2_20E_14h.xls]

## Sheet: Protein View
		USP-BioID2 20E 14h [2019-05-10 13:23]						BioID2 sham-treated [2019-05-10 11:45]
Protein_ID	Cover Map	Score	#Spec	#Pep	#Uniq	%Spec	%Cov	Score	#Spec	#Pep	#Uniq	%Spec	%Cov
A1YK59|A1YK59_DROME	+ -	108.54	7	6	6	6.06	7.93
M9PHU7|M9PHU7_DROME	+ -	31.75	2	2	2	1.53	2.32
Q9Y0Z1|Q9Y0Z1_DROME	+ -	30.5	2	2	2	1.29	1.15
A0A0B4KEI6|A0A0B4KEI6_DROME	+ -	79.09	4	4	4	11.11	11.02
Q7K0B6|Q7K0B6_DROME	+ +	40.1	1	1	1	2.86	4.82	55.41	2	2	2	5.71	9.65
Q9U4Y0|Q9U4Y0_DROME	- +							50	2	2	2	4	7.38
Q960C1|Q960C1_DROME	- +							30.86	1	1	1	1.54	3.52
X2JD86|X2JD86_DROME	- +							27	1	1	1	1.75	1.66
Q9U7A2|Q9U7A2_DROME	+ -	27.64	1	1	1	1.67	3.08
A9UNH8|A9UNH8_DROME	+ +	134.3	11	10	10	11.11	15.08	23.2	1	1	1	1.11	0.82
Q9VP57|Q9VP57_DROME	+ -	182.38	22	18	18	23.68	22.39
C0MJ37|C0MJ37_DROME	+ -	35.85	1	1	1	2.56	5.85
Q8IR69|Q8IR69_DROME	- +							29.47	1	1	1	1.12	1.02
sp|C0HKA1|RS14B_DROME	+ -	92.55	4	4	4	14.29	36.42
Q95TH0|Q95TH0_DROME	+ +	125.21	9	9	9	12.86	18.61	119.52	9	9	9	12.86	18.47
C7LAD8|C7LAD8_DROME	+ -	40.57	1	1	1	0.51	0.57
sp|Q9VXX8|RL371_DROME	+ -	32.38	1	1	1	4	7.53
A1Z7S0|A1Z7S0_DROME	+ -	40.57	1	1	1	0.39	0.42
Q8T9H1|Q8T9H1_DROME	+ -	24.39	1	1	1	0.88	0.78
Q9VPR5|Q9VPR5_DROME	+ -	141.49	14	13	13	8.12	13.36
B7Z0I8|B7Z0I8_DROME	+ -	51.08	2	2	2	0.48	0.81
sp|Q9XYU0|MCM7_DROME	+ -	49.24	1	1	1	1.08	1.53
Q8IPP8|Q8IPP8_DROME	+ +	121.4	11	9	9	34.62	43.75	119.33	10	9	9	34.62	40.62
sp|P32100|RL7_DROME	+ -	72.45	3	3	3	5.08	13.49
Q7KV89|Q7KV89_DROME	+ +	52.36	2	2	2	1.8	2.45	47.14	2	2	2	1.8	1.82
A0A0B4K774|A0A0B4K774_DROME	+ -	53.93	3	3	3	7.69	6.92
A0A0F6QB50|A0A0F6QB50_DROME	+ -	21.81	1	1	1	0.85	1.1
Q9VHK6|Q9VHK6_DROME	+ +	92.22	5	4	4	15.38	29.22	92.08	8	5	5	19.23	33.77
E6PBW7|E6PBW7_DROME	+ -	40.96	1	1	1	0.73	1.06
sp|Q9VWH4-2|IDH3A_DROME	+ +	92.5	6	6	6	14.63	20.9	114.53	9	8	8	19.51	25.71
sp|P48149|RS15A_DROME	+ -	27	1	1	1	4.76	5.38
M9MRG5|M9MRG5_DROME	+ -	38.75	1	1	1	0.89	0.78
Q95TZ9|Q95TZ9_DROME	+ -	64.11	2	2	2	1.63	3.69
M9PI97|M9PI97_DROME	+ -	71.33	2	2	2	4.17	6.61
Q95TS6|Q95TS6_DROME	+ -	63.37	3	3	3	2.24	2.38
Q95U46|Q95U46_DROME	- +							62.42	2	2	2	4.65	7.49
A1ZAN6|A1ZAN6_DROME	+ -	21.95	1	1	1	0.37	0.47
Q9W555|Q9W555_DROME	+ -	99.83	5	5	5	8.62	11.84
Q59DT6|Q59DT6_DROME	+ +	65.76	2	2	2	5	5.53	110.36	9	8	8	20	24.42
Q9VCI7|Q9VCI7_DROME	+ -	25.39	1	1	1	2.38	2.9
sp|Q867Z4|LOLA4_DROME	+ -	102	6	5	5	6.67	6.19
A0A0F6QCC2|A0A0F6QCC2_DROME	+ -	21.81	1	1	1	0.54	0.69
Q9VEP9|Q9VEP9_DROME	+ -	108.02	9	7	7	8.14	11.48
sp|O97477|INO1_DROME	+ -	48.55	3	2	2	3.85	5.66
A0A0B4LEK8|A0A0B4LEK8_DROME	+ -	148.02	13	11	11	13.75	12.48
sp|Q9VWA8|FRG1_DROME	- +							34.4	1	1	1	1.96	3.05
C5I7K5|C5I7K5_DROME	+ +	103.54	4	3	1	5.26	9.68	42.19	1	1	1	1.75	3
M9PBH7|M9PBH7_DROME	- +							25.4	1	1	1	4.35	5.73
sp|P29844|BIP_DROME	+ +	181.78	27	22	20	25	34.6	143.35	17	16	13	18.18	26.37
sp|P31009|RS2_DROME	+ -	129.08	10	9	9	20.45	38.95
B6UXD8|B6UXD8_DROME	+ +	103.32	5	4	4	4	9.36	81.71	4	4	4	4	5.93
sp|P48608|DIA_DROME	+ -	38.18	2	2	2	1.42	2.2
sp|Q9VQX4|PNCB_DROME	+ +	43.07	2	2	2	3.45	4.32	74.09	2	2	2	3.45	4.32
sp|Q9VW47|MED12_DROME	+ -	30.76	1	1	1	0.49	0.4
Q86BI3|Q86BI3_DROME	+ -	25.8	1	1	1	0.97	1.13
sp|Q8I0G5-3|COPG_DROME	+ -	197.03	23	21	21	24.71	37.93
Q94540|Q94540_DROME	+ -	25.8	1	1	1	1.41	1.79
sp|P20480|NCD_DROME	+ +	103.32	5	4	4	4.6	8.57	81.71	4	4	4	4.6	5.43
Q5U156|Q5U156_DROME	+ -	84.89	3	3	3	2.24	2.97
O17142|O17142_DROME	+ -	99.48	7	6	6	3.85	3.78
A0A126GUM4|A0A126GUM4_DROME	- +							45	1	1	1	1.01	1.33
sp|P19889|RLA0_DROME	+ -	118.93	7	7	7	20.59	29.97
Q9UB20|Q9UB20_DROME	+ -	58.32	2	2	2	1.82	2.4
B5X543|B5X543_DROME	+ -	67.82	3	3	3	3.61	4.23
Q9VPX5|Q9VPX5_DROME	- +							55.2	3	2	2	10.53	14.29
O62530|O62530_DROME	+ -	28.93	1	1	1	1.61	2.75
Q9TWZ1|Q9TWZ1_DROME	+ +	112.32	6	6	6	8.96	14.11	122.12	13	11	11	16.42	23.72
E1JHT9|E1JHT9_DROME	+ -	45.96	1	1	1	4.76	5.41
sp|Q86B87-3|MMD4_DROME	+ -	54.49	2	2	2	3.51	4.66
sp|Q9V3P0|PRDX1_DROME	+ +	109.95	7	5	5	23.81	31.44	93.25	5	3	3	14.29	18.56
sp|Q9U5L1|SRPRA_DROME	+ -	49.55	1	1	1	1.25	1.63
A0A126GUP1|A0A126GUP1_DROME	+ +	161.36	17	14	1	25.45	23.91	44.36	2	2	2	3.64	3.21
M9NGA3|M9NGA3_DROME	+ -	52.51	2	2	2	11.76	10.73
Q8IR99|Q8IR99_DROME	+ +	47.06	1	1	1	1.75	2.79	37.52	1	1	1	1.75	2.79
sp|O46036-2|CTBP_DROME	+ -	108.78	7	6	6	14.63	19.43
A4IJ68|A4IJ68_DROME	+ +	120.69	6	5	5	6.49	10.81	113.66	7	6	6	7.79	12.52
sp|P41375|IF2B_DROME	+ -	88.7	4	4	4	7.41	19.87
E2QD16|E2QD16_DROME	+ -	79.99	4	4	4	2.4	4.39
M9ZVK8|M9ZVK8_DROME	+ -	131.16	10	7	7	9.33	21.54
C5I7A2|C5I7A2_DROME	+ +	103.54	4	3	1	5.17	9.48	42.19	1	1	1	1.72	2.93
sp|P15357|RS27A_DROME	+ -	88.77	4	4	4	11.76	33.33
Q9VMV5|Q9VMV5_DROME	+ +	95.48	7	6	6	3.31	3.61	114.54	9	9	9	4.97	5.31
sp|P48461|PP11_DROME	+ +	73.7	2	2	2	5.41	8.56	35.36	1	1	1	2.7	3.06
O97468|O97468_DROME	+ -	57.34	2	2	2	4.44	3.95
Q95U20|Q95U20_DROME	+ +	55.9	2	2	2	1.37	3.32	38.33	1	1	1	0.68	0.86
M9MRF2|M9MRF2_DROME	+ -	45.43	2	2	2	8.33	18.48
A4V4I8|A4V4I8_DROME	+ -	110.52	6	6	6	5.61	8.44
Q9VY87|Q9VY87_DROME	+ +	122.04	7	5	5	15.62	20.88	127.01	10	7	7	21.88	26.18
sp|P21914|SDHB_DROME	+ +	73.69	5	4	4	10	13.47	99.18	5	5	5	12.5	18.18
X2JGM9|X2JGM9_DROME	+ -	126.18	6	6	6	12.77	27.2
sp|P41073|PEP_DROME	+ -	78.3	3	3	3	2.97	2.93
sp|Q8MLY8|RS8_DROME	+ -	124.69	10	8	8	16.33	39.42
Q0KI96|Q0KI96_DROME	+ -	28.25	1	1	1	2.27	2
sp|P40796|LA_DROME	+ -	131.16	10	7	7	9.33	21.54
Q8IH18|Q8IH18_DROME	+ -	70.02	2	2	2	1.8	3.37
A0A0B4KFZ9|A0A0B4KFZ9_DROME	+ +	41.55	1	1	1	4	9.71	35.27	1	1	1	4	9.71
A1Z944|A1Z944_DROME	+ +	120.69	6	5	5	6.41	10.31	113.66	7	6	6	7.69	11.94
Q7K1P7|Q7K1P7_DROME	- +							45.49	4	2	2	2.15	5.36
Q9VNX6|Q9VNX6_DROME	+ -	38.74	1	1	1	0.89	1.81
sp|Q9VUQ5|AGO2_DROME	+ +	142.53	11	10	10	7.69	11.04	112.81	9	9	9	6.92	10.21
sp|P20240|OTE_DROME	+ -	61.97	3	3	3	4.84	8.96
Q9VNF6|Q9VNF6_DROME	+ -	25.22	1	1	1	0.88	2.05
sp|P27619-2|DYN_DROME	+ -	110.52	6	6	6	5.77	8.92
E1JI46|E1JI46_DROME	+ -	68.15	4	4	4	1.43	2.62
Q8IQI0|Q8IQI0_DROME	+ -	132.66	10	9	9	10	10.28
sp|Q9VQF7|BACC_DROME	+ -	56.71	1	1	1	6.67	9.21
M9PJP0|M9PJP0_DROME	+ +	105.27	4	4	4	10.81	20.51	111.23	6	5	5	13.51	23.08
D6W4V6|D6W4V6_DROME	+ -	77.75	4	4	4	18.18	26.11
C7LA75|C7LA75_DROME	+ +	198.22	30	24	22	29.63	44.09	134.91	13	11	8	13.58	23.96
Q9VIH1|Q9VIH1_DROME	+ -	61.1	3	3	3	15	11.79
Q8MZ09|Q8MZ09_DROME	+ -	37.21	1	1	1	1.35	1.21
A0A1B2AL22|A0A1B2AL22_DROME	+ -	34.99	1	1	1	5.56	14.66
D9IQD5|D9IQD5_DROME	- +							78.33	5	4	4	1.21	3.57
B3LF81|B3LF81_DROME	+ -	94.1	4	4	4	14.29	16.67
E2QCY6|E2QCY6_DROME	+ -	39.4	1	1	1	2.56	2.01
A0A0B4K602|A0A0B4K602_DROME	+ -	35.38	1	1	1	0.37	0.51
Q4QQB8|Q4QQB8_DROME	+ -	54.67	2	2	2	1.04	2.27
sp|Q02748|IF4A_DROME	+ -	47.36	2	2	2	4.26	6.7
sp|P20153|USP_DROME	+ -	226.61	74	31	31	53.45	58.66
sp|Q9U9Q4|EIF3H_DROME	+ -	22.97	1	1	1	2.78	2.37
Q9Y134|Q9Y134_DROME	+ -	50.74	2	2	2	1.5	3.13
Q9VTZ0|Q9VTZ0_DROME	+ +	83.9	4	3	3	5.08	8.74	66	3	3	3	5.08	8.74
sp|Q8IQV9|NU205_DROME	+ -	61.69	3	3	3	1.52	1.91
Q9W127|Q9W127_DROME	+ +	115.26	7	6	6	22.22	38.94	111.67	6	5	5	18.52	31.73
Q7KQ57|Q7KQ57_DROME	+ -	27.93	1	1	1	0.73	0.82
Q9VXM4|Q9VXM4_DROME	+ -	27.6	1	1	1	3.12	5.65
M9PH59|M9PH59_DROME	+ -	32.38	1	1	1	4	7.53
Q9TVG2|Q9TVG2_DROME	+ -	54.49	1	1	1	4.17	3.87
Q9VLD9|Q9VLD9_DROME	+ -	38.75	1	1	1	0.88	0.74
Q86NY0|Q86NY0_DROME	+ -	22.15	1	1	1	1.14	1.97
E1JJA5|E1JJA5_DROME	+ -	110.52	6	6	6	5.71	8.85
M9NEY5|M9NEY5_DROME	+ -	48.76	2	2	2	0.93	0.94
Q9VT68|Q9VT68_DROME	+ -	37.59	1	1	1	4.35	4.76
A0A0B4KFE9|A0A0B4KFE9_DROME	+ -	43.29	2	2	2	0.68	1.19
Q8IRX4|Q8IRX4_DROME	+ -	21.82	1	1	1	2.22	1.75
sp|Q9TVQ5|SPT4H_DROME	+ -	34.99	1	1	1	5.56	14.66
sp|P09180|RL4_DROME	+ -	157.4	15	14	14	16.67	36.41
M9MS45|M9MS45_DROME	+ +	97.2	5	4	4	6.67	10.63	111.69	6	6	6	10	15.86
B6UXG0|B6UXG0_DROME	+ +	103.32	5	4	4	5	9.36	81.71	4	4	4	5	5.93
C5I7F8|C5I7F8_DROME	+ +	103.54	4	3	1	5.17	9.48	42.19	1	1	1	1.72	2.93
H1ZYH9|H1ZYH9_DROME	+ -	60.37	1	1	1	0.88	1.45
D9IQC2|D9IQC2_DROME	+ +	96.53	5	3	3	1.12	3.15	78.33	5	4	4	1.49	3.57
Q8SWU9|Q8SWU9_DROME	- +							35.36	1	1	1	2.78	3.03
M9PB84|M9PB84_DROME	+ -	129.08	10	9	9	20.45	38.95
sp|Q9V431|API5_DROME	+ -	66.04	2	2	2	2.82	5.41
sp|Q05547|PP13_DROME	- +							35.36	1	1	1	3.03	3.31
C5I7F7|C5I7F7_DROME	+ +	103.54	4	3	1	5.36	9.74	42.19	1	1	1	1.79	3.02
M9ND28|M9ND28_DROME	+ -	48.76	2	2	2	1.19	1.19
A8JV18|A8JV18_DROME	+ -	127.18	11	11	11	7.38	7.36
C6SV44|C6SV44_DROME	+ +	73.59	4	4	4	9.3	18.13	43.93	2	1	1	2.33	4
C1C573|C1C573_DROME	+ -	26.96	1	1	1	1.05	0.67
Q9W3N9|Q9W3N9_DROME	+ +	58.8	4	4	4	9.3	12.68	60.07	4	4	4	9.3	15.61
B6UXE2|B6UXE2_DROME	+ +	103.32	5	4	4	4.88	9.36	81.71	4	4	4	4.88	5.93
Q8IPA8|Q8IPA8_DROME	+ -	116.61	6	6	6	30	27.87
sp|O18640|GBLP_DROME	+ -	26.95	1	1	1	3.03	3.14
sp|Q9VSS2|SRP68_DROME	+ -	129.69	12	12	12	14.12	21.03
Q7KUZ0|Q7KUZ0_DROME	+ -	40.57	2	2	2	3.23	4.4
Q9VG01|Q9VG01_DROME	+ -	33.07	1	1	1	1.79	1.32
A0A0F6QBK6|A0A0F6QBK6_DROME	+ -	21.81	1	1	1	0.85	1.1
Q7KUZ1|Q7KUZ1_DROME	+ -	40.57	2	2	2	3.08	3.74
Q8SXW1|Q8SXW1_DROME	+ -	46.01	2	1	1	7.69	19.64
sp|Q9VN93|CPR1_DROME	- +							65.27	2	2	2	2.67	3.58
sp|P48554|RAC2_DROME	- +							25.4	1	1	1	4.35	5.73
A0A0B4KFC5|A0A0B4KFC5_DROME	+ -	77.41	3	3	3	3.49	3.67
A0A0B4LG36|A0A0B4LG36_DROME	+ -	28.96	1	1	1	3.85	6.31
Q8IH06|Q8IH06_DROME	+ -	35.86	1	1	1	3.85	6.58
sp|Q9XYP7-2|GCP2_DROME	+ -	48.36	3	3	3	3.33	4.27
M9PE74|M9PE74_DROME	+ +	167.4	16	14	14	8.7	9.85	111.53	9	9	9	5.59	4.47
Q7KTI7|Q7KTI7_DROME	+ -	30.95	1	1	1	0.69	0.87
E8NH94|E8NH94_DROME	+ +	55.9	2	2	2	1.32	3.2	38.33	1	1	1	0.66	0.83
B6UXE3|B6UXE3_DROME	+ +	103.32	5	4	4	5	9.36	81.71	4	4	4	5	5.93
sp|P07909|ROA1_DROME	+ -	25.48	1	1	1	2.5	2.47
Q9V3D9|Q9V3D9_DROME	+ -	138.29	10	10	10	15.87	27.76
B7Z126|B7Z126_DROME	+ -	120.19	12	10	10	7.46	8.8
C6SUZ8|C6SUZ8_DROME	+ -	37.59	1	1	1	4.35	4.66
B7VEK2|B7VEK2_DROME	+ -	79.99	4	4	4	4.65	7.27
A0A0B4KEX0|A0A0B4KEX0_DROME	+ -	21.58	1	1	1	0.68	0.54
Q9W3D6|Q9W3D6_DROME	+ -	46.5	3	3	3	3.61	6.26
Q9VHC8|Q9VHC8_DROME	+ -	64.11	2	2	2	4.26	9.09
sp|P50882|RL9_DROME	+ -	111.54	5	4	4	12.5	30.53
sp|P91926-2|AP2A_DROME	+ -	61.67	2	2	2	1.96	4.31
Q8IPZ3|Q8IPZ3_DROME	+ +	41.94	1	1	1	2.33	4.12	29.51	1	1	1	2.33	2.18
sp|Q02645-2|HTS_DROME	+ -	181.49	21	17	17	17.89	36.91
E1JHV6|E1JHV6_DROME	+ -	59.74	3	3	3	0.91	1.61
Q7K204|Q7K204_DROME	+ -	27.03	1	1	1	1.2	1.98
B6UXF5|B6UXF5_DROME	+ +	103.32	5	4	4	5	9.36	81.71	4	4	4	5	5.93
sp|Q9VIW3|RAGP1_DROME	+ -	106.92	6	4	4	7.84	12.25
Q9U4R5|Q9U4R5_DROME	+ -	54.49	1	1	1	4.17	3.87
Q9VNF5|Q9VNF5_DROME	+ -	27.16	1	1	1	2.33	1.83
Q9VHI1|Q9VHI1_DROME	+ +	24.93	1	1	1	1.2	1.49	68.6	4	4	4	4.82	8.74
O44113|O44113_DROME	+ -	21.95	1	1	1	0.37	0.47
sp|Q00637|SODM_DROME	+ +	94.1	3	3	3	12	18.43	92.65	5	4	4	16	21.66
E2QD64|E2QD64_DROME	+ -	32.05	2	2	2	2.41	2.91
A0A0F6QCR0|A0A0F6QCR0_DROME	+ -	21.81	1	1	1	0.54	0.69
sp|Q86B87-12|MMD4_DROME	+ -	54.49	2	2	2	4.44	5.34
D0Z755|D0Z755_DROME	+ -	105.2	6	5	5	2.04	3.09
A0A0B4JCW4|A0A0B4JCW4_DROME	+ +	124.69	7	7	7	12.28	24.39	119.6	8	8	8	14.04	24.83
Q8IGI6|Q8IGI6_DROME	+ -	37.48	1	1	1	1.23	1.45
Q9VZI0|Q9VZI0_DROME	+ -	40.96	1	1	1	0.73	1.06
Q8MQW2|Q8MQW2_DROME	+ -	105.2	6	5	5	2.17	3.4
M9PC31|M9PC31_DROME	+ +	43.07	2	2	2	3.57	4.36	74.09	2	2	2	3.57	4.36
B5RIZ2|B5RIZ2_DROME	+ -	54.4	3	3	3	3.12	5.95
sp|O96539-5|ATE1_DROME	+ -	27.28	1	1	1	1.52	1.65
E1JJ72|E1JJ72_DROME	+ -	35.38	1	1	1	0.38	0.52
C1C590|C1C590_DROME	- +							24.74	1	1	1	2.27	2.29
E1JJ68|E1JJ68_DROME	+ -	40.18	2	2	1	2.5	4.52
L0CPX5|L0CPX5_DROME	+ +	141.41	14	9	9	19.15	34.44	155.95	16	10	10	21.28	32.54
Q9XZ11|Q9XZ11_DROME	+ +	22.15	1	1	1	0.91	1.55	42.59	1	1	1	0.91	0.72
sp|Q9W0P5|GALE_DROME	+ +	154.9	17	15	15	39.47	53.43	143.19	21	14	14	36.84	51.43
sp|P07909-2|ROA1_DROME	+ -	25.48	1	1	1	2.5	2.47
sp|P48810|RB87F_DROME	+ -	50.1	1	1	1	2.38	3.9
A0A0F6QCP0|A0A0F6QCP0_DROME	+ -	21.81	1	1	1	0.54	0.69
sp|Q9VPH2|PRI2_DROME	+ -	29.53	1	1	1	1.35	1.5
sp|A1Z9E2|LIN54_DROME	+ -	121.38	9	8	8	7.77	11.68
M9PDH5|M9PDH5_DROME	- +							51.25	2	2	2	1.22	1.36
A0A0F6QBM2|A0A0F6QBM2_DROME	+ -	21.81	1	1	1	0.85	1.1
A0A0B4KI32|A0A0B4KI32_DROME	+ -	53.88	2	2	2	2.33	4.13
Q9VID7|Q9VID7_DROME	+ -	22.81	1	1	1	3.12	2.51
A0A0B4KFE1|A0A0B4KFE1_DROME	+ -	117.48	8	8	8	6.9	6.48
Q9W3M7|Q9W3M7_DROME	- +							58.58	3	3	2	4	4.66
M9PD65|M9PD65_DROME	+ -	106.92	6	4	4	7.84	12.41
Q95TQ1|Q95TQ1_DROME	+ -	88.09	4	4	4	4.76	9.84
Q86NM8|Q86NM8_DROME	+ -	22.53	1	1	1	1.56	2.83
E2QC56|E2QC56_DROME	+ -	164.66	18	15	15	23.44	28.25
sp|P29327-2|RS6_DROME	+ -	89.67	4	4	4	8.89	22
Q9VK69|Q9VK69_DROME	+ -	48.1	2	2	2	3.28	6
sp|P23226-3|MA205_DROME	+ +	136.36	15	12	12	14.12	15.91	51.42	3	3	3	3.53	3.35
A0A0B4KEM5|A0A0B4KEM5_DROME	+ -	39.78	2	2	2	1.44	1.72
Q9V3Q4|Q9V3Q4_DROME	+ +	33.37	2	2	2	8.7	7.02	44.16	1	1	1	4.35	3.72
sp|O97159|CHDM_DROME	+ -	68.15	4	4	4	1.43	2.62
A0A126GUM8|A0A126GUM8_DROME	+ -	77.41	3	3	3	4.11	4.12
A4V2S3|A4V2S3_DROME	+ -	108.78	7	6	6	14.63	19.43
A0A0B4LFZ4|A0A0B4LFZ4_DROME	+ -	34.97	1	1	1	0.99	2.06
Q7KTI8|Q7KTI8_DROME	+ -	30.95	1	1	1	0.68	0.86
Q8MRY4|Q8MRY4_DROME	+ +	153.83	18	14	14	30.43	45.54	112.48	9	8	8	17.39	29.62
A1YK63|A1YK63_DROME	+ -	108.54	7	6	6	6.32	7.93
Q0E8G1|Q0E8G1_DROME	+ -	53.85	2	2	2	2.56	2.07
X2JAF1|X2JAF1_DROME	+ -	33.88	1	1	1	0.3	0.43
E8NH29|E8NH29_DROME	+ -	25.48	1	1	1	2.17	2.27
E1JIM1|E1JIM1_DROME	+ -	79.99	4	4	4	4.76	7.37
Q9VWD0|Q9VWD0_DROME	+ -	26.6	1	1	1	2.27	2.45
E1JHD6|E1JHD6_DROME	+ -	26.4	1	1	1	2.86	2.15
sp|P48601|PRS4_DROME	+ -	52.29	3	2	1	2.94	7.52
sp|Q9W0S7|SND1_DROME	+ -	81.93	4	4	4	3.25	8.21
sp|Q86B87-19|MMD4_DROME	+ -	54.49	2	2	2	5.13	5.71
A0A0F6QCU1|A0A0F6QCU1_DROME	+ -	21.81	1	1	1	0.54	0.69
A0A0B4K7A5|A0A0B4K7A5_DROME	+ -	181.49	21	17	17	17.35	35.86
E1JJ71|E1JJ71_DROME	+ -	38.71	1	1	1	1.32	1.47
sp|Q8MSG8-2|APTX_DROME	+ -	20.36	1	1	1	1.45	1.22
A0A0F6QBF1|A0A0F6QBF1_DROME	+ -	21.81	1	1	1	0.85	1.1
Q7KSF4|Q7KSF4_DROME	+ +	199.8	39	36	13	14.63	21.55	41.55	2	2	2	0.81	0.75
A0A0B4LGZ5|A0A0B4LGZ5_DROME	+ -	70.06	4	4	4	11.43	23.37
M9NDP1|M9NDP1_DROME	+ -	27.69	1	1	1	7.69	12.36
A0A0B4KGT8|A0A0B4KGT8_DROME	+ +	199.8	39	36	13	14.46	21.28	41.55	2	2	2	0.8	0.74
sp|P91926|AP2A_DROME	+ -	61.67	2	2	2	1.96	4.36
sp|Q9W0T1|NU301_DROME	+ -	59.74	3	3	3	0.91	1.61
sp|P21519|MAM_DROME	- +							29.21	1	1	1	1.61	0.44
sp|P04359-2|RL32_DROME	+ -	76.71	5	3	3	8.82	20.41
Q9V9M7|Q9V9M7_DROME	+ -	65.77	4	4	4	11.11	20.13
H1UUG6|H1UUG6_DROME	+ -	121.38	9	8	8	7.77	11.68
Q8SWV3|Q8SWV3_DROME	+ -	26.67	1	1	1	2.78	2.32
sp|Q02926-2|RB97D_DROME	+ +	65.76	2	2	2	4.88	5.16	110.36	9	8	8	19.51	22.8
Q9VA35|Q9VA35_DROME	+ -	53.88	2	2	2	3.12	6.42
sp|Q9V463|NU154_DROME	+ -	22.74	1	1	1	0.85	0.59
sp|Q24572|CAF1_DROME	+ -	108.88	7	5	5	15.15	19.07
Q9V3Z4|Q9V3Z4_DROME	+ -	46.8	2	2	2	2.67	5.38
X2JDY8|X2JDY8_DROME	+ -	39	1	1	1	0.83	0.98
D1Z398|D1Z398_DROME	+ -	21.26	1	1	1	1.3	1.54
sp|P08985|H2AV_DROME	+ -	23.8	1	1	1	4	7.09
A0A1B2AJQ1|A0A1B2AJQ1_DROME	- +							45.81	1	1	1	10	27.27
sp|P20232|TFS2_DROME	+ -	27.53	1	1	1	1.92	2.56
Q9VVU1|Q9VVU1_DROME	- +							62.42	2	2	2	4.65	7.49
H1ZYI2|H1ZYI2_DROME	+ -	60.37	1	1	1	0.88	1.45
Q9VDK7|Q9VDK7_DROME	+ -	136.95	11	11	11	10.68	21.08
sp|P19109|DDX17_DROME	+ -	40.18	2	2	1	2.02	3.62
M9PFG3|M9PFG3_DROME	+ +	83.9	4	3	3	5.17	8.81	66	3	3	3	5.17	8.81
sp|Q86B87-25|MMD4_DROME	+ -	54.49	2	2	2	4.35	5.13
A1A6X4|A1A6X4_DROME	+ -	124.96	10	7	7	11.29	23.79
M9PF18|M9PF18_DROME	+ -	31.75	2	2	2	1.89	3.18
Q9V406|Q9V406_DROME	+ -	106.97	9	6	6	10.91	13.47
sp|P21525-2|FOSLA_DROME	+ -	94.39	4	4	4	8.7	8.57
Q8SZH1|Q8SZH1_DROME	+ +	43.56	1	1	1	2.08	4.08	37.29	1	1	1	2.08	4.08
Q9VSS1|Q9VSS1_DROME	+ -	139.39	12	12	12	15.79	22.75
Q7KRU8|Q7KRU8_DROME	+ +	134.6	16	8	8	34.78	62.93	132.87	17	7	7	30.43	56.1
sp|Q7K4Q5|Y0417_DROME	+ -	164.66	18	15	15	23.44	28.25
Q9VAY2|Q9VAY2_DROME	+ -	41.5	1	1	1	0.94	1.78
sp|P04052|RPB1_DROME	+ -	25.16	1	1	1	0.52	0.69
A9UN30|A9UN30_DROME	+ -	65.66	3	3	3	9.38	12.14
Q8SXP8|Q8SXP8_DROME	+ -	57.34	2	2	2	4.44	3.95
Q9VBH8|Q9VBH8_DROME	+ -	28.14	1	1	1	2.5	4.94
Q6NP69|Q6NP69_DROME	+ -	92.63	5	5	5	4.13	6.22
Q9NDU1|Q9NDU1_DROME	+ -	37.21	1	1	1	1.96	1.74
sp|P51123-3|TAF1_DROME	+ -	35.38	1	1	1	0.37	0.52
Q9VZE4|Q9VZE4_DROME	+ -	53.65	1	1	1	1.67	3.4
sp|Q86B87-4|MMD4_DROME	+ -	54.49	2	2	2	3.92	4.76
B6IDV6|B6IDV6_DROME	+ -	30.95	1	1	1	0.7	0.89
A1Z6Q0|A1Z6Q0_DROME	+ -	66.25	1	1	1	1.75	4.68
A0A0B4LF93|A0A0B4LF93_DROME	+ -	99.48	7	6	6	3.97	3.84
A0A0B4K6T1|A0A0B4K6T1_DROME	+ -	77.41	3	3	3	4.05	4
Q9NHC7|Q9NHC7_DROME	+ -	42.71	2	2	2	3.92	5.36
sp|Q27415|NLP_DROME	+ -	60.37	3	3	3	15	23.03
A0A0B4KFB8|A0A0B4KFB8_DROME	+ -	89.79	6	6	6	3.02	6.06
Q7KV88|Q7KV88_DROME	+ +	52.36	2	2	2	1.79	2.45	47.14	2	2	2	1.79	1.81
Q9VT69|Q9VT69_DROME	+ -	37.59	1	1	1	4.17	4.14
Q8T6I0|Q8T6I0_DROME	+ -	78.75	4	4	1	5.56	11.24
A1Z9J6|A1Z9J6_DROME	+ -	20.24	1	1	1	3.85	5.16
Q7JZD3|Q7JZD3_DROME	+ +	77.75	4	4	4	12.5	20.27	123.82	10	9	9	28.12	43.64
A1ZAN7|A1ZAN7_DROME	+ -	21.95	1	1	1	0.41	0.54
M9PHG0|M9PHG0_DROME	+ -	21.26	1	1	1	0.55	0.51
Q8MR94|Q8MR94_DROME	+ -	45.39	2	2	2	2.2	2.5
Q8IGV1|Q8IGV1_DROME	+ +	64.83	4	4	4	2.26	3.79	45.49	4	2	2	1.13	2.15
Q32KE6|Q32KE6_DROME	+ +	46.21	2	2	2	6.67	13.86	68.98	3	3	3	10	17.77
sp|Q9XYP8|GCP3_DROME	+ -	27.42	1	1	1	0.94	0.87
M9NEL3|M9NEL3_DROME	+ -	109.99	10	8	8	1.63	2.1
A0A0B4JD46|A0A0B4JD46_DROME	+ +	116.84	9	7	7	26.92	49.09	130.54	15	8	8	30.77	53.33
Q960T6|Q960T6_DROME	- +							25.64	1	1	1	0.56	0.66
sp|Q9VCH5|NUP98_DROME	+ -	95.41	4	3	3	2.04	1.89
F0JAK2|F0JAK2_DROME	+ -	55.9	2	2	2	2.38	5.74
Q8IGG7|Q8IGG7_DROME	+ +	121.4	11	9	9	32.14	41.64	119.33	10	9	9	32.14	38.66
sp|Q24537|HMG2_DROME	+ -	25.02	1	1	1	2.17	2.04
A0A0B4LFD2|A0A0B4LFD2_DROME	+ +	99.54	7	7	7	8.05	11.52	65.59	4	4	4	4.6	6.41
sp|Q86B87-2|MMD4_DROME	+ -	54.49	2	2	2	4.76	4.48
L0CPB0|L0CPB0_DROME	+ -	25.38	1	1	1	1.54	2.15
sp|P91875|RPA1_DROME	+ -	29.33	1	1	1	0.48	0.61
E1JJA4|E1JJA4_DROME	+ -	110.52	6	6	6	5.56	8.38
D5AEL0|D5AEL0_DROME	+ -	78.3	3	3	3	2.97	2.93
A8JNU6|A8JNU6_DROME	+ -	37.48	1	1	1	0.89	1
B5RJ18|B5RJ18_DROME	+ +	30.17	1	1	1	2.38	2.69	60.42	5	5	5	11.9	15
M9PCC4|M9PCC4_DROME	+ -	132.66	10	9	9	10.59	10.99
Q86NS7|Q86NS7_DROME	- +							48.38	2	2	2	6.25	7.56
sp|Q9VIS1|CDGAP_DROME	+ -	54.99	2	2	2	0.99	1.25
Q960D3|Q960D3_DROME	+ -	47.73	1	1	1	1.43	2.67
O97469|O97469_DROME	+ -	57.34	2	2	2	5	6.33
M9PFP3|M9PFP3_DROME	+ -	48.08	4	3	2	3.41	4.57
A0A0B4LF26|A0A0B4LF26_DROME	+ -	107.31	7	6	6	18.18	30.08
sp|Q08473|SQD_DROME	+ +	52.57	3	3	3	6.98	13.37	32.97	1	1	1	2.33	4.65
Q32KE8|Q32KE8_DROME	+ -	32.59	2	2	2	1.17	1.94
A8E700|A8E700_DROME	+ -	89.67	4	4	4	10.81	24.18
Q95SJ9|Q95SJ9_DROME	+ -	27.16	1	1	1	4.35	2.92
C5I7A1|C5I7A1_DROME	+ +	103.54	4	3	1	5.45	9.74	42.19	1	1	1	1.82	3.02
sp|Q86B87-27|MMD4_DROME	+ -	54.49	2	2	2	4.65	5.42
sp|Q9XY35|QCR9_DROME	- +							45.81	1	1	1	10	27.27
Q9VYG8|Q9VYG8_DROME	+ -	36.84	1	1	1	4.76	3.97
sp|Q9W0T1-2|NU301_DROME	+ -	59.74	3	3	3	0.92	1.62
sp|Q9VUQ5-2|AGO2_DROME	+ +	142.53	11	10	10	7.87	11.01	112.81	9	9	9	7.09	10.19
sp|Q02645|HTS_DROME	+ -	181.49	21	17	17	13.93	22.92
M9PES8|M9PES8_DROME	+ -	47.38	1	1	1	2.5	2.78
Q7KLX3|Q7KLX3_DROME	+ -	30.66	1	1	1	5.56	6.02
Q7K3M5|Q7K3M5_DROME	- +							23.26	1	1	1	1.19	1.51
Q9W543|Q9W543_DROME	+ -	90.45	5	5	5	3.52	3.54
Q9VCC6|Q9VCC6_DROME	+ -	107.68	6	5	5	7.69	15.81
A0A0F6QCL9|A0A0F6QCL9_DROME	+ -	21.81	1	1	1	0.54	0.69
B6IDT0|B6IDT0_DROME	+ -	98.33	8	7	7	18.92	35.29
A0A0B4K6U6|A0A0B4K6U6_DROME	+ +	52.57	3	3	3	7.5	14.94	32.97	1	1	1	2.5	5.19
M9PEY6|M9PEY6_DROME	+ -	22.55	2	1	1	0.93	0.99
C5I7D3|C5I7D3_DROME	+ +	103.54	4	3	1	5.17	9.68	42.19	1	1	1	1.72	3
X2JDP6|X2JDP6_DROME	+ -	89.34	5	5	5	7.25	10.96
D9IQD4|D9IQD4_DROME	- +							78.33	5	4	4	2.96	4
A0A0B4LGQ1|A0A0B4LGQ1_DROME	+ +	94.1	3	3	3	12	18.43	92.65	5	4	4	16	21.66
Q9VRQ2|Q9VRQ2_DROME	+ -	82.17	2	2	2	10	12.56
sp|Q9VN25-2|EIF3A_DROME	- +							22.81	1	1	1	0.47	1.03
Q9W4Q4|Q9W4Q4_DROME	+ -	120.19	12	10	10	9.09	10.35
L0CPK9|L0CPK9_DROME	+ -	81.65	4	3	3	6.98	24.5
Q8IMV6|Q8IMV6_DROME	+ +	64.83	4	4	4	2.41	3.99	45.49	4	2	2	1.2	2.26
D9IQE1|D9IQE1_DROME	+ +	96.53	5	3	3	2.97	3.77	78.33	5	4	4	3.96	4.27
sp|Q24560|TBB1_DROME	+ +	206.41	28	18	10	48.65	61.3	163.31	22	15	7	40.54	41.16
sp|Q8T3U2|RS23_DROME	+ -	87.59	3	3	3	9.38	26.57
Q9NGY9|Q9NGY9_DROME	+ -	52.51	2	2	2	28.57	22.52
B6UXE1|B6UXE1_DROME	+ +	103.32	5	4	4	4.94	9.36	81.71	4	4	4	4.94	5.93
sp|C0HKA0|RS14A_DROME	+ -	92.55	4	4	4	14.29	36.42
sp|P39736|BX42_DROME	- +							31.04	1	1	1	1.04	1.83
F3YDB2|F3YDB2_DROME	+ -	88.7	4	4	4	7.41	19.87
E1JHV7|E1JHV7_DROME	+ -	59.74	3	3	3	1.18	2.01
sp|Q86S05-2|LIG_DROME	+ -	77.41	3	3	3	3.85	3.87
Q9VNC4|Q9VNC4_DROME	+ -	25.17	1	1	1	1.04	1.2
sp|P29327|RS6_DROME	+ -	89.67	4	4	4	6.15	17.74
Q8SZK7|Q8SZK7_DROME	+ +	41.94	1	1	1	2.33	4.12	29.51	1	1	1	2.33	2.18
Q9U6X3|Q9U6X3_DROME	+ -	25.22	1	1	1	0.91	2.14
sp|Q86B87-18|MMD4_DROME	+ -	54.49	2	2	2	5	5.67
A0A0B4K7L1|A0A0B4K7L1_DROME	+ -	66.77	3	3	3	2.48	3.47
M9PET3|M9PET3_DROME	+ -	53.85	2	2	2	2.53	2.06
sp|Q9W5R8|RL5_DROME	+ -	78.53	6	4	4	7.02	14.38
Q9VHL2|Q9VHL2_DROME	+ -	39.58	3	3	3	4.84	5.51
Q8SXD6|Q8SXD6_DROME	+ +	30.17	1	1	1	2.38	2.78	60.42	5	5	5	11.9	15.48
sp|P04146|COPIA_DROME	+ -	21.62	1	1	1	0.51	0.85
sp|Q8I7C3|LASP1_DROME	+ -	186.39	25	16	16	31.37	33.18
sp|P08570|RLA1_DROME	+ -	53.9	2	2	2	18.18	42.86
sp|P25161|PSMD3_DROME	+ -	23.02	1	1	1	1.37	2.63
Q9Y0Y5|Q9Y0Y5_DROME	+ -	86.22	5	5	5	19.23	27.12
A0A0B4LGZ6|A0A0B4LGZ6_DROME	+ -	65.08	3	3	3	0.99	1.14
Q6GKZ3|Q6GKZ3_DROME	- +							29.47	1	1	1	2.08	1.96
sp|Q9V4P1|ANLN_DROME	+ +	177.38	31	23	23	16.79	22.2	46.71	2	2	2	1.46	1.53
sp|P41042|RS4_DROME	+ -	126.18	6	6	6	12.77	27.2
sp|Q7KN62-3|TERA_DROME	+ -	34.97	1	1	1	0.99	2.06
sp|Q24117|DYL1_DROME	+ -	27.69	1	1	1	7.69	12.36
M9PCD6|M9PCD6_DROME	- +							33.4	1	1	1	2.33	2.23
Q9W0B8|Q9W0B8_DROME	+ -	202.66	31	29	29	21.64	28.77
sp|Q86S05-3|LIG_DROME	+ -	77.41	3	3	3	4	3.9
G7H833|G7H833_DROME	+ -	40.57	2	2	2	3.45	4.72
Q2Q3V7|Q2Q3V7_DROME	+ -	57.71	2	2	2	1.03	1.11
A0A0B4KI71|A0A0B4KI71_DROME	- +							51.42	3	3	3	3.75	3.52
Q86NR5|Q86NR5_DROME	+ -	70.02	2	2	2	7.41	9.02
A1Z9N0|A1Z9N0_DROME	+ +	55.9	2	2	2	1.32	3.19	38.33	1	1	1	0.66	0.82
E1JHB7|E1JHB7_DROME	+ -	30.95	1	1	1	0.65	0.82
Q9VAJ1|Q9VAJ1_DROME	+ -	41.08	2	2	2	1.32	1.74
M9NEF2|M9NEF2_DROME	- +							29.47	1	1	1	1.04	0.97
Q9V9V0|Q9V9V0_DROME	+ -	32.06	1	1	1	2.56	2.12
D9IQC4|D9IQC4_DROME	- +							78.33	5	4	4	0.75	3.77
Q53XD3|Q53XD3_DROME	+ -	105.95	5	5	5	9.43	13.06
A0A0B4KI24|A0A0B4KI24_DROME	+ -	60.37	3	3	3	15	23.03
Q9VN51|Q9VN51_DROME	+ -	45.6	2	2	2	1.53	1.79
A1Z968|A1Z968_DROME	+ -	56.2	2	2	2	1.1	1.68
M9NF14|M9NF14_DROME	+ +	47.06	1	1	1	1.64	2.51	37.52	1	1	1	1.64	2.51
Q9V9W2|Q9V9W2_DROME	+ -	90.75	6	6	6	9.84	20.58
A4V3W2|A4V3W2_DROME	- +							52.15	2	2	2	4.44	3.89
C8VV04|C8VV04_DROME	+ -	66.77	3	3	3	3.33	4.19
sp|Q86B87-31|MMD4_DROME	+ -	54.49	2	2	2	5	5.34
A0A0B4LIJ0|A0A0B4LIJ0_DROME	+ -	52.29	3	2	1	2.94	7.52
sp|P25172|SUZ2_DROME	+ -	39.78	2	2	2	1.47	1.75
B7YZY0|B7YZY0_DROME	+ -	27.73	1	1	1	0.88	0.8
Q8IMX1|Q8IMX1_DROME	+ -	22.16	1	1	1	1.75	2.29
A0A0B4LGU9|A0A0B4LGU9_DROME	+ -	35.38	1	1	1	0.38	0.52
A1Z7H3|A1Z7H3_DROME	- +							23.55	1	1	1	1.06	0.99
M9NDU6|M9NDU6_DROME	+ -	52.51	2	2	2	11.76	10.73
Q9VWA0|Q9VWA0_DROME	+ -	78.37	4	3	3	2.75	2.66
M9PBL3|M9PBL3_DROME	+ -	58.42	3	3	3	2.91	4.6
A1Z927|A1Z927_DROME	+ -	99.48	7	6	6	3.92	3.77
A0A0B4KHH6|A0A0B4KHH6_DROME	+ -	39.31	1	1	1	1.39	2.59
Q9W3W1|Q9W3W1_DROME	+ -	82.7	7	6	6	4.96	6.89
sp|Q9I7K0-2|JUPIT_DROME	- +							43.98	2	2	2	8.7	11.17
Q9W4H6|Q9W4H6_DROME	+ +	135.38	13	11	11	25.58	37.09	142.21	17	13	13	30.23	46.87
Q9V455|Q9V455_DROME	+ -	101.65	6	6	6	13.33	19.84
O97118|O97118_DROME	+ -	124.96	10	7	7	11.29	23.79
sp|Q86B87-13|MMD4_DROME	+ -	54.49	2	2	2	4	5.35
Q8MLS7|Q8MLS7_DROME	- +							29.67	1	1	1	2.63	2.85
sp|P08182|CSK2B_DROME	+ -	52.51	2	2	2	9.52	10.64
A4V3J5|A4V3J5_DROME	+ -	25.48	1	1	1	2.5	2.47
D9IQD6|D9IQD6_DROME	- +							78.33	5	4	4	0.93	3.21
sp|Q9VN93-2|CPR1_DROME	- +							65.27	2	2	2	3.12	4.63
Q8I9J6|Q8I9J6_DROME	- +							29.47	1	1	1	1.04	0.96
L0CRF4|L0CRF4_DROME	+ -	81.65	4	3	3	7.14	24.5
sp|Q9VN25|EIF3A_DROME	+ +	132.12	11	11	11	4.87	11.23	22.81	1	1	1	0.44	0.96
C0MLC9|C0MLC9_DROME	+ -	36.84	1	1	1	4.76	3.97
C7LA80|C7LA80_DROME	+ -	66.77	3	3	3	3.33	4.19
Q7JQK6|Q7JQK6_DROME	+ +	120.69	6	5	5	6.41	10.76	113.66	7	6	6	7.69	12.46
A0A0B4LFD9|A0A0B4LFD9_DROME	+ -	87.59	3	3	3	9.38	26.57
A0A0B4K664|A0A0B4K664_DROME	+ -	64.11	2	2	2	0.78	1.83
Q8IQW7|Q8IQW7_DROME	+ -	48.36	3	3	3	2.94	3.78
sp|P41092|RL27A_DROME	+ -	32.3	1	1	1	2.86	7.38
I1V505|I1V505_DROME	- +							29.47	1	1	1	0.9	1.02
sp|Q9VM71|XRN2_DROME	+ -	22.55	2	1	1	0.93	0.99
Q8IRB9|Q8IRB9_DROME	+ -	40.96	1	1	1	0.66	0.92
A0A1B2AJL4|A0A1B2AJL4_DROME	+ -	81.65	4	3	3	7.69	23.87
A0A0B4KHZ8|A0A0B4KHZ8_DROME	+ -	28.78	1	1	1	0.35	0.3
Q9VY44|Q9VY44_DROME	+ +	64.47	5	4	4	4.88	5.86	67.62	5	5	5	6.1	6.32
C0H6Z8|C0H6Z8_DROME	+ -	55.93	2	2	2	7.14	16.67
sp|Q9I7T7|LAR4_DROME	+ -	104.45	7	6	6	6.9	5.55
sp|P29742|CLH_DROME	+ -	67.55	3	3	3	1.71	2.09
Q8I9J8|Q8I9J8_DROME	+ -	42.18	1	1	1	0.95	1.35
C6TPA8|C6TPA8_DROME	+ -	70.2	4	4	4	4.21	7.59
C0P8M5|C0P8M5_DROME	+ -	42.4	1	1	1	1.1	1.87
Q4V5X9|Q4V5X9_DROME	+ -	98.57	4	4	4	10.53	17.59
sp|O44081-2|DKC1_DROME	+ -	42.4	1	1	1	2.33	3.95
A0A0B4KG96|A0A0B4KG96_DROME	+ -	37.21	1	1	1	1.16	0.97
A0APE4|A0APE4_DROME	+ -	95.38	4	4	4	16	29.28
A8E6M3|A8E6M3_DROME	- +							29.47	1	1	1	1.16	1.04
Q7KN97|Q7KN97_DROME	+ +	266.77	95	58	1	42.65	55.04	263.68	138	75	1	55.15	64.69
Q9VBK9|Q9VBK9_DROME	- +							30.86	1	1	1	1.54	3.52
sp|O77410|EIF3E_DROME	+ -	42.31	1	1	1	2.04	4.6
sp|Q9V597|RL31_DROME	+ -	62.73	3	3	3	10.34	20.16
A0A075BLM7|A0A075BLM7_DROME	- +							36.84	1	1	1	0.92	1.53
A0A0E3X848|A0A0E3X848_DROME	+ -	106.92	6	4	4	7.84	12.25
A1Z942|A1Z942_DROME	+ +	120.69	6	5	5	7.35	11.73	113.66	7	6	6	8.82	13.58
A1YK57|A1YK57_DROME	+ -	108.54	7	6	6	6.12	7.93
Q8IH66|Q8IH66_DROME	- +							23.2	1	1	1	2.13	1.67
sp|Q9NJH0|EF1G_DROME	+ +	119.88	6	5	5	9.09	14.85	89.95	3	3	3	5.45	14.62
A4V3H1|A4V3H1_DROME	+ +	65.76	2	2	2	4.88	5.1	110.36	9	8	8	19.51	22.51
A0A0B4K7G4|A0A0B4K7G4_DROME	+ -	109.63	5	5	5	6.25	11.25
Q9U5W6|Q9U5W6_DROME	+ -	64.11	2	2	2	0.78	1.85
A0A0B4KFI7|A0A0B4KFI7_DROME	+ -	66.77	3	3	3	2.56	3.58
sp|Q9VH95|YC17_DROME	+ -	30.08	1	1	1	4.55	4.89
Q8SZ19|Q8SZ19_DROME	+ -	27.64	1	1	1	1.67	3.02
Q7KN85|Q7KN85_DROME	+ +	100.52	4	4	4	3.57	6.29	47.33	1	1	1	0.89	1.35
Q8IPN1|Q8IPN1_DROME	+ -	45.6	2	2	2	1.54	1.79
Q24160|Q24160_DROME	+ -	23.28	1	1	1	1.82	1.89
Q9V470|Q9V470_DROME	+ +	56.82	2	2	2	4.26	4.57	78.93	3	3	3	6.38	6.97
Q95RB1|Q95RB1_DROME	+ +	32.78	1	1	1	1.92	2.15	48.37	2	2	2	3.85	4.55
C5I7Q4|C5I7Q4_DROME	+ +	103.54	4	3	1	5.17	9.48	42.19	1	1	1	1.72	2.93
sp|P45437|COPB_DROME	+ -	169.46	18	14	14	14.14	20.33
Q2Q3V9|Q2Q3V9_DROME	+ -	57.71	2	2	2	1.03	1.11
sp|Q9V853|SMUF1_DROME	+ -	24.68	1	1	1	0.94	1.51
sp|Q24208|IF2G_DROME	+ -	105.95	5	5	5	9.26	12.84
Q8IGK4|Q8IGK4_DROME	+ +	47.06	1	1	1	1.75	2.76	37.52	1	1	1	1.75	2.76
sp|P40304|PSB1_DROME	- +							23.2	1	1	1	4.17	8.51
sp|Q9W1U6|RL372_DROME	+ -	32.38	1	1	1	3.7	7.87
A1ZAW0|A1ZAW0_DROME	+ -	57.71	2	2	2	1.04	1.1
Q9VHN4|Q9VHN4_DROME	- +							84.09	5	5	5	11.36	18.1
M9MSL4|M9MSL4_DROME	- +							25.64	1	1	1	0.56	0.66
A0A0B4LGH1|A0A0B4LGH1_DROME	- +							116.89	11	8	2	21.05	24.94
sp|O96860|DYL2_DROME	+ -	27.69	1	1	1	7.69	12.36
sp|P49847|TAF6_DROME	+ -	22.35	1	1	1	1.59	1.32
sp|Q960Z0|KI10A_DROME	+ -	82.32	5	4	4	4.55	4.72
sp|Q9W1V3|FBRL_DROME	+ +	80.8	4	4	4	8.89	11.92	46.17	2	2	2	4.44	8.14
sp|P83094|STIM_DROME	+ -	40.57	2	2	2	3.03	3.68
Q8T9F6|Q8T9F6_DROME	+ -	30.95	1	1	1	0.68	0.89
Q7KVX5|Q7KVX5_DROME	+ -	72.31	4	4	4	13.79	21.7
G3M399|G3M399_DROME	+ -	33.47	1	1	1	0.37	0.45
A1Z9K8|A1Z9K8_DROME	+ +	34.53	1	1	1	0.7	0.8	23.92	1	1	1	0.7	0.86
L0CPZ4|L0CPZ4_DROME	+ -	22.87	1	1	1	1.52	0.98
sp|Q9VAH9|INT11_DROME	- +							37.74	1	1	1	1.35	2.85
Q9VNB9|Q9VNB9_DROME	+ -	75.06	4	3	3	7.69	17.83
sp|Q26365|ADT_DROME	+ +	98.37	6	6	6	15	17.63	104.66	6	6	6	15	18.27
B7FNQ3|B7FNQ3_DROME	+ -	94.41	5	5	5	2.7	3.2
sp|Q86B87-24|MMD4_DROME	+ -	54.49	2	2	2	4.55	5.19
D0IQG4|D0IQG4_DROME	+ -	34.97	1	1	1	0.98	2.05
sp|Q9VQ89|MIO_DROME	+ +	21.99	1	1	1	1.19	1.38	28.31	1	1	1	1.19	1.15
D3DMW9|D3DMW9_DROME	+ -	48.76	2	2	2	3.92	7.25
sp|Q24537-3|HMG2_DROME	+ -	25.02	1	1	1	2.17	2.08
sp|Q9VCI0|ORN_DROME	- +							49.11	2	2	2	7.41	11.37
sp|Q9XZ06|NU931_DROME	+ -	60.89	3	3	3	3.33	4.25
M9PC12|M9PC12_DROME	+ -	26.96	1	1	1	1.05	0.67
A4V3G9|A4V3G9_DROME	+ +	65.76	2	2	2	4.88	5.16	110.36	9	8	8	19.51	22.8
C5I7J0|C5I7J0_DROME	+ +	103.54	4	3	1	5.17	9.48	42.19	1	1	1	1.72	2.93
sp|P18431|SGG_DROME	- +							52.15	2	2	2	4.44	3.89
G3M3A2|G3M3A2_DROME	+ -	106.33	7	7	7	17.07	36.59
A0A0B4KEE4|A0A0B4KEE4_DROME	+ -	66.25	1	1	1	0.89	2.18
A1Z9M5|A1Z9M5_DROME	+ +	56.64	3	3	3	0.88	0.85	63.57	4	4	4	1.17	1.47
A0A0B4LG23|A0A0B4LG23_DROME	+ -	144.29	16	14	14	6.03	12.56
A4V4C1|A4V4C1_DROME	+ -	52.51	2	2	2	11.11	11.63
Q9W2N8|Q9W2N8_DROME	+ -	117.48	8	8	8	6.9	6.49
sp|Q8MSG8|APTX_DROME	+ -	20.36	1	1	1	1.32	1.06
Q9VEC8|Q9VEC8_DROME	+ -	104.8	7	6	6	35.29	61.54
Q8SYG0|Q8SYG0_DROME	+ -	28.14	1	1	1	2.5	4.94
Q9VS62|Q9VS62_DROME	+ -	80.71	3	3	3	2.68	3.81
sp|Q9W0M7|SF3B3_DROME	+ -	78.98	2	2	2	1.68	1.96
sp|Q9W0P3|MED30_DROME	+ -	28.4	1	1	1	3.7	2.52
Q9NI49|Q9NI49_DROME	- +							44.36	2	2	2	3.64	3.38
Q961E0|Q961E0_DROME	+ -	94.31	4	4	4	4.55	6.32
sp|Q9W3D3|CRAG_DROME	+ -	48.28	2	2	2	1.24	1.26
Q8T076|Q8T076_DROME	+ -	68.84	5	5	5	4.67	6.66
sp|Q8T8R1|Y3800_DROME	+ +	116.84	9	7	7	26.92	49.09	130.54	15	8	8	30.77	53.33
sp|P36241|RL19_DROME	+ -	118.15	6	6	6	10	30.54
A1YK61|A1YK61_DROME	+ -	108.54	7	6	6	6.32	7.93
sp|P19109-4|DDX17_DROME	+ -	40.18	2	2	1	2.44	4.5
sp|P41374|IF2A_DROME	+ -	76.5	5	4	4	8.16	15.54
sp|P55162|HEM_DROME	+ -	71.82	3	3	3	2.42	2.84
Q7K180|Q7K180_DROME	+ -	139.18	10	9	9	19.57	17.5
sp|Q9W485|INT6_DROME	+ -	26.08	1	1	1	0.92	1.01
Q7KV70|Q7KV70_DROME	+ -	27.93	1	1	1	0.17	0.19
A0A126GV12|A0A126GV12_DROME	+ -	46.49	1	1	1	1.33	2.23
T2GG71|T2GG71_DROME	+ -	31.84	1	1	1	0.74	0.52
Q9VHE4|Q9VHE4_DROME	+ -	73.84	2	2	2	6.25	10.6
sp|Q9VPQ6|USH_DROME	+ -	26.96	1	1	1	1.09	0.67
Q9VMW2|Q9VMW2_DROME	+ -	45.96	1	1	1	4.76	5.94
sp|Q9VKJ1|MPND_DROME	+ -	78.46	5	5	5	4.31	5.52
Q9V3A7|Q9V3A7_DROME	+ -	121.03	10	10	10	4.78	8.02
sp|Q86B87-8|MMD4_DROME	+ -	54.49	2	2	2	4.35	5.04
sp|Q9VWH4|IDH3A_DROME	+ +	92.5	6	6	6	14.29	19.63	114.53	9	8	8	19.05	24.14
sp|P55830-2|RS3A_DROME	- +							32.1	1	1	1	2.78	6.88
sp|O62619-2|KPYK_DROME	+ +	106.62	11	9	9	15.79	29.69	142.61	13	11	11	19.3	32.03
sp|P20028|RPA2_DROME	+ -	24.66	1	1	1	0.78	0.71
sp|Q9VFE4|RS5B_DROME	+ -	74.36	5	5	5	14.71	15.65
A0A0B4JD11|A0A0B4JD11_DROME	+ +	119.88	6	5	5	9.09	14.85	89.95	3	3	3	5.45	14.62
H5V864|H5V864_DROME	+ -	48.76	2	2	2	0.92	0.94
Q7KHK9|Q7KHK9_DROME	+ +	35.04	2	1	1	1.59	1.9	33.34	1	1	1	1.59	1.9
A0A126GUQ4|A0A126GUQ4_DROME	+ -	94.36	5	5	5	6.33	9.72
Q7KVX1|Q7KVX1_DROME	+ +	135.38	13	11	11	23.4	33.41	142.21	17	13	13	27.66	42.21
B7Z002|B7Z002_DROME	+ -	109.99	10	8	8	1.57	1.98
sp|Q07327|ROP_DROME	+ -	63.05	2	2	2	2.67	3.35
B5RIJ9|B5RIJ9_DROME	+ +	35.46	1	1	1	4.76	9.23	27.07	1	1	1	4.76	9.23
E1JIN6|E1JIN6_DROME	+ -	66.51	3	3	3	2.07	1.29
sp|Q27294|CAZ_DROME	+ -	59.83	1	1	1	2.27	4.51
Q9VC62|Q9VC62_DROME	+ +	134.3	11	10	10	11.36	15.69	23.2	1	1	1	1.14	0.86
Q9VNI8|Q9VNI8_DROME	+ -	34.58	1	1	1	1.3	1.14
sp|Q9W2D9|EIF3K_DROME	+ -	22.9	1	1	1	4	6.76
Q9VSW7|Q9VSW7_DROME	+ -	95.81	5	5	5	6.85	11.79
sp|Q9VCA8|ANKHM_DROME	+ -	28.78	1	1	1	0.33	0.27
sp|Q9W1X4|NU214_DROME	+ +	153.72	17	16	16	16.67	16.13	44.8	2	2	2	2.08	1.46
E1JIM4|E1JIM4_DROME	+ -	64.11	2	2	2	0.78	1.85
B7VEK1|B7VEK1_DROME	+ -	79.99	4	4	4	3.03	5.39
Q8IGE9|Q8IGE9_DROME	+ +	57.69	2	2	2	2.25	4.87	30.12	1	1	1	1.12	1.87
M9PBN1|M9PBN1_DROME	+ -	26.96	1	1	1	1.03	0.66
Q9VL70|Q9VL70_DROME	- +							25.73	1	1	1	2.56	4.77
Q960W9|Q960W9_DROME	+ +	93.61	5	5	5	6.02	8.03	59.15	3	3	3	3.61	4.88
D0Z769|D0Z769_DROME	+ -	25.16	1	1	1	0.52	0.69
E4NKK7|E4NKK7_DROME	+ -	53.54	1	1	1	4	9.46
sp|Q24186|RS5A_DROME	+ -	74.36	5	5	5	14.71	15.79
M9PBK5|M9PBK5_DROME	+ -	53.9	2	2	2	18.18	42.86
sp|Q02926|RB97D_DROME	+ +	65.76	2	2	2	4.88	5.1	110.36	9	8	8	19.51	22.51
sp|P26686|SRR55_DROME	+ -	43.8	1	1	1	1.03	3.19
C5I7R1|C5I7R1_DROME	+ +	103.54	4	3	1	5.36	9.7	42.19	1	1	1	1.79	3
Q95TU9|Q95TU9_DROME	+ -	45.6	2	2	2	1.48	1.68
sp|Q86B87-28|MMD4_DROME	+ -	54.49	2	2	2	4.55	5.51
M9MRE1|M9MRE1_DROME	+ -	30.95	1	1	1	0.68	0.87
T1W135|T1W135_DROME	+ +	52.99	2	2	2	3.39	6.4	78.98	6	6	6	10.17	17.24
sp|O01666|ATPG_DROME	- +							77.88	4	4	4	10	17.51
Q9TW87|Q9TW87_DROME	+ -	54.49	1	1	1	4.17	3.87
Q9VK44|Q9VK44_DROME	+ -	61.81	3	3	3	2.33	2.71
Q7KV69|Q7KV69_DROME	+ -	27.93	1	1	1	0.17	0.19
sp|Q9W1A4|TAMO_DROME	+ -	61.21	2	2	2	2.44	2.89
Q9VN21|Q9VN21_DROME	+ +	57.69	2	2	2	2.3	4.77	30.12	1	1	1	1.15	1.83
Q9VF39|Q9VF39_DROME	+ -	68.76	3	2	2	4.35	6.96
A1Z9E3|A1Z9E3_DROME	+ +	148.52	14	9	9	14.75	29.04	120.23	9	7	7	11.48	21.06
Q9VLC5|Q9VLC5_DROME	+ +	143.82	9	8	8	14.81	30	136.79	12	11	11	20.37	32.88
A0A0B4K7T7|A0A0B4K7T7_DROME	+ -	21.95	1	1	1	0.37	0.47
M9PCJ1|M9PCJ1_DROME	+ -	30.95	1	1	1	0.68	0.87
sp|P35381|ATPA_DROME	+ +	70.83	3	3	3	4.48	5.62	62.61	3	3	3	4.48	4.89
sp|Q86B79|UNK_DROME	+ -	46.49	1	1	1	1.47	2.5
Q7K3B7|Q7K3B7_DROME	+ -	78.66	3	3	3	6.38	7.04
Q9VXQ5|Q9VXQ5_DROME	+ -	65.77	3	3	3	4.62	7.69
E1JIV0|E1JIV0_DROME	+ +	54.04	1	1	1	3.33	10.29	57.55	1	1	1	3.33	10.29
A4V303|A4V303_DROME	+ -	69.87	3	3	3	4.41	8.27
A0A0B4KFR6|A0A0B4KFR6_DROME	+ -	40.61	1	1	1	0.75	0.72
sp|Q9W0P8|MED14_DROME	+ -	31.84	1	1	1	0.74	0.52
L0CR28|L0CR28_DROME	+ -	22.87	1	1	1	1.32	0.98
Q9Y0S9|Q9Y0S9_DROME	+ -	53.93	3	3	3	7.89	6.98
Q8T8V5|Q8T8V5_DROME	+ -	131.16	10	7	7	9.33	21.54
A0A0F6QBG4|A0A0F6QBG4_DROME	+ -	21.81	1	1	1	0.85	1.1
A0A075BLM5|A0A075BLM5_DROME	- +							36.84	1	1	1	0.91	1.53
X2JE15|X2JE15_DROME	+ -	110.52	6	6	6	5.61	8.4
H5V894|H5V894_DROME	+ -	42.4	1	1	1	1.1	1.87
M9PI47|M9PI47_DROME	+ -	132.66	10	9	9	10.59	11
Q5BHY9|Q5BHY9_DROME	+ -	136.95	11	11	11	10.68	21.08
A0A0B4LF82|A0A0B4LF82_DROME	+ -	99.48	7	6	6	3.19	3.25
Q8IGK0|Q8IGK0_DROME	- +							44.36	2	2	2	3.77	3.92
O76522|O76522_DROME	+ -	101.65	6	6	6	13.33	19.84
A0A0B4KHJ8|A0A0B4KHJ8_DROME	+ -	53.88	2	2	2	2.63	5.06
sp|A8JUV0-3|SBNO_DROME	+ -	165.72	23	21	21	10.66	20.3
sp|Q86B87-11|MMD4_DROME	+ -	54.49	2	2	2	4.44	5.29
M9PGQ6|M9PGQ6_DROME	- +							31.04	1	1	1	1.04	1.83
B7YZS3|B7YZS3_DROME	+ -	61.21	2	2	2	2.44	2.89
O96083|O96083_DROME	+ -	157.23	18	12	12	15.58	22.28
Q2XXU2|Q2XXU2_DROME	+ -	90.45	5	5	5	3.55	3.59
sp|P17336|CATA_DROME	+ +	210.06	27	19	19	31.67	55.34	175.92	24	17	17	28.33	48.02
C4IXZ5|C4IXZ5_DROME	+ -	30.95	1	1	1	1.41	1.69
A0A1B2AJF9|A0A1B2AJF9_DROME	+ -	30.11	2	1	1	7.69	9.21
A0A0B4LFC7|A0A0B4LFC7_DROME	+ +	172.36	20	15	2	25.42	22.69	44.36	2	2	2	3.39	2.82
M9PI44|M9PI44_DROME	+ +	83.9	4	3	3	5.08	8.73	66	3	3	3	5.08	8.73
A0A0B4KEU2|A0A0B4KEU2_DROME	+ -	24.39	1	1	1	0.68	0.64
sp|Q9I7K0-4|JUPIT_DROME	- +							43.98	2	2	2	8	11.17
Q9VYK0|Q9VYK0_DROME	+ -	21.76	1	1	1	0.34	0.42
A1Z803|A1Z803_DROME	- +							53.25	1	1	1	2.33	5
sp|P06603|TBA1_DROME	+ +	172.89	20	14	14	35	43.78	135.36	13	11	11	27.5	34.67
C5I7R2|C5I7R2_DROME	+ +	103.54	4	3	1	5.17	9.48	42.19	1	1	1	1.72	2.93
sp|Q8INM3-2|SLE_DROME	+ -	172.92	18	16	16	7.55	16.15
A1YK65|A1YK65_DROME	+ -	108.54	7	6	6	6.32	7.93
Q9VDL0|Q9VDL0_DROME	+ -	33.63	1	1	1	4.55	10.09
E1JIM0|E1JIM0_DROME	+ -	79.99	4	4	4	2.4	4.45
sp|Q9I7K0|JUPIT_DROME	- +							43.98	2	2	2	7.41	10.58
Q8MZI3|Q8MZI3_DROME	+ -	50.03	3	3	2	4.29	4.03
Q9V9Q4|Q9V9Q4_DROME	+ -	72.84	2	2	2	4.55	8.47
sp|Q94901|LARK_DROME	+ +	21.59	1	1	1	1.89	3.12	45.24	2	2	2	3.77	6.82
sp|Q9I7K0-5|JUPIT_DROME	- +							43.98	2	2	2	9.52	11.52
M9PGJ0|M9PGJ0_DROME	- +							51.25	2	2	2	1.23	1.37
sp|P80455|RS12_DROME	+ -	45.04	1	1	1	5.56	9.35
A0A0S0X2W5|A0A0S0X2W5_DROME	+ -	47.73	1	1	1	1.75	3.32
C5I7I1|C5I7I1_DROME	+ -	93.08	4	3	1	5.56	14.18
sp|O76324|DCO_DROME	+ +	80.09	7	4	4	8.16	11.14	126.7	10	7	7	14.29	28.86
Q8T9D1|Q8T9D1_DROME	+ +	178.51	26	21	21	21.88	26.46	29.73	1	1	1	1.04	0.97
A0A0B4LHK4|A0A0B4LHK4_DROME	+ -	28.78	1	1	1	0.35	0.3
sp|Q86B87-30|MMD4_DROME	+ -	54.49	2	2	2	4.44	5
A0A0B4LF25|A0A0B4LF25_DROME	+ +	34.53	1	1	1	0.76	0.9	23.92	1	1	1	0.76	0.96
Q9VZI1|Q9VZI1_DROME	+ -	119.34	8	6	6	26.09	43.09
D9IQC0|D9IQC0_DROME	- +							78.33	5	4	4	1.2	3.38
sp|P02828|HSP83_DROME	+ -	58.42	3	3	3	2.91	4.6
sp|P55841|RL14_DROME	+ -	41.16	1	1	1	2.33	7.23
M9PJN9|M9PJN9_DROME	+ -	110.52	6	6	6	5.77	8.87
Q9VA36|Q9VA36_DROME	+ -	53.88	2	2	2	2.22	3.97
M9PFV9|M9PFV9_DROME	+ -	27.53	1	1	1	1.92	2.56
D2NUH9|D2NUH9_DROME	+ -	89.67	4	4	4	5.97	16
D2NUJ2|D2NUJ2_DROME	+ -	100.56	7	3	3	12.5	25.41
Q8IPE8|Q8IPE8_DROME	+ -	25.99	1	1	1	1.12	1.61
C5I7I2|C5I7I2_DROME	+ +	103.54	4	3	1	5.17	9.48	42.19	1	1	1	1.72	2.93
sp|Q9VZS5|RL28_DROME	+ -	57.39	3	3	3	9.09	20.83
Q7M3J7|Q7M3J7_DROME	+ +	52.36	2	2	2	1.77	2.45	47.14	2	2	2	1.77	1.81
sp|A0A0B4K7J2|RBP2_DROME	+ +	220.45	46	38	38	14.23	17.22	26.1	1	1	1	0.37	0.29
Q8I0J1|Q8I0J1_DROME	+ -	54.49	1	1	1	1.92	2.73
Q9VJP8|Q9VJP8_DROME	+ -	74.24	5	4	4	6.06	8.65
sp|Q27415-2|NLP_DROME	+ -	60.37	3	3	3	16.67	28.93
M9PE12|M9PE12_DROME	+ -	59.74	3	3	3	0.91	1.61
Q9W424|Q9W424_DROME	+ -	38.07	2	2	2	9.52	4.61
Q9VFF0|Q9VFF0_DROME	+ +	107.45	8	7	7	14.29	22.77	81.62	7	5	5	10.2	14.26
A0ANL0|A0ANL0_DROME	+ -	61.1	3	3	3	15	11.79
Q9VMH2|Q9VMH2_DROME	+ -	49.11	1	1	1	4.17	7.14
Q8IQQ0|Q8IQQ0_DROME	+ -	37.48	1	1	1	0.93	1.08
sp|P55830|RS3A_DROME	+ +	82.83	6	5	5	10.2	20.52	32.1	1	1	1	2.04	5.6
Q9W1B9|Q9W1B9_DROME	+ -	98.57	4	4	4	16	32.73
O17143|O17143_DROME	+ -	99.48	7	6	6	3.87	3.83
A0A023UKB8|A0A023UKB8_DROME	+ -	28.25	1	1	1	2.33	2
R9PY26|R9PY26_DROME	+ -	63.37	3	3	3	1.57	1.88
Q9V400|Q9V400_DROME	+ -	42.71	2	2	2	3.85	5.36
sp|O44081|DKC1_DROME	+ -	42.4	1	1	1	1.15	1.97
Q9VHX2|Q9VHX2_DROME	+ -	41.04	1	1	1	2.86	3.13
M9PHL0|M9PHL0_DROME	+ -	94.98	8	7	7	3.43	4.14
sp|Q9VAQ7|SLU7_DROME	+ -	95.44	5	5	5	4.95	10.28
Q5U0W4|Q5U0W4_DROME	+ -	41.16	1	1	1	2.33	7.19
C5I7K6|C5I7K6_DROME	+ +	103.54	4	3	1	5.17	9.48	42.19	1	1	1	1.72	2.93
A0A0B4K6Y4|A0A0B4K6Y4_DROME	+ -	46.49	1	1	1	1.47	2.5
B6UXE4|B6UXE4_DROME	+ -	103.32	5	4	4	4.65	9.36
Q8MZ12|Q8MZ12_DROME	- +							33.55	1	1	1	1.82	2.65
E2QC83|E2QC83_DROME	+ +	52.56	1	1	1	3.45	6.7	76.13	3	3	3	10.34	14.29
A8DYI7|A8DYI7_DROME	+ -	21.72	1	1	1	2.56	3.63
H1ZYF1|H1ZYF1_DROME	+ -	89.67	4	4	4	6.15	17.74
sp|Q24478|CP190_DROME	+ -	144.9	13	12	12	11.21	13.69
D3DMH8|D3DMH8_DROME	+ -	47.36	2	2	2	4.26	6.7
sp|Q86B87-9|MMD4_DROME	+ -	54.49	2	2	2	4.55	5.06
Q3KN36|Q3KN36_DROME	+ -	85.73	4	4	4	10.26	17.6
Q8T9E3|Q8T9E3_DROME	+ -	21.95	1	1	1	0.37	0.47
Q8IPG1|Q8IPG1_DROME	+ -	30.95	1	1	1	0.68	0.86
sp|P41094|RS18_DROME	+ -	98.33	8	7	7	20.59	39.47
sp|P92208|JNK_DROME	+ -	26.4	1	1	1	2.86	2.15
M9PEK8|M9PEK8_DROME	+ -	40.96	1	1	1	0.69	0.96
sp|P08928|LAM0_DROME	+ -	141.87	19	17	17	17.35	30.23
E1JH02|E1JH02_DROME	+ -	77.41	3	3	3	4	3.9
L0CPM0|L0CPM0_DROME	+ -	81.65	4	3	3	7.5	24.5
A0A0B4KHS9|A0A0B4KHS9_DROME	+ +	73.7	2	2	2	5.41	8.56	35.36	1	1	1	2.7	3.06
sp|O01367|HOW_DROME	+ -	35.86	1	1	1	2.44	3.7
sp|Q7KRW8|PRP39_DROME	+ -	23.93	1	1	1	0.68	1.03
C5WLN8|C5WLN8_DROME	+ -	54.78	2	2	2	5.26	8.04
sp|P25991-4|SUF_DROME	+ -	54.66	2	2	2	2.13	3.14
A0A0B4K6Z4|A0A0B4K6Z4_DROME	+ -	79.99	4	4	4	4.65	7.03
Q9VGJ9|Q9VGJ9_DROME	+ -	31.51	1	1	1	2.56	4.05
C6SV50|C6SV50_DROME	+ -	69.76	4	3	3	7.89	13.1
Q8T8Q5|Q8T8Q5_DROME	+ -	38.13	2	2	2	0.98	1.54
Q9U4I2|Q9U4I2_DROME	+ -	21.76	1	1	1	0.34	0.43
A0A0B4KHJ1|A0A0B4KHJ1_DROME	- +							72.09	3	2	2	12.5	28.57
sp|P55828|RS20_DROME	+ +	50.34	4	2	2	9.09	18.33	57.04	3	2	2	9.09	22.5
A4V4A5|A4V4A5_DROME	+ -	135.62	9	7	7	23.33	28.7
A1YK00|A1YK00_DROME	+ -	44.61	2	2	2	2.78	4.19
Q9U4Y1|Q9U4Y1_DROME	- +							50	2	2	2	3.92	7.21
Q7K0L8|Q7K0L8_DROME	+ -	116.56	5	5	5	3.68	7.82
X2JDX3|X2JDX3_DROME	+ -	105.2	6	5	5	2.07	3.21
Q8T8W3|Q8T8W3_DROME	+ -	78.75	4	4	1	5.56	11.11
E1NZC8|E1NZC8_DROME	+ -	34.62	2	2	2	2.78	2.42
E1JHT6|E1JHT6_DROME	+ -	45.96	1	1	1	2.08	1.98
Q94513|Q94513_DROME	+ -	20.24	1	1	1	3.03	2.84
sp|P28668|SYEP_DROME	+ -	41.03	1	1	1	0.44	1.34
sp|Q8IQV9-2|NU205_DROME	+ -	61.69	3	3	3	1.52	1.94
sp|Q7KRW8-3|PRP39_DROME	+ -	23.93	1	1	1	0.73	1.09
sp|Q9V460|SPT5H_DROME	+ -	70.36	5	4	4	2.88	5.01
Q9VKM7|Q9VKM7_DROME	+ -	102.57	4	4	4	4.65	7.09
sp|Q7KNF2|PABP2_DROME	+ +	52.56	1	1	1	3.45	6.7	76.13	3	3	3	10.34	14.29
sp|Q9XYP7|GCP2_DROME	+ -	48.36	3	3	3	3.23	4.11
sp|Q9W0P8-3|MED14_DROME	+ -	31.84	1	1	1	0.74	0.51
A0A0B4LFH8|A0A0B4LFH8_DROME	+ +	100.52	4	4	4	3.6	6.39	47.33	1	1	1	0.9	1.37
A0A0B4KHG7|A0A0B4KHG7_DROME	+ -	49.74	1	1	1	1.1	0.98
Q7KV90|Q7KV90_DROME	+ +	52.36	2	2	2	1.69	2.25	47.14	2	2	2	1.69	1.67
E1JGV6|E1JGV6_DROME	+ -	42.4	1	1	1	1.15	1.97
sp|Q8SY33|GAWKY_DROME	+ -	28.92	1	1	1	1.43	1.23
sp|Q24317|PRI1_DROME	+ -	46.54	1	1	1	1.89	3.2
X2JAI4|X2JAI4_DROME	+ -	64.83	4	4	4	3.81	4.16
sp|P26686-7|SRR55_DROME	+ -	43.8	1	1	1	1.45	5.56
Q867W7|Q867W7_DROME	+ -	95.41	4	3	3	3.3	3.97
Q0KHZ6|Q0KHZ6_DROME	+ +	66.83	3	3	3	8.57	18.97	76.56	3	3	3	8.57	14.23
Q9VST4|Q9VST4_DROME	+ +	52.99	2	2	2	3.45	6.7	78.98	6	6	6	10.34	18.04
E6PBY1|E6PBY1_DROME	+ -	21.85	1	1	1	0.53	0.27
X2JC06|X2JC06_DROME	+ -	48.76	2	2	2	1.04	1.09
Q9GRA9|Q9GRA9_DROME	+ -	24.39	1	1	1	0.71	0.65
sp|Q9VZ64|6PGL_DROME	- +							30.97	1	1	1	3.33	3.7
A0A0B4K6I7|A0A0B4K6I7_DROME	+ -	45.6	2	2	2	1.49	1.8
E6PBW8|E6PBW8_DROME	+ -	25.48	1	1	1	2.44	2.42
sp|P02572|ACT2_DROME	- +							136.22	18	11	11	29.73	43.88
sp|Q0E9B6|RS11_DROME	+ -	81.65	4	3	3	7.69	23.87
sp|Q9VGK7|ELP1_DROME	+ -	40.61	1	1	1	0.75	0.72
sp|Q9XZ34|RIF1_DROME	+ -	39.29	1	1	1	0.61	0.64
sp|P48159|RL23_DROME	+ -	83.71	4	3	3	12.5	32.14
M9PBG5|M9PBG5_DROME	+ -	59.74	3	3	3	1.17	1.99
F2FBA6|F2FBA6_DROME	+ -	25.02	1	1	1	2.17	2.07
O97454|O97454_DROME	+ +	83.45	3	3	3	10.71	21.53	67.89	2	2	2	7.14	13.89
Q9VRY6|Q9VRY6_DROME	+ -	47.38	1	1	1	2.44	2.64
Q6NR57|Q6NR57_DROME	+ -	31.91	1	1	1	2.63	3.46
M9PBJ7|M9PBJ7_DROME	+ +	52.36	2	2	2	1.71	2.23	47.14	2	2	2	1.71	1.65
Q8IGQ4|Q8IGQ4_DROME	+ -	33.63	1	1	1	4.35	9.17
M9NDC7|M9NDC7_DROME	+ -	27.69	1	1	1	7.69	12.36
sp|Q02645-4|HTS_DROME	+ -	181.49	21	17	17	21.52	39.67
X2JCP8|X2JCP8_DROME	+ +	159.57	22	13	13	35.14	52.66	136.22	18	11	11	29.73	43.88
sp|Q8SY33-2|GAWKY_DROME	+ -	28.92	1	1	1	1.43	1.23
A0A0B4KHV5|A0A0B4KHV5_DROME	+ -	35.86	1	1	1	2.44	3.59
C5I7J7|C5I7J7_DROME	+ +	103.54	4	3	1	5.26	9.68	42.19	1	1	1	1.75	3
sp|Q24208-2|IF2G_DROME	+ -	105.95	5	5	5	9.43	13.06
Q9W1C8|Q9W1C8_DROME	+ -	85.73	4	4	4	7.69	11.68
sp|P26019|DPOLA_DROME	+ -	91.57	5	5	5	2.48	4.44
U3PXB4|U3PXB4_DROME	+ +	115.13	10	9	9	5.81	7.69	33.61	1	1	1	0.65	0.99
sp|Q9W2F2|DCAF1_DROME	+ -	22.76	1	1	1	0.7	0.91
A4V4A1|A4V4A1_DROME	+ -	82.32	5	4	4	4.55	4.72
A0A1B2AIV7|A0A1B2AIV7_DROME	+ -	41.16	1	1	1	2.33	7.23
C5I7I9|C5I7I9_DROME	+ +	103.54	4	3	1	5.17	9.68	42.19	1	1	1	1.72	3
Q9V3Y5|Q9V3Y5_DROME	+ -	49.66	2	2	2	1.14	2.91
A0A0B4K6F9|A0A0B4K6F9_DROME	+ +	134.3	11	10	10	11.49	15.01	23.2	1	1	1	1.15	0.82
A0A0B4KFE4|A0A0B4KFE4_DROME	- +							23.55	1	1	1	1.04	0.96
C9QPD9|C9QPD9_DROME	+ +	172.36	20	15	2	25.42	22.41	44.36	2	2	2	3.39	2.78
B6UXD9|B6UXD9_DROME	+ +	103.32	5	4	4	4.94	9.36	81.71	4	4	4	4.94	5.93
B7YZQ7|B7YZQ7_DROME	+ +	53.86	2	2	2	6.45	6.21	78.02	3	3	3	9.68	12.07
Q9VMZ9|Q9VMZ9_DROME	+ -	28.89	1	1	1	2.22	2.03
A0A0H4CMP0|A0A0H4CMP0_DROME	+ -	47.73	1	1	1	1.43	2.74
sp|A1ZBT5|MED8_DROME	+ -	42.3	1	1	1	3.85	3.97
F3YDP8|F3YDP8_DROME	+ -	95.44	5	5	5	4.95	10.28
A1Z9M4|A1Z9M4_DROME	- +							44.36	2	2	2	3.7	3.5
C1C3C5|C1C3C5_DROME	+ -	56.5	1	1	1	1.64	2.81
B6UXF9|B6UXF9_DROME	+ +	103.32	5	4	4	2.76	9.36	81.71	4	4	4	2.76	5.93
E1JJM0|E1JJM0_DROME	+ +	47.06	1	1	1	1.75	2.76	37.52	1	1	1	1.75	2.76
A0A1B2AJC2|A0A1B2AJC2_DROME	+ -	59.98	2	2	2	9.52	16.81
A1ZAK9|A1ZAK9_DROME	+ -	22.87	1	1	1	1.79	0.98
Q9VJ14|Q9VJ14_DROME	+ -	38.87	2	2	2	1.83	1.72
A1Z7K6|A1Z7K6_DROME	+ -	26.67	1	1	1	2.78	2.32
A4V3W1|A4V3W1_DROME	- +							52.15	2	2	2	4.44	3.48
C5I7R9|C5I7R9_DROME	+ +	103.54	4	3	1	5.36	9.68	42.19	1	1	1	1.79	3
Q86PF3|Q86PF3_DROME	+ -	53.88	2	2	2	2.86	5.51
Q9VB78|Q9VB78_DROME	+ +	96.53	5	3	3	2.86	3.54	78.33	5	4	4	3.81	4
A0A0B4LFW6|A0A0B4LFW6_DROME	+ -	40.57	1	1	1	0.39	0.42
A0A126GUR6|A0A126GUR6_DROME	+ +	124.69	7	7	7	12.28	24.34	119.6	8	8	8	14.04	24.78
M9NFI2|M9NFI2_DROME	+ -	48.76	2	2	2	1.04	1.1
A0A0F6QB41|A0A0F6QB41_DROME	+ -	21.81	1	1	1	0.85	1.1
sp|Q9I7T7-2|LAR4_DROME	+ -	104.45	7	6	6	6.9	5.59
sp|Q9VS34|RL18_DROME	+ -	89.97	8	6	6	14.29	35.64
O96046|O96046_DROME	+ -	102.05	6	6	6	8.45	9.3
Q5U0Y0|Q5U0Y0_DROME	+ -	99.48	7	6	6	3.21	3.25
Q9VXA9|Q9VXA9_DROME	- +							43.93	2	2	2	6.25	9.49
A0A0B4KGS7|A0A0B4KGS7_DROME	+ -	46.49	1	1	1	1.47	2.5
M9PID3|M9PID3_DROME	+ -	67.82	3	3	3	2.68	2.93
A0A126BEE6|A0A126BEE6_DROME	+ -	32.14	1	1	1	2.33	5.08
A1ZAC7|A1ZAC7_DROME	- +							24.89	1	1	1	1.04	1.51
A0A0B4JDG2|A0A0B4JDG2_DROME	+ -	70.2	4	4	4	4.12	6.49
sp|Q24154|RL29_DROME	+ -	46.01	2	1	1	5.26	14.47
sp|P23128|DDX6_DROME	+ +	139.67	10	8	8	14.55	24.4	106.54	5	5	5	9.09	11.33
sp|Q9VI10|SMD2_DROME	+ -	59.98	2	2	2	9.52	16.81
sp|P41073-3|PEP_DROME	+ -	78.3	3	3	3	3.06	3.03
M9PEJ2|M9PEJ2_DROME	+ -	47.38	1	1	1	2.56	2.9
H6QXK0|H6QXK0_DROME	+ -	39.78	2	2	2	1.47	1.75
B7FNL1|B7FNL1_DROME	+ -	46.01	2	1	1	4.76	12.94
sp|A1YK02|NUP75_DROME	+ -	44.61	2	2	2	2.82	4.19
M9PFS6|M9PFS6_DROME	+ -	42.01	1	1	1	0.46	0.6
A0A0B4LHU7|A0A0B4LHU7_DROME	+ -	39.31	1	1	1	1.33	1.87
Q8IQV6|Q8IQV6_DROME	+ -	78.37	4	3	3	3.37	3.32
E1JHB6|E1JHB6_DROME	+ -	30.95	1	1	1	0.66	0.85
Q2Q3V8|Q2Q3V8_DROME	+ -	57.71	2	2	2	1.03	1.11
Q7KKI0|Q7KKI0_DROME	+ -	54.94	2	2	2	3.03	4.98
Q9W0L7|Q9W0L7_DROME	+ -	62.61	4	2	2	2.38	1.78
D4G7H1|D4G7H1_DROME	+ -	55.93	2	2	2	7.41	16.76
M9PDH1|M9PDH1_DROME	+ -	59.74	3	3	3	0.89	1.56
A0A0B4KH12|A0A0B4KH12_DROME	+ -	49.74	1	1	1	1.09	0.98
H1UUI3|H1UUI3_DROME	+ -	40.61	1	1	1	0.74	0.72
B6UXE0|B6UXE0_DROME	+ +	103.32	5	4	4	5	9.36	81.71	4	4	4	5	5.93
D9IQD9|D9IQD9_DROME	+ +	96.53	5	3	3	0.6	2.71	78.33	5	4	4	0.8	3.06
L0CPL5|L0CPL5_DROME	+ -	81.65	4	3	3	7.69	24.5
Q9VS57|Q9VS57_DROME	+ -	40.48	1	1	1	1.06	1.59
sp|P07664|SRYD_DROME	+ -	31.16	1	1	1	2.08	1.85
A0A0B4LGM5|A0A0B4LGM5_DROME	+ +	122.06	10	8	8	7.92	10.79	92.86	6	5	5	4.95	7.26
Q5BIL1|Q5BIL1_DROME	+ -	41.16	1	1	1	2.33	6.78
C3KGI3|C3KGI3_DROME	+ -	35.46	2	2	2	1.71	2.94
Q9VP06|Q9VP06_DROME	+ -	46.75	1	1	1	2.17	2.74
sp|Q9V9A7|MCCB_DROME	+ +	199.09	33	22	22	36.67	50.69	194.41	32	23	23	38.33	50.69
sp|P48809|RB27C_DROME	+ +	141.41	14	9	9	29.03	34.44	155.95	16	10	10	32.26	32.54
A1Z928|A1Z928_DROME	+ -	99.48	7	6	6	3.95	3.83
sp|Q9VX32|RG190_DROME	+ -	21.26	1	1	1	0.56	0.51
Q9VNC3|Q9VNC3_DROME	+ +	122.06	10	8	8	8	10.85	92.86	6	5	5	5	7.3
sp|Q06559|RS3_DROME	+ -	106.33	7	7	7	17.07	36.59
sp|P46223|RL7A_DROME	+ -	106.3	5	5	5	8.2	17.71
sp|Q9VNI3|HPF1_DROME	+ +	60.84	2	2	2	3.33	5.79	60.25	3	3	3	5	7.13
D9IQE0|D9IQE0_DROME	- +							78.33	5	4	4	2.9	4
sp|Q9W0S9|DIP2_DROME	- +							51.25	2	2	2	1.22	1.35
B7Z0Z0|B7Z0Z0_DROME	+ -	25.02	1	1	1	2.17	2.02
A0A0H4Y1G5|A0A0H4Y1G5_DROME	+ -	65.08	3	3	3	1	1.14
sp|Q7K4Z4|IMD_DROME	- +							36.77	1	1	1	4	4.03
O46048|O46048_DROME	+ -	105.2	6	5	5	2.03	3.16
Q9VLQ8|Q9VLQ8_DROME	+ -	30.95	1	1	1	0.67	0.86
sp|Q9VWG3|RS10B_DROME	+ -	55.93	2	2	2	8.33	18.75
A1YK07|A1YK07_DROME	+ -	44.61	2	2	2	2.74	4.19
M9PHM6|M9PHM6_DROME	+ -	89.97	8	6	6	14.29	35.64
M9PHV6|M9PHV6_DROME	+ -	59.83	1	1	1	5	14.52
M9PI76|M9PI76_DROME	+ -	48.08	4	3	2	3.16	4.2
B7Z060|B7Z060_DROME	+ -	48.08	4	3	2	3.09	4.04
A0A0B4KFL0|A0A0B4KFL0_DROME	- +							45	1	1	1	1.25	1.95
Q9VAA9|Q9VAA9_DROME	+ -	28.76	1	1	1	1.45	2.53
Q7JRH5|Q7JRH5_DROME	+ +	43.56	1	1	1	1.15	1.7	37.29	1	1	1	1.15	1.7
D9IQC3|D9IQC3_DROME	- +							78.33	5	4	4	1.11	3.57
sp|Q8T079|GLYR1_DROME	+ -	89.34	5	5	5	7.25	10.96
Q9VLT7|Q9VLT7_DROME	+ -	54.78	2	2	2	5.56	8.65
X2JKU5|X2JKU5_DROME	+ -	74.36	5	5	5	14.71	15.79
A8DYJ2|A8DYJ2_DROME	+ -	181.49	21	17	17	8.67	14.46
sp|Q7PLI2|NIPB_DROME	+ -	39.87	2	2	2	0.84	1.2
sp|P08736|EF1A1_DROME	+ +	229	66	26	26	41.94	58.75	218.7	73	29	29	46.77	60.48
C5I7H3|C5I7H3_DROME	+ +	103.54	4	3	1	5.17	9.68	42.19	1	1	1	1.72	3
Q86NR4|Q86NR4_DROME	+ -	51.59	3	3	3	3.7	4.48
M9PFM5|M9PFM5_DROME	+ -	42.01	1	1	1	0.47	0.61
sp|Q4Z8K6-3|RBP9X_DROME	- +							45	1	1	1	1.79	2.51
Q9GV40|Q9GV40_DROME	+ -	33.47	1	1	1	0.37	0.45
sp|P47825|TAF4_DROME	+ -	48.08	4	3	2	3.49	4.78
Q9VW52|Q9VW52_DROME	+ -	41.8	2	2	2	1.92	3.68
sp|Q9VYY3|UBA5_DROME	+ -	143.52	12	10	10	29.41	35.64
Q7KSN8|Q7KSN8_DROME	+ -	62.1	2	2	2	1.12	1.41
sp|Q86B87-23|MMD4_DROME	+ -	54.49	2	2	2	4.35	5.4
M9PHL4|M9PHL4_DROME	+ -	47.38	1	1	1	2.63	2.86
sp|A1Z7A8-2|COIL_DROME	+ -	38.58	1	1	1	1.61	2.25
A0A0B4LGS6|A0A0B4LGS6_DROME	+ +	122.06	10	8	8	8.33	11.31	92.86	6	5	5	5.21	7.61
A0A0B4KGJ1|A0A0B4KGJ1_DROME	+ -	32.27	1	1	1	1.75	2.5
sp|Q9V4P1-2|ANLN_DROME	- +							46.71	2	2	2	1.5	1.57
Q9VM69|Q9VM69_DROME	+ -	88.01	4	4	4	4.71	12.52
sp|Q9VAF0|S39AD_DROME	+ -	34.66	1	1	1	3.45	2.82
C4IY22|C4IY22_DROME	- +							45	1	1	1	1.33	1.56
M9PHK2|M9PHK2_DROME	- +							23.32	1	1	1	0.71	1.54
Q9VZY0|Q9VZY0_DROME	+ -	57.43	3	3	3	6.38	11.07
Q3YMU0|Q3YMU0_DROME	+ +	112.32	6	6	6	8.96	14.11	122.12	13	11	11	16.42	23.72
E8NH12|E8NH12_DROME	+ -	61.67	2	2	2	1.96	4.31
Q8I9J7|Q8I9J7_DROME	- +							29.47	1	1	1	1.19	1
Q8T0Q4|Q8T0Q4_DROME	+ -	50.27	1	1	1	2.94	5.75
sp|Q8IN94|OSA_DROME	+ -	66.51	3	3	3	2.07	1.29
A0A0B4KHB1|A0A0B4KHB1_DROME	+ -	66.51	3	3	3	2.08	1.37
I1V4Y8|I1V4Y8_DROME	+ -	61.63	2	2	2	1	2.24
sp|P51123-2|TAF1_DROME	+ -	35.38	1	1	1	0.38	0.53
Q8MRJ8|Q8MRJ8_DROME	+ -	27.42	1	1	1	3.7	3.4
Q8SXU3|Q8SXU3_DROME	- +							34.5	1	1	1	3.03	2.28
sp|Q9V438|PDIA6_DROME	+ +	154	15	15	15	30	46.88	155.98	17	15	15	30	47.11
Q8MR88|Q8MR88_DROME	+ -	42.31	1	1	1	2.44	5.38
H5V8D0|H5V8D0_DROME	+ -	56.5	1	1	1	1.64	2.81
sp|Q9VWW0-3|CREBB_DROME	+ -	94.1	4	4	4	14.81	16.92
B5RIY3|B5RIY3_DROME	+ -	47.73	1	1	1	1.37	2.44
A8DYD1|A8DYD1_DROME	+ +	172.36	20	15	2	24.19	21.15	44.36	2	2	2	3.23	2.63
H1UUA9|H1UUA9_DROME	- +							23.55	1	1	1	2.04	1.86
Q86NS6|Q86NS6_DROME	+ +	148.52	14	9	9	14.75	29.04	120.23	9	7	7	11.48	21.06
A1YK56|A1YK56_DROME	+ -	108.54	7	6	6	5.94	7.92
sp|Q7KW39-2|MMSA_DROME	+ +	65.66	3	3	3	6	9	94.57	5	5	5	10	14.48
Q7KSE8|Q7KSE8_DROME	+ -	66.51	3	3	3	2.08	1.37
sp|Q86B87-17|MMD4_DROME	+ -	54.49	2	2	2	4.65	5.57
Q8IRD3|Q8IRD3_DROME	- +							48.38	2	2	2	6.25	7.56
sp|Q23983|SNAP_DROME	+ -	37.39	1	1	1	2.94	3.42
B7Z120|B7Z120_DROME	+ -	120.19	12	10	10	9.43	10.55
E1JGL0|E1JGL0_DROME	+ -	24.39	1	1	1	0.71	0.65
sp|A1Z7A8|COIL_DROME	+ -	38.58	1	1	1	1.18	1.74
M9PFF9|M9PFF9_DROME	+ +	83.9	4	3	3	5.17	8.82	66	3	3	3	5.17	8.82
D5SHU1|D5SHU1_DROME	+ -	35.18	1	1	1	1.64	1.62
E1JH59|E1JH59_DROME	+ -	121.38	9	8	8	7.69	11.66
Q9XZ03|Q9XZ03_DROME	+ +	112.75	10	7	7	24.14	35.17	105.35	9	6	6	20.69	28.97
H1ZYJ5|H1ZYJ5_DROME	+ -	60.37	1	1	1	0.88	1.45
sp|Q9VGW6|MCM5_DROME	+ -	111.07	7	7	7	7	11.6
sp|Q9VHD3|MAAI1_DROME	+ +	80.78	5	3	3	11.11	16.67	103.22	4	4	4	14.81	24.8
A0A0F6QCQ2|A0A0F6QCQ2_DROME	+ -	21.81	1	1	1	0.54	0.69
A8E6V2|A8E6V2_DROME	+ -	23.02	1	1	1	3.45	8.84
A0A0B4LGA3|A0A0B4LGA3_DROME	+ +	120.69	6	5	5	7.14	10.67	113.66	7	6	6	8.57	12.36
sp|Q9GYU8|NUP88_DROME	+ +	100.08	6	6	6	8.33	10.4	45.99	2	2	2	2.78	3.42
Q9VZL3|Q9VZL3_DROME	+ -	51.45	2	2	2	5.71	6.62
sp|P11147|HSP7D_DROME	+ +	198.22	30	24	22	29.63	44.09	134.91	13	11	8	13.58	23.96
A8DZ29|A8DZ29_DROME	+ -	161.9	23	21	21	10.29	11.26
E1JHA4|E1JHA4_DROME	+ +	141.41	14	9	9	29.03	34.44	155.95	16	10	10	32.26	32.54
C8VV03|C8VV03_DROME	+ -	23.93	1	1	1	1.16	2.15
B8A3X7|B8A3X7_DROME	+ -	39.71	1	1	1	2.04	2.17
Q8IRC1|Q8IRC1_DROME	+ -	40.96	1	1	1	0.75	1.08
Q6NP20|Q6NP20_DROME	+ -	45.96	1	1	1	3.12	2.62
Q9VJ43|Q9VJ43_DROME	+ -	142.11	13	11	2	18.64	27.57
Q9VZ69|Q9VZ69_DROME	+ +	47.06	1	1	1	1.75	2.83	37.52	1	1	1	1.75	2.83
D9IQD1|D9IQD1_DROME	- +							78.33	5	4	4	1.99	3.77
sp|Q9VHP0|DDX3_DROME	+ +	57.07	2	2	2	2.33	2.01	77.41	4	4	3	4.65	5.14
Q7KLW5|Q7KLW5_DROME	+ -	39.9	2	2	2	5.71	7.94
Q6NPB4|Q6NPB4_DROME	+ -	28.89	1	1	1	2.63	2.54
A0A0B4KG70|A0A0B4KG70_DROME	+ -	25.22	1	1	1	0.85	1.95
A0A0B4KHL2|A0A0B4KHL2_DROME	+ -	197.03	23	21	21	23.6	37.12
sp|P13008|RS26_DROME	+ -	87.75	4	3	3	10.34	29.82
A0A0F6QCN3|A0A0F6QCN3_DROME	+ -	21.81	1	1	1	0.54	0.69
E3CTN7|E3CTN7_DROME	+ -	21.23	1	1	1	0.74	0.75
Q9VPL9|Q9VPL9_DROME	+ -	109.99	10	8	8	1.63	2.05
sp|P13060|EF2_DROME	+ +	134.98	9	9	9	8.33	16	97.23	6	5	5	4.63	7.46
Q9VB17|Q9VB17_DROME	- +							24.98	1	1	1	2.7	2.76
H1UUD2|H1UUD2_DROME	+ +	134.6	16	8	8	40	76.33	132.87	17	7	7	35	68.05
A0A0B4KGU4|A0A0B4KGU4_DROME	+ +	57.07	2	2	2	2.3	2	77.41	4	4	3	4.6	5.12
A0A0B4KFK1|A0A0B4KFK1_DROME	+ -	45.6	2	2	2	1.48	1.67
sp|O18388|IMB_DROME	+ -	82.67	4	4	4	5.8	7.01
G4LU37|G4LU37_DROME	+ -	197.03	23	21	21	24.71	37.88
A4V201|A4V201_DROME	+ -	48.08	4	3	2	3.61	5.17
sp|Q7KMJ6|NITO_DROME	+ -	44.87	2	2	2	1.87	2.27
M9PFZ1|M9PFZ1_DROME	+ -	38.74	1	1	1	0.83	1.68
Q95P10|Q95P10_DROME	+ -	30.95	1	1	1	0.68	0.86
A1Z9M3|A1Z9M3_DROME	+ +	172.36	20	15	2	25.42	22.93	44.36	2	2	2	3.39	2.85
Q4QPQ0|Q4QPQ0_DROME	+ +	143.82	9	8	8	12.7	27.71	136.79	12	11	11	17.46	30.37
E1JIK0|E1JIK0_DROME	+ -	50.1	1	1	1	2.38	3.9
X2JG37|X2JG37_DROME	- +							27.17	1	1	1	1	1.05
sp|Q7KN62|TERA_DROME	+ -	34.97	1	1	1	1.04	2.12
C1C3F8|C1C3F8_DROME	+ -	27.64	1	1	1	1.56	2.96
sp|A0A0B4K7J2-2|RBP2_DROME	+ +	220.45	46	38	38	14.23	17.37	26.1	1	1	1	0.37	0.3
E1JH47|E1JH47_DROME	+ +	120.69	6	5	5	7.14	10.84	113.66	7	6	6	8.57	12.55
sp|P21187|PABP_DROME	+ +	91.86	7	6	6	7.59	14.67	33.65	1	1	1	1.27	2.05
E1JHJ2|E1JHJ2_DROME	+ -	29.58	1	1	1	3.12	2.11
H6QXJ5|H6QXJ5_DROME	+ -	39.78	2	2	2	1.47	1.76
C9QP38|C9QP38_DROME	+ -	25.02	1	1	1	2.17	1.95
Q0E8E8|Q0E8E8_DROME	+ +	67.84	4	4	4	11.11	14.33	106.75	8	7	7	19.44	21.35
Q9VHR5|Q9VHR5_DROME	+ -	50.06	2	2	2	2.63	2.96
sp|P25439-2|BRM_DROME	+ -	42.01	1	1	1	0.47	0.61
sp|P51123|TAF1_DROME	+ -	35.38	1	1	1	0.37	0.52
Q7KMQ0|Q7KMQ0_DROME	+ -	59.96	2	2	2	3.23	7.39
G3KKP7|G3KKP7_DROME	+ -	35.14	2	2	2	4.17	3.82
Q86NS4|Q86NS4_DROME	- +							23.55	1	1	1	1.05	0.99
B3DNL7|B3DNL7_DROME	+ -	35.86	1	1	1	2.44	3.7
sp|Q9VSH4|CPSF6_DROME	+ -	133.77	10	8	8	10	15.8
sp|P21525|FOSLA_DROME	+ -	94.39	4	4	4	9.52	6.75
Q9UB07|Q9UB07_DROME	+ -	68.43	2	2	2	1.9	3.91
Q7K485|Q7K485_DROME	+ +	113.96	6	6	6	19.35	22.96	67.83	3	3	3	9.68	11.99
sp|P51592|HYD_DROME	+ -	65.08	3	3	3	1	1.14
M9PGS2|M9PGS2_DROME	+ -	226.61	74	31	31	53.45	58.66
Q9VGW7|Q9VGW7_DROME	+ -	35.85	1	1	1	2.56	5.85
L0CP48|L0CP48_DROME	+ -	25.38	1	1	1	1.49	2.16
Q95YG3|Q95YG3_DROME	+ -	57.71	2	2	2	1.04	1.1
sp|P48598|IF4E_DROME	+ -	29.32	1	1	1	3.57	3.86
sp|P52172-3|SRP_DROME	+ -	39.4	1	1	1	2.56	2.01
C9QP42|C9QP42_DROME	+ -	47.36	2	2	2	4.26	6.7
E1JIT0|E1JIT0_DROME	+ -	35.86	1	1	1	2.44	3.71
Q9N6D7|Q9N6D7_DROME	+ -	37.21	1	1	1	1.35	1.21
A0A0B4KFD5|A0A0B4KFD5_DROME	+ -	27.28	1	1	1	1.52	1.65
sp|Q9V8R9|41_DROME	+ -	144.29	16	14	14	6.03	12.54
Q7JXC4|Q7JXC4_DROME	+ -	95.38	4	4	4	16.67	29.28
A0A0B4KGU0|A0A0B4KGU0_DROME	+ -	40.61	1	1	1	0.75	0.72
A0A0B4LFB8|A0A0B4LFB8_DROME	+ +	55.9	2	2	2	1.37	3.33	38.33	1	1	1	0.68	0.86
sp|P52034|PFKA_DROME	+ -	66.77	3	3	3	3.33	4.19
X2JDU0|X2JDU0_DROME	+ -	111.54	5	4	4	12.5	30.53
Q9VKM2|Q9VKM2_DROME	+ -	56.5	1	1	1	1.69	2.94
X2JAA8|X2JAA8_DROME	+ -	21.81	1	1	1	0.54	0.69
A0A0B4KF92|A0A0B4KF92_DROME	+ +	122.06	10	8	8	8.42	11.38	92.86	6	5	5	5.26	7.65
A0A1B2AJ64|A0A1B2AJ64_DROME	+ +	60.65	3	3	3	13.64	31.82	40.19	2	2	2	9.09	21.82
sp|A1Z8N1|TRE11_DROME	+ -	44	2	2	2	2.17	1.87
sp|Q06943|HMGZ_DROME	+ -	28.96	1	1	1	3.85	6.31
sp|P13469|MODU_DROME	+ -	109.63	5	5	5	6.25	11.25
X2JB48|X2JB48_DROME	+ +	98.37	6	6	6	15.38	18.39	104.66	6	6	6	15.38	19.06
B7Z0B1|B7Z0B1_DROME	+ +	93.61	5	5	5	6.94	9.31	59.15	3	3	3	4.17	5.66
sp|Q9VXJ0|DHB4_DROME	+ -	157.87	16	14	14	22.95	35.45
Q9VQL4|Q9VQL4_DROME	+ +	41.94	1	1	1	2.78	4.7	29.51	1	1	1	2.78	2.49
sp|P23226-2|MA205_DROME	- +							51.42	3	3	3	3.75	3.52
Q29R44|Q29R44_DROME	+ -	35.38	1	1	1	0.39	0.56
Q8T0D3|Q8T0D3_DROME	+ -	26.69	1	1	1	0.85	2.84
Q8SXE5|Q8SXE5_DROME	- +							53.25	1	1	1	2.33	5
B6UXE7|B6UXE7_DROME	+ +	103.32	5	4	4	5	9.36	81.71	4	4	4	5	5.93
sp|Q86B87-16|MMD4_DROME	+ -	54.49	2	2	2	4.55	5.56
Q9W3C8|Q9W3C8_DROME	+ +	91.36	4	4	4	14.29	20	47.17	2	2	2	7.14	14
Q9VXQ2|Q9VXQ2_DROME	+ -	39	1	1	1	0.84	0.98
Q9VAF4|Q9VAF4_DROME	+ -	39.31	1	1	1	1.27	2.27
B6IDR6|B6IDR6_DROME	+ -	42.3	1	1	1	3.85	3.97
E1JH51|E1JH51_DROME	+ -	39.78	2	2	2	1.47	1.75
sp|Q9XZT1|MED18_DROME	+ -	33.13	1	1	1	3.85	4.61
A0A0B4K6J1|A0A0B4K6J1_DROME	+ -	39.4	1	1	1	2.44	2.05
C0MLD8|C0MLD8_DROME	+ -	36.84	1	1	1	4.76	3.97
Q9W0A8|Q9W0A8_DROME	+ -	124.96	10	7	7	11.11	23.1
sp|Q9VXK0|NIPSN_DROME	+ +	105.27	4	4	4	10.81	20.51	111.23	6	5	5	13.51	23.08
A0A0C4FEI4|A0A0C4FEI4_DROME	+ -	28.89	1	1	1	2.22	2.12
Q8SXM3|Q8SXM3_DROME	+ -	25.16	1	1	1	0.79	0.91
D9IQC7|D9IQC7_DROME	- +							78.33	5	4	4	1.36	3.77
H5V888|H5V888_DROME	+ -	66.77	3	3	3	3.33	4.19
Q9VXR5|Q9VXR5_DROME	+ -	57.27	3	3	3	3.49	5.89
sp|P38979|RSSA_DROME	+ -	69.76	4	3	3	11.54	15.19
sp|Q9V4Q8|RU2A_DROME	+ +	91.15	4	4	4	10.81	24.53	85.95	4	4	4	10.81	19.62
A0A0B4K8A5|A0A0B4K8A5_DROME	+ -	22.76	1	1	1	0.7	0.91
Q8IGJ4|Q8IGJ4_DROME	+ -	33	1	1	1	2.63	2.47
sp|Q9W517|WAPL_DROME	+ -	21.81	1	1	1	0.54	0.69
sp|Q86B87-29|MMD4_DROME	+ -	54.49	2	2	2	4.88	5.53
A0A0B4LHN0|A0A0B4LHN0_DROME	+ -	54.4	3	3	3	3.95	6.79
sp|Q9Y0I1|EAF3_DROME	+ +	79.97	4	3	3	5.77	11.56	83.14	3	3	3	5.77	10.85
A4V3L8|A4V3L8_DROME	+ -	34.66	1	1	1	3.45	2.82
sp|P52034-3|PFKA_DROME	+ -	66.77	3	3	3	3.33	4.19
A0A0B4KH25|A0A0B4KH25_DROME	+ -	23.8	1	1	1	4	7.09
X2JC31|X2JC31_DROME	+ -	67.55	3	3	3	1.71	2.09
Q6AWP8|Q6AWP8_DROME	- +							47.33	1	1	1	0.89	1.35
B8A405|B8A405_DROME	+ +	134.6	16	8	8	25.81	53.31	132.87	17	7	7	22.58	47.52
sp|Q9VDT6|MRM2_DROME	- +							79.58	2	2	2	5.26	17.2
A8DYD3|A8DYD3_DROME	+ +	172.36	20	15	2	25.42	22.99	44.36	2	2	2	3.39	2.86
sp|P49846|TAF5_DROME	+ -	26.9	1	1	1	1.22	2.13
H1ZYH5|H1ZYH5_DROME	+ -	60.37	1	1	1	0.88	1.45
sp|O76464|NFT1_DROME	- +							26.07	1	1	1	1.89	1.74
Q7KW02|Q7KW02_DROME	+ -	105.2	6	5	5	2.07	3.22
Q9VK59|Q9VK59_DROME	+ -	35.15	1	1	1	1	1.05
Q2XYI2|Q2XYI2_DROME	- +							55.2	3	2	2	12.5	15.38
A0A0C4DHG4|A0A0C4DHG4_DROME	- +							33.55	1	1	1	2.63	3.75
A0A0F6QCS8|A0A0F6QCS8_DROME	+ -	21.81	1	1	1	0.54	0.69
A0A0F6QBI5|A0A0F6QBI5_DROME	+ -	21.81	1	1	1	0.85	1.1
Q9W135|Q9W135_DROME	+ -	36.68	2	2	2	2.6	5.04
A1Z784|A1Z784_DROME	+ +	334.38	185	112	112	41.64	61.4	293.49	150	101	101	37.55	57.9
sp|Q9VEX9|SAP18_DROME	- +							52.46	2	2	2	10.53	14
sp|Q9VU02|SMD1_DROME	+ -	21.66	1	1	1	3.7	10.48
B5RJQ0|B5RJQ0_DROME	+ +	46.21	2	2	2	6.67	13.86	68.98	3	3	3	10	17.77
L7X6C7|L7X6C7_DROME	- +							29.47	1	1	1	1.12	1.02
H1ZYH4|H1ZYH4_DROME	+ -	60.37	1	1	1	0.88	1.45
Q29QX9|Q29QX9_DROME	+ -	54.78	2	2	2	5.41	7.44
Q86BG2|Q86BG2_DROME	+ -	117.48	8	8	8	6.84	6.5
B9EQY3|B9EQY3_DROME	+ +	53.86	2	2	2	4.88	5.45	78.02	3	3	3	7.32	10.61
A0A0B4LFK8|A0A0B4LFK8_DROME	+ -	57.71	2	2	2	1.04	1.1
A0A0B4LI25|A0A0B4LI25_DROME	+ +	103.32	5	4	4	4.6	8.57	81.71	4	4	4	4.6	5.43
sp|Q7KW39|MMSA_DROME	+ +	65.66	3	3	3	5.88	8.85	94.57	5	5	5	9.8	14.23
A0A0B4KHX3|A0A0B4KHX3_DROME	+ +	80.09	7	4	4	8.16	11.14	126.7	10	7	7	14.29	28.86
sp|Q86B87-6|MMD4_DROME	+ -	54.49	2	2	2	3.92	4.99
A0A0H4XWY3|A0A0H4XWY3_DROME	+ -	28.78	1	1	1	0.33	0.27
Q59E34|Q59E34_DROME	+ -	68.15	4	4	4	1.43	2.62
sp|P82804|PYM_DROME	+ +	57.59	4	4	4	9.09	23.19	59.98	3	3	3	6.82	17.39
sp|Q9VA37|DJ1B_DROME	+ +	22.39	1	1	1	5.56	4.28	47.85	1	1	1	5.56	11.23
Q9VV75|Q9VV75_DROME	+ +	173.11	20	16	16	35.56	55.91	162.45	20	16	16	35.56	59.32
A0A1B2AKQ4|A0A1B2AKQ4_DROME	+ +	49.36	2	2	2	7.69	5.41	100.42	6	6	6	23.08	42.57
Q2Q3V5|Q2Q3V5_DROME	+ -	57.71	2	2	2	1.03	1.11
sp|P48598-2|IF4E_DROME	+ -	29.32	1	1	1	4	4.03
Q7K5K3|Q7K5K3_DROME	+ -	33	1	1	1	2.63	2.47
Q9U6R9|Q9U6R9_DROME	+ -	84.42	4	4	4	10	11.26
M9NFI9|M9NFI9_DROME	+ -	48.76	2	2	2	0.91	0.93
Q9VMN3|Q9VMN3_DROME	- +							27	1	1	1	1.79	1.6
sp|Q08473-2|SQD_DROME	+ +	52.57	3	3	3	7.69	14.33	32.97	1	1	1	2.56	4.98
O44381|O44381_DROME	+ -	21.95	1	1	1	0.37	0.47
Q0KHU2|Q0KHU2_DROME	+ +	47.06	1	1	1	1.61	2.54	37.52	1	1	1	1.61	2.54
M9NCZ5|M9NCZ5_DROME	+ -	38.18	2	2	2	1.39	2.19
sp|Q9VKD3|NFS1_DROME	+ +	113.47	6	6	6	10.91	17.1	75.22	4	4	4	7.27	11.47
sp|Q9VCK0|EI3D1_DROME	+ +	27.42	1	1	1	1.39	1.43	31.47	1	1	1	1.39	1.96
Q8IMI7|Q8IMI7_DROME	+ -	85.73	4	4	4	12.12	22.68
Q9W002|Q9W002_DROME	+ +	52.36	2	2	2	1.29	1.8	47.14	2	2	2	1.29	1.33
M9PIM0|M9PIM0_DROME	+ -	102.96	9	6	6	13.64	38.53
sp|Q9VIV2|SWM_DROME	+ -	44.62	1	1	1	0.76	1.6
sp|Q9VX98|DENR_DROME	+ -	91.57	3	3	3	9.38	17.46
sp|Q24492|RFA1_DROME	+ -	123.57	13	12	12	18.46	26.2
Q1RL19|Q1RL19_DROME	+ -	120.19	12	10	10	9.01	10.44
Q960U6|Q960U6_DROME	+ -	43.34	3	2	2	2	3.12
Q8IMG1|Q8IMG1_DROME	+ -	54.49	1	1	1	1.67	2.58
Q9U4R2|Q9U4R2_DROME	+ -	54.49	1	1	1	4.17	3.87
M9PJN8|M9PJN8_DROME	+ +	48.35	1	1	1	2.78	4.22	68.77	2	2	2	5.56	8.43
A0ANY9|A0ANY9_DROME	+ -	88.01	4	4	4	4.76	12.55
C5I7B8|C5I7B8_DROME	+ +	103.54	4	3	1	5.17	9.48	42.19	1	1	1	1.72	2.93
sp|O96539-2|ATE1_DROME	+ -	27.28	1	1	1	1.52	1.68
Q9VX44|Q9VX44_DROME	- +							28.55	1	1	1	0.81	0.81
sp|P04359|RL32_DROME	+ -	76.71	5	3	3	9.09	22.39
M9PCP4|M9PCP4_DROME	+ -	56.5	1	1	1	1.54	2.85
M9NG39|M9NG39_DROME	+ -	78.3	3	3	3	3.06	3.03
sp|Q9VP05|MED1_DROME	+ -	34.62	2	2	2	1.63	1.22
C0MJE4|C0MJE4_DROME	+ -	108.88	7	5	5	15.15	19.07
Q9VV89|Q9VV89_DROME	+ -	100.56	7	3	3	15	26.44
Q9XZE4|Q9XZE4_DROME	+ +	67.84	4	4	4	11.11	14.33	106.75	8	7	7	19.44	21.35
C7LAI2|C7LAI2_DROME	+ -	40.57	2	2	2	3.08	3.74
Q2Q3V4|Q2Q3V4_DROME	+ -	57.71	2	2	2	1.03	1.11
M9NF18|M9NF18_DROME	+ -	31.11	1	1	1	0.77	1.91
sp|P54359|SEPT2_DROME	+ -	32.27	1	1	1	1.59	2.15
D3DMK3|D3DMK3_DROME	+ +	77.75	4	4	4	12.12	18.55	123.82	10	9	9	27.27	39.94
M9PHQ0|M9PHQ0_DROME	+ -	110.52	6	6	6	5.45	8.26
sp|Q9W0T1-3|NU301_DROME	+ -	59.74	3	3	3	1.17	1.99
Q9VMW4|Q9VMW4_DROME	+ -	45.96	1	1	1	4.17	5.41
Q4V3Y2|Q4V3Y2_DROME	+ -	32.38	1	1	1	4.55	6.8
sp|Q9V4C8|HCF_DROME	+ +	203.22	50	40	40	33.33	39.07	31.05	1	1	1	0.83	0.6
E1JJM9|E1JJM9_DROME	+ -	27	1	1	1	4.76	5.38
Q9W425|Q9W425_DROME	+ -	111.25	9	9	9	2.99	3.94
sp|P18431-3|SGG_DROME	- +							52.15	2	2	2	4.44	3.48
Q6AWM9|Q6AWM9_DROME	+ -	28.25	1	1	1	2.78	1.95
D9IQE4|D9IQE4_DROME	- +							78.33	5	4	4	1.03	3.57
E1JI11|E1JI11_DROME	+ -	48.08	4	3	2	3.49	4.78
X2JF59|X2JF59_DROME	+ +	109.95	7	5	5	23.81	31.44	93.25	5	3	3	14.29	18.56
sp|Q9V9K7|SRRT_DROME	+ -	35.01	2	2	2	1.44	1.8
Q8MRG6|Q8MRG6_DROME	+ -	41.8	2	2	2	2.22	4.17
sp|Q9I7K6|NASP_DROME	+ -	32.14	1	1	1	2.33	5.08
D2NUK4|D2NUK4_DROME	+ -	38.18	2	2	2	1.39	2.19
sp|O01367-2|HOW_DROME	+ -	35.86	1	1	1	2.78	4
M9PHZ0|M9PHZ0_DROME	+ -	94.98	8	7	7	3.43	4.13
M9PCX2|M9PCX2_DROME	+ -	30.95	1	1	1	0.66	0.83
Q9Y154|Q9Y154_DROME	+ -	53.88	2	2	2	3.33	6.52
sp|Q95029|CATL_DROME	+ +	73.59	4	4	4	9.3	18.33	43.93	2	1	1	2.33	4.04
A0A0B4KGH5|A0A0B4KGH5_DROME	+ -	139.03	11	10	10	9.43	12.18
sp|A1ZAB5|CLU_DROME	+ -	21.58	1	1	1	0.63	0.48
sp|Q94523|SDHA_DROME	+ +	71.45	5	5	5	7.14	11.35	101.95	7	6	6	8.57	13.92
sp|Q86B87-15|MMD4_DROME	+ -	54.49	2	2	2	4.44	5.43
M9NDC3|M9NDC3_DROME	+ -	82.67	4	4	4	5.8	7.01
sp|Q9VAM6|CISD2_DROME	+ -	41.19	3	2	2	12.5	17.29
D9IQD2|D9IQD2_DROME	- +							78.33	5	4	4	1.1	3.38
sp|Q94522|SUCA_DROME	+ +	40.07	2	2	2	5.26	10.37	109.46	8	6	6	15.79	20.43
Q9VJ44|Q9VJ44_DROME	+ -	122.48	12	10	1	23.81	34.64
A0A0B4LF95|A0A0B4LF95_DROME	+ +	120.69	6	5	5	6.58	10.45	113.66	7	6	6	7.89	12.1
Q7KU82|Q7KU82_DROME	+ -	80.71	3	3	3	2.83	3.96
B7ZWP7|B7ZWP7_DROME	+ -	55.93	2	2	2	6.9	16.13
M9MRG2|M9MRG2_DROME	+ -	89.34	5	5	5	7.25	10.95
sp|Q9VMU4|RL37A_DROME	+ -	45.43	2	2	2	8.33	18.48
Q9VI21|Q9VI21_DROME	+ -	38.71	1	1	1	1.39	1.57
X2JCC5|X2JCC5_DROME	- +							28.55	1	1	1	0.81	0.77
Q9VDK5|Q9VDK5_DROME	+ -	49.74	1	1	1	1.06	0.97
sp|Q9VXE6|NU153_DROME	+ -	127.18	11	11	11	7.43	7.54
C0MKX3|C0MKX3_DROME	- +							35.36	1	1	1	3.03	3.31
X2JFG0|X2JFG0_DROME	+ -	25.36	1	1	1	0.46	0.4
M9PG82|M9PG82_DROME	+ -	67.82	3	3	3	2.68	2.92
A0A0B4KF34|A0A0B4KF34_DROME	+ -	25.17	1	1	1	1.04	1.2
B3DN58|B3DN58_DROME	- +							42.19	1	1	1	1.72	3
sp|Q9VNX8|EIF2A_DROME	+ +	97.2	5	4	4	5.26	9.25	111.69	6	6	6	7.89	13.79
sp|Q9V6U9|MECR_DROME	+ +	70.59	3	3	3	6.98	13.73	106.82	8	7	7	16.28	30.53
sp|P26686-5|SRR55_DROME	+ -	43.8	1	1	1	1.04	3.38
sp|P40797|PNUT_DROME	+ -	33.04	1	1	1	1.28	1.3
Q0PQ30|Q0PQ30_DROME	+ +	111.85	8	8	8	5.67	9.66	58.24	2	2	2	1.42	2.35
E1JGX3|E1JGX3_DROME	+ -	39.87	2	2	2	0.85	1.22
M9PEL1|M9PEL1_DROME	+ -	63.05	2	2	2	2.67	3.35
Q9U4Q8|Q9U4Q8_DROME	+ -	54.49	1	1	1	4.17	3.87
A1Z813|A1Z813_DROME	+ -	148.02	13	11	11	13.75	12.25
M9PH19|M9PH19_DROME	+ +	52.36	2	2	2	1.34	1.92	47.14	2	2	2	1.34	1.42
Q867M2|Q867M2_DROME	+ -	95.41	4	3	3	3.3	3.97
B5RJ67|B5RJ67_DROME	- +							43.98	2	2	2	9.09	9.57
sp|Q9W062|MFAP1_DROME	- +							47.24	1	1	1	1.09	2.93
H8F4R0|H8F4R0_DROME	+ -	86.49	6	6	6	3.85	6.71
sp|P26686-3|SRR55_DROME	+ -	43.8	1	1	1	1.14	3.65
A0A0B4KHN1|A0A0B4KHN1_DROME	+ +	199.8	39	36	13	14.63	21.51	41.55	2	2	2	0.81	0.75
M9PII7|M9PII7_DROME	+ -	34.62	2	2	2	2	1.58
sp|Q9VCF0|Y5902_DROME	+ +	54.04	1	1	1	3.33	10.29	57.55	1	1	1	3.33	10.29
sp|P23128-2|DDX6_DROME	- +							106.54	5	5	5	9.43	12.15
Q9XZ21|Q9XZ21_DROME	+ -	35.18	1	1	1	0.43	0.65
M9PBD9|M9PBD9_DROME	+ -	106.92	6	4	4	7.84	12.25
A0A1Z1CK36|A0A1Z1CK36_DROME	+ -	94.1	4	4	4	14.81	16.92
Q7K2K2|Q7K2K2_DROME	- +							33.55	1	1	1	1.79	2.65
Q9VBU9|Q9VBU9_DROME	+ -	22.31	1	1	1	7.14	15.48
Q9W3H4|Q9W3H4_DROME	- +							40.86	1	1	1	4	5.26
C8VV55|C8VV55_DROME	+ -	34.62	2	2	2	2	1.67
sp|Q86P48|ATBP_DROME	+ -	36.04	1	1	1	3.23	2.32
sp|Q9V9S8|HEMH_DROME	+ +	87.62	5	5	5	11.36	19.79	78.45	5	5	5	11.36	18.75
C9QPE1|C9QPE1_DROME	+ -	52.51	2	2	2	10.53	11.26
A1Z9G2|A1Z9G2_DROME	+ -	35.46	2	2	2	1.71	2.94
Q8IGR0|Q8IGR0_DROME	+ -	88.77	4	4	4	11.76	33.33
R9Q794|R9Q794_DROME	+ -	78.53	6	4	4	7.02	14.38
A1Z934|A1Z934_DROME	+ +	28.42	1	1	1	2.78	4.68	43.5	1	1	1	2.78	4.68
B6UXE6|B6UXE6_DROME	+ +	103.32	5	4	4	5	9.36	81.71	4	4	4	5	5.93
sp|Q95029-2|CATL_DROME	+ +	73.59	4	4	4	10.53	19.94	43.93	2	1	1	2.63	4.4
Q9VWP5|Q9VWP5_DROME	+ -	63.37	3	3	3	1.09	1.41
C6SUZ2|C6SUZ2_DROME	+ -	61.03	2	2	2	13.33	12.58
sp|P43332|SNRPA_DROME	+ -	65.24	3	3	3	10.34	10.19
sp|Q9VGS2|TCTP_DROME	+ -	59.75	2	2	2	8.33	11.63
sp|Q03334|RS13_DROME	+ -	71.12	4	3	3	9.09	21.85
X2J708|X2J708_DROME	- +							27	1	1	1	1.79	1.7
sp|Q24537-2|HMG2_DROME	+ -	25.02	1	1	1	2.17	2.07
B7Z116|B7Z116_DROME	+ -	33.13	1	1	1	33.33	20
T1W131|T1W131_DROME	+ -	143.52	12	10	10	29.41	35.64
sp|P17704|RS17_DROME	+ -	51.97	2	2	2	8	25.19
A0A0B4LGF5|A0A0B4LGF5_DROME	+ +	55.9	2	2	2	1.32	3.2	38.33	1	1	1	0.66	0.83
sp|P41093|RL18A_DROME	+ -	76.83	7	6	6	15	27.12
M9NDA6|M9NDA6_DROME	+ -	186.39	25	16	16	31.37	34.28
Q7Z2C9|Q7Z2C9_DROME	+ -	38.74	1	1	1	0.89	1.81
A0A0B4K8B2|A0A0B4K8B2_DROME	+ -	42.4	1	1	1	2.63	4.41
sp|Q9W517-2|WAPL_DROME	+ -	21.81	1	1	1	0.85	1.1
B9EQT5|B9EQT5_DROME	- +							45.81	1	1	1	7.69	19.23
Q9VD58|Q9VD58_DROME	+ +	125.4	8	8	8	19.51	33.24	101.91	6	6	6	14.63	28.11
Q9V3K9|Q9V3K9_DROME	+ -	24.37	1	1	1	1.25	1.66
sp|Q9VWF2|SAYP_DROME	+ -	94.98	8	7	7	3.43	4.14
D9IQC8|D9IQC8_DROME	+ +	96.53	5	3	3	1.5	3.34	78.33	5	4	4	2	3.78
A0A0B4K725|A0A0B4K725_DROME	+ -	28.78	1	1	1	0.33	0.27
A0A0F6QCM6|A0A0F6QCM6_DROME	+ -	21.81	1	1	1	0.54	0.69
A0A0H4Y1G0|A0A0H4Y1G0_DROME	+ -	139.03	11	10	10	9.9	12.31
X2JCS6|X2JCS6_DROME	+ -	106.3	5	5	5	8.2	17.71
A0A0B4KHJ7|A0A0B4KHJ7_DROME	+ +	79.97	4	3	3	5.77	11.42	83.14	3	3	3	5.77	10.72
M9PCB7|M9PCB7_DROME	+ +	83.9	4	3	3	5.17	8.86	66	3	3	3	5.17	8.86
Q9VVC5|Q9VVC5_DROME	+ -	37.48	1	1	1	0.98	1.09
Q8IH32|Q8IH32_DROME	+ +	24.38	3	1	1	5.56	5.15	25.06	2	1	1	5.56	5.15
H8F4T6|H8F4T6_DROME	+ +	70.59	3	3	3	6.98	13.73	106.82	8	7	7	16.28	30.53
Q9W4W2|Q9W4W2_DROME	+ +	58.32	2	2	2	1.82	2.4	36.84	1	1	1	0.91	1.54
sp|P29845|HSP7E_DROME	+ +	99.54	7	7	7	8.05	11.52	65.59	4	4	4	4.6	6.41
F3YDH0|F3YDH0_DROME	+ +	181.78	27	22	20	25	34.6	143.35	17	16	13	18.18	26.37
Q24150|Q24150_DROME	+ -	39.38	1	1	1	2.27	2.97
Q7KN75|Q7KN75_DROME	+ -	128.88	13	13	13	7.26	11.22
Q8IGT0|Q8IGT0_DROME	+ -	95.82	5	4	4	5.63	8.28
A0A0B4KHG1|A0A0B4KHG1_DROME	+ -	53.88	2	2	2	2.63	5.04
sp|Q7K0D8|NUP50_DROME	+ +	156.03	25	19	19	29.69	41.49	31.62	1	1	1	1.56	1.24
sp|P52172-2|SRP_DROME	+ -	39.4	1	1	1	1.67	1.2
A1Z8U4|A1Z8U4_DROME	+ -	54.94	2	2	2	3.28	5.27
Q1RKV9|Q1RKV9_DROME	- +							27	1	1	1	1.92	1.79
L0CQD5|L0CQD5_DROME	+ -	25.38	1	1	1	1.56	2.15
Q86BB5|Q86BB5_DROME	+ -	45.6	2	2	2	1.48	1.7
A0A0B4K663|A0A0B4K663_DROME	+ -	79.99	4	4	4	2.4	4.4
Q960V1|Q960V1_DROME	+ -	53.85	2	2	2	2.56	2.08
H1ZYI0|H1ZYI0_DROME	+ -	60.37	1	1	1	0.88	1.45
sp|O96539|ATE1_DROME	+ -	27.28	1	1	1	1.52	1.65
sp|P23226|MA205_DROME	+ +	136.36	15	12	12	13.64	15.61	51.42	3	3	3	3.41	3.29
B7Z0B0|B7Z0B0_DROME	+ +	93.61	5	5	5	4.9	6.54	59.15	3	3	3	2.94	3.97
Q9VN55|Q9VN55_DROME	+ -	27.19	1	1	1	1.18	1.86
Q9VG07|Q9VG07_DROME	+ +	114.15	9	8	8	18.18	32.44	80	3	3	3	6.82	11.26
M9PG76|M9PG76_DROME	+ -	118.93	7	7	7	20.59	29.97
A0A0B4KHR8|A0A0B4KHR8_DROME	+ -	28.78	1	1	1	0.33	0.28
Q9XZ57|Q9XZ57_DROME	- +							123.82	10	9	9	28.12	43.79
M9MSM4|M9MSM4_DROME	+ -	38.74	1	1	1	0.91	1.9
I1V503|I1V503_DROME	- +							29.47	1	1	1	0.94	1
A0A0B4K690|A0A0B4K690_DROME	+ -	79.99	4	4	4	2.4	4.45
Q86PC7|Q86PC7_DROME	+ -	54.49	1	1	1	1.92	2.73
A0A0B4K7D1|A0A0B4K7D1_DROME	+ -	46.49	1	1	1	1.33	2.23
M9PFB2|M9PFB2_DROME	+ +	83.9	4	3	3	5.17	8.88	66	3	3	3	5.17	8.88
Q8SXQ5|Q8SXQ5_DROME	- +							56.72	2	2	2	10.53	18.87
M9PHB1|M9PHB1_DROME	+ -	40.96	1	1	1	0.59	0.82
Q95TJ2|Q95TJ2_DROME	+ +	56.64	3	3	3	2.27	2.7	63.57	4	4	4	3.03	4.68
sp|P46863|KL61_DROME	- +							58.24	2	2	2	1.43	2.35
Q95WY3|Q95WY3_DROME	+ -	54.9	2	2	2	2.67	4.84
Q9VXW3|Q9VXW3_DROME	+ +	103.54	4	3	1	5.17	9.48	42.19	1	1	1	1.72	2.93
Q8IRC0|Q8IRC0_DROME	+ -	40.96	1	1	1	0.69	1
Q8IRD4|Q8IRD4_DROME	- +							48.38	2	2	2	8	9.09
Q9VB10|Q9VB10_DROME	+ +	23.34	1	1	1	2.13	1.7	48.32	2	2	2	4.26	5.83
Q8IGX1|Q8IGX1_DROME	+ -	26.4	1	1	1	7.69	6.67
K7SMK4|K7SMK4_DROME	+ +	23.64	1	1	1	3.45	3.26	50.76	2	2	2	6.9	10.7
Q868A8|Q868A8_DROME	+ -	95.41	4	3	3	3.3	3.97
Q8MQX9|Q8MQX9_DROME	- +							28.55	1	1	1	0.81	0.77
M9NFF8|M9NFF8_DROME	- +							25.4	1	1	1	4.35	5.76
Q0KIA8|Q0KIA8_DROME	+ -	94.36	5	5	5	6.1	9.44
Q9V9T5|Q9V9T5_DROME	+ +	255.01	107	46	46	57.5	64.47	250.16	134	48	48	60	58.74
Q7KRS9|Q7KRS9_DROME	+ -	42.86	1	1	1	0.54	0.54
M9PI16|M9PI16_DROME	+ -	94.98	8	7	7	3.43	4.13
Q8MR14|Q8MR14_DROME	+ -	48.74	1	1	1	1.28	1.83
A1YK08|A1YK08_DROME	+ -	44.61	2	2	2	2.82	4.19
Q8T4L8|Q8T4L8_DROME	+ -	30.95	1	1	1	0.68	0.86
Q867H5|Q867H5_DROME	+ -	95.41	4	3	3	3.3	3.97
Q2XY08|Q2XY08_DROME	+ -	163.16	16	14	14	19.72	26.08
Q9VMV9|Q9VMV9_DROME	+ -	45.96	1	1	1	2.13	2.02
sp|A1ZA47-3|ZASP_DROME	+ -	62.19	2	2	2	2.82	3.33
sp|O16797|RL3_DROME	+ -	144.77	12	11	11	13.1	30.77
X2J5G6|X2J5G6_DROME	+ -	72.45	3	3	3	5.08	13.49
Q8IGY5|Q8IGY5_DROME	+ -	54.49	1	1	1	1.64	2.49
M9PHY4|M9PHY4_DROME	+ -	21.26	1	1	1	0.55	0.51
Q8SX89|Q8SX89_DROME	+ -	52.91	3	3	3	4.29	7.72
D9IQD8|D9IQD8_DROME	- +							78.33	5	4	4	1.34	3.57
T2GGJ9|T2GGJ9_DROME	+ -	23.24	1	1	1	0.99	1.65
B4F5F8|B4F5F8_DROME	+ -	36.84	1	1	1	4.76	3.97
Q8T3M6|Q8T3M6_DROME	+ -	22.81	1	1	1	3.12	2.51
Q961I1|Q961I1_DROME	+ +	120.69	6	5	5	6.25	10.61	113.66	7	6	6	7.5	12.29
Q8T4D1|Q8T4D1_DROME	+ -	28.25	1	1	1	2.38	2.04
Q9VZQ3|Q9VZQ3_DROME	+ -	27.93	1	1	1	0.17	0.2
sp|P48462|PP1B_DROME	- +							35.36	1	1	1	2.78	3.03
A8DYD2|A8DYD2_DROME	+ +	172.36	20	15	2	24.19	21.45	44.36	2	2	2	3.23	2.67
A0A0B4KHT0|A0A0B4KHT0_DROME	+ -	49.74	1	1	1	1.09	0.98
M9PG62|M9PG62_DROME	+ -	23.02	1	1	1	1.37	2.63
C5I7C5|C5I7C5_DROME	+ +	103.54	4	3	1	5.36	9.74	42.19	1	1	1	1.79	3.02
sp|Q9W0M7-2|SF3B3_DROME	+ -	78.98	2	2	2	4.35	5.12
sp|Q9W1J3|GAD1_DROME	+ -	21.81	1	1	1	1.1	1.68
B4F4X2|B4F4X2_DROME	- +							35.36	1	1	1	3.03	3.31
D9IQC6|D9IQC6_DROME	- +							78.33	5	4	4	1.33	3.57
A0A1B2AJK8|A0A1B2AJK8_DROME	+ -	46.01	2	1	1	5.26	14.47
A0A0B4JCY6|A0A0B4JCY6_DROME	+ +	199.8	39	36	13	15.19	23.08	41.55	2	2	2	0.84	0.8
A0A0B4LHX1|A0A0B4LHX1_DROME	+ -	27.03	1	1	1	6.25	9.8
A4IJ65|A4IJ65_DROME	+ -	29.58	1	1	1	2.27	1.98
sp|Q86B87-22|MMD4_DROME	+ -	54.49	2	2	2	4	5.19
Q9V397|Q9V397_DROME	+ -	25.99	1	1	1	1.04	1.53
Q86NK7|Q86NK7_DROME	+ -	157.23	18	12	12	15.58	22.28
sp|Q9VF87|CYFIP_DROME	+ +	115.13	10	9	9	5.84	7.82	33.61	1	1	1	0.65	1.01
Q7JQH9|Q7JQH9_DROME	+ -	24.37	1	1	1	1.25	1.67
sp|Q01295-4|BRC1_DROME	+ -	21.82	1	1	1	2.22	1.75
Q8IP47|Q8IP47_DROME	+ -	74.24	5	4	4	6.25	8.87
Q8IRT7|Q8IRT7_DROME	+ -	120.19	12	10	10	9.01	10.45
A0A0C4DHG5|A0A0C4DHG5_DROME	+ -	43.8	1	1	1	1.04	3.38
M9W6J0|M9W6J0_DROME	+ +	57.07	2	2	2	2.33	2	77.41	4	4	3	4.65	5.13
Q95S87|Q95S87_DROME	+ -	20.24	1	1	1	4	5.16
Q9U4Q6|Q9U4Q6_DROME	+ -	54.49	1	1	1	4	3.87
sp|Q7K4H4|NO66_DROME	+ -	32.05	2	2	2	2.41	2.91
C8VV67|C8VV67_DROME	+ -	25.48	1	1	1	2.5	2.5
Q9W1H8|Q9W1H8_DROME	+ +	79.34	4	4	4	7.84	8.53	61.76	3	3	3	5.88	5.97
sp|P52034-2|PFKA_DROME	+ -	66.77	3	3	3	2.48	3.47
C0MJ04|C0MJ04_DROME	+ -	61.1	3	3	3	15	11.79
A0A126GUU7|A0A126GUU7_DROME	- +							52.46	2	2	2	10.53	14
Q8IMF5|Q8IMF5_DROME	+ +	136.36	15	12	12	13.64	15.61	51.42	3	3	3	3.41	3.29
A0A0B4K5Z8|A0A0B4K5Z8_DROME	+ -	95.82	5	4	4	5.63	8.19
Q2Q3W0|Q2Q3W0_DROME	+ -	57.71	2	2	2	1.04	1.11
sp|Q8IRW8-2|TRR_DROME	+ -	86.53	7	7	7	3.2	3.36
M9PE93|M9PE93_DROME	+ -	40.96	1	1	1	0.62	0.89
L0MNA8|L0MNA8_DROME	+ -	35.66	1	1	1	4.76	8.33
D3DMG0|D3DMG0_DROME	+ +	35.36	1	1	1	1.85	2.66	31.39	1	1	1	1.85	2.66
D2A6L8|D2A6L8_DROME	+ -	47.73	1	1	1	1.72	3.13
Q9VCN1|Q9VCN1_DROME	+ -	33.47	1	1	1	0.37	0.45
sp|P51140|DSH_DROME	+ -	179.96	20	15	15	28.85	34.19
D1Z359|D1Z359_DROME	+ -	48.76	2	2	2	0.92	0.94
Q7K274|Q7K274_DROME	- +							29.67	1	1	1	2.44	2.31
Q9VMJ1|Q9VMJ1_DROME	+ -	25.17	1	1	1	2.33	3.01
Q9W074|Q9W074_DROME	+ -	51.59	3	3	3	3.7	4.48
B6UXF1|B6UXF1_DROME	+ +	103.32	5	4	4	4.3	9.36	81.71	4	4	4	4.3	5.93
sp|Q26365-2|ADT_DROME	+ +	98.37	6	6	6	15.38	18.39	104.66	6	6	6	15.38	19.06
Q24147|Q24147_DROME	+ -	139.18	10	9	9	19.57	17.5
M9PF14|M9PF14_DROME	+ +	83.9	4	3	3	5.08	8.69	66	3	3	3	5.08	8.69
sp|Q94517|HDAC1_DROME	+ -	69.52	3	2	2	3.33	4.8
M9MRJ8|M9MRJ8_DROME	+ -	38.75	1	1	1	0.88	0.74
sp|Q86B87-10|MMD4_DROME	+ -	54.49	2	2	2	4.55	5.25
C4IY21|C4IY21_DROME	+ +	112.02	7	6	6	23.08	34.46	74.98	3	3	3	11.54	20.6
sp|P46222|RL11_DROME	+ -	70.06	4	4	4	11.43	23.37
E1JHM0|E1JHM0_DROME	+ -	54.99	2	2	2	0.99	1.25
Q86BS3|Q86BS3_DROME	- +							29.73	1	1	1	1.04	0.97
E1JIL4|E1JIL4_DROME	+ -	108.88	7	5	5	15.15	19.11
sp|O17445|RL15_DROME	+ -	104.9	5	5	5	10.2	27.45
sp|P49963|SRP19_DROME	+ -	38.57	2	2	2	6.67	13.12
Q58SN1|Q58SN1_DROME	+ -	23.28	1	1	1	2.22	2.12
sp|Q9W3W8|RL17_DROME	+ -	72.86	4	2	2	4.55	10.75
H0RNI1|H0RNI1_DROME	+ +	199.09	33	22	22	36.67	50.69	194.41	32	23	23	38.33	50.69
Q7KJ37|Q7KJ37_DROME	+ +	88.09	4	4	4	4.35	9.03	65.17	3	3	3	3.26	6.86
sp|Q86B87-7|MMD4_DROME	+ -	54.49	2	2	2	4.17	5.01
C5I7E9|C5I7E9_DROME	+ +	103.54	4	3	1	5.36	9.7	42.19	1	1	1	1.79	3
H6QXJ6|H6QXJ6_DROME	+ -	39.78	2	2	2	1.47	1.76
Q4V5E9|Q4V5E9_DROME	+ -	141.49	14	13	13	8.23	13.6
Q0E8G6|Q0E8G6_DROME	+ -	148.42	11	10	10	38.46	60.34
Q9U8A9|Q9U8A9_DROME	+ -	99.83	5	5	5	9.43	12.65
Q5KTT4|Q5KTT4_DROME	+ -	56.2	2	2	2	1.06	1.64
X2JFR6|X2JFR6_DROME	+ -	76.5	5	4	4	8.16	15.54
X2JE06|X2JE06_DROME	+ -	73.42	4	4	4	8.89	14.84
Q9VVC7|Q9VVC7_DROME	+ -	21.23	1	1	1	0.76	0.79
M9PG47|M9PG47_DROME	+ -	87.75	4	3	3	10.34	29.82
B9EQV2|B9EQV2_DROME	+ +	134.6	16	8	8	26.67	56.33	132.87	17	7	7	23.33	50.22
H1UUL1|H1UUL1_DROME	+ -	44.61	2	2	2	2.67	4.08
G7H806|G7H806_DROME	+ +	39.83	1	1	1	2.33	3.91	33.11	1	1	1	2.33	3.91
M9NDW1|M9NDW1_DROME	- +							51.25	2	2	2	1.23	1.37
sp|P48810-2|RB87F_DROME	+ -	50.1	1	1	1	2.5	4.62
Q9U3Y7|Q9U3Y7_DROME	+ -	49.74	1	1	1	1.06	0.97
A8Y560|A8Y560_DROME	+ -	104.9	5	5	5	10.2	27.45
A0A0B4JDD8|A0A0B4JDD8_DROME	+ -	70.2	4	4	4	4.21	7.59
sp|P23257|TBG1_DROME	+ +	112.26	8	8	8	17.02	21.89	84.35	6	5	5	10.64	12.84
A0A0B4LHC1|A0A0B4LHC1_DROME	+ -	54.4	3	3	3	3.12	5.95
A0A0B4K765|A0A0B4K765_DROME	+ -	99.48	7	6	6	3.19	3.24
C4JC86|C4JC86_DROME	+ -	94.39	4	4	4	8.7	8.57
sp|Q9VU65|POC1_DROME	- +							33.4	1	1	1	2.38	2.3
A4V4J0|A4V4J0_DROME	+ -	110.52	6	6	6	5.77	8.92
sp|O01367-3|HOW_DROME	+ -	35.86	1	1	1	2.7	3.95
sp|Q95028|LDH_DROME	+ +	46.21	2	2	2	6.67	13.86	68.98	3	3	3	10	17.77
Q9VB02|Q9VB02_DROME	+ -	91.64	4	4	4	5.41	7.28
A0A126GUT1|A0A126GUT1_DROME	+ -	59.75	2	2	2	8.33	11.63
sp|P41900|T2FB_DROME	- +							27.57	1	1	1	2	3.25
Q9XZ09|Q9XZ09_DROME	+ -	132.66	10	9	9	10.59	10.91
A1ZAH8|A1ZAH8_DROME	+ -	107.57	4	4	4	15.38	48.98
sp|Q7KR04|RS15B_DROME	+ -	27	1	1	1	4.76	5.38
Q7K3Z3|Q7K3Z3_DROME	+ -	124.4	9	6	6	17.65	19.66
sp|P52172|SRP_DROME	+ -	39.4	1	1	1	1.72	1.19
sp|P48605|TCPG_DROME	+ -	69.87	3	3	3	4.41	8.27
Q9U6I2|Q9U6I2_DROME	+ -	121.03	10	10	10	4.78	8.02
A8E748|A8E748_DROME	+ -	67.82	3	3	3	5	5.57
sp|Q9XYU1|MCM3_DROME	+ -	64.83	4	4	4	3.77	4.15
Q7KLV0|Q7KLV0_DROME	+ -	54.49	1	1	1	4.17	3.87
Q9W384|Q9W384_DROME	+ -	40.67	2	1	1	1.69	1.47
A0A0F6QBH2|A0A0F6QBH2_DROME	+ -	21.81	1	1	1	0.85	1.1
sp|P08841|TBB3_DROME	- +							116.89	11	8	2	21.05	24.89
O77293|O77293_DROME	- +							24.89	1	1	1	1.1	1.53
Q1RKZ5|Q1RKZ5_DROME	+ -	25.36	1	1	1	1.18	1.21
sp|Q24179|SLY1_DROME	+ -	49.58	2	2	2	2.82	2.5
sp|P50887|RL22_DROME	+ -	110.93	7	5	5	8.77	22.41
Q8T8X7|Q8T8X7_DROME	+ -	52.99	2	2	2	6.45	12.15
M9NDW6|M9NDW6_DROME	+ -	78.37	4	3	3	2.75	2.66
A0A0B4KGQ0|A0A0B4KGQ0_DROME	+ -	25.39	1	1	1	2.38	2.9
A1YK01|A1YK01_DROME	+ -	44.61	2	2	2	2.82	4.19
sp|Q9V466|NU107_DROME	+ -	108.54	7	6	6	6.38	7.93
A0A0F6QCR5|A0A0F6QCR5_DROME	+ -	21.81	1	1	1	0.54	0.69
A0A0B4LF33|A0A0B4LF33_DROME	+ +	55.9	2	2	2	2.06	4.98	38.33	1	1	1	1.03	1.29
sp|Q86B87-14|MMD4_DROME	+ -	54.49	2	2	2	4.35	5.37
Q9I7T2|Q9I7T2_DROME	+ -	40.96	1	1	1	0.72	1.01
X2JIQ5|X2JIQ5_DROME	+ -	72.86	4	2	2	4.55	10.75
sp|P40792|RAC1_DROME	- +							25.4	1	1	1	4.35	5.73
Q9VKM8|Q9VKM8_DROME	+ -	102.57	4	4	4	11.11	20.25
X5D3H6|X5D3H6_DROME	- +							45	1	1	1	1.79	2.51
sp|Q9VJY6|RL24_DROME	+ -	73.42	4	4	4	8.89	14.84
A0A0B4K6N1|A0A0B4K6N1_DROME	+ -	124.69	10	8	8	16.33	39.42
Q95R28|Q95R28_DROME	+ -	74.24	5	4	4	6.25	8.87
sp|Q9VEX6|ATD3A_DROME	+ +	88.09	4	4	4	4.04	8.28	65.17	3	3	3	3.03	6.29
sp|P07909-4|ROA1_DROME	+ -	25.48	1	1	1	2.5	2.49
Q8IGT5|Q8IGT5_DROME	+ -	54.9	2	2	2	2.67	4.84
M9PFR6|M9PFR6_DROME	+ +	112.75	10	7	7	20	27.13	105.35	9	6	6	17.14	22.34
M9PHQ2|M9PHQ2_DROME	- +							29.47	1	1	1	1.01	0.95
sp|Q8IRW8|TRR_DROME	+ -	86.53	7	7	7	3.15	3.33
A0A0B4JCX5|A0A0B4JCX5_DROME	+ -	28.25	1	1	1	2.22	1.45
M9PIZ6|M9PIZ6_DROME	+ -	120.19	12	10	10	9.01	10.36
Q9VNF8|Q9VNF8_DROME	+ -	95.82	5	4	4	5.63	8.28
D9IQD3|D9IQD3_DROME	- +							78.33	5	4	4	1.49	3.57
sp|O96539-4|ATE1_DROME	+ -	27.28	1	1	1	1.52	1.67
M9PEF6|M9PEF6_DROME	+ +	43.07	2	2	2	2.94	3.63	74.09	2	2	2	2.94	3.63
A1ZAA9|A1ZAA9_DROME	+ +	23.64	1	1	1	3.7	3.45	50.76	2	2	2	7.41	11.33
M9PJM2|M9PJM2_DROME	- +							29.47	1	1	1	1.06	1
E2QCF1|E2QCF1_DROME	+ +	100.52	4	4	4	3.6	6.39	47.33	1	1	1	0.9	1.37
Q9W423|Q9W423_DROME	+ -	23.08	1	1	1	2.17	2.5
Q29QY2|Q29QY2_DROME	+ -	106.33	7	7	7	15.91	35.57
sp|P47825-2|TAF4_DROME	+ -	48.08	4	3	2	3.61	5.17
A0A0B4LG52|A0A0B4LG52_DROME	+ -	74.77	3	3	3	10	20.27
M9PDF2|M9PDF2_DROME	+ -	44.62	1	1	1	0.76	1.6
M9PF79|M9PF79_DROME	+ -	53.85	2	2	2	2.53	2.03
Q9VKW3|Q9VKW3_DROME	+ -	37.41	1	1	1	2.56	6.33
sp|Q9VLR5|TCP4_DROME	+ +	60.65	3	3	3	13.64	31.82	40.19	2	2	2	9.09	21.82
M9PDV1|M9PDV1_DROME	+ -	38.18	2	2	2	1.42	2.2
Q7KTP4|Q7KTP4_DROME	+ -	45.96	1	1	1	4.55	5.13
A0A0B4LGE6|A0A0B4LGE6_DROME	- +							29.21	1	1	1	1.61	0.44
A0A0B4K7U5|A0A0B4K7U5_DROME	+ -	77.41	3	3	3	4	3.91
A0A0B4LEV8|A0A0B4LEV8_DROME	+ -	38.58	1	1	1	1.18	1.74
Q0KI68|Q0KI68_DROME	+ -	79.99	4	4	4	2.4	4.46
sp|Q23979-2|MY61F_DROME	+ -	86.49	6	6	6	4	7.02
Q59E49|Q59E49_DROME	- +							29.47	1	1	1	1.19	1
B7YZE6|B7YZE6_DROME	+ +	172.36	20	15	2	25.42	22.9	44.36	2	2	2	3.39	2.85
M9PD50|M9PD50_DROME	+ -	21.85	1	1	1	0.53	0.27
A0A0B4JD97|A0A0B4JD97_DROME	+ -	45.6	2	2	2	1.48	1.66
Q9U5W4|Q9U5W4_DROME	+ -	88.01	4	4	4	4.76	12.55
Q9VJ19|Q9VJ19_DROME	+ +	35.46	1	1	1	5.26	10.81	27.07	1	1	1	5.26	10.81
Q9VIP9|Q9VIP9_DROME	+ -	25.67	1	1	1	1.2	1.09
A0A126GUN9|A0A126GUN9_DROME	+ -	99.48	7	6	6	3.82	3.75
sp|Q9V3G1|RL8_DROME	+ -	71.44	5	3	3	5.56	14.45
Q9VI24|Q9VI24_DROME	+ -	78.16	7	5	5	10	14.95
M9PBG6|M9PBG6_DROME	- +							51.25	2	2	2	1.22	1.35
Q95RS5|Q95RS5_DROME	+ -	22.55	2	1	1	2.7	2.6
C7LAA2|C7LAA2_DROME	+ -	33.63	1	1	1	4.35	9.17
sp|Q9VS38|MED4_DROME	+ -	30.96	1	1	1	4	3.49
Q9BIW6|Q9BIW6_DROME	+ -	40.67	2	1	1	1.64	1.47
Q9VRY5|Q9VRY5_DROME	+ +	30.17	1	1	1	2.38	2.78	60.42	5	5	5	11.9	15.48
Q7K569|Q7K569_DROME	+ +	146.81	15	14	14	15.73	26.8	149.13	16	14	14	15.73	23.2
A1ZAK4|A1ZAK4_DROME	+ -	26.69	1	1	1	0.85	2.87
Q9VDF4|Q9VDF4_DROME	+ -	102.05	6	6	6	8.45	9.3
B5RJH7|B5RJH7_DROME	+ -	79.99	4	4	4	2.4	4.45
A8WHL4|A8WHL4_DROME	+ -	49.74	1	1	1	1.08	0.98
sp|A1ZAX1|EIF3C_DROME	+ -	74.02	3	3	3	2.21	2.97
O77025|O77025_DROME	+ -	99.48	7	6	6	3.21	3.25
Q9VVH5|Q9VVH5_DROME	+ -	36.6	2	2	2	15.38	19.1
M9NEF4|M9NEF4_DROME	+ -	78.37	4	3	3	2.83	2.7
A0A0B4KGU9|A0A0B4KGU9_DROME	+ +	134.3	11	10	10	11.24	15.13	23.2	1	1	1	1.12	0.83
I0DHK6|I0DHK6_DROME	+ +	53.86	2	2	2	4.65	5.19	78.02	3	3	3	6.98	10.09
F0JAG2|F0JAG2_DROME	+ -	25.8	1	1	1	1.39	1.58
Q9U4Q9|Q9U4Q9_DROME	+ -	54.49	1	1	1	4.17	3.87
O46092|O46092_DROME	+ -	90.45	5	5	5	3.55	3.67
A0A0B4KEI5|A0A0B4KEI5_DROME	+ -	35.01	2	2	2	1.46	1.82
O77466|O77466_DROME	+ +	79.34	4	4	4	7.69	8.53	61.76	3	3	3	5.77	5.97
sp|Q9VTP4|R10AB_DROME	+ -	83.31	4	4	4	10.26	25.81
H5V8F3|H5V8F3_DROME	- +							65.27	2	2	2	3.12	4.63
M9PG32|M9PG32_DROME	+ -	22.35	1	1	1	1.59	1.32
Q9UB78|Q9UB78_DROME	+ -	101.65	6	6	6	13.33	19.84
E4NKN3|E4NKN3_DROME	+ +	80.8	4	4	4	8.89	11.92	46.17	2	2	2	4.44	8.14
sp|P19109-2|DDX17_DROME	+ -	40.18	2	2	1	2.5	4.5
B6UXF7|B6UXF7_DROME	+ +	103.32	5	4	4	5.06	9.36	81.71	4	4	4	5.06	5.93
Q9VAX7|Q9VAX7_DROME	+ +	115.52	8	6	1	17.14	16.19	109.77	8	7	2	20	17.29
C7LAE4|C7LAE4_DROME	+ -	40.18	2	2	1	2.44	4.5
Q8IFW6|Q8IFW6_DROME	+ -	26.69	1	1	1	0.93	3.1
sp|P62152|CALM_DROME	+ -	61.03	2	2	2	14.29	13.42
sp|Q9VNE9|RL13A_DROME	+ -	70.79	2	2	2	4.17	12.2
A0A0B4KEJ7|A0A0B4KEJ7_DROME	+ -	118.99	7	7	7	12.07	19.07
Q7KTV5|Q7KTV5_DROME	+ -	38.74	1	1	1	0.9	1.9
C5I7E2|C5I7E2_DROME	+ +	103.54	4	3	1	5.17	9.48	42.19	1	1	1	1.72	2.93
A0A1B3Q3R0|A0A1B3Q3R0_DROME	+ -	76.71	5	3	3	8.82	20.41
M9PJC7|M9PJC7_DROME	+ -	60.65	2	2	2	1.23	1.08
M9MRC9|M9MRC9_DROME	+ -	32.3	1	1	1	2.86	7.38
sp|P12982|PP12_DROME	+ +	73.7	2	2	2	6.06	9.27	35.36	1	1	1	3.03	3.31
A8JNW4|A8JNW4_DROME	+ -	21.85	1	1	1	0.51	0.25
Q24534|Q24534_DROME	+ -	38.07	2	2	2	9.09	4.37
B7Z0A9|B7Z0A9_DROME	+ +	93.61	5	5	5	7.69	9.68	59.15	3	3	3	4.62	5.88
Q9VI16|Q9VI16_DROME	+ -	94.36	5	5	5	5.95	9.37
sp|Q9W237|RS16_DROME	+ -	74.77	3	3	3	10	20.27
Q8MR58|Q8MR58_DROME	+ +	66.83	3	3	3	8.33	18.9	76.56	3	3	3	8.33	14.17
Q9V3P3|Q9V3P3_DROME	+ -	64.83	3	3	3	9.68	12.24
Q8T0L7|Q8T0L7_DROME	+ -	21.23	1	1	1	0.76	0.79
M9NEQ9|M9NEQ9_DROME	+ -	55.93	2	2	2	8.33	18.75
A8JNJ6|A8JNJ6_DROME	+ -	27.93	1	1	1	0.16	0.18
B5AID2|B5AID2_DROME	+ -	21.81	1	1	1	1.01	1.3
B5RIS4|B5RIS4_DROME	+ -	49.55	1	1	1	1.25	1.63
A8WHK9|A8WHK9_DROME	+ -	39.87	2	2	2	0.86	1.22
sp|Q7K550|EIF3J_DROME	+ -	107.31	7	6	6	18.18	30.08
A0A0B4K7G9|A0A0B4K7G9_DROME	+ +	53.86	2	2	2	6.06	6.21	78.02	3	3	3	9.09	12.07
sp|Q08473-3|SQD_DROME	+ +	52.57	3	3	3	7.5	14.94	32.97	1	1	1	2.5	5.19
sp|O46106|NOI_DROME	+ -	63.39	3	3	3	4.55	5.77
A1Z729|A1Z729_DROME	- +							24.74	1	1	1	2.5	2.42
Q9VPB0|Q9VPB0_DROME	+ -	67.82	3	3	3	2.68	2.92
sp|A8MPH9|FOSLD_DROME	+ -	94.39	4	4	4	9.3	7.06
Q9N693|Q9N693_DROME	+ -	24.39	1	1	1	0.71	0.65
Q9W414|Q9W414_DROME	+ -	27.64	1	1	1	1.67	3.02
sp|O46036|CTBP_DROME	+ -	108.78	7	6	6	13.95	15.76
sp|Q86NP2|NELFA_DROME	+ -	139.03	11	10	10	9.9	12.31
A0A0B4KF25|A0A0B4KF25_DROME	+ -	68.84	5	5	5	4.31	6.28
M9PEC1|M9PEC1_DROME	+ -	47.38	1	1	1	2.5	2.75
Q8T0U6|Q8T0U6_DROME	- +							35.36	1	1	1	2.08	2.17
sp|Q0E940|EIF3B_DROME	+ -	23.04	1	1	1	1.1	2.03
Q494K2|Q494K2_DROME	+ -	163.16	16	14	14	18.67	25.59
Q9VVW6|Q9VVW6_DROME	+ -	71.33	2	2	2	4.44	6.81
sp|Q86B87-21|MMD4_DROME	+ -	54.49	2	2	2	6.45	6.28
Q960C7|Q960C7_DROME	- +							24.74	1	1	1	2.5	2.42
B6UXE5|B6UXE5_DROME	+ +	103.32	5	4	4	4.65	9.36	81.71	4	4	4	4.65	5.93
Q9GS19|Q9GS19_DROME	+ -	38.75	1	1	1	0.87	0.74
Q9VZQ8|Q9VZQ8_DROME	- +							48.38	2	2	2	8.33	10.65
A1YK62|A1YK62_DROME	+ -	108.54	7	6	6	6.32	7.93
C8VV33|C8VV33_DROME	+ -	47.36	2	2	2	4.55	6.92
sp|Q4Z8K6-2|RBP9X_DROME	- +							45	1	1	1	1.33	1.56
Q95R45|Q95R45_DROME	+ -	51.45	2	2	2	5.71	6.54
A0A0B4LFC1|A0A0B4LFC1_DROME	+ -	68.84	5	5	5	4.35	6.41
D9IQC9|D9IQC9_DROME	- +							78.33	5	4	4	1.52	3.77
Q8T3K7|Q8T3K7_DROME	+ -	174.98	28	24	1	15.69	22.99
M9PBZ9|M9PBZ9_DROME	+ -	29.32	1	1	1	3.57	3.86
sp|Q7K480|BN3D1_DROME	- +							32.23	1	1	1	0.73	0.73
sp|Q8INM3|SLE_DROME	+ -	172.92	18	16	16	7.62	16.27
M9NCT2|M9NCT2_DROME	+ -	56.5	1	1	1	1.67	2.81
M9PF20|M9PF20_DROME	+ +	83.9	4	3	3	5.08	8.68	66	3	3	3	5.08	8.68
Q9W003|Q9W003_DROME	+ -	48.76	2	2	2	0.93	0.94
Q9U4R3|Q9U4R3_DROME	+ -	54.49	1	1	1	4.17	3.87
B6IDR5|B6IDR5_DROME	+ -	51.45	2	2	2	5.56	6.54
Q9VGE4|Q9VGE4_DROME	+ -	32.59	2	2	2	1.17	1.94
A0A0B4JCV4|A0A0B4JCV4_DROME	+ -	45.6	2	2	2	1.53	1.81
Q9VW22|Q9VW22_DROME	+ -	28.78	1	1	1	0.87	0.99
H8F4P0|H8F4P0_DROME	+ -	34.62	2	2	2	2	1.67
Q9V9M8|Q9V9M8_DROME	+ +	112.02	7	6	6	20	31.4	74.98	3	3	3	10	18.77
Q8MT23|Q8MT23_DROME	+ +	35.46	1	1	1	5.26	10.81	27.07	1	1	1	5.26	10.81
Q8IGI4|Q8IGI4_DROME	+ -	27.16	1	1	1	2.27	1.79
Q0KI97|Q0KI97_DROME	+ -	89	3	3	3	17.65	34.65
sp|Q23979-3|MY61F_DROME	+ -	86.49	6	6	6	3.92	6.84
sp|Q8I0G5-2|COPG_DROME	+ -	197.03	23	21	21	24.71	37.88
sp|Q86B87-5|MMD4_DROME	+ -	54.49	2	2	2	4.35	4.95
Q8IGS7|Q8IGS7_DROME	+ -	28.25	1	1	1	2.17	1.82
sp|Q0KHQ5|TAO_DROME	- +							23.32	1	1	1	0.71	1.54
A8WHL0|A8WHL0_DROME	+ -	121.38	9	8	8	7.77	11.68
Q9U4R4|Q9U4R4_DROME	+ -	54.49	1	1	1	4.17	3.87
A0A0B4K851|A0A0B4K851_DROME	- +							45	1	1	1	1.33	1.56
M9PDU3|M9PDU3_DROME	+ -	26.96	1	1	1	1.1	0.68
X2JA03|X2JA03_DROME	+ -	40.67	1	1	1	1.39	1.95
Q29QZ0|Q29QZ0_DROME	+ -	52.36	2	1	1	5.88	14.94
sp|Q9VYG2|BAP60_DROME	+ -	21.62	1	1	1	1.45	2.33
E2QD65|E2QD65_DROME	+ -	111.33	7	6	6	20.69	37.18
Q0KI98|Q0KI98_DROME	- +							50	2	2	2	3.92	7.21
sp|P25439|BRM_DROME	+ -	42.01	1	1	1	0.47	0.61
Q7KLU9|Q7KLU9_DROME	+ -	54.49	1	1	1	4.17	3.88
X2J950|X2J950_DROME	+ -	71.12	4	3	3	9.09	21.85
Q960C8|Q960C8_DROME	+ -	68.76	3	2	2	7.41	11.43
Q9W1R3|Q9W1R3_DROME	+ -	38.13	2	2	2	0.98	1.54
Q9VYW5|Q9VYW5_DROME	+ -	31.11	1	1	1	0.76	1.91
A0A0B4LFL2|A0A0B4LFL2_DROME	+ -	74.02	3	3	3	2.21	2.97
sp|O18413|PRS8_DROME	+ -	57.12	2	2	1	3.39	6.17
A0A0B4LFF8|A0A0B4LFF8_DROME	+ -	21.95	1	1	1	0.38	0.49
A0A0B4KH51|A0A0B4KH51_DROME	+ -	53.93	3	3	3	7.89	6.99
sp|P10987|ACT1_DROME	+ +	159.57	22	13	13	35.14	52.66	136.22	18	11	11	29.73	43.88
M9ND53|M9ND53_DROME	+ -	38.75	1	1	1	0.87	0.73
Q9W4C1|Q9W4C1_DROME	+ +	35.32	1	1	1	1.05	2.71	38.98	1	1	1	1.05	2.71
A0A075BJJ6|A0A075BJJ6_DROME	+ -	58.32	2	2	2	1.8	2.4
Q59E33|Q59E33_DROME	+ -	42.18	1	1	1	0.95	1.35
sp|P07486|G3P1_DROME	+ +	48.35	1	1	1	2.7	4.22	68.77	2	2	2	5.41	8.43
Q9VGG9|Q9VGG9_DROME	+ -	62.1	2	2	2	1.12	1.42
H1ZYH6|H1ZYH6_DROME	+ -	60.37	1	1	1	0.88	1.45
sp|Q9VLQ1|ALG5_DROME	+ -	49.41	2	2	2	5.13	7.98
Q9W2U7|Q9W2U7_DROME	+ +	167.4	16	14	14	8.7	9.83	111.53	9	9	9	5.59	4.46
sp|Q8T6B9|PUF68_DROME	+ -	87.96	4	4	4	6.78	9.11
Q6NL81|Q6NL81_DROME	+ -	78.53	6	4	4	14.29	31.39
Q9W0R7|Q9W0R7_DROME	+ -	59.24	3	3	3	4.29	4.86
sp|P19109-3|DDX17_DROME	+ -	40.18	2	2	1	2.5	4.52
sp|Q9VQX4-2|PNCB_DROME	+ +	43.07	2	2	2	2.9	3.6	74.09	2	2	2	2.9	3.6
M9PGZ8|M9PGZ8_DROME	+ -	21.76	1	1	1	0.34	0.42
Q9VJK4|Q9VJK4_DROME	+ -	29.58	1	1	1	1.82	1.43
sp|P40945|ARF2_DROME	+ -	35.66	1	1	1	4.76	8.33
C1C3C7|C1C3C7_DROME	+ -	30.95	1	1	1	0.78	1.07
sp|P13709|FSH_DROME	+ -	60.65	2	2	2	1.25	1.08
Q95RI7|Q95RI7_DROME	+ +	39.83	1	1	1	2.27	3.7	33.11	1	1	1	2.27	3.7
A9UNH9|A9UNH9_DROME	+ -	25.16	1	1	1	0.52	0.69
A0A0B4KGD1|A0A0B4KGD1_DROME	+ -	66.51	3	3	3	2.07	1.37
A8JNK1|A8JNK1_DROME	+ -	40.96	1	1	1	0.56	0.73
M9PHA6|M9PHA6_DROME	+ -	52.51	2	2	2	8.7	10.68
A1Z7K8|A1Z7K8_DROME	+ -	32.53	1	1	1	2.38	2.79
A0A0B4LF29|A0A0B4LF29_DROME	+ +	161.36	17	14	1	25.45	24.66	44.36	2	2	2	3.64	3.31
Q7JZW2|Q7JZW2_DROME	+ -	107.57	4	4	4	15.38	48.65
Q9V9U3|Q9V9U3_DROME	+ -	54.49	1	1	1	1.64	2.45
Q7KND8|Q7KND8_DROME	+ -	145.3	15	14	14	11.67	22.19
Q1RL13|Q1RL13_DROME	+ +	120.69	6	5	5	6.25	9.81	113.66	7	6	6	7.5	11.35
P91638|P91638_DROME	+ -	80.71	3	3	3	2.68	3.82
A0A0B4K849|A0A0B4K849_DROME	+ -	181.49	21	17	17	17.89	37.01
Q8IQH9|Q8IQH9_DROME	+ -	132.66	10	9	9	10.34	10.58
E8NH46|E8NH46_DROME	+ -	30.08	1	1	1	4.55	4.89
M9NF33|M9NF33_DROME	+ -	133.77	10	8	8	10.13	17.02
M9PBN6|M9PBN6_DROME	+ -	40.96	1	1	1	0.65	0.93
Q9VEF5|Q9VEF5_DROME	+ -	52.36	2	1	1	2.08	6
sp|P84040|H4_DROME	+ +	41.55	1	1	1	4	9.71	35.27	1	1	1	4	9.71
sp|P21525-3|FOSLA_DROME	+ -	94.39	4	4	4	10.53	9.34
D3DML4|D3DML4_DROME	+ -	52.91	3	3	3	3.9	7.24
A0A0B4JD48|A0A0B4JD48_DROME	+ +	73.59	4	4	4	17.39	27.31	43.93	2	1	1	4.35	6.02
sp|P07909-3|ROA1_DROME	+ -	25.48	1	1	1	2.5	2.5
A0A0F6QCP6|A0A0F6QCP6_DROME	+ -	21.81	1	1	1	0.54	0.69
Q8MS42|Q8MS42_DROME	+ -	66.25	1	1	1	1.69	4.76
Q9W1N3|Q9W1N3_DROME	+ +	51.29	2	2	2	12.5	29.36	35.54	1	1	1	6.25	13.76
E1JHM1|E1JHM1_DROME	+ -	54.99	2	2	2	0.99	1.25
M9NDX8|M9NDX8_DROME	+ -	48.76	2	2	2	0.93	0.95
sp|Q9VSA3|ACADM_DROME	+ -	35.14	2	2	2	4.17	3.82
sp|Q7PLI7|DCLK_DROME	+ +	30.26	1	1	1	1.19	1.74	49.11	2	2	2	2.38	2.67
Q8T4M0|Q8T4M0_DROME	+ -	30.95	1	1	1	0.69	0.88
M9ND19|M9ND19_DROME	+ +	154.9	17	15	15	39.47	53.43	143.19	21	14	14	36.84	51.43
Q9I7L8|Q9I7L8_DROME	+ -	94.1	4	4	4	5.06	6.93
Q9VGL0|Q9VGL0_DROME	+ +	65.91	3	3	3	3.57	3.63	91.5	6	5	5	5.95	4.82
sp|P26686-2|SRR55_DROME	+ -	43.8	1	1	1	1.06	3.43
A0A0B4KGP8|A0A0B4KGP8_DROME	+ -	105.95	5	5	5	9.26	12.84
B7Z098|B7Z098_DROME	+ +	97.2	5	4	4	5.26	9.25	111.69	6	6	6	7.89	13.79
A0A1B2AL12|A0A1B2AL12_DROME	+ +	50.34	4	2	2	9.09	18.33	57.04	3	2	2	9.09	22.5
A0A0B4KI34|A0A0B4KI34_DROME	+ -	53.88	2	2	2	2.08	3.72
C4IY07|C4IY07_DROME	+ -	22.53	1	1	1	1.59	2.83
Q9VY92|Q9VY92_DROME	+ -	91.47	7	3	3	15.79	33.91
M9PFF0|M9PFF0_DROME	+ -	64.74	3	2	2	3.7	10.09
C5I7A9|C5I7A9_DROME	+ +	103.54	4	3	1	5.17	9.68	42.19	1	1	1	1.72	3
Q8IGZ2|Q8IGZ2_DROME	+ -	34.97	1	1	1	2.86	5.72
A0A0B4KER0|A0A0B4KER0_DROME	+ -	84.89	3	3	3	2.16	2.92
M9PDR8|M9PDR8_DROME	+ -	54.99	2	2	2	0.99	1.25
D1Z385|D1Z385_DROME	+ +	98.37	6	6	6	15	17.63	104.66	6	6	6	15	18.27
sp|Q9VL59|ZGPAT_DROME	+ -	40.67	1	1	1	1.39	1.95
D9IQE5|D9IQE5_DROME	+ +	96.53	5	3	3	1.48	3.33	78.33	5	4	4	1.97	3.77
M9NCY5|M9NCY5_DROME	+ -	109.99	10	8	8	1.61	2.04
I0B1N8|I0B1N8_DROME	+ +	65.66	3	3	3	5.56	8.6	94.57	5	5	5	9.26	13.83
B1Q010|B1Q010_DROME	+ -	23.02	1	1	1	2.7	5.58
A1Z8U0|A1Z8U0_DROME	+ -	38.84	2	2	2	0.69	0.92
sp|Q9VZ23|RAN_DROME	+ -	135.62	9	7	7	23.33	28.7
sp|P27619|DYN_DROME	+ -	110.52	6	6	6	5.61	8.44
A1YK58|A1YK58_DROME	+ -	108.54	7	6	6	6.32	7.93
Q5U1C9|Q5U1C9_DROME	+ -	68.76	3	2	2	7.41	11.43
A0A1Z1CGZ3|A0A1Z1CGZ3_DROME	+ -	20.36	1	1	1	1.96	1.58
D9IQD0|D9IQD0_DROME	+ +	96.53	5	3	3	0.75	2.84	78.33	5	4	4	1	3.21
Q0E9E2|Q0E9E2_DROME	+ +	270.84	100	59	2	42.45	54.8	264.82	140	76	2	54.68	64.83
E1JJQ3|E1JJQ3_DROME	+ -	48.36	3	3	3	3.03	3.92
A0A0B4K6I8|A0A0B4K6I8_DROME	+ -	79.99	4	4	4	4.65	7.03
X2J5L4|X2J5L4_DROME	+ -	56.5	1	1	1	1.64	2.78
Q0E9A1|Q0E9A1_DROME	+ +	120.69	6	5	5	7.04	11.33	113.66	7	6	6	8.45	13.11
O16040|O16040_DROME	+ -	54.49	1	1	1	3.7	3.52
Q9GQV2|Q9GQV2_DROME	+ +	199.8	39	36	13	15.38	23.39	41.55	2	2	2	0.85	0.81
Q9VHE5|Q9VHE5_DROME	+ -	28.14	1	1	1	2.5	4.76
O18332|O18332_DROME	+ -	76.57	2	2	2	8.7	13.66
Q9VNF7|Q9VNF7_DROME	+ -	25.22	1	1	1	0.92	2.13
Q9NH72|Q9NH72_DROME	+ -	21.16	1	1	1	2.13	1.45
Q29R23|Q29R23_DROME	+ -	120.19	12	10	10	9.01	9.54
S5PU30|S5PU30_DROME	+ -	59.75	2	2	2	7.14	10.64
sp|Q9VXE0|RUXG_DROME	+ -	30.11	2	1	1	7.69	9.21
M9NE89|M9NE89_DROME	+ -	141.87	19	17	17	17.35	30.23
sp|Q86B87-20|MMD4_DROME	+ -	54.49	2	2	2	4.35	5.68
sp|Q9XYZ5|DDB1_DROME	+ -	54.96	3	3	3	3.09	3.95
A0A1B2AKI4|A0A1B2AKI4_DROME	+ -	38.57	2	2	2	6.67	13.12
D9IQC1|D9IQC1_DROME	- +							78.33	5	4	4	1.03	3.57
sp|Q7KTX8|MED13_DROME	+ -	21.85	1	1	1	0.53	0.27
Q9Y095|Q9Y095_DROME	+ -	68.43	2	2	2	1.89	3.91
Q7KN94|Q7KN94_DROME	+ -	39.9	2	2	2	6.06	8.18
Q9XZL7|Q9XZL7_DROME	+ -	45.6	2	2	2	1.6	1.85
Q58SN4|Q58SN4_DROME	+ -	23.28	1	1	1	2.17	2.11
D1Z3A1|D1Z3A1_DROME	+ -	57.39	3	3	3	9.09	20.83
M9PG20|M9PG20_DROME	+ -	67.82	3	3	3	2.68	2.92
Q9VBX3|Q9VBX3_DROME	+ -	47.73	1	1	1	1.39	2.48
Q7KS16|Q7KS16_DROME	+ +	134.3	11	10	10	11.11	15.08	23.2	1	1	1	1.11	0.82
N0A2N3|N0A2N3_DROME	+ -	50.06	2	2	2	2.53	2.9
Q9VRY4|Q9VRY4_DROME	+ -	48.74	1	1	1	0.69	0.71
sp|P41126|RL13_DROME	+ -	64.74	3	2	2	3.7	10.09
B6UXF4|B6UXF4_DROME	+ +	103.32	5	4	4	4	9.36	81.71	4	4	4	4	5.93
A1ZAK3|A1ZAK3_DROME	+ -	26.69	1	1	1	0.84	2.85
Q9U4R0|Q9U4R0_DROME	+ -	54.49	1	1	1	4.17	3.87
sp|Q8IQ27|UBP2_DROME	- +							27.17	1	1	1	1.02	1.07
A4V2Z1|A4V2Z1_DROME	+ -	79.99	4	4	4	2.4	4.45
sp|Q9VWW0|CREBB_DROME	+ -	94.1	4	4	4	13.79	15.6
sp|Q9VA91|RS7_DROME	+ -	85.73	4	4	4	12.12	22.68
Q9VND7|Q9VND7_DROME	+ +	43.85	2	2	2	4.08	9.27	53.41	1	1	1	2.04	5.63
sp|Q9VCE6|MTA70_DROME	+ -	28.54	1	1	1	1.33	1.97
A0A0B4KGE5|A0A0B4KGE5_DROME	+ -	49.74	1	1	1	1.01	0.91
sp|P07487|G3P2_DROME	+ +	48.35	1	1	1	2.78	4.22	68.77	2	2	2	5.56	8.43
B8A417|B8A417_DROME	+ -	94.1	4	4	4	5	6.84
Q86G43|Q86G43_DROME	+ -	95.41	4	3	3	3.19	3.97
Q7KUB1|Q7KUB1_DROME	+ -	29.01	1	1	1	1.69	2.77
Q7KU78|Q7KU78_DROME	+ -	50.03	3	3	2	6.12	6.99
A1Z9I5|A1Z9I5_DROME	+ -	28.32	1	1	1	1.22	1.92
sp|Q9W4N2|MTR1_DROME	+ -	23.24	1	1	1	0.99	1.65
Q7KMQ5|Q7KMQ5_DROME	+ +	134.6	16	8	8	38.1	71.67	132.87	17	7	7	33.33	63.89
A0A1B3Q3N5|A0A1B3Q3N5_DROME	+ -	74.5	3	2	2	6.25	19.66
E2QC61|E2QC61_DROME	- +							32.23	1	1	1	0.73	0.73
A0A0H4XWW0|A0A0H4XWW0_DROME	+ +	57.07	2	2	2	2.33	2.01	77.41	4	4	3	4.65	5.14
sp|Q9W0T1-4|NU301_DROME	+ -	59.74	3	3	3	1.18	2.01
sp|Q23979|MY61F_DROME	+ -	86.49	6	6	6	3.97	6.96
X2JG40|X2JG40_DROME	+ -	48.36	3	3	3	3.33	4.27
H5V895|H5V895_DROME	- +							35.36	1	1	1	2.78	3.03
A0A0B4KFM5|A0A0B4KFM5_DROME	+ -	68.84	5	5	5	4.5	6.39
Q8SZM1|Q8SZM1_DROME	+ -	21.25	1	1	1	2	3.15
sp|Q4Z8K6|RBP9X_DROME	- +							45	1	1	1	1.33	1.56
A0A0B4KFY5|A0A0B4KFY5_DROME	+ -	28.25	1	1	1	2.38	2.13
M9MRD8|M9MRD8_DROME	- +							27	1	1	1	1.67	1.61
Q960C0|Q960C0_DROME	+ +	144.66	13	11	11	15.07	21.76	155.86	22	19	19	26.03	41.76
A0A0B4K6T4|A0A0B4K6T4_DROME	+ -	95.82	5	4	4	5.63	8.21
A0A0B4LHU8|A0A0B4LHU8_DROME	+ -	94.39	4	4	4	8.51	7.89
Q9V3U6|Q9V3U6_DROME	+ +	98.85	9	6	6	11.54	13.48	55.58	2	2	2	3.85	3.28
A1YK54|A1YK54_DROME	+ -	108.54	7	6	6	6.19	7.93
Q9W4N8|Q9W4N8_DROME	+ -	72.31	4	4	4	13.79	18.96
M9PIA6|M9PIA6_DROME	+ -	68.15	4	4	4	1.43	2.64
Q9VMW1|Q9VMW1_DROME	+ -	45.96	1	1	1	4.55	5.36
A9UND8|A9UND8_DROME	- +							31.39	1	1	1	1.85	2.67
sp|Q7PLS8|INT3_DROME	+ -	48.04	1	1	1	0.74	1.31
A1Z7H2|A1Z7H2_DROME	- +							23.55	1	1	1	1.05	0.98
D9IQC5|D9IQC5_DROME	- +							78.33	5	4	4	4.6	4.91
M9NFF9|M9NFF9_DROME	+ -	59.24	3	3	3	4.17	4.8
A0A0B4KI27|A0A0B4KI27_DROME	+ +	134.6	16	8	8	25.81	52.65	132.87	17	7	7	22.58	46.94
Q9W1G7|Q9W1G7_DROME	+ -	39.38	1	1	1	2.27	2.97
Q9W1I0|Q9W1I0_DROME	+ +	57.34	2	2	2	5	6.33	24.11	1	1	1	2.5	2.71
Q9VIX4|Q9VIX4_DROME	+ +	125.21	9	9	9	12.86	18.61	119.52	9	9	9	12.86	18.47
sp|Q9VA37-2|DJ1B_DROME	+ +	22.39	1	1	1	4.76	3.9	47.85	1	1	1	4.76	10.24
O61380|O61380_DROME	+ -	161.9	23	21	21	11.23	12.97
L0CPR4|L0CPR4_DROME	+ -	22.87	1	1	1	1.43	0.98
Q9W229|Q9W229_DROME	+ -	71.69	4	4	4	12.12	38.17
Q9VQ29|Q9VQ29_DROME	+ -	31.91	1	1	1	3.7	3.91
sp|P20432|GSTD1_DROME	+ +	103.6	4	4	4	16.67	25.84	86.97	4	3	3	12.5	23.92
Q9V3T8|Q9V3T8_DROME	+ +	36.4	2	2	2	4.55	9.74	56.75	2	2	2	4.55	10.26
Q9VUY6|Q9VUY6_DROME	+ -	25.8	1	1	1	1.39	1.57
A0A0B4KEU5|A0A0B4KEU5_DROME	+ -	118.99	7	7	7	12.07	19.1
sp|Q9VEN1|FLNA_DROME	+ +	199.8	39	36	13	15.38	23.39	41.55	2	2	2	0.85	0.81
sp|P25991|SUF_DROME	+ -	54.66	2	2	2	2.08	3.01
M9PBY3|M9PBY3_DROME	+ -	31.75	2	2	2	1.87	3.17
sp|Q8MSS1|LVA_DROME	+ -	33.88	1	1	1	0.3	0.43
sp|O61231|RL10_DROME	+ -	102.96	9	6	6	13.64	38.53
F2FB68|F2FB68_DROME	+ -	40.96	1	1	1	0.74	1.06
Q8MST5|Q8MST5_DROME	+ +	115.52	8	6	1	16.67	16.19	109.77	8	7	2	19.44	17.29
sp|O62621|COPB2_DROME	+ -	110.42	8	8	8	8.99	12.04
Q9VHJ8|Q9VHJ8_DROME	+ +	124.69	7	7	7	8.86	21.91	119.6	8	8	8	10.13	22.31
A0A0B4K700|A0A0B4K700_DROME	+ -	64.11	2	2	2	0.77	1.83
Q8MRH2|Q8MRH2_DROME	+ -	27.93	1	1	1	0.71	0.78
Q9VXW4|Q9VXW4_DROME	- +							42.19	1	1	1	1.75	3
Q9VW54|Q9VW54_DROME	+ -	34.12	1	1	1	1.06	0.87
Q9VTC1|Q9VTC1_DROME	+ -	97.91	7	7	7	7.29	12.14
I1WYG8|I1WYG8_DROME	+ -	29.53	1	1	1	1.35	1.5
A0A0B4KF23|A0A0B4KF23_DROME	+ -	39.87	2	2	2	0.87	1.28
Q95U38|Q95U38_DROME	+ +	124.69	7	7	7	8.86	21.87	119.6	8	8	8	10.13	22.27
Q0IGZ9|Q0IGZ9_DROME	+ -	89	3	3	3	16.67	32.71
Q9XZ29|Q9XZ29_DROME	+ -	84.26	4	3	3	1.7	2.89
E1JHB8|E1JHB8_DROME	+ -	30.95	1	1	1	0.69	0.88
Q9VIK7|Q9VIK7_DROME	+ -	27.73	1	1	1	0.8	0.71
I1V504|I1V504_DROME	- +							29.47	1	1	1	0.85	0.96
A0A0B4JDA0|A0A0B4JDA0_DROME	+ -	148.34	13	13	13	11.3	13.89
sp|P48588|RS25_DROME	+ -	74.5	3	2	2	6.25	19.66
M9PBU2|M9PBU2_DROME	- +							25.4	1	1	1	4.35	5.73
Q5BI50|Q5BI50_DROME	+ -	94.31	4	4	4	3.54	4.63
sp|Q8I0G5|COPG_DROME	+ -	197.03	23	21	21	24.71	37.71
Q8T0F9|Q8T0F9_DROME	+ -	54.67	2	2	2	1.23	2.74
Q9VAH7|Q9VAH7_DROME	+ -	36.33	2	2	2	2.22	2.52
Q8T025|Q8T025_DROME	+ -	49.24	1	1	1	2.5	4.06
B7FNQ9|B7FNQ9_DROME	+ -	28.78	1	1	1	0.87	0.99
Q8T3L1|Q8T3L1_DROME	- +							23.55	1	1	1	1.06	0.98
A0A0B4K6D2|A0A0B4K6D2_DROME	+ -	30.08	1	1	1	4.55	4.89
F2FB81|F2FB81_DROME	+ -	56.5	1	1	1	1.61	2.67
Q9W0E2|Q9W0E2_DROME	+ -	35.99	1	1	1	3.85	4.67
sp|P08120|CO4A1_DROME	+ +	94.41	5	5	5	2.7	3.2	162.36	20	19	19	10.27	13.94
sp|P39018|RS19A_DROME	+ -	111.33	7	6	6	20.69	37.18
A0A0B4LIF3|A0A0B4LIF3_DROME	+ -	139.03	11	10	10	10	12.32
Q95S25|Q95S25_DROME	+ -	145.3	15	14	14	11.67	22.19
sp|Q8SWR8|ATX2_DROME	+ +	115.82	7	6	6	8.45	7.84	108.42	7	6	6	8.45	5.63
M9PBS9|M9PBS9_DROME	+ -	47.38	1	1	1	3.23	3.36
sp|P17210|KINH_DROME	+ -	51.09	1	1	1	0.69	1.33
Q7KHK4|Q7KHK4_DROME	- +							44.36	2	2	2	3.64	3.28
M9PBL6|M9PBL6_DROME	+ -	27.93	1	1	1	0.16	0.19
sp|Q9I7K0-6|JUPIT_DROME	- +							43.98	2	2	2	8.7	10.89
sp|Q9W3D3-2|CRAG_DROME	+ -	48.28	2	2	2	1.28	1.28
Q7KK96|Q7KK96_DROME	+ -	54.67	2	2	2	1.06	2.29
Q7JVY0|Q7JVY0_DROME	+ -	118.99	7	7	7	12.28	19.32
Q8T0L3|Q8T0L3_DROME	+ -	195.74	26	23	23	19.83	26.7
Q7K7G0|Q7K7G0_DROME	+ -	99.83	5	5	5	8.62	11.86
sp|P45594|CADF_DROME	+ +	49.36	2	2	2	7.69	5.41	100.42	6	6	6	23.08	42.57
Q9VAC4|Q9VAC4_DROME	+ -	54.46	2	2	2	13.33	18.59
sp|P40793|CDC42_DROME	- +							25.4	1	1	1	4.35	5.76
sp|P08182-3|CSK2B_DROME	+ -	52.51	2	2	2	11.11	11.63
Q9NJH5|Q9NJH5_DROME	+ -	45.6	2	2	2	1.54	1.79
sp|O77460|IPYR_DROME	+ +	53.86	2	2	2	5	5.33	78.02	3	3	3	7.5	10.36
sp|P48591|RIR1_DROME	+ +	132.18	12	12	12	13.19	19.21	124	10	10	10	10.99	13.92
sp|Q7YZA2|Y7065_DROME	+ -	23.91	1	1	1	0.61	0.81
Q9VYF3|Q9VYF3_DROME	- +							29.47	1	1	1	1.04	0.96
X2JCX8|X2JCX8_DROME	+ -	92.55	4	4	4	14.29	36.42
Q7K3J0|Q7K3J0_DROME	+ -	54.79	2	2	2	3.12	4.4
A0A0B4KFU5|A0A0B4KFU5_DROME	+ -	24.68	1	1	1	0.94	1.51
Q8IRT8|Q8IRT8_DROME	+ -	120.19	12	10	10	8.06	8.95
A0A0B4LF57|A0A0B4LF57_DROME	+ -	61.03	2	2	2	14.29	13.42
sp|Q7KN62-2|TERA_DROME	+ -	34.97	1	1	1	1.11	2.24
Q9VGA0|Q9VGA0_DROME	+ -	53.54	1	1	1	4.17	9.63
Q9VYN1|Q9VYN1_DROME	- +							41.23	2	2	2	0.86	0.79
Q9VFV9|Q9VFV9_DROME	+ -	144.46	13	10	10	16.67	31.76
sp|Q86B87-26|MMD4_DROME	+ -	54.49	2	2	2	4	4.4
Q867M7|Q867M7_DROME	+ -	95.41	4	3	3	3.3	3.97
sp|A1Z8P9|TPR_DROME	+ -	43.29	2	2	2	0.68	1.19
E8NH10|E8NH10_DROME	+ -	21.95	1	1	1	0.52	0.68
sp|A8JUV0|SBNO_DROME	+ -	165.72	23	21	21	10.5	19
H6QXJ7|H6QXJ7_DROME	+ -	39.78	2	2	2	1.46	1.76
A1Z943|A1Z943_DROME	+ +	120.69	6	5	5	7.14	11.55	113.66	7	6	6	8.57	13.37
M9NEY3|M9NEY3_DROME	+ -	48.76	2	2	2	0.92	0.94
sp|P05990|PYR1_DROME	+ -	25.36	1	1	1	0.46	0.4
sp|P18289|JRA_DROME	+ +	79.09	4	4	4	11.76	14.19	23.71	1	1	1	2.94	4.5
Q2Q3W1|Q2Q3W1_DROME	+ -	57.71	2	2	2	1.02	1.11
H9XQA8|H9XQA8_DROME	+ -	31.91	1	1	1	2.56	3.46
sp|P25867|UBCD1_DROME	- +							72.09	3	2	2	12.5	28.57
A8WHE1|A8WHE1_DROME	+ -	31.75	2	2	2	1.64	2.66
Q5U0V7|Q5U0V7_DROME	+ -	45.39	2	2	2	1.69	1.97
sp|Q8IQ27-2|UBP2_DROME	- +							27.17	1	1	1	1.09	1.17
A0A0B4K7Z0|A0A0B4K7Z0_DROME	+ +	34.53	1	1	1	0.73	0.83	23.92	1	1	1	0.73	0.89
P91663|P91663_DROME	+ -	25.67	1	1	1	1.19	1.09
sp|Q24368|ISWI_DROME	+ -	61.63	2	2	2	1.23	2.24
L0MLQ9|L0MLQ9_DROME	+ -	70.02	2	2	2	1.8	3.47
Q7YU85|Q7YU85_DROME	+ -	53.88	2	2	2	2.22	3.98
sp|Q86S05|LIG_DROME	+ -	77.41	3	3	3	4.11	3.78
M9PH94|M9PH94_DROME	+ -	59.83	1	1	1	2.38	5.07
A0A0B4LFA9|A0A0B4LFA9_DROME	+ +	34.53	1	1	1	0.74	0.87	23.92	1	1	1	0.74	0.93
sp|Q9VDS5|RG92B_DROME	+ -	54.4	3	3	3	3.12	5.95
A4V3J6|A4V3J6_DROME	+ -	25.48	1	1	1	2.5	2.49
D9IQD7|D9IQD7_DROME	- +							78.33	5	4	4	3.92	4.27
Q9V9W3|Q9V9W3_DROME	+ -	90.75	6	6	6	8.96	19.08
Q94883|Q94883_DROME	+ -	157.23	18	12	12	15.58	22.28
A0A0F6QBK0|A0A0F6QBK0_DROME	+ -	21.81	1	1	1	0.85	1.1
X2JFD6|X2JFD6_DROME	+ -	157.87	16	14	14	22.95	35.45
sp|Q9VEZ3|MSPS_DROME	+ -	64.11	2	2	2	0.79	1.86
sp|O61345|PENG_DROME	+ -	39.4	1	1	1	0.85	1.22
O76911|O76911_DROME	+ -	58.32	2	2	2	1.8	2.4
C6SUV6|C6SUV6_DROME	+ -	144.77	12	11	11	13.1	30.62
sp|P06605|TBA3_DROME	+ +	172.89	20	14	14	35	43.78	135.36	13	11	11	27.5	34.67
B7Z0W3|B7Z0W3_DROME	+ -	38.71	1	1	1	1.67	2
X2JLM6|X2JLM6_DROME	- +							27.17	1	1	1	1.72	1.77
