# Supplementary material for: Proximity-dependent biotin labelling reveals CP190 as an EcR/Usp molecular partner
Source: Sci Rep. 2020 Mar 16;10:4793. doi: 10.1038/s41598-020-61514-0 (PMC7075897; doi:10.1038/s41598-020-61514-0)
Supplement: Supplementary file 2 — Supplementary information2 [file 41598_2020_61514_MOESM2_ESM.zip › Supplementary datasets/Compare result BioID2_sham vs.EcR-BioID2_20E_14h.xls]

## Sheet: Protein View
		EcR-BioID2 20E 14h [2019-09-16 20:43]						BioID2 sham treated [2019-05-10 11:45]
Protein_ID	Cover Map	Score	#Spec	#Pep	#Uniq	%Spec	%Cov	Score	#Spec	#Pep	#Uniq	%Spec	%Cov
A0A0B4KEI6|A0A0B4KEI6_DROME	+ -	26.94	1	1	1	2.7	2.42
A0A0B4K891|A0A0B4K891_DROME	+ -	70.9	4	3	3	7.89	8.65
Q494I2|Q494I2_DROME	+ -	42.9	1	1	1	1.59	2.44
Q7K0B6|Q7K0B6_DROME	- +							55.41	2	2	2	5.71	9.65
Q9U4Y0|Q9U4Y0_DROME	- +							50	2	2	2	4	7.38
Q960C1|Q960C1_DROME	- +							30.86	1	1	1	1.54	3.52
X2JD86|X2JD86_DROME	- +							27	1	1	1	1.75	1.66
A0A0B4KET5|A0A0B4KET5_DROME	+ -	26.62	1	1	1	0.54	0.78
A9UNH8|A9UNH8_DROME	- +							23.2	1	1	1	1.11	0.82
Q9VP57|Q9VP57_DROME	+ -	117.55	5	5	5	6.49	9.74
Q8IR69|Q8IR69_DROME	+ +	31.33	1	1	1	1.1	1.02	29.47	1	1	1	1.12	1.02
C0MJ37|C0MJ37_DROME	+ -	30.05	1	1	1	2.5	2.13
sp|C0HKA1|RS14B_DROME	+ -	68.14	2	2	2	7.14	15.89
Q9VRR4|Q9VRR4_DROME	+ -	47.22	2	1	1	3.33	4.7
Q95TH0|Q95TH0_DROME	+ +	155.43	30	15	15	20.27	25.83	119.52	9	9	9	12.86	18.47
sp|Q9VXX8|RL371_DROME	+ -	48.5	1	1	1	4	12.9
A0A0B4LEV3|A0A0B4LEV3_DROME	+ -	42.96	1	1	1	1.35	3.22
sp|Q9VHA0|SCM_DROME	+ -	27.5	1	1	1	1.11	0.8
B7YZJ1|B7YZJ1_DROME	+ -	26.62	1	1	1	0.53	0.78
sp|O02195|EIF3I_DROME	+ -	35.22	1	1	1	3.33	3.68
Q9VPR5|Q9VPR5_DROME	+ -	34.81	1	1	1	0.61	1.04
Q8IPP8|Q8IPP8_DROME	+ +	123.21	13	7	7	26.92	31.25	119.33	10	9	9	34.62	40.62
X2JE34|X2JE34_DROME	+ -	55.44	2	2	2	4.65	8.2
sp|P32100|RL7_DROME	+ -	28.45	1	1	1	1.69	2.78
Q9VVU2|Q9VVU2_DROME	+ -	28.02	1	1	1	2.63	5.37
Q8IRH1|Q8IRH1_DROME	+ -	26.4	1	1	1	0.8	0.84
Q7KV89|Q7KV89_DROME	- +							47.14	2	2	2	1.8	1.82
A0A0B4K774|A0A0B4K774_DROME	+ -	26.46	1	1	1	2.56	1.47
A0A0F6QB50|A0A0F6QB50_DROME	+ -	38.48	1	1	1	0.82	2.47
M9PHQ4|M9PHQ4_DROME	+ -	35.31	1	1	1	5.26	6.74
Q9VHK6|Q9VHK6_DROME	- +							92.08	8	5	5	19.23	33.77
Q8IHB6|Q8IHB6_DROME	+ -	64.84	3	2	2	2.74	5.28
sp|Q9VWH4-2|IDH3A_DROME	+ +	123.99	18	9	9	21.95	26.55	114.53	9	8	8	19.51	25.71
E1JIH4|E1JIH4_DROME	+ -	53.01	2	2	2	2.6	3.47
sp|P48149|RS15A_DROME	+ -	41.98	2	2	2	9.52	12.31
A0A0B4KGY9|A0A0B4KGY9_DROME	+ -	30.92	1	1	1	2.33	3
Q95U46|Q95U46_DROME	+ +	85.39	3	3	3	6.67	7.73	62.42	2	2	2	4.65	7.49
Q9W555|Q9W555_DROME	+ -	91.13	5	5	5	8.62	8.65
A0A0F7J3E9|A0A0F7J3E9_DROME	+ -	48.94	1	1	1	1.32	3.27
Q960M4|Q960M4_DROME	+ -	82.04	6	3	3	12.5	17.89
A0A0B4K6K9|A0A0B4K6K9_DROME	+ -	40.34	1	1	1	0.65	1.14
Q59DT6|Q59DT6_DROME	- +							110.36	9	8	8	20	24.42
sp|Q867Z4|LOLA4_DROME	+ -	44.61	1	1	1	1.28	1.13
Q9VUX7|Q9VUX7_DROME	+ -	34.08	1	1	1	1.75	3.71
A0A0F6QCC2|A0A0F6QCC2_DROME	+ -	38.48	1	1	1	0.52	1.55
Q9VEP9|Q9VEP9_DROME	+ -	26.01	1	1	1	1.11	0.89
A0A0B4LEK8|A0A0B4LEK8_DROME	+ -	77.8	4	4	4	4.76	3.53
sp|Q9VWA8|FRG1_DROME	- +							34.4	1	1	1	1.96	3.05
C5I7K5|C5I7K5_DROME	- +							42.19	1	1	1	1.75	3
M9PBH7|M9PBH7_DROME	+ +	53.74	2	2	2	8.7	10.94	25.4	1	1	1	4.35	5.73
sp|P29844|BIP_DROME	+ +	190.55	106	28	25	31.46	45.12	143.35	17	16	13	18.18	26.37
sp|P31009|RS2_DROME	+ -	68.53	3	3	3	6.82	12.73
B6UXD8|B6UXD8_DROME	- +							81.71	4	4	4	4	5.93
sp|Q9VQX4|PNCB_DROME	+ +	40.98	1	1	1	1.72	2.16	74.09	2	2	2	3.45	4.32
sp|Q01295-2|BRC1_DROME	+ -	27.35	1	1	1	2.17	1.66
Q7JYK1|Q7JYK1_DROME	+ -	71.06	8	2	2	7.69	19.53
sp|Q8I0G5-3|COPG_DROME	+ -	103.43	9	8	8	9.2	9.91
Q24021|Q24021_DROME	+ -	32.95	1	1	1	1.1	1.83
Q5U156|Q5U156_DROME	+ -	55.93	2	2	2	1.48	1.8
sp|P20480|NCD_DROME	+ +	42.07	2	2	2	2.27	2.86	81.71	4	4	4	4.6	5.43
O17142|O17142_DROME	+ -	62.08	2	2	2	1.27	1.35
Q7KVD1|Q7KVD1_DROME	+ -	47.37	1	1	1	0.37	0.75
A0A126GUM4|A0A126GUM4_DROME	- +							45	1	1	1	1.01	1.33
E1JH90|E1JH90_DROME	+ -	26.62	1	1	1	0.54	0.78
Q9UB20|Q9UB20_DROME	+ -	41.23	1	1	1	0.91	0.86
sp|P19889|RLA0_DROME	+ -	30.92	1	1	1	2.86	2.52
Q8IQQ6|Q8IQQ6_DROME	+ -	44.1	1	1	1	1.35	1.36
Q9VPX5|Q9VPX5_DROME	+ +	43.03	2	1	1	5	4.95	55.2	3	2	2	10.53	14.29
B5X543|B5X543_DROME	+ -	37.62	1	1	1	1.19	1.57
Q9TWZ1|Q9TWZ1_DROME	- +							122.12	13	11	11	16.42	23.72
sp|Q86B87-3|MMD4_DROME	+ -	77.14	3	3	3	5.08	6.03
sp|Q9V3P0|PRDX1_DROME	+ +	91.17	6	4	4	18.18	26.29	93.25	5	3	3	14.29	18.56
Q9W542|Q9W542_DROME	+ -	26.83	1	1	1	0.81	1.62
A0A126GUP1|A0A126GUP1_DROME	- +							44.36	2	2	2	3.64	3.21
Q8IR99|Q8IR99_DROME	+ +	52.38	2	2	2	3.45	2.79	37.52	1	1	1	1.75	2.79
sp|O46036-2|CTBP_DROME	+ -	47.28	2	2	2	4.76	4.92
Q9GPG3|Q9GPG3_DROME	+ -	26.4	1	1	1	1.05	1.04
A4IJ68|A4IJ68_DROME	+ +	64.84	3	2	2	2.5	5.26	113.66	7	6	6	7.79	12.52
sp|P41375|IF2B_DROME	+ -	38.97	1	1	1	1.79	2.56
A0A0B4K6K1|A0A0B4K6K1_DROME	+ -	87.43	8	4	1	6.35	8.79
sp|Q7JWR9|ZC3HF_DROME	+ -	42.96	1	1	1	1.35	3.22
C5I7A2|C5I7A2_DROME	+ +	45.77	1	1	1	1.72	2.48	42.19	1	1	1	1.72	2.93
sp|Q9VH69|RS29_DROME	+ -	39.06	1	1	1	8.33	16.07
Q9VMV5|Q9VMV5_DROME	+ +	138.94	12	12	12	6.52	6.8	114.54	9	9	9	4.97	5.31
sp|P48461|PP11_DROME	- +							35.36	1	1	1	2.7	3.06
Q95U20|Q95U20_DROME	+ +	46.44	2	2	2	1.35	1.61	38.33	1	1	1	0.68	0.86
Q9VY87|Q9VY87_DROME	+ +	111.87	15	5	5	15.62	20	127.01	10	7	7	21.88	26.18
sp|P21914|SDHB_DROME	+ +	56.23	2	2	2	4.76	5.72	99.18	5	5	5	12.5	18.18
A0A0B4KEH0|A0A0B4KEH0_DROME	+ -	39.54	1	1	1	3.03	5.65
B9UYC2|B9UYC2_DROME	+ -	36.84	1	1	1	3.23	2.33
sp|P41073|PEP_DROME	+ -	42.6	1	1	1	0.97	2.93
Q9VSY2|Q9VSY2_DROME	+ -	37.99	1	1	1	4.17	4.93
Q8IH18|Q8IH18_DROME	+ -	110.07	7	6	6	5.36	6.44
A0A0B4KFZ9|A0A0B4KFZ9_DROME	+ +	71.86	4	3	3	12	19.42	35.27	1	1	1	4	9.71
A1Z944|A1Z944_DROME	+ +	64.84	3	2	2	2.5	5.02	113.66	7	6	6	7.69	11.94
Q7K1P7|Q7K1P7_DROME	- +							45.49	4	2	2	2.15	5.36
Q9VNX6|Q9VNX6_DROME	+ -	31.46	1	1	1	0.89	1.94
sp|Q9VUQ5|AGO2_DROME	+ +	102.52	6	6	6	4.41	7.08	112.81	9	9	9	6.92	10.21
E1JI46|E1JI46_DROME	+ -	69.99	2	2	2	0.71	1.31
Q8IQI0|Q8IQI0_DROME	+ -	93.75	4	4	4	4.44	4.17
Q4QPQ4|Q4QPQ4_DROME	+ -	98.98	7	5	5	12.82	16.32
F6JQ95|F6JQ95_DROME	+ -	28.88	1	1	1	2.22	2.35
M9PJP0|M9PJP0_DROME	+ +	61.51	4	2	2	5.26	7.33	111.23	6	5	5	13.51	23.08
C7LA75|C7LA75_DROME	+ +	157.41	42	15	12	18.29	27.65	134.91	13	11	8	13.58	23.96
Q8IQW6|Q8IQW6_DROME	+ -	36.59	1	1	1	1.03	1.92
sp|Q9VG09|YELF_DROME	+ -	42.25	1	1	1	2.17	2.33
Q95RJ7|Q95RJ7_DROME	+ -	31.48	1	1	1	2.56	3.47
D9IQD5|D9IQD5_DROME	- +							78.33	5	4	4	1.21	3.57
Q9VPE2|Q9VPE2_DROME	+ -	32.92	1	1	1	1.64	1.92
B3LF81|B3LF81_DROME	+ -	37.88	1	1	1	3.45	2.68
Q4QQB8|Q4QQB8_DROME	+ -	51.35	1	1	1	0.51	1.09
sp|Q02748|IF4A_DROME	+ -	71.88	3	3	3	6.25	7.2
sp|P07207|NOTCH_DROME	+ -	26.51	1	1	1	0.51	0.44
sp|Q9U9Q4|EIF3H_DROME	+ -	26.41	1	1	1	2.78	2.37
Q9VTZ0|Q9VTZ0_DROME	+ +	103.5	5	5	5	8.2	11.04	66	3	3	3	5.08	8.74
sp|Q8IQV9|NU205_DROME	+ -	45.28	2	2	2	1	1.05
Q9W127|Q9W127_DROME	+ +	117.51	13	6	6	22.22	29.33	111.67	6	5	5	18.52	31.73
M9PFX0|M9PFX0_DROME	+ -	55.71	1	1	1	0.68	1.64
D8FT05|D8FT05_DROME	+ -	27.35	1	1	1	2.17	1.66
M9NGY4|M9NGY4_DROME	+ -	27.42	1	1	1	0.56	0.58
Q9VXM4|Q9VXM4_DROME	+ -	29.14	1	1	1	3.03	4.44
M9PH59|M9PH59_DROME	+ -	48.5	1	1	1	4	12.9
M9NEY5|M9NEY5_DROME	+ -	106.82	7	7	7	3.18	4.62
M9PFI8|M9PFI8_DROME	+ -	55.71	1	1	1	0.64	1.56
E3CTP0|E3CTP0_DROME	+ -	25.01	1	1	1	1.32	1.21
A0A0B4KFE9|A0A0B4KFE9_DROME	+ -	67.82	3	3	3	1.02	1.45
Q8IRX4|Q8IRX4_DROME	+ -	27.35	1	1	1	2.17	2.14
A1YK03|A1YK03_DROME	+ -	26.28	1	1	1	1.39	1.65
sp|Q9VCH5-2|NUP98_DROME	+ -	30.49	1	1	1	1.3	0.76
sp|P09180|RL4_DROME	+ -	62.44	5	4	4	4.71	8.48
Q960G4|Q960G4_DROME	+ -	32.34	1	1	1	1.75	2.2
M9MS45|M9MS45_DROME	+ +	101.5	7	6	6	10	12.43	111.69	6	6	6	10	15.86
B6UXG0|B6UXG0_DROME	- +							81.71	4	4	4	5	5.93
C5I7F8|C5I7F8_DROME	+ +	45.77	1	1	1	1.72	2.48	42.19	1	1	1	1.72	2.93
Q95TU3|Q95TU3_DROME	+ -	34.01	1	1	1	1.22	1.32
F3YDN3|F3YDN3_DROME	+ -	93.75	4	4	4	4.65	4.3
D9IQC2|D9IQC2_DROME	- +							78.33	5	4	4	1.49	3.57
A8JRB8|A8JRB8_DROME	+ -	30.98	1	1	1	2.44	2.3
Q8SWU9|Q8SWU9_DROME	- +							35.36	1	1	1	2.78	3.03
M9PB84|M9PB84_DROME	+ -	68.53	3	3	3	6.82	12.73
sp|Q05547|PP13_DROME	- +							35.36	1	1	1	3.03	3.31
A0A0B4KFU0|A0A0B4KFU0_DROME	+ -	50	2	2	2	1.26	1.14
C5I7F7|C5I7F7_DROME	- +							42.19	1	1	1	1.79	3.02
A8JV18|A8JV18_DROME	+ -	72.82	3	3	3	1.99	1.76
Q9VAJ2|Q9VAJ2_DROME	+ -	29.04	1	1	1	2.63	3.37
C6SV44|C6SV44_DROME	+ +	144.34	27	11	11	25.58	21.6	43.93	2	1	1	2.33	4
Q8SWU0|Q8SWU0_DROME	+ -	35.21	1	1	1	1.32	2.08
C1C573|C1C573_DROME	+ -	30.67	1	1	1	1.01	0.92
Q9W3N9|Q9W3N9_DROME	- +							60.07	4	4	4	9.3	15.61
B6UXE2|B6UXE2_DROME	+ +	42.07	2	2	2	2.41	3.12	81.71	4	4	4	4.88	5.93
Q8IPA8|Q8IPA8_DROME	+ -	83.46	6	4	4	20	16.07
sp|Q7KQZ4-2|LOLA3_DROME	+ -	44.61	1	1	1	1.64	1.56
sp|O18640|GBLP_DROME	+ -	40.17	3	1	1	2.94	3.14
M9NDA1|M9NDA1_DROME	+ -	34.08	1	1	1	0.71	1.14
sp|Q9VSS2|SRP68_DROME	+ -	73.79	4	3	3	3.45	4.64
Q7KUZ0|Q7KUZ0_DROME	+ -	81.84	4	4	4	6.35	10.27
Q9VG01|Q9VG01_DROME	+ -	33.89	1	1	1	1.72	1.32
sp|Q9V7Y2|SGPL_DROME	+ -	34.57	1	1	1	1.64	2.02
sp|Q9VAW5|LARP_DROME	+ -	40.34	1	1	1	0.53	0.96
sp|Q9VN93|CPR1_DROME	- +							65.27	2	2	2	2.67	3.58
sp|P48554|RAC2_DROME	+ +	53.74	2	2	2	8.7	10.94	25.4	1	1	1	4.35	5.73
Q2EJB6|Q2EJB6_DROME	+ -	36.84	1	1	1	3.12	2.23
A0A0B4KFC5|A0A0B4KFC5_DROME	+ -	30.42	1	1	1	1.14	1.76
C5I7C7|C5I7C7_DROME	+ -	34.01	1	1	1	0.48	0.75
Q0KHR5|Q0KHR5_DROME	+ -	35.62	1	1	1	0.54	0.73
M9PE01|M9PE01_DROME	+ -	62.74	2	2	2	2.94	4.28
Q8IGR6|Q8IGR6_DROME	+ -	47.22	2	1	1	1.92	2.47
C7LAD0|C7LAD0_DROME	+ -	83.37	5	4	4	4.26	4.55
A0A0B4LG36|A0A0B4LG36_DROME	+ -	42.75	1	1	1	3.85	12.61
M9PE74|M9PE74_DROME	+ +	149.37	14	14	14	8.59	7.29	111.53	9	9	9	5.59	4.47
Q7KTI7|Q7KTI7_DROME	+ -	58.79	2	2	2	1.29	1.67
E8NH94|E8NH94_DROME	+ +	46.44	2	2	2	1.3	1.55	38.33	1	1	1	0.66	0.83
sp|P07909|ROA1_DROME	+ -	70.6	4	3	2	7.14	9.04
B6UXE3|B6UXE3_DROME	- +							81.71	4	4	4	5	5.93
L0MNA2|L0MNA2_DROME	+ -	60.84	3	3	3	5	4.98
Q9V3D9|Q9V3D9_DROME	+ -	48.12	2	2	2	3.03	4.53
B7Z126|B7Z126_DROME	+ -	93.71	4	4	4	2.96	6.11
sp|Q9W5N2|RL38_DROME	+ -	41.89	5	1	1	5	14.29
Q8MZI5|Q8MZI5_DROME	+ -	27.14	1	1	1	2.22	2.97
K7WSB1|K7WSB1_DROME	+ -	110.84	13	7	7	17.95	20.48
sp|P91926-2|AP2A_DROME	+ -	27.66	1	1	1	0.97	0.95
Q8IPZ3|Q8IPZ3_DROME	- +							29.51	1	1	1	2.33	2.18
sp|Q02645-2|HTS_DROME	+ -	100.74	9	7	7	7.07	9.89
sp|Q24134|NELFD_DROME	+ -	55.63	2	2	2	3.77	4.33
E1JHV6|E1JHV6_DROME	+ -	45.61	2	2	2	0.6	0.64
Q9VBP6|Q9VBP6_DROME	+ -	38.51	1	1	1	1.61	1.77
A0A0B4KEY6|A0A0B4KEY6_DROME	+ -	26.62	1	1	1	0.58	0.9
B6UXF5|B6UXF5_DROME	+ +	42.07	2	2	2	2.47	3.12	81.71	4	4	4	5	5.93
Q7KVL6|Q7KVL6_DROME	+ -	80	2	2	2	2.94	4.86
Q9VHI1|Q9VHI1_DROME	+ +	58.71	2	2	2	2.38	3.35	68.6	4	4	4	4.82	8.74
Q9VNF5|Q9VNF5_DROME	+ -	43.71	1	1	1	2.27	2.05
A0A0B4KEM1|A0A0B4KEM1_DROME	+ -	38.58	1	1	1	0.32	0.48
A8WHD5|A8WHD5_DROME	+ -	43.19	1	1	1	0.9	2.76
sp|Q00637|SODM_DROME	+ +	57.28	8	3	3	11.54	11.52	92.65	5	4	4	16	21.66
Q9VKW1|Q9VKW1_DROME	+ -	29.45	1	1	1	2.33	2.21
sp|Q86B87-12|MMD4_DROME	+ -	77.14	3	3	3	6.38	6.92
A8WHK8|A8WHK8_DROME	+ -	27.36	1	1	1	2.86	3.24
D0Z755|D0Z755_DROME	+ -	96.17	5	5	5	2	2.84
A0A0B4JCW4|A0A0B4JCW4_DROME	+ +	116.79	16	6	6	10	15.96	119.6	8	8	8	14.04	24.83
Q8MQW2|Q8MQW2_DROME	+ -	96.17	5	5	5	2.14	3.12
M9PC31|M9PC31_DROME	+ +	40.98	1	1	1	1.79	2.18	74.09	2	2	2	3.57	4.36
B5RIZ2|B5RIZ2_DROME	+ -	107.49	10	10	10	10.2	12.16
Q9VEJ0|Q9VEJ0_DROME	+ -	99.13	14	4	4	14.29	18.8
A0A1B2AJV1|A0A1B2AJV1_DROME	+ -	31.04	2	1	1	6.25	8.18
C1C590|C1C590_DROME	- +							24.74	1	1	1	2.27	2.29
E1JJ68|E1JJ68_DROME	+ -	87.43	8	4	1	5	7.3
sp|Q9V5M3-5|LOLA6_DROME	+ -	44.61	1	1	1	1.79	1.91
L0CPX5|L0CPX5_DROME	- +							155.95	16	10	10	21.28	32.54
Q9XZ11|Q9XZ11_DROME	- +							42.59	1	1	1	0.91	0.72
I0DHK9|I0DHK9_DROME	+ -	47.22	2	1	1	1.54	2.14
D0Z767|D0Z767_DROME	+ -	30.92	1	1	1	2.33	2.94
sp|Q9W0P5|GALE_DROME	+ +	122.11	25	10	10	25.64	26.86	143.19	21	14	14	36.84	51.43
sp|P07909-2|ROA1_DROME	+ -	70.6	4	3	2	7.14	9.07
D1YSG8|D1YSG8_DROME	+ -	60.84	3	3	3	4.41	4.52
sp|P48810|RB87F_DROME	+ -	93.4	9	5	4	11.36	15.58
sp|Q9V3A4|CSUP_DROME	+ -	36.84	1	1	1	3.23	2.23
A0A0F6QCP0|A0A0F6QCP0_DROME	+ -	38.48	1	1	1	0.52	1.55
sp|A1Z9E2|LIN54_DROME	+ -	75.81	4	4	4	3.81	5.37
M9PDH5|M9PDH5_DROME	- +							51.25	2	2	2	1.22	1.36
sp|P17671-2|E75BC_DROME	+ -	25.01	1	1	1	1.32	1.21
E1JGR9|E1JGR9_DROME	+ -	80	2	2	2	3.45	5.15
sp|Q8MSV2-6|SHEP_DROME	+ -	43.38	1	1	1	3.03	2.65
Q9VID7|Q9VID7_DROME	+ -	85.09	7	5	5	15.15	20.79
Q86BM5|Q86BM5_DROME	+ -	54.06	2	2	2	3.23	3.7
sp|Q9VWW0-5|CREBB_DROME	+ -	37.88	1	1	1	4.17	3.2
Q9W3M7|Q9W3M7_DROME	+ +	107	8	5	3	6.67	6.56	58.58	3	3	2	4	4.66
Q9W2J2|Q9W2J2_DROME	+ -	59.73	2	2	2	1.94	1.57
Q9VVT8|Q9VVT8_DROME	+ -	32.34	1	1	1	1.45	1.56
sp|Q00168|KCC2A_DROME	+ -	60.84	3	3	3	4.41	4.53
X2JFP6|X2JFP6_DROME	+ -	42.9	1	1	1	0.88	1.23
Q9VES0|Q9VES0_DROME	+ -	25	1	1	1	0.81	1.66
sp|P23226-3|MA205_DROME	+ +	114	8	7	7	7.87	8.51	51.42	3	3	3	3.53	3.35
Q7K0D3|Q7K0D3_DROME	+ -	63.32	3	3	3	5.66	12.46
Q2EJQ6|Q2EJQ6_DROME	+ -	36.84	1	1	1	3.23	2.23
Q9V3Q4|Q9V3Q4_DROME	+ +	39.29	2	2	2	8.7	9.09	44.16	1	1	1	4.35	3.72
sp|O97159|CHDM_DROME	+ -	69.99	2	2	2	0.71	1.31
A0A126GUM8|A0A126GUM8_DROME	+ -	30.42	1	1	1	1.33	1.98
C8VUZ1|C8VUZ1_DROME	+ -	26.4	1	1	1	1.05	1.04
A4V2S3|A4V2S3_DROME	+ -	47.28	2	2	2	4.76	4.92
F9W325|F9W325_DROME	+ -	40.34	1	1	1	0.94	1.66
Q7KTI8|Q7KTI8_DROME	+ -	58.79	2	2	2	1.28	1.66
K7WKS3|K7WKS3_DROME	+ -	26.87	1	1	1	0.88	1.04
Q7JN15|Q7JN15_DROME	+ -	30.92	1	1	1	6.67	7.98
Q8MRY4|Q8MRY4_DROME	+ +	165.41	64	16	16	34.78	52.87	112.48	9	8	8	17.39	29.62
E8NH29|E8NH29_DROME	+ -	70.6	4	3	2	6.25	8.33
E1JHD6|E1JHD6_DROME	+ -	36.05	1	1	1	2.78	2.15
Q2EJQ7|Q2EJQ7_DROME	+ -	36.84	1	1	1	3.23	2.23
sp|Q9W0S7|SND1_DROME	+ -	37.35	1	1	1	0.81	1.08
sp|Q86B87-19|MMD4_DROME	+ -	77.14	3	3	3	7.32	7.4
E6PBX9|E6PBX9_DROME	+ -	34.41	1	1	1	0.95	1.18
A0A0B4K7A5|A0A0B4K7A5_DROME	+ -	100.74	9	7	7	6.86	9.61
E1JJ71|E1JJ71_DROME	+ -	32.7	1	1	1	1.32	1.33
Q7KSF4|Q7KSF4_DROME	+ +	83.37	5	4	4	1.56	1.63	41.55	2	2	2	0.81	0.75
A0A0B4LGZ5|A0A0B4LGZ5_DROME	+ -	37.15	1	1	1	2.7	4.89
M9NDP1|M9NDP1_DROME	+ -	25.73	1	1	1	7.69	7.87
A0A0B4KGT8|A0A0B4KGT8_DROME	+ +	83.37	5	4	4	1.54	1.61	41.55	2	2	2	0.8	0.74
sp|P91926|AP2A_DROME	+ -	27.66	1	1	1	0.97	0.96
sp|Q9W0T1|NU301_DROME	+ -	45.61	2	2	2	0.6	0.64
Q9W572|Q9W572_DROME	+ -	27.35	1	1	1	1.45	1.25
sp|P21519|MAM_DROME	- +							29.21	1	1	1	1.61	0.44
sp|P04359-2|RL32_DROME	+ -	48.71	1	1	1	2.94	8.84
H1UUG6|H1UUG6_DROME	+ -	75.81	4	4	4	3.81	5.37
Q8SWV3|Q8SWV3_DROME	+ -	35.76	1	1	1	2.78	1.55
A8JUV9|A8JUV9_DROME	+ -	34.41	1	1	1	1.33	1.3
sp|Q02926-2|RB97D_DROME	+ +	121.16	14	7	7	17.07	18.06	110.36	9	8	8	19.51	22.8
sp|Q9VF08|TIM16_DROME	+ -	56.34	2	2	2	8	19.86
Q9VA35|Q9VA35_DROME	+ -	26.79	1	1	1	1.56	5.14
Q29R34|Q29R34_DROME	+ -	83.37	5	4	4	2.5	2.79
A0A1B2AJQ1|A0A1B2AJQ1_DROME	- +							45.81	1	1	1	10	27.27
sp|Q867Z4-2|LOLA4_DROME	+ -	44.61	1	1	1	1.82	1.95
Q86PC3|Q86PC3_DROME	+ -	59.73	2	2	2	1.9	1.57
Q9VVU1|Q9VVU1_DROME	+ +	85.39	3	3	3	6.67	7.73	62.42	2	2	2	4.65	7.49
X2JL40|X2JL40_DROME	+ -	42.9	1	1	1	0.87	1.21
Q95S48|Q95S48_DROME	+ -	26.57	1	1	1	2.86	3
O76912|O76912_DROME	+ -	43.9	1	1	1	1.28	2.04
Q9VDK7|Q9VDK7_DROME	+ -	72.25	3	3	3	2.86	4
sp|Q95TS5|INT9_DROME	+ -	28.39	1	1	1	1.54	1.83
sp|P19109|DDX17_DROME	+ -	87.43	8	4	1	4	5.84
Q9VXY5|Q9VXY5_DROME	+ -	77.17	4	3	3	33.33	21.59
sp|Q27237|TID_DROME	+ -	48.94	1	1	1	1.32	3.27
M9PFG3|M9PFG3_DROME	- +							66	3	3	3	5.17	8.81
sp|Q86B87-25|MMD4_DROME	+ -	77.14	3	3	3	6.25	6.65
A1A6X4|A1A6X4_DROME	+ -	30.29	1	1	1	1.61	3.72
Q9V406|Q9V406_DROME	+ -	56.11	4	3	3	5.45	4.44
Q0E8X6|Q0E8X6_DROME	+ -	39.15	1	1	1	1.3	3.12
sp|P21525-2|FOSLA_DROME	+ -	75.11	2	2	2	4.08	4.87
Q059D4|Q059D4_DROME	+ -	32.92	1	1	1	2.04	2.47
Q8SZH1|Q8SZH1_DROME	- +							37.29	1	1	1	2.08	4.08
Q7KRU8|Q7KRU8_DROME	+ +	136	23	6	6	26.09	49.76	132.87	17	7	7	30.43	56.1
Q9VBH8|Q9VBH8_DROME	+ -	28.95	1	1	1	2.5	4.94
Q2EJF2|Q2EJF2_DROME	+ -	36.84	1	1	1	3.23	2.23
Q2EJP5|Q2EJP5_DROME	+ -	36.84	1	1	1	3.23	2.23
Q8IRI5|Q8IRI5_DROME	+ -	47.37	1	1	1	1.19	2.11
Q9VZE4|Q9VZE4_DROME	+ -	46.47	2	2	2	3.28	4.26
sp|Q86B87-4|MMD4_DROME	+ -	77.14	3	3	3	5.66	6.17
B6IDV6|B6IDV6_DROME	+ -	58.79	2	2	2	1.31	1.7
Q9VCE3|Q9VCE3_DROME	+ -	46.55	1	1	1	2.78	4.09
Q8MZG6|Q8MZG6_DROME	+ -	29.62	1	1	1	2.17	1.74
A0A0B4LF93|A0A0B4LF93_DROME	+ -	62.08	2	2	2	1.32	1.37
A0A0B4K6T1|A0A0B4K6T1_DROME	+ -	30.42	1	1	1	1.32	1.92
Q7KV88|Q7KV88_DROME	- +							47.14	2	2	2	1.79	1.81
sp|Q8T390|SH3G3_DROME	+ -	53.51	2	2	2	4.44	4.61
Q7JZD3|Q7JZD3_DROME	+ +	122.59	13	10	10	31.25	33.68	123.82	10	9	9	28.12	43.64
Q0KIE7|Q0KIE7_DROME	+ -	31.17	1	1	1	0.67	0.52
X2JCY2|X2JCY2_DROME	+ -	25.79	1	1	1	1.43	1.28
Q8MR94|Q8MR94_DROME	+ -	34.68	1	1	1	1.09	0.94
C5I7A3|C5I7A3_DROME	+ -	34.01	1	1	1	0.48	0.74
Q8IGV1|Q8IGV1_DROME	+ +	124.27	9	8	8	4.47	10.03	45.49	4	2	2	1.13	2.15
Q32KE6|Q32KE6_DROME	- +							68.98	3	3	3	10	17.77
M9NEL3|M9NEL3_DROME	+ -	52.71	2	2	2	0.39	0.46
A0A0B4JD46|A0A0B4JD46_DROME	+ +	124.74	35	6	6	23.08	44.24	130.54	15	8	8	30.77	53.33
R4TCQ6|R4TCQ6_DROME	+ -	60.91	2	2	2	1.02	2.01
Q960T6|Q960T6_DROME	+ +	27.16	3	1	1	0.56	0.66	25.64	1	1	1	0.56	0.66
sp|Q9VCH5|NUP98_DROME	+ -	30.49	1	1	1	0.66	0.46
Q8IGG7|Q8IGG7_DROME	+ +	123.21	13	7	7	25	29.74	119.33	10	9	9	32.14	38.66
A0A0B4LFD2|A0A0B4LFD2_DROME	+ +	118.66	14	11	11	12.5	12.83	65.59	4	4	4	4.6	6.41
A0A0B4KHY6|A0A0B4KHY6_DROME	+ -	28.29	1	1	1	1.75	1.65
sp|Q86B87-2|MMD4_DROME	+ -	77.14	3	3	3	6.82	5.8
A0A0B4K6A3|A0A0B4K6A3_DROME	+ -	87.43	8	4	1	6.25	8.88
Q8T987|Q8T987_DROME	+ -	47.37	1	1	1	1.33	2.6
D5AEL0|D5AEL0_DROME	+ -	42.6	1	1	1	0.97	2.93
B5RJ18|B5RJ18_DROME	+ +	46.34	2	2	2	4.65	6.54	60.42	5	5	5	11.9	15
M9PCC4|M9PCC4_DROME	+ -	93.75	4	4	4	4.71	4.46
Q86NS7|Q86NS7_DROME	+ +	43.83	1	1	1	3.03	4.62	48.38	2	2	2	6.25	7.56
Q9VU45|Q9VU45_DROME	+ -	39.29	1	1	1	3.03	3.52
D0Z768|D0Z768_DROME	+ -	30.42	1	1	1	1.52	2.32
sp|Q9VMC8|PHF5A_DROME	+ -	37.51	2	1	1	5.56	7.21
M9NEW0|M9NEW0_DROME	+ -	38.22	1	1	1	3.85	7.33
M9PFP3|M9PFP3_DROME	+ -	39.89	2	2	2	2.22	1.87
F6JQA2|F6JQA2_DROME	+ -	28.88	1	1	1	2.22	2.35
M9PCX4|M9PCX4_DROME	+ -	32.34	1	1	1	1.39	1.65
sp|Q9VFC8-2|GYS_DROME	+ -	50.97	2	2	2	2.53	3.05
sp|Q08473|SQD_DROME	+ +	53.95	1	1	1	2.22	4.65	32.97	1	1	1	2.33	4.65
Q95SJ9|Q95SJ9_DROME	+ -	43.71	1	1	1	4.17	3.28
Q4V3G6|Q4V3G6_DROME	+ -	38.12	1	1	1	6.25	7.04
C5I7A1|C5I7A1_DROME	- +							42.19	1	1	1	1.82	3.02
Q2EJR0|Q2EJR0_DROME	+ -	36.84	1	1	1	3.12	2.23
sp|Q86B87-27|MMD4_DROME	+ -	77.14	3	3	3	6.52	7.03
K7WQ56|K7WQ56_DROME	+ -	110.84	13	7	7	16.67	20.48
sp|Q9XY35|QCR9_DROME	- +							45.81	1	1	1	10	27.27
sp|Q9W0T1-2|NU301_DROME	+ -	45.61	2	2	2	0.61	0.64
Q9VYE9|Q9VYE9_DROME	+ -	35.31	1	1	1	1.56	3.02
sp|Q9VUQ5-2|AGO2_DROME	+ +	102.52	6	6	6	4.51	7.07	112.81	9	9	9	7.09	10.19
sp|Q02645|HTS_DROME	+ -	100.74	9	7	7	5.56	6.14
A0A0B4KFX5|A0A0B4KFX5_DROME	+ -	47.28	2	2	2	4.88	5.01
A0A0B4LGC6|A0A0B4LGC6_DROME	+ -	56.8	2	2	2	5.56	6.6
M9PES8|M9PES8_DROME	+ -	39.19	1	1	1	2.44	2.78
Q7K3M5|Q7K3M5_DROME	+ +	44.94	1	1	1	1.11	1.65	23.26	1	1	1	1.19	1.51
sp|Q9NHV9|VAV_DROME	+ -	76.74	3	3	3	2.75	3.66
Q9W543|Q9W543_DROME	+ -	38.05	1	1	1	0.69	0.79
B6IDT0|B6IDT0_DROME	+ -	49.12	2	2	2	5.41	10.59
A0A0B4K6U6|A0A0B4K6U6_DROME	+ +	53.95	1	1	1	2.38	5.19	32.97	1	1	1	2.5	5.19
M9PEY6|M9PEY6_DROME	+ -	25.12	1	1	1	0.88	0.99
M9PBW0|M9PBW0_DROME	+ -	34.25	1	1	1	4	5.52
C5I7D3|C5I7D3_DROME	- +							42.19	1	1	1	1.72	3
sp|P45888-2|ARP2_DROME	+ -	38.56	1	1	1	2	2.28
L0CPF3|L0CPF3_DROME	+ -	26.87	1	1	1	0.48	0.71
D9IQD4|D9IQD4_DROME	- +							78.33	5	4	4	2.96	4
A0A0B4LGQ1|A0A0B4LGQ1_DROME	+ +	57.28	8	3	3	11.54	11.52	92.65	5	4	4	16	21.66
Q9VRQ2|Q9VRQ2_DROME	+ -	38.82	1	1	1	4.55	3.86
M9NFF6|M9NFF6_DROME	+ -	34.08	1	1	1	0.74	1.13
sp|Q9VN25-2|EIF3A_DROME	+ +	27.88	1	1	1	0.47	0.75	22.81	1	1	1	0.47	1.03
sp|Q9VBZ5|YTHDF_DROME	+ -	44.51	1	1	1	1.04	2.14
Q8IMV6|Q8IMV6_DROME	+ +	124.27	9	8	8	4.76	10.56	45.49	4	2	2	1.2	2.26
Q9W4Q4|Q9W4Q4_DROME	+ -	93.71	4	4	4	3.6	7.19
sp|Q8MSV2|SHEP_DROME	+ -	43.38	1	1	1	2.44	1.69
sp|P17671|E75BC_DROME	+ -	25.01	1	1	1	1.03	0.92
D9IQE1|D9IQE1_DROME	- +							78.33	5	4	4	3.96	4.27
A0A0B4KHJ5|A0A0B4KHJ5_DROME	+ -	50.97	2	2	2	2.53	3.05
sp|Q24560|TBB1_DROME	+ +	133.55	33	9	5	23.68	21.92	163.31	22	15	7	40.54	41.16
sp|Q8T3U2|RS23_DROME	+ -	36.64	1	1	1	3.12	7.69
B6UXE1|B6UXE1_DROME	+ +	42.07	2	2	2	2.44	3.12	81.71	4	4	4	4.94	5.93
sp|C0HKA0|RS14A_DROME	+ -	68.14	2	2	2	7.14	15.89
sp|P39736|BX42_DROME	+ +	61.51	3	3	3	3.06	6.95	31.04	1	1	1	1.04	1.83
Q7KSQ0|Q7KSQ0_DROME	+ -	27.23	1	1	1	2.56	3.15
A8JNN1|A8JNN1_DROME	+ -	28.15	1	1	1	0.55	1.41
F3YDB2|F3YDB2_DROME	+ -	38.97	1	1	1	1.79	2.56
Q9VQZ5|Q9VQZ5_DROME	+ -	51.15	1	1	1	3.33	19.49
E1JHV7|E1JHV7_DROME	+ -	45.61	2	2	2	0.78	0.79
sp|Q9V9E3|PREP_DROME	+ -	30.41	1	1	1	0.88	0.68
A0A0B4KEY9|A0A0B4KEY9_DROME	+ -	50	2	2	2	1.3	1.15
sp|P42284-3|LOLA2_DROME	+ -	44.61	1	1	1	2.17	2.12
sp|Q86S05-2|LIG_DROME	+ -	30.42	1	1	1	1.25	1.86
C9QP47|C9QP47_DROME	+ -	84.81	5	5	5	5.26	7.14
Q8SZK7|Q8SZK7_DROME	- +							29.51	1	1	1	2.33	2.18
Q7K112|Q7K112_DROME	+ -	29.44	1	1	1	1.82	1.45
sp|Q86B87-18|MMD4_DROME	+ -	77.14	3	3	3	7.14	7.35
Q8SXD6|Q8SXD6_DROME	+ +	46.34	2	2	2	4.65	6.75	60.42	5	5	5	11.9	15.48
sp|Q9W5R8|RL5_DROME	+ -	31.15	1	1	1	1.72	2.68
A8JRC1|A8JRC1_DROME	+ -	30.98	1	1	1	2.44	2.29
sp|Q8I7C3|LASP1_DROME	+ -	114.76	13	7	7	12.73	15.98
A1ZBW0|A1ZBW0_DROME	+ -	40.3	1	1	1	2	2.59
Q9Y0Y5|Q9Y0Y5_DROME	+ -	49.15	2	2	2	7.69	8.5
A0A0B4LGZ6|A0A0B4LGZ6_DROME	+ -	38.03	1	1	1	0.32	0.31
sp|P45888|ARP2_DROME	+ -	38.56	1	1	1	2	2.26
Q6GKZ3|Q6GKZ3_DROME	+ +	31.33	1	1	1	2	1.96	29.47	1	1	1	2.08	1.96
sp|Q9V4P1|ANLN_DROME	+ +	145.92	20	16	16	11.43	12.59	46.71	2	2	2	1.46	1.53
sp|P48423|GAP1_DROME	+ -	27.32	1	1	1	0.77	0.77
sp|Q24117|DYL1_DROME	+ -	25.73	1	1	1	7.69	7.87
M9PCD6|M9PCD6_DROME	+ +	48.6	1	1	1	2.22	3.97	33.4	1	1	1	2.33	2.23
Q9W0B8|Q9W0B8_DROME	+ -	134.97	14	11	11	8.03	10.13
sp|Q86S05-3|LIG_DROME	+ -	30.42	1	1	1	1.3	1.88
Q8IQV5|Q8IQV5_DROME	+ -	100.3	3	3	3	7.69	8.03
A0A0B4KI71|A0A0B4KI71_DROME	+ +	114	8	7	7	8.33	8.93	51.42	3	3	3	3.75	3.52
Q24507|Q24507_DROME	+ -	42.9	2	2	2	4.35	3.86
A1Z9N0|A1Z9N0_DROME	+ +	46.44	2	2	2	1.3	1.54	38.33	1	1	1	0.66	0.82
Q8MT29|Q8MT29_DROME	+ -	32.01	1	1	1	1.35	1.36
E1JHB7|E1JHB7_DROME	+ -	58.79	2	2	2	1.23	1.59
M9PE30|M9PE30_DROME	+ -	59.03	2	2	2	10	11.43
M9NEF2|M9NEF2_DROME	+ +	31.33	1	1	1	1.02	0.97	29.47	1	1	1	1.04	0.97
D9IQC4|D9IQC4_DROME	- +							78.33	5	4	4	0.75	3.77
Q53XD3|Q53XD3_DROME	+ -	76.52	5	5	5	9.26	8.99
sp|Q9Y113|NELFB_DROME	+ -	36.1	1	1	1	1.39	1.35
Q9VN51|Q9VN51_DROME	+ -	54.12	2	2	2	1.5	1.47
A1Z968|A1Z968_DROME	+ -	98.76	4	4	4	2.16	4.64
M9NF14|M9NF14_DROME	+ +	52.38	2	2	2	3.23	2.51	37.52	1	1	1	1.64	2.51
Q9V9W2|Q9V9W2_DROME	+ -	62.2	2	2	2	3.28	7.41
A4V3W2|A4V3W2_DROME	+ +	34.41	1	1	1	2.17	1.95	52.15	2	2	2	4.44	3.89
A0A0B4LFL3|A0A0B4LFL3_DROME	+ -	57.45	2	2	2	9.52	9.46
C6TP86|C6TP86_DROME	+ -	47.37	1	1	1	0.42	0.86
M9PCQ3|M9PCQ3_DROME	+ -	34.08	1	1	1	0.75	1.26
O96639|O96639_DROME	+ -	38.77	1	1	1	2.56	2.08
E1JGN7|E1JGN7_DROME	+ -	40.3	1	1	1	2.17	2.64
sp|Q86B87-31|MMD4_DROME	+ -	77.14	3	3	3	7.14	6.92
Q8T0T0|Q8T0T0_DROME	+ -	26.62	1	1	1	0.59	0.93
Q8IMX1|Q8IMX1_DROME	+ -	29.44	1	1	1	1.72	1.41
A1Z7H3|A1Z7H3_DROME	+ +	65.17	3	3	3	3.12	3.25	23.55	1	1	1	1.06	0.99
sp|Q9V5M3-3|LOLA6_DROME	+ -	44.61	1	1	1	1.54	1.43
Q9VWA0|Q9VWA0_DROME	+ -	100.3	3	3	3	2.61	4.23
M9PBL3|M9PBL3_DROME	+ -	68.06	3	3	3	2.88	4.18
Q9VNZ3|Q9VNZ3_DROME	+ -	41.08	1	1	1	5.56	8.05
A1Z927|A1Z927_DROME	+ -	62.08	2	2	2	1.3	1.35
Q9VTZ1|Q9VTZ1_DROME	+ -	30.38	1	1	1	1.02	1.11
sp|Q9I7K0-2|JUPIT_DROME	+ +	143.58	20	10	10	43.48	54.82	43.98	2	2	2	8.7	11.17
Q9W3W1|Q9W3W1_DROME	+ -	141.43	17	14	14	11.02	13.78
Q9W4H6|Q9W4H6_DROME	+ +	146.36	20	11	11	24.44	26.82	142.21	17	13	13	30.23	46.87
Q9V455|Q9V455_DROME	+ -	25.05	1	1	1	2.13	1.36
sp|Q86B87-13|MMD4_DROME	+ -	77.14	3	3	3	5.77	6.93
O97118|O97118_DROME	+ -	30.29	1	1	1	1.61	3.72
Q8MLS7|Q8MLS7_DROME	+ +	56.8	2	2	2	5	6.01	29.67	1	1	1	2.63	2.85
D9IQD6|D9IQD6_DROME	+ +	117.45	13	6	6	1.39	4.86	78.33	5	4	4	0.93	3.21
A4V3J5|A4V3J5_DROME	+ -	70.6	4	3	2	7.14	9.04
A0A0B4LG95|A0A0B4LG95_DROME	+ -	56.8	2	2	2	4.65	4.9
sp|Q9VN93-2|CPR1_DROME	- +							65.27	2	2	2	3.12	4.63
Q8I9J6|Q8I9J6_DROME	+ +	31.33	1	1	1	1.02	0.96	29.47	1	1	1	1.04	0.96
sp|Q9VN25|EIF3A_DROME	+ +	27.88	1	1	1	0.44	0.7	22.81	1	1	1	0.44	0.96
Q2EJK8|Q2EJK8_DROME	+ -	36.84	1	1	1	3.23	2.23
M9PI41|M9PI41_DROME	+ -	33.97	1	1	1	0.38	0.48
A0A0B4K7Y7|A0A0B4K7Y7_DROME	+ -	40.34	1	1	1	0.53	0.96
Q7JQK6|Q7JQK6_DROME	+ +	64.84	3	2	2	2.5	5.24	113.66	7	6	6	7.69	12.46
A0A0B4LFD9|A0A0B4LFD9_DROME	+ -	36.64	1	1	1	3.12	7.69
Q8SZI1|Q8SZI1_DROME	+ -	28.11	1	1	1	7.69	7
I1V505|I1V505_DROME	+ +	31.33	1	1	1	0.88	1.02	29.47	1	1	1	0.9	1.02
sp|Q9VM71|XRN2_DROME	+ -	25.12	1	1	1	0.88	0.99
Q9VY44|Q9VY44_DROME	+ +	100.77	9	8	8	9.76	11.71	67.62	5	5	5	6.1	6.32
Q9VVP4|Q9VVP4_DROME	+ -	32.17	1	1	1	1.47	1.44
H9BVD5|H9BVD5_DROME	+ -	71.06	8	2	2	5.88	10.82
Q8IP45|Q8IP45_DROME	+ -	39.01	1	1	1	0.76	0.96
Q8I9J8|Q8I9J8_DROME	+ -	38.19	1	1	1	0.92	1.35
C6TPA8|C6TPA8_DROME	+ -	84.81	5	5	5	5.15	6.98
Q4V5X9|Q4V5X9_DROME	+ -	71.86	3	3	3	7.69	12.38
L0CPE8|L0CPE8_DROME	+ -	26.87	1	1	1	0.47	0.71
A8E6M3|A8E6M3_DROME	+ +	31.33	1	1	1	1.14	1.04	29.47	1	1	1	1.16	1.04
A0A0B4KGZ7|A0A0B4KGZ7_DROME	+ -	47.28	2	2	2	4.44	3.95
Q7KN97|Q7KN97_DROME	- +							263.68	138	75	1	55.15	64.69
Q9VBK9|Q9VBK9_DROME	- +							30.86	1	1	1	1.54	3.52
sp|O77410|EIF3E_DROME	+ -	64.73	3	3	3	6	6.44
sp|Q9V597|RL31_DROME	+ -	57.12	3	3	3	10.34	20.16
A0A075BLM7|A0A075BLM7_DROME	- +							36.84	1	1	1	0.92	1.53
M9PHZ6|M9PHZ6_DROME	+ -	37.88	1	1	1	3.85	2.75
A1Z942|A1Z942_DROME	+ +	64.84	3	2	2	2.86	5.71	113.66	7	6	6	8.82	13.58
Q8IH66|Q8IH66_DROME	- +							23.2	1	1	1	2.13	1.67
A4V133|A4V133_DROME	+ -	60.84	3	3	3	4.84	4.9
sp|Q9NJH0|EF1G_DROME	+ +	47.03	2	2	2	3.51	3.71	89.95	3	3	3	5.45	14.62
A4V3H1|A4V3H1_DROME	+ +	121.16	14	7	7	17.07	17.83	110.36	9	8	8	19.51	22.51
B5RJJ9|B5RJJ9_DROME	+ -	30.01	1	1	1	2.33	2.74
A0A0B4K7G4|A0A0B4K7G4_DROME	+ -	60.11	2	2	2	2.5	4.61
Q9U5W6|Q9U5W6_DROME	+ -	109.34	8	8	8	3.04	4.29
Q7KN85|Q7KN85_DROME	- +							47.33	1	1	1	0.89	1.35
Q8IPN1|Q8IPN1_DROME	+ -	54.12	2	2	2	1.52	1.47
Q9V470|Q9V470_DROME	+ +	28.69	1	1	1	2.04	2.4	78.93	3	3	3	6.38	6.97
Q9V3V0|Q9V3V0_DROME	+ -	27.71	1	1	1	1.61	3.88
Q95RB1|Q95RB1_DROME	+ +	65.93	2	2	2	3.7	5.02	48.37	2	2	2	3.85	4.55
C5I7Q4|C5I7Q4_DROME	+ +	45.77	1	1	1	1.72	2.48	42.19	1	1	1	1.72	2.93
sp|P45437|COPB_DROME	+ -	119.96	10	8	8	7.84	11.62
sp|Q24208|IF2G_DROME	+ -	76.52	5	5	5	9.09	8.84
Q9VBQ1|Q9VBQ1_DROME	+ -	30.92	1	1	1	2.27	2.81
Q9VCB6|Q9VCB6_DROME	+ -	29.44	1	1	1	1.89	1.47
Q8IGK4|Q8IGK4_DROME	+ +	52.38	2	2	2	3.45	2.76	37.52	1	1	1	1.75	2.76
sp|P40304|PSB1_DROME	- +							23.2	1	1	1	4.17	8.51
G4LU22|G4LU22_DROME	+ -	40.76	1	1	1	5.56	7.73
Q95S19|Q95S19_DROME	+ -	32.17	1	1	1	5.26	4.07
A8DYL3|A8DYL3_DROME	+ -	80	2	2	2	2.94	4.34
Q95RR2|Q95RR2_DROME	+ -	32.05	1	1	1	3.03	2.09
A0A1B2AJH4|A0A1B2AJH4_DROME	+ -	36.01	1	1	1	4.35	6.62
Q9VE52|Q9VE52_DROME	+ -	37	1	1	1	2.5	2.15
Q9VUX9|Q9VUX9_DROME	+ -	57.63	5	2	2	6.67	7.12
Q9VHN4|Q9VHN4_DROME	+ +	86.01	4	3	3	6.67	15.52	84.09	5	5	5	11.36	18.1
M9MSL4|M9MSL4_DROME	+ +	27.16	3	1	1	0.56	0.66	25.64	1	1	1	0.56	0.66
sp|Q9VUL1-2|PYRG_DROME	+ -	25.79	1	1	1	1.43	1.28
A0A0B4LGH1|A0A0B4LGH1_DROME	+ +	93.27	22	5	1	12.5	10.82	116.89	11	8	2	21.05	24.94
A0A0B4K615|A0A0B4K615_DROME	+ -	43.91	1	1	1	0.62	0.84
sp|Q960Z0|KI10A_DROME	+ -	66.99	3	3	3	3.37	5.34
sp|Q9W1V3|FBRL_DROME	+ +	57.42	4	3	3	6.67	8.14	46.17	2	2	2	4.44	8.14
sp|P83094|STIM_DROME	+ -	81.84	4	4	4	5.97	8.6
Q8T9F6|Q8T9F6_DROME	+ -	58.79	2	2	2	1.29	1.71
Q2EJP2|Q2EJP2_DROME	+ -	36.84	1	1	1	3.23	2.33
A0A0B4K6K8|A0A0B4K6K8_DROME	+ -	30.92	1	1	1	2.27	2.81
Q7KVX5|Q7KVX5_DROME	+ -	30.82	1	1	1	3.45	4.26
K7XI17|K7XI17_DROME	+ -	110.84	13	7	7	18.42	20.48
Q8IN56|Q8IN56_DROME	+ -	84.81	5	5	5	5.26	7.14
O76928|O76928_DROME	+ -	27.77	1	1	1	2.22	2.17
A8DY98|A8DY98_DROME	+ -	69.91	3	2	2	1.31	2.22
Q6NN54|Q6NN54_DROME	+ -	83.37	5	4	4	4.3	4.65
B5RIU6|B5RIU6_DROME	+ -	53.51	2	2	2	4.44	4.61
O96828|O96828_DROME	+ -	30.77	1	1	1	1.37	1.12
L0CPZ4|L0CPZ4_DROME	+ -	30.77	1	1	1	1.47	1.26
A1Z9K8|A1Z9K8_DROME	- +							23.92	1	1	1	0.7	0.86
sp|Q9VAH9|INT11_DROME	+ +	63.75	2	2	2	2.63	3.18	37.74	1	1	1	1.35	2.85
Q9V435|Q9V435_DROME	+ -	31.13	1	1	1	0.87	2.13
sp|Q26365|ADT_DROME	+ +	103.22	20	8	8	19.51	22.12	104.66	6	6	6	15	18.27
B7FNQ3|B7FNQ3_DROME	+ -	97.42	8	4	4	2.15	2.98
sp|Q86B87-24|MMD4_DROME	+ -	77.14	3	3	3	6.52	6.73
L7X6D0|L7X6D0_DROME	+ -	60.91	2	2	2	1.02	2.01
Q9VVL8|Q9VVL8_DROME	+ -	46.47	1	1	1	1.23	2.41
sp|Q9V5M6-3|LOLA5_DROME	+ -	44.61	1	1	1	1.45	1.82
sp|Q9VQ89|MIO_DROME	+ +	30.22	1	1	1	1.15	1.5	28.31	1	1	1	1.19	1.15
Q8T3P8|Q8T3P8_DROME	+ -	48.12	2	2	2	2.7	4.04
Q8IQN4|Q8IQN4_DROME	+ -	34.08	1	1	1	0.74	1.22
A1ZAK8|A1ZAK8_DROME	+ -	30.77	1	1	1	1.54	1.13
sp|Q9VCI0|ORN_DROME	- +							49.11	2	2	2	7.41	11.37
Q8MT32|Q8MT32_DROME	+ -	34.08	1	1	1	0.74	1.22
M9PC85|M9PC85_DROME	+ -	27.71	1	1	1	1.64	3.89
M9PC12|M9PC12_DROME	+ -	30.67	1	1	1	1.01	0.92
A4V3G9|A4V3G9_DROME	+ +	121.16	14	7	7	17.07	18.06	110.36	9	8	8	19.51	22.8
A0A0B4K683|A0A0B4K683_DROME	+ -	34.03	1	1	1	4	5
C5I7J0|C5I7J0_DROME	+ +	45.77	1	1	1	1.72	2.48	42.19	1	1	1	1.72	2.93
sp|P18431|SGG_DROME	+ +	34.41	1	1	1	2.17	1.95	52.15	2	2	2	4.44	3.89
G3M3A2|G3M3A2_DROME	+ -	74.08	5	5	5	11.63	18.29
A1Z9M5|A1Z9M5_DROME	+ +	50.84	2	2	2	0.58	0.4	63.57	4	4	4	1.17	1.47
K7WS88|K7WS88_DROME	+ -	26.87	1	1	1	0.78	1.04
sp|Q9I7F7|ACKL_DROME	+ -	50	2	2	2	1.45	1.27
sp|Q8MSG8|APTX_DROME	+ -	25.59	1	1	1	1.28	3.78
Q8SYG0|Q8SYG0_DROME	+ -	28.95	1	1	1	2.5	4.94
X2JD88|X2JD88_DROME	+ -	29.82	1	1	1	0.6	0.45
E8NH88|E8NH88_DROME	+ -	55.44	2	2	2	4.44	7.98
Q8MS11|Q8MS11_DROME	+ -	29.77	1	1	1	1.92	2.75
Q9NI49|Q9NI49_DROME	- +							44.36	2	2	2	3.64	3.38
D1Z395|D1Z395_DROME	+ -	31.63	1	1	1	3.7	3.4
Q8IQP1|Q8IQP1_DROME	+ -	65.1	4	2	2	10.53	12.43
sp|Q01295|BRC1_DROME	+ -	27.35	1	1	1	2.04	1.51
sp|Q8T8R1|Y3800_DROME	+ +	124.74	35	6	6	23.08	44.24	130.54	15	8	8	30.77	53.33
sp|P36241|RL19_DROME	+ -	55.27	3	2	2	3.28	12.81
sp|P19109-4|DDX17_DROME	+ -	87.43	8	4	1	4.88	7.27
sp|P55162|HEM_DROME	+ -	92.1	5	5	5	4	4.09
sp|P41374|IF2A_DROME	+ -	87.76	6	6	6	11.76	19.65
Q7K180|Q7K180_DROME	+ -	108	9	7	7	15.22	16.82
Q7K0W0|Q7K0W0_DROME	+ -	31.63	1	1	1	1.15	1.16
Q95R88|Q95R88_DROME	+ -	32.34	1	1	1	1.45	1.59
sp|Q9VPQ6|USH_DROME	+ -	30.67	1	1	1	1.04	0.92
sp|Q86B87-8|MMD4_DROME	+ -	77.14	3	3	3	6.12	6.53
Q9V3A7|Q9V3A7_DROME	+ -	72.03	3	3	3	1.43	2.41
Q4V3J3|Q4V3J3_DROME	+ -	38.12	1	1	1	2.94	3.13
sp|Q9VWH4|IDH3A_DROME	+ +	123.99	18	9	9	21.43	24.93	114.53	9	8	8	19.05	24.14
sp|P55830-2|RS3A_DROME	+ +	58.02	11	2	2	5.41	9.63	32.1	1	1	1	2.78	6.88
sp|O62619-2|KPYK_DROME	+ +	26.12	1	1	1	1.75	3.32	142.61	13	11	11	19.3	32.03
sp|Q9VFE4|RS5B_DROME	+ -	34.03	1	1	1	2.94	3.91
A0A0B4JD11|A0A0B4JD11_DROME	+ +	47.03	2	2	2	3.51	3.71	89.95	3	3	3	5.45	14.62
Q2EJE9|Q2EJE9_DROME	+ -	36.84	1	1	1	1.89	2.23
H5V864|H5V864_DROME	+ -	106.82	7	7	7	3.15	4.59
sp|A1Z8J0|C19L1_DROME	+ -	32.63	1	1	1	1.47	1.47
sp|Q95R48|OCTL_DROME	+ -	54.65	2	2	2	4.65	3.17
Q7KHK9|Q7KHK9_DROME	+ +	99.87	8	7	7	10.94	15.18	33.34	1	1	1	1.59	1.9
A0A0B4KET0|A0A0B4KET0_DROME	+ -	47.86	2	2	2	2.47	2.35
A0A126GUQ4|A0A126GUQ4_DROME	+ -	38.62	1	1	1	1.22	1.72
Q7KVX1|Q7KVX1_DROME	+ +	146.36	20	11	11	22.45	24.15	142.21	17	13	13	27.66	42.21
C6TPC3|C6TPC3_DROME	+ -	80	2	2	2	3.17	4.97
B7Z002|B7Z002_DROME	+ -	52.71	2	2	2	0.38	0.44
C8VV32|C8VV32_DROME	+ -	25.45	1	1	1	1.56	1.35
sp|Q07327|ROP_DROME	+ -	73.04	3	3	3	4	6.37
B5RIJ9|B5RIJ9_DROME	+ +	56.61	3	2	2	9.09	21.54	27.07	1	1	1	4.76	9.23
Q9VID9|Q9VID9_DROME	+ -	26.28	1	1	1	0.27	0.38
Q9VTY8|Q9VTY8_DROME	+ -	33.97	1	1	1	0.39	0.49
K7WQ63|K7WQ63_DROME	+ -	110.84	13	7	7	17.95	20.48
M9MSF4|M9MSF4_DROME	+ -	43.19	1	1	1	2.7	7.32
sp|Q27294|CAZ_DROME	+ -	105.05	3	3	3	6.67	13.03
M9PF62|M9PF62_DROME	+ -	27.32	1	1	1	0.74	0.76
Q9VC62|Q9VC62_DROME	- +							23.2	1	1	1	1.14	0.86
C6TP47|C6TP47_DROME	+ -	35.46	1	1	1	2.04	2.17
sp|Q9W1X4|NU214_DROME	+ +	63.29	3	3	3	3.03	1.69	44.8	2	2	2	2.08	1.46
Q8IGE9|Q8IGE9_DROME	+ +	32.43	1	1	1	1.11	1.87	30.12	1	1	1	1.12	1.87
M9PBN1|M9PBN1_DROME	+ -	30.67	1	1	1	0.99	0.91
Q9VL70|Q9VL70_DROME	+ +	65.67	2	2	2	5.13	5.53	25.73	1	1	1	2.56	4.77
Q29R50|Q29R50_DROME	+ -	55.44	2	2	2	4.17	7.26
Q960W9|Q960W9_DROME	- +							59.15	3	3	3	3.61	4.88
Q9Y166|Q9Y166_DROME	+ -	34.78	1	1	1	3.45	2.86
A0A0B4LFB3|A0A0B4LFB3_DROME	+ -	32.57	1	1	1	2.33	2.33
sp|Q24186|RS5A_DROME	+ -	34.03	1	1	1	2.94	3.95
sp|Q9VVR4-4|BGBP2_DROME	+ -	35.46	1	1	1	2.27	2.44
sp|Q9VVR4-2|BGBP2_DROME	+ -	35.46	1	1	1	3.7	4.15
sp|Q02926|RB97D_DROME	+ +	121.16	14	7	7	17.07	17.83	110.36	9	8	8	19.51	22.51
Q4V607|Q4V607_DROME	+ -	49.12	2	2	2	5	7.32
sp|P26686|SRR55_DROME	+ -	47.7	1	1	1	1.03	3.19
C5I7R1|C5I7R1_DROME	- +							42.19	1	1	1	1.79	3
Q9VNS2|Q9VNS2_DROME	+ -	44.94	1	1	1	1.61	2.36
Q95TU9|Q95TU9_DROME	+ -	54.12	2	2	2	1.46	1.38
Q9VJJ8|Q9VJJ8_DROME	+ -	31.34	1	1	1	0.84	0.57
sp|Q86B87-28|MMD4_DROME	+ -	77.14	3	3	3	6.52	7.14
M9MRE1|M9MRE1_DROME	+ -	58.79	2	2	2	1.28	1.67
sp|P42284-1|LOLA2_DROME	+ -	44.61	1	1	1	2.5	2.37
T1W135|T1W135_DROME	+ +	80.48	5	4	4	6.35	9.61	78.98	6	6	6	10.17	17.24
H5V852|H5V852_DROME	+ -	34.41	1	1	1	0.95	0.94
sp|O01666|ATPG_DROME	+ +	72.54	5	3	3	7.5	13.13	77.88	4	4	4	10	17.51
Q7KA80|Q7KA80_DROME	+ -	40.3	1	1	1	2.13	2.62
C0MJK5|C0MJK5_DROME	+ -	63.32	3	3	3	5.66	12.46
Q9VN21|Q9VN21_DROME	+ +	32.43	1	1	1	1.15	1.83	30.12	1	1	1	1.15	1.83
A4V4S5|A4V4S5_DROME	+ -	29.12	1	1	1	1.61	1.13
A1Z9E3|A1Z9E3_DROME	+ +	121.69	7	6	6	9.84	15.54	120.23	9	7	7	11.48	21.06
Q8MZ98|Q8MZ98_DROME	+ -	41.23	1	1	1	3.23	3.54
Q9VLC5|Q9VLC5_DROME	+ +	113.78	15	9	9	16.67	18.46	136.79	12	11	11	20.37	32.88
Q9W3M4|Q9W3M4_DROME	+ -	35.37	1	1	1	1.2	1.36
M9PCJ1|M9PCJ1_DROME	+ -	58.79	2	2	2	1.28	1.67
sp|P35381|ATPA_DROME	+ +	67.59	4	3	3	4.41	6.88	62.61	3	3	3	4.48	4.89
E1JHR5|E1JHR5_DROME	+ -	28.99	1	1	1	2	2.08
sp|Q9VG09-2|YELF_DROME	+ -	42.25	1	1	1	2.04	2.24
A8E752|A8E752_DROME	+ -	93.84	4	4	4	8.89	13.68
E1JIV0|E1JIV0_DROME	+ +	36.64	1	1	1	3.23	3.29	57.55	1	1	1	3.33	10.29
Q8IMS8|Q8IMS8_DROME	+ -	30.92	1	1	1	2.13	2.68
A4V303|A4V303_DROME	+ -	30.28	1	1	1	1.45	1.84
sp|Q9V3D2|HEM6_DROME	+ -	94.53	5	5	5	9.26	13.33
sp|Q9VGC7|EI3D2_DROME	+ -	35.96	1	1	1	1.49	1.45
sp|Q09332|UGGG_DROME	+ -	27.7	1	1	1	0.62	0.71
D3DMJ2|D3DMJ2_DROME	+ -	93.71	4	4	4	3.88	7.96
Q9Y0S9|Q9Y0S9_DROME	+ -	26.46	1	1	1	2.63	1.48
A0A0F6QBG4|A0A0F6QBG4_DROME	+ -	38.48	1	1	1	0.82	2.47
Q2EJR7|Q2EJR7_DROME	+ -	36.84	1	1	1	3.23	2.23
A0A075BLM5|A0A075BLM5_DROME	- +							36.84	1	1	1	0.91	1.53
sp|P54399|PDI_DROME	+ -	43.06	2	2	1	3.28	3.63
Q8INJ6|Q8INJ6_DROME	+ -	30.52	1	1	1	5	5.03
M9PI47|M9PI47_DROME	+ -	93.75	4	4	4	4.71	4.47
Q961C3|Q961C3_DROME	+ -	53.01	2	2	2	2.6	3.5
Q5BHY9|Q5BHY9_DROME	+ -	72.25	3	3	3	2.86	4
Q8IGK0|Q8IGK0_DROME	+ +	72.14	2	2	2	3.64	4.63	44.36	2	2	2	3.77	3.92
A0A0B4LF82|A0A0B4LF82_DROME	+ -	62.08	2	2	2	1.06	1.17
O76522|O76522_DROME	+ -	25.05	1	1	1	2.13	1.36
A0A0B4KHS5|A0A0B4KHS5_DROME	+ -	32.05	1	1	1	2.78	1.98
sp|A8JUV0-3|SBNO_DROME	+ -	95.35	4	4	4	2	3.04
Q7KPY3|Q7KPY3_DROME	+ -	97.66	4	4	4	3.15	4.54
sp|Q86B87-11|MMD4_DROME	+ -	77.14	3	3	3	6.38	6.86
A0A0B4KI02|A0A0B4KI02_DROME	+ -	32.05	1	1	1	2.78	1.9
M9PGQ6|M9PGQ6_DROME	+ +	61.51	3	3	3	3.06	6.95	31.04	1	1	1	1.04	1.83
Q9VWC8|Q9VWC8_DROME	+ -	45.66	2	2	2	2.67	2.26
A0A0B4LH48|A0A0B4LH48_DROME	+ -	80	2	2	2	2.9	4.82
A0A0S0WH03|A0A0S0WH03_DROME	+ -	59.48	4	2	2	5.71	6.02
A8DY77|A8DY77_DROME	+ -	44.65	2	2	2	3.77	1.82
Q2XXU2|Q2XXU2_DROME	+ -	38.05	1	1	1	0.69	0.8
O96083|O96083_DROME	+ -	32.97	1	1	1	1.27	1.27
sp|P17336|CATA_DROME	+ +	209.85	113	27	27	42.19	62.85	175.92	24	17	17	28.33	48.02
A0A0B4LFC7|A0A0B4LFC7_DROME	+ +	72.14	2	2	2	3.28	3.33	44.36	2	2	2	3.39	2.82
sp|Q9VRP5-7|UBP36_DROME	+ -	49.11	1	1	1	1.04	1.74
M9PI44|M9PI44_DROME	+ +	103.5	5	5	5	8.2	11.03	66	3	3	3	5.08	8.73
sp|Q9I7K0-4|JUPIT_DROME	- +							43.98	2	2	2	8	11.17
A1Z803|A1Z803_DROME	+ +	89.15	5	5	5	11.63	13.82	53.25	1	1	1	2.33	5
Q9VYK0|Q9VYK0_DROME	+ -	51.74	2	2	2	0.67	0.5
Q9VGQ1|Q9VGQ1_DROME	+ -	48.52	1	1	1	2.04	2.99
sp|P06603|TBA1_DROME	+ +	110.84	13	7	7	17.07	18.89	135.36	13	11	11	27.5	34.67
C5I7R2|C5I7R2_DROME	+ +	45.77	1	1	1	1.72	2.48	42.19	1	1	1	1.72	2.93
M9PGG4|M9PGG4_DROME	+ -	28.82	2	1	1	1.54	1.19
sp|Q9I7K0|JUPIT_DROME	- +							43.98	2	2	2	7.41	10.58
Q8MZI3|Q8MZI3_DROME	+ -	135.19	17	11	8	15.71	15.4
sp|Q94901|LARK_DROME	+ +	74.93	5	4	4	7.27	12.78	45.24	2	2	2	3.77	6.82
Q9V9Q4|Q9V9Q4_DROME	+ -	45.33	1	1	1	2.22	4.52
sp|Q9I7K0-5|JUPIT_DROME	+ +	143.58	20	10	10	47.62	56.54	43.98	2	2	2	9.52	11.52
M9PGJ0|M9PGJ0_DROME	- +							51.25	2	2	2	1.23	1.37
Q24590|Q24590_DROME	+ -	32.79	1	1	1	0.84	1.18
M9NED3|M9NED3_DROME	+ -	25.01	1	1	1	0.85	0.78
sp|O96827|EF1B_DROME	+ -	57.45	2	2	2	9.52	9.46
sp|O76324|DCO_DROME	+ +	99.92	5	5	5	10.2	23.41	126.7	10	7	7	14.29	28.86
A8JUQ9|A8JUQ9_DROME	+ -	76.74	3	3	3	2.5	2.9
sp|O44437|SMD3_DROME	+ -	36.01	1	1	1	4.35	6.62
Q8T9D1|Q8T9D1_DROME	+ +	129.52	10	9	9	9.28	13.61	29.73	1	1	1	1.04	0.97
sp|Q86B87-30|MMD4_DROME	+ -	77.14	3	3	3	6.25	6.48
sp|Q9VAW5-2|LARP_DROME	+ -	40.34	1	1	1	0.94	1.66
A0A0B4LF25|A0A0B4LF25_DROME	- +							23.92	1	1	1	0.76	0.96
D9IQC0|D9IQC0_DROME	+ +	117.45	13	6	6	1.8	5.11	78.33	5	4	4	1.2	3.38
Q9VZI1|Q9VZI1_DROME	+ -	59.03	2	2	2	8.7	10.64
sp|P02828|HSP83_DROME	+ -	68.06	3	3	3	2.88	4.18
sp|P18431-4|SGG_DROME	+ -	34.41	1	1	1	2.27	2.02
sp|P55841|RL14_DROME	+ -	42	2	1	1	2.33	7.23
Q9VA36|Q9VA36_DROME	+ -	26.79	1	1	1	1.11	3.17
sp|A0A126GUP6-3|MP1_DROME	+ -	45.83	1	1	1	2.63	3.26
D2NUJ2|D2NUJ2_DROME	+ -	65.1	4	2	2	8	11.6
Q8IPE8|Q8IPE8_DROME	+ -	45.97	1	1	1	1.09	1.75
sp|Q9VZS5|RL28_DROME	+ -	27.14	1	1	1	3.03	4.86
C5I7I2|C5I7I2_DROME	- +							42.19	1	1	1	1.72	2.93
Q7M3J7|Q7M3J7_DROME	- +							47.14	2	2	2	1.77	1.81
sp|A0A0B4K7J2|RBP2_DROME	+ +	182.82	24	20	20	7.25	10.78	26.1	1	1	1	0.37	0.29
A0A0B4K6R6|A0A0B4K6R6_DROME	+ -	43.91	1	1	1	0.64	0.87
Q9NHF2|Q9NHF2_DROME	+ -	30.48	1	1	1	1.43	1.36
Q9VJP8|Q9VJP8_DROME	+ -	31.13	1	1	1	1.47	3.29
M9PE12|M9PE12_DROME	+ -	45.61	2	2	2	0.6	0.64
R9QRG4|R9QRG4_DROME	+ -	54.65	2	2	2	4.65	3.17
Q9VFF0|Q9VFF0_DROME	+ +	125.21	20	10	10	20	28.3	81.62	7	5	5	10.2	14.26
sp|P55830|RS3A_DROME	+ +	58.02	11	2	2	3.92	7.84	32.1	1	1	1	2.04	5.6
Q94888|Q94888_DROME	+ -	62.74	2	2	2	3.23	4.52
A8E792|A8E792_DROME	+ -	62.53	2	2	2	8.33	21.43
L0MLP2|L0MLP2_DROME	+ -	60.84	3	3	3	4.84	4.76
M9MSM6|M9MSM6_DROME	+ -	27.35	1	1	1	2.04	1.52
Q9W1B9|Q9W1B9_DROME	+ -	71.86	3	3	3	11.54	23.03
O17143|O17143_DROME	+ -	62.08	2	2	2	1.28	1.37
Q9VCZ2|Q9VCZ2_DROME	+ -	29.62	1	1	1	2.17	1.74
Q9VS37|Q9VS37_DROME	+ -	32.95	1	1	1	1.05	1.78
Q8MPP1|Q8MPP1_DROME	+ -	39.15	1	1	1	1.3	3.12
Q5U0W4|Q5U0W4_DROME	+ -	42	2	1	1	2.33	7.19
C5I7K6|C5I7K6_DROME	+ +	45.77	1	1	1	1.72	2.48	42.19	1	1	1	1.72	2.93
M9NEC0|M9NEC0_DROME	+ -	55.6	1	1	1	1.61	5.49
Q9W2Y5|Q9W2Y5_DROME	+ -	27.42	1	1	1	0.56	0.58
Q8MZ12|Q8MZ12_DROME	- +							33.55	1	1	1	1.82	2.65
E2QC83|E2QC83_DROME	+ +	47.4	3	2	2	6.67	12.05	76.13	3	3	3	10.34	14.29
Q9VHJ2|Q9VHJ2_DROME	+ -	32.78	1	1	1	2.86	2.35
sp|Q24478|CP190_DROME	+ -	91.74	4	4	4	3.64	4.47
D3DMH8|D3DMH8_DROME	+ -	71.88	3	3	3	6.25	7.2
K7X561|K7X561_DROME	+ -	110.84	13	7	7	17.95	20.48
sp|Q86B87-9|MMD4_DROME	+ -	77.14	3	3	3	6.52	6.55
Q3KN36|Q3KN36_DROME	+ -	29.73	1	1	1	2.5	3.2
Q9VNA3|Q9VNA3_DROME	+ -	48.7	2	2	2	11.11	11.57
M9PGC4|M9PGC4_DROME	+ -	34.41	1	1	1	0.87	0.89
Q8IPG1|Q8IPG1_DROME	+ -	58.79	2	2	2	1.27	1.66
sp|P41094|RS18_DROME	+ -	49.12	2	2	2	5.88	11.84
sp|P92208|JNK_DROME	+ -	36.05	1	1	1	2.78	2.15
Q9VVJ7|Q9VVJ7_DROME	+ -	103.9	6	6	6	28.57	26.4
sp|P08928|LAM0_DROME	+ -	82.87	6	5	5	5	7.23
E1JH02|E1JH02_DROME	+ -	30.42	1	1	1	1.3	1.88
Q4V438|Q4V438_DROME	+ -	28.15	1	1	1	2.08	6.55
A0A0B4KHS9|A0A0B4KHS9_DROME	- +							35.36	1	1	1	2.7	3.06
P91632|P91632_DROME	+ -	59.48	4	2	2	5.88	6.48
A0A0B4KED0|A0A0B4KED0_DROME	+ -	41.89	5	1	1	5	14.29
sp|A1ZAU8-2|PTRO_DROME	+ -	26.62	1	1	1	0.57	0.86
A9YI35|A9YI35_DROME	+ -	30.82	1	1	1	5.88	6.67
Q9VXF8|Q9VXF8_DROME	+ -	55.44	2	2	2	4.44	8
Q9W2W5|Q9W2W5_DROME	+ -	30.02	1	1	1	1.54	1.78
Q8SX98|Q8SX98_DROME	+ -	80	2	2	2	3.77	5.23
Q9U4I2|Q9U4I2_DROME	+ -	51.74	2	2	2	0.67	0.52
Q8T8Q5|Q8T8Q5_DROME	+ -	31.98	1	1	1	0.49	0.6
Q9U7E6|Q9U7E6_DROME	+ -	54.06	2	2	2	5.26	8.33
Q9VJ59|Q9VJ59_DROME	+ -	40.76	1	1	1	4	6.43
A0A0B4K6X7|A0A0B4K6X7_DROME	+ -	32.63	1	1	1	1.49	1.53
A8JNX0|A8JNX0_DROME	+ -	44.94	1	1	1	1.61	2.35
A1Z9Z1|A1Z9Z1_DROME	+ -	31.63	1	1	1	1.15	1.17
A0A0B4KHJ1|A0A0B4KHJ1_DROME	- +							72.09	3	2	2	12.5	28.57
Q8IRH0|Q8IRH0_DROME	+ -	26.4	1	1	1	0.81	0.85
Q9VRA1|Q9VRA1_DROME	+ -	36.34	1	1	1	1.39	1.95
sp|P55828|RS20_DROME	+ +	32.85	1	1	1	4.55	10	57.04	3	2	2	9.09	22.5
A4V4A5|A4V4A5_DROME	+ -	33.21	1	1	1	3.23	3.7
A1YK00|A1YK00_DROME	+ -	26.28	1	1	1	1.37	1.65
Q9U4Y1|Q9U4Y1_DROME	- +							50	2	2	2	3.92	7.21
X2JDX3|X2JDX3_DROME	+ -	96.17	5	5	5	2.03	2.95
M9PD19|M9PD19_DROME	+ -	31.34	1	1	1	0.84	0.45
E1NZC8|E1NZC8_DROME	+ -	46.16	1	1	1	1.32	3.62
sp|O62619|KPYK_DROME	+ -	26.12	1	1	1	1.75	3.19
sp|Q9VIP0|NESD_DROME	+ -	38.05	1	1	1	1.64	1.66
sp|Q9VLL3-2|AK200_DROME	+ -	54.06	2	2	2	5.26	8.33
A4V2A4|A4V2A4_DROME	+ -	59.48	4	2	2	6.06	6.96
sp|Q8IQV9-2|NU205_DROME	+ -	45.28	2	2	2	1.01	1.06
sp|Q1LZ08|WDR48_DROME	+ -	47.86	2	2	2	2.56	2.4
sp|Q9V460|SPT5H_DROME	+ -	50.59	2	2	2	1.38	1.39
A0A0B4K6M7|A0A0B4K6M7_DROME	+ -	27.5	1	1	1	1.11	0.8
Q9VKM7|Q9VKM7_DROME	+ -	52.35	2	2	2	2.27	4.87
sp|Q7KNF2|PABP2_DROME	+ +	47.4	3	2	2	6.67	12.05	76.13	3	3	3	10.34	14.29
Q9W0L0|Q9W0L0_DROME	+ -	47.37	1	1	1	0.37	0.75
A0A0B4LFH8|A0A0B4LFH8_DROME	- +							47.33	1	1	1	0.9	1.37
Q9VEH0|Q9VEH0_DROME	+ -	70.55	4	3	3	2.65	3.68
A0A0B4KHG7|A0A0B4KHG7_DROME	+ -	35.6	1	1	1	1.08	1.43
Q9VG69|Q9VG69_DROME	+ -	56.51	2	2	2	4.65	6.35
Q9W4K8|Q9W4K8_DROME	+ -	31.56	1	1	1	0.98	0.85
Q7KV90|Q7KV90_DROME	- +							47.14	2	2	2	1.69	1.67
Q9VF03|Q9VF03_DROME	+ -	97.66	4	4	4	3.05	4.47
Q8MZ62|Q8MZ62_DROME	+ -	32.17	1	1	1	1.47	1.44
A0A0B4JCZ0|A0A0B4JCZ0_DROME	+ -	84.81	5	5	5	4.81	5.76
X2JAI4|X2JAI4_DROME	+ -	55.42	3	3	3	2.8	3.42
sp|P26686-7|SRR55_DROME	+ -	47.7	1	1	1	1.45	5.56
Q0KHZ6|Q0KHZ6_DROME	+ +	97.92	9	5	5	13.89	25.69	76.56	3	3	3	8.57	14.23
Q9VST4|Q9VST4_DROME	+ +	80.48	5	4	4	6.45	10.05	78.98	6	6	6	10.34	18.04
A0APG2|A0APG2_DROME	+ -	41.25	1	1	1	1.89	2.38
sp|Q27601|PUR1_DROME	+ -	41.25	1	1	1	1.89	2.38
sp|Q9VZ64|6PGL_DROME	- +							30.97	1	1	1	3.33	3.7
A0A0B4K6I7|A0A0B4K6I7_DROME	+ -	54.12	2	2	2	1.47	1.47
F6JQ92|F6JQ92_DROME	+ -	28.88	1	1	1	2.22	2.35
sp|P02572|ACT2_DROME	+ +	160.08	50	12	12	32.43	46.01	136.22	18	11	11	29.73	43.88
E6PBW8|E6PBW8_DROME	+ -	70.6	4	3	2	6.98	8.87
sp|Q00168-2|KCC2A_DROME	+ -	60.84	3	3	3	4.48	4.65
Q9VHN7|Q9VHN7_DROME	+ -	32.17	1	1	1	1.52	1.44
sp|Q9XZ34|RIF1_DROME	+ -	32.35	1	1	1	0.6	0.78
sp|P48159|RL23_DROME	+ -	62.53	2	2	2	8.33	21.43
M9PDN9|M9PDN9_DROME	+ -	30.39	1	1	1	2.13	1.97
Q7KY09|Q7KY09_DROME	+ -	47.37	1	1	1	0.37	0.75
sp|Q9V429|THIO2_DROME	+ -	26.96	1	1	1	7.69	8.49
X2JC79|X2JC79_DROME	+ -	55.44	2	2	2	3.77	6.7
M9PBG5|M9PBG5_DROME	+ -	45.61	2	2	2	0.77	0.79
L0CQR7|L0CQR7_DROME	+ -	26.87	1	1	1	0.5	0.71
Q9NHV8|Q9NHV8_DROME	+ -	56.23	2	2	2	3.64	5.2
O97454|O97454_DROME	+ +	77.38	4	3	3	10.71	20.83	67.89	2	2	2	7.14	13.89
Q9VLX0|Q9VLX0_DROME	+ -	27.52	1	1	1	1.02	1.19
Q9VRY6|Q9VRY6_DROME	+ -	39.19	1	1	1	2.33	2.64
M9PBJ7|M9PBJ7_DROME	- +							47.14	2	2	2	1.71	1.65
Q9VKR2|Q9VKR2_DROME	+ -	60.37	2	2	2	3.7	8.03
sp|Q02645-4|HTS_DROME	+ -	100.74	9	7	7	8.43	10.63
sp|P0CG69|UBIQP_DROME	+ -	71.06	8	2	2	1.8	3.28
A0A0B4KEY4|A0A0B4KEY4_DROME	+ -	26.62	1	1	1	0.54	0.77
X2JCP8|X2JCP8_DROME	+ +	160.08	50	12	12	32.43	46.01	136.22	18	11	11	29.73	43.88
L0CRT0|L0CRT0_DROME	+ -	30.77	1	1	1	1.43	1.26
M9PF42|M9PF42_DROME	+ -	55.6	1	1	1	1.69	5.68
C5I7J7|C5I7J7_DROME	- +							42.19	1	1	1	1.75	3
sp|Q24208-2|IF2G_DROME	+ -	76.52	5	5	5	9.26	8.99
I7CP40|I7CP40_DROME	+ -	39.06	1	1	1	8.33	15.25
sp|P18824-2|ARM_DROME	+ -	28.82	2	1	1	1.56	1.39
Q9VGC2|Q9VGC2_DROME	+ -	26.57	1	1	1	2.13	2.41
Q9W1C8|Q9W1C8_DROME	+ -	25.73	1	1	1	1.89	4.08
M9PDK3|M9PDK3_DROME	+ -	67.21	3	2	2	3.08	2.38
Q8SZU4|Q8SZU4_DROME	+ -	67.14	3	3	3	16.67	15.94
U3PXB4|U3PXB4_DROME	+ +	106.31	8	7	7	4.4	5.56	33.61	1	1	1	0.65	0.99
A4V4A1|A4V4A1_DROME	+ -	66.99	3	3	3	3.37	5.34
A0A1B2AIV7|A0A1B2AIV7_DROME	+ -	42	2	1	1	2.33	7.23
A0APL1|A0APL1_DROME	+ -	103.9	6	6	6	28.57	26.4
C5I7I9|C5I7I9_DROME	- +							42.19	1	1	1	1.72	3
Q86NP7|Q86NP7_DROME	+ -	84.81	5	5	5	7.04	9.12
A0A0B4KFE4|A0A0B4KFE4_DROME	+ +	65.17	3	3	3	3.06	3.16	23.55	1	1	1	1.04	0.96
Q2EJA5|Q2EJA5_DROME	+ -	36.84	1	1	1	3.23	2.23
A0A0B4K6F9|A0A0B4K6F9_DROME	- +							23.2	1	1	1	1.15	0.82
C9QPD9|C9QPD9_DROME	+ +	72.14	2	2	2	3.28	3.29	44.36	2	2	2	3.39	2.78
B6UXD9|B6UXD9_DROME	- +							81.71	4	4	4	4.94	5.93
B7YZQ7|B7YZQ7_DROME	+ +	120.21	18	7	7	21.21	26.55	78.02	3	3	3	9.68	12.07
sp|P29310-3|1433Z_DROME	+ -	39.54	1	1	1	2.86	5.65
Q9VMZ9|Q9VMZ9_DROME	+ -	36.6	1	1	1	2.17	2.28
F3YDH6|F3YDH6_DROME	+ -	28.69	1	1	1	2.86	3.21
H1UUJ5|H1UUJ5_DROME	+ -	35.21	1	1	1	1.09	1.63
A1Z9M4|A1Z9M4_DROME	- +							44.36	2	2	2	3.7	3.5
D5SHR2|D5SHR2_DROME	+ -	50.97	2	2	2	2.41	2.96
Q8IQQ7|Q8IQQ7_DROME	+ -	44.1	1	1	1	1.18	1.13
sp|O46084|PGAM5_DROME	+ -	26.96	1	1	1	2.38	2.42
B6UXF9|B6UXF9_DROME	- +							81.71	4	4	4	2.76	5.93
sp|Q9VLL3|AK200_DROME	+ -	54.06	2	2	2	3.57	4.12
E1JJM0|E1JJM0_DROME	+ +	52.38	2	2	2	3.45	2.76	37.52	1	1	1	1.75	2.76
O76216|O76216_DROME	+ -	30.38	1	1	1	1.02	1.11
Q9NJH7|Q9NJH7_DROME	+ -	60.91	2	2	2	1.03	2.01
sp|Q9V447|KRH2_DROME	+ -	45.56	3	2	2	8.7	9.42
A1ZAK9|A1ZAK9_DROME	+ -	30.77	1	1	1	1.72	1.26
sp|Q9VBU8|NUP37_DROME	+ -	38.97	1	1	1	3.45	3.44
A1Z7K6|A1Z7K6_DROME	+ -	35.76	1	1	1	2.78	1.55
A4V3W1|A4V3W1_DROME	+ +	34.41	1	1	1	2.17	1.74	52.15	2	2	2	4.44	3.48
C5I7R9|C5I7R9_DROME	- +							42.19	1	1	1	1.79	3
Q86PF3|Q86PF3_DROME	+ -	26.79	1	1	1	1.43	4.41
Q9VB78|Q9VB78_DROME	+ +	117.45	13	6	6	5.66	6.05	78.33	5	4	4	3.81	4
A0A126GUR6|A0A126GUR6_DROME	+ +	116.79	16	6	6	10	15.93	119.6	8	8	8	14.04	24.78
Q8IH82|Q8IH82_DROME	+ -	56.23	2	2	2	2.67	4.43
A0A0F6QB41|A0A0F6QB41_DROME	+ -	38.48	1	1	1	0.82	2.47
sp|P22769|PSA71_DROME	+ -	58.05	2	2	2	5.56	9.24
O96046|O96046_DROME	+ -	57.8	2	2	2	2.7	3.58
A1ZBW1|A1ZBW1_DROME	+ -	40.3	1	1	1	2.13	2.62
Q5U0Y0|Q5U0Y0_DROME	+ -	62.08	2	2	2	1.06	1.16
Q9VXA9|Q9VXA9_DROME	+ +	58.6	2	2	2	6.25	8.03	43.93	2	2	2	6.25	9.49
M9PID3|M9PID3_DROME	+ -	37.62	1	1	1	0.88	1.08
A1ZAC7|A1ZAC7_DROME	+ +	29.18	1	1	1	1	1.51	24.89	1	1	1	1.04	1.51
A0A0B4JDG2|A0A0B4JDG2_DROME	+ -	84.81	5	5	5	5.05	5.96
sp|Q9VVR4|BGBP2_DROME	+ -	35.46	1	1	1	2.04	2.17
sp|P23128|DDX6_DROME	+ +	85.98	6	3	3	5.17	8.28	106.54	5	5	5	9.09	11.33
sp|P41073-3|PEP_DROME	+ -	42.6	1	1	1	1	3.03
D6W4T8|D6W4T8_DROME	+ -	141.43	17	14	14	9.52	11.69
M9PEJ2|M9PEJ2_DROME	+ -	39.19	1	1	1	2.5	2.9
sp|A1YK02|NUP75_DROME	+ -	26.28	1	1	1	1.39	1.65
M9PFS6|M9PFS6_DROME	+ -	49.4	2	2	2	0.92	1.45
Q8IQV6|Q8IQV6_DROME	+ -	100.3	3	3	3	3.16	5.29
E1JHB6|E1JHB6_DROME	+ -	58.79	2	2	2	1.25	1.64
Q2EJL9|Q2EJL9_DROME	+ -	36.84	1	1	1	3.23	2.23
Q7KKI0|Q7KKI0_DROME	+ -	25.45	1	1	1	1.49	1.29
Q9W0L7|Q9W0L7_DROME	+ -	67.21	3	2	2	2.35	1.25
F9W346|F9W346_DROME	+ -	76.26	4	4	4	7.84	2.28
M9PDH1|M9PDH1_DROME	+ -	45.61	2	2	2	0.59	0.62
B6UXE0|B6UXE0_DROME	+ +	42.07	2	2	2	2.47	3.12	81.71	4	4	4	5	5.93
sp|Q6J5K9|ARMI_DROME	+ -	26.87	1	1	1	0.68	0.76
Q8T3P0|Q8T3P0_DROME	+ -	25.51	1	1	1	1.47	1.57
D9IQD9|D9IQD9_DROME	- +							78.33	5	4	4	0.8	3.06
sp|Q9V3K3|RUVB2_DROME	+ -	34.32	1	1	1	1.47	2.29
H9BVD2|H9BVD2_DROME	+ -	71.06	8	2	2	5.88	10.82
A0A0B4LGM5|A0A0B4LGM5_DROME	+ +	63.96	2	2	2	1.92	2.01	92.86	6	5	5	4.95	7.26
A0A0B4LH72|A0A0B4LH72_DROME	+ -	56.34	2	2	2	8	19.86
Q5BIL1|Q5BIL1_DROME	+ -	42	2	1	1	2.33	6.78
Q95RN8|Q95RN8_DROME	+ -	30.48	1	1	1	4.55	3.38
Q9VAX8|Q9VAX8_DROME	+ -	26.09	1	1	1	0.96	1.03
sp|Q9V9A7|MCCB_DROME	+ +	231.46	316	39	39	63.93	69.2	194.41	32	23	23	38.33	50.69
sp|P48809|RB27C_DROME	+ +	174.96	61	12	12	36.36	43.71	155.95	16	10	10	32.26	32.54
A1Z928|A1Z928_DROME	+ -	62.08	2	2	2	1.31	1.37
L0CR57|L0CR57_DROME	+ -	26.87	1	1	1	0.48	0.71
Q9VNC3|Q9VNC3_DROME	+ +	63.96	2	2	2	1.94	2.02	92.86	6	5	5	5	7.3
Q86B74|Q86B74_DROME	+ -	30.53	1	1	1	1.72	1.82
M9PCC1|M9PCC1_DROME	+ -	40.17	3	1	1	2.94	3.14
sp|Q06559|RS3_DROME	+ -	74.08	5	5	5	11.63	18.29
sp|O02649|CH60A_DROME	+ -	136.04	13	12	12	16.22	26.35
sp|P46223|RL7A_DROME	+ -	55.03	2	2	2	3.23	8.12
sp|Q9VNI3|HPF1_DROME	+ +	71.46	2	2	2	3.23	4.9	60.25	3	3	3	5	7.13
A0A0B4KHD9|A0A0B4KHD9_DROME	+ -	32.05	1	1	1	2.78	2
D9IQE0|D9IQE0_DROME	- +							78.33	5	4	4	2.9	4
sp|Q9W0S9|DIP2_DROME	- +							51.25	2	2	2	1.22	1.35
C0MIY3|C0MIY3_DROME	+ -	41.25	1	1	1	1.89	2.38
A0A0H4Y1G5|A0A0H4Y1G5_DROME	+ -	38.03	1	1	1	0.32	0.31
sp|Q7K4Z4|IMD_DROME	- +							36.77	1	1	1	4	4.03
O46048|O46048_DROME	+ -	96.17	5	5	5	1.99	2.9
Q9VLQ8|Q9VLQ8_DROME	+ -	58.79	2	2	2	1.27	1.66
A1YK07|A1YK07_DROME	+ -	26.28	1	1	1	1.35	1.65
M9PI76|M9PI76_DROME	+ -	39.89	2	2	2	2.06	1.72
B7Z060|B7Z060_DROME	+ -	39.89	2	2	2	2.02	1.65
A0A0B4KFL0|A0A0B4KFL0_DROME	- +							45	1	1	1	1.25	1.95
Q9VGH5|Q9VGH5_DROME	+ -	30.52	1	1	1	2.04	1.54
D9IQC3|D9IQC3_DROME	- +							78.33	5	4	4	1.11	3.57
Q7JRH5|Q7JRH5_DROME	- +							37.29	1	1	1	1.15	1.7
X2JKU5|X2JKU5_DROME	+ -	34.03	1	1	1	2.94	3.95
A8DYJ2|A8DYJ2_DROME	+ -	100.74	9	7	7	3.45	3.87
A4V134|A4V134_DROME	+ -	60.84	3	3	3	4.55	4.72
sp|P08736|EF1A1_DROME	+ +	223.3	202	28	28	45.16	65.01	218.7	73	29	29	46.77	60.48
sp|Q9V5M3-2|LOLA6_DROME	+ -	44.61	1	1	1	1.56	1.65
Q86NR4|Q86NR4_DROME	+ -	30.06	1	1	1	1.22	1.49
C5I7H3|C5I7H3_DROME	- +							42.19	1	1	1	1.72	3
M9PFM5|M9PFM5_DROME	+ -	49.4	2	2	2	0.93	1.46
sp|Q4Z8K6-3|RBP9X_DROME	- +							45	1	1	1	1.79	2.51
Q86BK8|Q86BK8_DROME	+ -	57.32	2	2	2	6.9	7.95
sp|Q01295-5|BRC1_DROME	+ -	27.35	1	1	1	1.96	1.57
sp|Q8MSV2-4|SHEP_DROME	+ -	43.38	1	1	1	3.03	2.64
sp|P47825|TAF4_DROME	+ -	39.89	2	2	2	2.27	1.95
Q9VXW2|Q9VXW2_DROME	+ -	34.01	1	1	1	0.48	0.74
Q8IMX4|Q8IMX4_DROME	+ -	46.55	1	1	1	2.78	4.04
Q9VW52|Q9VW52_DROME	+ -	45.56	1	1	1	0.94	1.84
X2JGR4|X2JGR4_DROME	+ -	55.71	1	1	1	0.68	1.6
sp|Q9VN50|EI3F1_DROME	+ -	27.1	1	1	1	4.35	3.21
sp|Q9VYY3|UBA5_DROME	+ -	27.66	1	1	1	2.94	1.98
sp|Q86B87-23|MMD4_DROME	+ -	77.14	3	3	3	6.25	7
M9PHL4|M9PHL4_DROME	+ -	39.19	1	1	1	2.56	2.86
A0A0B4LGS6|A0A0B4LGS6_DROME	+ +	63.96	2	2	2	2.02	2.1	92.86	6	5	5	5.21	7.61
Q9U975|Q9U975_DROME	+ -	44.1	1	1	1	1.05	1.06
M9NE67|M9NE67_DROME	+ -	26.51	1	1	1	0.51	0.44
sp|Q9V4P1-2|ANLN_DROME	- +							46.71	2	2	2	1.5	1.57
A0A0B4KF17|A0A0B4KF17_DROME	+ -	59.73	2	2	2	1.77	1.53
Q5IF77|Q5IF77_DROME	+ -	45.77	1	1	1	3.12	3.29
sp|Q7K2X8|SEH1_DROME	+ -	27.11	2	1	1	2.7	3.39
sp|Q9VAF0|S39AD_DROME	+ -	42.78	1	1	1	3.23	4.51
M9PHK2|M9PHK2_DROME	+ +	36.59	1	1	1	0.7	0.87	23.32	1	1	1	0.71	1.54
Q9VKU1|Q9VKU1_DROME	+ -	28.96	1	1	1	1.41	1.44
C4IY22|C4IY22_DROME	- +							45	1	1	1	1.33	1.56
Q3YMU0|Q3YMU0_DROME	+ +	142.11	20	12	11	17.65	29.45	122.12	13	11	11	16.42	23.72
Q8I9J7|Q8I9J7_DROME	+ +	31.33	1	1	1	1.16	1	29.47	1	1	1	1.19	1
E8NH12|E8NH12_DROME	+ -	27.66	1	1	1	0.97	0.95
B7YZN8|B7YZN8_DROME	+ -	29.32	1	1	1	7.14	10.53
I1V4Y8|I1V4Y8_DROME	+ -	80.82	4	4	4	1.99	5.55
Q8MRJ8|Q8MRJ8_DROME	+ -	35.96	1	1	1	3.57	3.4
Q8SXU3|Q8SXU3_DROME	- +							34.5	1	1	1	3.03	2.28
sp|Q9V438|PDIA6_DROME	+ +	167.94	62	16	16	31.37	44.57	155.98	17	15	15	30	47.11
Q8MR88|Q8MR88_DROME	+ -	64.73	3	3	3	7.14	7.53
sp|Q9VWW0-3|CREBB_DROME	+ -	37.88	1	1	1	3.57	2.72
M9NEB2|M9NEB2_DROME	+ -	34.08	1	1	1	0.69	1.1
H6WS59|H6WS59_DROME	+ -	26.62	1	1	1	0.54	0.77
Q9VAT0|Q9VAT0_DROME	+ -	30.53	1	1	1	1.67	1.71
Q8SZP5|Q8SZP5_DROME	+ -	46.55	1	1	1	2.78	4.04
A8DYD1|A8DYD1_DROME	+ +	72.14	2	2	2	3.12	3.11	44.36	2	2	2	3.23	2.63
H1UUA9|H1UUA9_DROME	+ +	65.17	3	3	3	6	6.1	23.55	1	1	1	2.04	1.86
Q86NS6|Q86NS6_DROME	- +							120.23	9	7	7	11.48	21.06
Q9VUX6|Q9VUX6_DROME	+ -	34.08	1	1	1	1	1.63
Q2EJD4|Q2EJD4_DROME	+ -	36.84	1	1	1	3.23	2.32
sp|Q7KW39-2|MMSA_DROME	- +							94.57	5	5	5	10	14.48
sp|Q86B87-17|MMD4_DROME	+ -	77.14	3	3	3	6.67	7.22
C3KGQ1|C3KGQ1_DROME	+ -	39.01	1	1	1	0.85	1.11
Q8IRD3|Q8IRD3_DROME	+ +	43.83	1	1	1	3.03	4.62	48.38	2	2	2	6.25	7.56
B7Z120|B7Z120_DROME	+ -	93.71	4	4	4	3.74	7.33
Q7KTS4|Q7KTS4_DROME	+ -	25.42	1	1	1	2.86	1.83
Q2EJR3|Q2EJR3_DROME	+ -	36.84	1	1	1	3.23	2.23
sp|Q9V460-2|SPT5H_DROME	+ -	50.59	2	2	2	1.53	1.56
M9PFF9|M9PFF9_DROME	- +							66	3	3	3	5.17	8.82
E1JH59|E1JH59_DROME	+ -	75.81	4	4	4	3.77	5.36
Q9XZ03|Q9XZ03_DROME	+ +	99.77	9	5	5	17.24	28.28	105.35	9	6	6	20.69	28.97
Q9W0E4|Q9W0E4_DROME	+ -	26.4	1	1	1	1.05	1.04
C4XVE5|C4XVE5_DROME	+ -	32.34	1	1	1	1.69	1.98
sp|Q9VGW6|MCM5_DROME	+ -	29.51	1	1	1	0.97	1.36
sp|Q9VHD3|MAAI1_DROME	+ +	88.9	8	4	4	14.29	12.6	103.22	4	4	4	14.81	24.8
Q8MTZ5|Q8MTZ5_DROME	+ -	29.44	1	1	1	1.85	1.41
A9J7N9|A9J7N9_DROME	+ -	113.78	15	9	9	16.67	18.46
A0A0F6QCQ2|A0A0F6QCQ2_DROME	+ -	38.48	1	1	1	0.52	1.55
Q9VBI4|Q9VBI4_DROME	+ -	35.21	1	1	1	1.1	1.64
C9QP46|C9QP46_DROME	+ -	62.74	2	2	2	3.17	4.41
A0A0B4LGA3|A0A0B4LGA3_DROME	+ +	64.84	3	2	2	2.78	5.2	113.66	7	6	6	8.57	12.36
sp|Q9GYU8|NUP88_DROME	+ +	76.56	4	4	4	5.56	6.7	45.99	2	2	2	2.78	3.42
Q9V3I2|Q9V3I2_DROME	+ -	50.48	2	2	2	9.52	6.85
sp|P11147|HSP7D_DROME	+ +	157.41	42	15	12	18.29	27.65	134.91	13	11	8	13.58	23.96
A8DZ29|A8DZ29_DROME	+ -	121.01	8	8	8	3.86	4.74
E1JHA4|E1JHA4_DROME	+ +	174.96	61	12	12	36.36	43.71	155.95	16	10	10	32.26	32.54
B9UYE3|B9UYE3_DROME	+ -	36.84	1	1	1	2.86	2.23
Q9VWG2|Q9VWG2_DROME	+ -	29.77	1	1	1	1.92	2.75
Q9VJ43|Q9VJ43_DROME	+ -	42.9	2	2	2	3.33	2.94
sp|P54622|SSBP_DROME	+ -	42.18	2	2	2	10	15.07
Q9VZ69|Q9VZ69_DROME	+ +	52.38	2	2	2	3.51	2.83	37.52	1	1	1	1.75	2.83
sp|Q27272|TAF9_DROME	+ -	27.36	1	1	1	2.86	3.24
D9IQD1|D9IQD1_DROME	- +							78.33	5	4	4	1.99	3.77
sp|Q9VSF3|UBC12_DROME	+ -	34.25	1	1	1	4	5.52
E2QCY2|E2QCY2_DROME	+ -	32.34	1	1	1	1.43	1.68
sp|Q9VHP0|DDX3_DROME	+ +	79.12	7	4	2	4.6	5.39	77.41	4	4	3	4.65	5.14
Q7KLW5|Q7KLW5_DROME	+ -	77.98	3	3	3	8.33	7.65
A0A0B4KHA3|A0A0B4KHA3_DROME	+ -	42.25	1	1	1	2.27	2.39
L0CRT5|L0CRT5_DROME	+ -	30.77	1	1	1	1.47	1.26
sp|Q9V5M6|LOLA5_DROME	+ -	44.61	1	1	1	1.15	1.14
A0A0B4KHL2|A0A0B4KHL2_DROME	+ -	103.43	9	8	8	8.79	9.7
A0A0U3DWR7|A0A0U3DWR7_DROME	+ -	26.62	1	1	1	0.61	0.94
Q9VWQ7|Q9VWQ7_DROME	+ -	28.99	1	1	1	4.55	4.29
Q9VPL9|Q9VPL9_DROME	+ -	52.71	2	2	2	0.39	0.45
sp|P13060|EF2_DROME	+ +	147.61	36	20	20	17.54	24.53	97.23	6	5	5	4.63	7.46
Q9VB17|Q9VB17_DROME	+ +	26.55	1	1	1	2.7	3.68	24.98	1	1	1	2.7	2.76
H1UUD2|H1UUD2_DROME	- +							132.87	17	7	7	35	68.05
Q2EJD8|Q2EJD8_DROME	+ -	36.84	1	1	1	3.23	2.23
A0A0B4KGU4|A0A0B4KGU4_DROME	+ +	79.12	7	4	2	4.55	5.37	77.41	4	4	3	4.6	5.12
A0A0B4KFK1|A0A0B4KFK1_DROME	+ -	54.12	2	2	2	1.46	1.36
sp|O18388|IMB_DROME	+ -	43.77	1	1	1	1.45	1.24
G4LU37|G4LU37_DROME	+ -	103.43	9	8	8	9.2	9.9
A4V201|A4V201_DROME	+ -	39.89	2	2	2	2.35	2.12
M9PFZ1|M9PFZ1_DROME	+ -	31.46	1	1	1	0.83	1.81
sp|Q7KMJ6|NITO_DROME	+ -	26.51	1	1	1	0.9	1.01
Q95P10|Q95P10_DROME	+ -	58.79	2	2	2	1.27	1.66
A1Z9M3|A1Z9M3_DROME	+ +	72.14	2	2	2	3.28	3.37	44.36	2	2	2	3.39	2.85
M9PCU1|M9PCU1_DROME	+ -	55.71	1	1	1	0.72	1.73
Q4QPQ0|Q4QPQ0_DROME	+ +	113.78	15	9	9	14.29	17.05	136.79	12	11	11	17.46	30.37
E1JIK0|E1JIK0_DROME	+ -	93.4	9	5	4	11.36	15.58
Q86BB4|Q86BB4_DROME	+ -	54.12	2	2	2	4.65	7.35
X2JG37|X2JG37_DROME	- +							27.17	1	1	1	1	1.05
C8VV43|C8VV43_DROME	+ -	47.37	1	1	1	2.17	4.27
Q0E9C6|Q0E9C6_DROME	+ -	69.91	3	2	2	1.09	1.78
sp|A0A0B4K7J2-2|RBP2_DROME	+ +	182.82	24	20	20	7.25	10.87	26.1	1	1	1	0.37	0.3
E1JH47|E1JH47_DROME	+ +	64.84	3	2	2	2.78	5.28	113.66	7	6	6	8.57	12.55
sp|P21187|PABP_DROME	+ +	45.89	2	1	1	1.25	1.74	33.65	1	1	1	1.27	2.05
Q0E8E8|Q0E8E8_DROME	+ +	76.52	4	4	4	11.11	12.36	106.75	8	7	7	19.44	21.35
sp|P25439-2|BRM_DROME	+ -	49.4	2	2	2	0.94	1.47
Q9VHR5|Q9VHR5_DROME	+ -	46	1	1	1	1.32	1.87
G3KKP7|G3KKP7_DROME	+ -	71.01	4	4	4	8.16	11.93
Q86NS4|Q86NS4_DROME	+ +	65.17	3	3	3	3.09	3.25	23.55	1	1	1	1.05	0.99
sp|P21525|FOSLA_DROME	+ -	75.11	2	2	2	4.76	3.84
sp|Q9VAW5-1|LARP_DROME	+ -	40.34	1	1	1	0.65	1.14
C6SUT3|C6SUT3_DROME	+ -	39.22	1	1	1	2.17	2.14
Q7K485|Q7K485_DROME	+ +	85.87	6	3	3	9.09	8.93	67.83	3	3	3	9.68	11.99
Q2EJP0|Q2EJP0_DROME	+ -	36.84	1	1	1	3.12	2.23
sp|P51592|HYD_DROME	+ -	38.03	1	1	1	0.32	0.31
Q9U912|Q9U912_DROME	+ -	44.79	1	1	1	1.47	1.51
Q9VGW7|Q9VGW7_DROME	+ -	30.05	1	1	1	2.5	2.13
sp|P48598|IF4E_DROME	+ -	34.09	2	1	1	3.45	2.7
Q86NL1|Q86NL1_DROME	+ -	37	1	1	1	2.38	2.06
C9QP42|C9QP42_DROME	+ -	71.88	3	3	3	6.25	7.2
F6JQA7|F6JQA7_DROME	+ -	28.88	1	1	1	2.22	2.35
M9PBR6|M9PBR6_DROME	+ -	47.22	2	1	1	1.43	1.68
sp|Q9V8R9|41_DROME	+ -	78.49	3	3	3	1.12	1.83
A0A0B4LFB8|A0A0B4LFB8_DROME	+ +	46.44	2	2	2	1.35	1.61	38.33	1	1	1	0.68	0.86
X2JAA8|X2JAA8_DROME	+ -	38.48	1	1	1	0.52	1.55
A0A0B4KF92|A0A0B4KF92_DROME	+ +	63.96	2	2	2	2.04	2.11	92.86	6	5	5	5.26	7.65
A0A1B2AJ64|A0A1B2AJ64_DROME	+ +	63.86	4	3	3	13.04	30.91	40.19	2	2	2	9.09	21.82
sp|Q06943|HMGZ_DROME	+ -	42.75	1	1	1	3.85	12.61
X2JB48|X2JB48_DROME	+ +	103.22	20	8	8	20	23.08	104.66	6	6	6	15.38	19.06
sp|P13469|MODU_DROME	+ -	60.11	2	2	2	2.5	4.61
sp|P54399-2|PDI_DROME	+ -	43.06	2	2	1	7.69	9.47
B7Z0B1|B7Z0B1_DROME	- +							59.15	3	3	3	4.17	5.66
Q86PD3|Q86PD3_DROME	+ -	28.33	1	1	1	2.94	3.23
Q9VQL4|Q9VQL4_DROME	- +							29.51	1	1	1	2.78	2.49
sp|P23226-2|MA205_DROME	+ +	114	8	7	7	8.33	8.93	51.42	3	3	3	3.75	3.52
Q8MQN6|Q8MQN6_DROME	+ -	31.56	1	1	1	0.96	0.85
sp|Q9VWW0-4|CREBB_DROME	+ -	37.88	1	1	1	3.85	3.16
Q8SXE5|Q8SXE5_DROME	+ +	89.15	5	5	5	11.63	13.82	53.25	1	1	1	2.33	5
sp|Q86B87-16|MMD4_DROME	+ -	77.14	3	3	3	6.52	7.2
sp|Q9VL18|EF1D_DROME	+ -	43.8	2	2	2	5.41	7.03
B6UXE7|B6UXE7_DROME	+ +	42.07	2	2	2	2.47	3.12	81.71	4	4	4	5	5.93
Q9W3C8|Q9W3C8_DROME	+ +	84.47	13	6	6	20	19.2	47.17	2	2	2	7.14	14
sp|Q9VWW0-2|CREBB_DROME	+ -	37.88	1	1	1	3.85	2.75
Q7KVT8|Q7KVT8_DROME	+ -	35.37	1	1	1	1.18	1.39
Q8MV37|Q8MV37_DROME	+ -	34.08	1	1	1	0.76	1.27
Q8MSY3|Q8MSY3_DROME	+ -	97.66	4	4	4	4	5.39
Q2XYH0|Q2XYH0_DROME	+ -	64.28	2	2	2	8	15.98
Q960C5|Q960C5_DROME	+ -	32.84	1	1	1	1.23	0.99
A0A0B4KGB3|A0A0B4KGB3_DROME	+ -	83.37	5	4	4	4.3	4.65
Q9W0U6|Q9W0U6_DROME	+ -	98.98	7	5	5	13.16	16.37
Q9W3X8|Q9W3X8_DROME	+ -	30.45	1	1	1	1.49	2.28
A0A0B4KHD4|A0A0B4KHD4_DROME	+ -	54.65	2	2	2	4.65	3.17
sp|Q9VXK0|NIPSN_DROME	+ +	61.51	4	2	2	5.26	7.33	111.23	6	5	5	13.51	23.08
Q9W0A8|Q9W0A8_DROME	+ -	30.29	1	1	1	1.59	3.61
A0A0C4FEI4|A0A0C4FEI4_DROME	+ -	36.6	1	1	1	2.17	2.39
K7X538|K7X538_DROME	+ -	26.87	1	1	1	0.88	1.04
D9IQC7|D9IQC7_DROME	- +							78.33	5	4	4	1.36	3.77
Q9VXR5|Q9VXR5_DROME	+ -	65.64	4	3	3	3.49	4.58
Q9Y1L3|Q9Y1L3_DROME	+ -	52.71	2	2	2	0.93	1.12
sp|Q9V4Q8|RU2A_DROME	+ +	71.29	5	3	3	8.11	11.32	85.95	4	4	4	10.81	19.62
X2JF51|X2JF51_DROME	+ -	35.31	1	1	1	5.56	8.51
A0A0B7P9G0|A0A0B7P9G0_DROME	+ -	31.61	1	1	1	1.11	1.08
Q7K148|Q7K148_DROME	+ -	27.39	1	1	1	3.57	2.84
M9ND37|M9ND37_DROME	+ -	60.91	2	2	2	1.04	2.08
sp|Q9VYR0|LSM12_DROME	+ -	54.05	2	2	2	9.09	13.36
sp|Q9W517|WAPL_DROME	+ -	38.48	1	1	1	0.52	1.55
sp|Q86B87-29|MMD4_DROME	+ -	77.14	3	3	3	6.98	7.17
sp|Q9Y0I1|EAF3_DROME	+ +	120.38	6	5	5	9.26	21.23	83.14	3	3	3	5.77	10.85
sp|Q9VUL1|PYRG_DROME	+ -	25.79	1	1	1	1.43	1.28
Q24284|Q24284_DROME	+ -	48.41	2	2	2	1.41	1.63
A4V3L8|A4V3L8_DROME	+ -	42.78	1	1	1	3.23	4.51
Q6AWN3|Q6AWN3_DROME	+ -	31.61	1	1	1	3.03	3.1
Q8I935|Q8I935_DROME	+ -	47.22	2	1	1	1.64	2.21
H1UUI8|H1UUI8_DROME	+ -	39.22	1	1	1	2.22	2.14
Q6AWP8|Q6AWP8_DROME	- +							47.33	1	1	1	0.89	1.35
B8A405|B8A405_DROME	- +							132.87	17	7	7	22.58	47.52
A0A0B4KHK0|A0A0B4KHK0_DROME	+ -	30.48	1	1	1	1.2	1.12
sp|Q9VDT6|MRM2_DROME	- +							79.58	2	2	2	5.26	17.2
A8DYD3|A8DYD3_DROME	+ +	72.14	2	2	2	3.28	3.38	44.36	2	2	2	3.39	2.86
B5RJ68|B5RJ68_DROME	+ -	28.99	1	1	1	3.45	2.6
sp|O76464|NFT1_DROME	+ +	25.07	1	1	1	1.89	1.74	26.07	1	1	1	1.89	1.74
Q7KW02|Q7KW02_DROME	+ -	96.17	5	5	5	2.03	2.96
Q9VK59|Q9VK59_DROME	+ -	103.96	6	5	5	5	6.84
Q2XYI2|Q2XYI2_DROME	+ +	43.03	2	1	1	5.88	5.33	55.2	3	2	2	12.5	15.38
A0A0C4DHG4|A0A0C4DHG4_DROME	- +							33.55	1	1	1	2.63	3.75
A8JUR1|A8JUR1_DROME	+ -	29.82	1	1	1	0.58	0.44
Q7KUX7|Q7KUX7_DROME	+ -	55.44	2	2	2	4.17	7.26
Q2EJN2|Q2EJN2_DROME	+ -	36.84	1	1	1	3.23	2.32
sp|Q86B87|MMD4_DROME	+ -	77.14	3	3	3	4.76	5.74
E8NHB1|E8NHB1_DROME	+ -	30.36	1	1	1	0.65	0.9
A8JNT6|A8JNT6_DROME	+ -	34.08	1	1	1	1.85	3.81
A1Z784|A1Z784_DROME	+ +	271.94	350	91	91	32.5	43.31	293.49	150	101	101	37.55	57.9
sp|Q9VEX9|SAP18_DROME	- +							52.46	2	2	2	10.53	14
A0A0B4KFA4|A0A0B4KFA4_DROME	+ -	26.62	1	1	1	0.54	0.77
B5RJQ0|B5RJQ0_DROME	- +							68.98	3	3	3	10	17.77
sp|O18373|SPS1_DROME	+ -	31.11	1	1	1	2.5	2.26
sp|Q9VQ93|GOLP3_DROME	+ -	28.11	1	1	1	2.33	2.38
Q8SYL3|Q8SYL3_DROME	+ -	59.79	2	2	2	3.23	5.13
L7X6C7|L7X6C7_DROME	+ +	31.33	1	1	1	1.1	1.02	29.47	1	1	1	1.12	1.02
A0ANP8|A0ANP8_DROME	+ -	30.05	1	1	1	2.5	2.13
C7LA83|C7LA83_DROME	+ -	44.1	1	1	1	1.18	1.13
B9EQY3|B9EQY3_DROME	- +							78.02	3	3	3	7.32	10.61
M9WKL1|M9WKL1_DROME	+ -	69.99	2	2	2	0.96	1.67
A0A0B4LI25|A0A0B4LI25_DROME	+ +	42.07	2	2	2	2.27	2.86	81.71	4	4	4	4.6	5.43
sp|Q7KW39|MMSA_DROME	- +							94.57	5	5	5	9.8	14.23
A0A0B4KHX3|A0A0B4KHX3_DROME	+ +	99.92	5	5	5	10.2	23.41	126.7	10	7	7	14.29	28.86
sp|Q86B87-6|MMD4_DROME	+ -	77.14	3	3	3	5.66	6.47
Q8MR43|Q8MR43_DROME	+ -	35.31	1	1	1	2.08	2.87
Q59E34|Q59E34_DROME	+ -	69.99	2	2	2	0.71	1.31
sp|P82804|PYM_DROME	+ +	94.15	5	5	5	11.11	33.33	59.98	3	3	3	6.82	17.39
sp|Q9VA37|DJ1B_DROME	+ +	70.86	7	2	2	11.11	10.16	47.85	1	1	1	5.56	11.23
Q9VV75|Q9VV75_DROME	+ +	169.2	57	18	18	40	49.77	162.45	20	16	16	35.56	59.32
A0A1B2AKQ4|A0A1B2AKQ4_DROME	+ +	122.98	27	8	8	30.77	56.08	100.42	6	6	6	23.08	42.57
Q7K581|Q7K581_DROME	+ -	70.9	4	3	3	7.5	8.05
sp|P02283|H2B_DROME	+ -	59.42	4	2	2	7.14	16.26
Q7KMH9|Q7KMH9_DROME	+ -	30.07	1	1	1	0.64	0.92
Q7PLL1|Q7PLL1_DROME	+ -	59.79	2	2	2	3.23	5.14
sp|P42271|TBG2_DROME	+ -	30.39	1	1	1	2.13	1.97
Q8I934|Q8I934_DROME	+ -	47.22	2	1	1	3.7	5.34
Q9VC90|Q9VC90_DROME	+ -	32.05	1	1	1	2.78	1.97
Q86BG1|Q86BG1_DROME	+ -	59.73	2	2	2	1.89	1.5
Q7KM08|Q7KM08_DROME	+ -	62.74	2	2	2	3.23	4.52
Q9VX92|Q9VX92_DROME	+ -	35.62	1	1	1	0.54	0.71
Q08212|Q08212_DROME	+ -	46.55	1	1	1	2.7	4.09
M9NFI9|M9NFI9_DROME	+ -	106.82	7	7	7	3.14	4.56
sp|Q04688|ELG_DROME	+ -	28.29	1	1	1	1.92	1.72
sp|Q9V5M3-4|LOLA6_DROME	+ -	44.61	1	1	1	1.67	1.83
Q9VMN3|Q9VMN3_DROME	- +							27	1	1	1	1.79	1.6
sp|Q08473-2|SQD_DROME	+ +	53.95	1	1	1	2.44	4.98	32.97	1	1	1	2.56	4.98
Q8MS04|Q8MS04_DROME	+ -	30.92	1	1	1	2.13	2.68
sp|P13055|E75BB_DROME	+ -	25.01	1	1	1	0.85	0.78
Q0KHU2|Q0KHU2_DROME	+ +	52.38	2	2	2	3.23	2.54	37.52	1	1	1	1.61	2.54
Q9V3F2|Q9V3F2_DROME	+ -	44.79	1	1	1	1.47	1.51
sp|Q9VKD3|NFS1_DROME	+ +	74.28	4	4	4	7.02	9.09	75.22	4	4	4	7.27	11.47
Q6NKM9|Q6NKM9_DROME	+ -	31.61	1	1	1	2.7	2.92
sp|Q9VCK0|EI3D1_DROME	+ +	35.96	1	1	1	1.33	1.43	31.47	1	1	1	1.39	1.96
Q9W002|Q9W002_DROME	+ +	97.26	5	5	5	3.14	4.99	47.14	2	2	2	1.29	1.33
Q8IMI7|Q8IMI7_DROME	+ -	29.73	1	1	1	2.94	4.12
Q8MSW6|Q8MSW6_DROME	+ -	29.04	1	1	1	2.5	3.41
sp|Q9VIV2|SWM_DROME	+ -	29.82	1	1	1	0.75	0.85
M9PIM0|M9PIM0_DROME	+ -	28.54	1	1	1	2.22	3.67
B6IDN4|B6IDN4_DROME	+ -	34.41	1	1	1	2.27	2.02
Q1RL19|Q1RL19_DROME	+ -	93.71	4	4	4	3.57	7.25
F0JAL1|F0JAL1_DROME	+ -	54.12	2	2	2	4.65	8.45
M9PJN8|M9PJN8_DROME	- +							68.77	2	2	2	5.56	8.43
Q9V475|Q9V475_DROME	+ -	39.01	1	1	1	0.88	1.16
E4NKG1|E4NKG1_DROME	+ -	42.84	2	2	1	2.63	2.39
C5I7B8|C5I7B8_DROME	+ +	45.77	1	1	1	1.72	2.48	42.19	1	1	1	1.72	2.93
sp|O96539-2|ATE1_DROME	+ -	53.17	2	2	2	2.9	4.61
Q9VX44|Q9VX44_DROME	- +							28.55	1	1	1	0.81	0.81
Q8T921|Q8T921_DROME	+ -	36.34	1	1	1	1.59	2.29
A8WHG1|A8WHG1_DROME	+ -	26.87	1	1	1	0.68	0.76
sp|P04359|RL32_DROME	+ -	48.71	1	1	1	3.03	9.7
B7Z0T1|B7Z0T1_DROME	+ -	43.91	1	1	1	0.63	0.85
M9PFN1|M9PFN1_DROME	+ -	34.32	1	1	1	1.47	2.29
M9NG39|M9NG39_DROME	+ -	42.6	1	1	1	1	3.03
sp|Q9NHV9-2|VAV_DROME	+ -	76.74	3	3	3	2.59	3.79
sp|Q9VP05|MED1_DROME	+ -	46.16	1	1	1	0.79	1.83
A4IJ59|A4IJ59_DROME	+ -	59.48	4	2	2	5.13	4.49
Q9VV89|Q9VV89_DROME	+ -	65.1	4	2	2	9.52	12.07
Q9VKC8|Q9VKC8_DROME	+ -	32.01	1	1	1	1.35	1.36
Q9XZE4|Q9XZE4_DROME	+ +	76.52	4	4	4	11.11	12.36	106.75	8	7	7	19.44	21.35
Q2EJL5|Q2EJL5_DROME	+ -	36.84	1	1	1	3.23	2.23
sp|P15007|ENO_DROME	+ -	28.99	1	1	1	1.61	1.8
B7Z0T2|B7Z0T2_DROME	+ -	43.91	1	1	1	0.64	0.87
D3DMK3|D3DMK3_DROME	- +							123.82	10	9	9	27.27	39.94
sp|Q9W0T1-3|NU301_DROME	+ -	45.61	2	2	2	0.78	0.79
sp|Q9V4C8|HCF_DROME	+ +	153.84	21	16	16	12.7	12.67	31.05	1	1	1	0.83	0.6
E1JJM9|E1JJM9_DROME	+ -	41.98	2	2	2	9.52	12.31
Q9VBQ6|Q9VBQ6_DROME	+ -	30.48	1	1	1	1.32	1.24
Q9W425|Q9W425_DROME	+ -	53.67	2	2	2	0.64	0.58
Q8IQX5|Q8IQX5_DROME	+ -	28.99	1	1	1	5	4.79
sp|P18431-3|SGG_DROME	+ +	34.41	1	1	1	2.17	1.74	52.15	2	2	2	4.44	3.48
A4V1F9|A4V1F9_DROME	+ -	71.06	8	2	2	1.8	3.28
Q494L6|Q494L6_DROME	+ -	39.15	1	1	1	1.3	3.12
Q6AWS1|Q6AWS1_DROME	+ -	69.91	3	2	2	1.09	1.78
X2JBC1|X2JBC1_DROME	+ -	30.25	1	1	1	0.88	0.68
D9IQE4|D9IQE4_DROME	- +							78.33	5	4	4	1.03	3.57
sp|P42283|LOLA1_DROME	+ -	44.61	1	1	1	1.05	1.23
E1JI11|E1JI11_DROME	+ -	39.89	2	2	2	2.27	1.95
sp|P29613-1|TPIS_DROME	+ -	35.45	1	1	1	2.7	3.74
X2JF59|X2JF59_DROME	+ +	91.17	6	4	4	18.18	26.29	93.25	5	3	3	14.29	18.56
sp|Q9V9K7|SRRT_DROME	+ -	42.29	2	2	2	1.39	2.44
sp|Q7KQZ4|LOLA3_DROME	+ -	44.61	1	1	1	1.47	1.4
C6SUW3|C6SUW3_DROME	+ -	27	1	1	1	2.27	5.64
L0CR52|L0CR52_DROME	+ -	26.87	1	1	1	0.48	0.71
M9PCX2|M9PCX2_DROME	+ -	58.79	2	2	2	1.23	1.59
C5I7D5|C5I7D5_DROME	+ -	34.01	1	1	1	0.48	0.75
sp|Q9VAY7|FAM50_DROME	+ -	34.43	1	1	1	1.37	2.51
sp|Q95029|CATL_DROME	+ +	144.34	27	11	11	25.58	21.83	43.93	2	1	1	2.33	4.04
A0A0B4KGH5|A0A0B4KGH5_DROME	+ -	72.23	2	2	2	1.89	3.01
Q8IGI0|Q8IGI0_DROME	+ -	32.05	1	1	1	2.78	1.88
O46173|O46173_DROME	+ -	34.27	1	1	1	1.96	4.46
E3CTN8|E3CTN8_DROME	+ -	34.08	1	1	1	0.91	1.47
sp|Q94523|SDHA_DROME	+ +	123.25	12	7	7	10	14.07	101.95	7	6	6	8.57	13.92
sp|Q86B87-15|MMD4_DROME	+ -	77.14	3	3	3	6.38	7.04
sp|Q867Z4-5|LOLA4_DROME	+ -	44.61	1	1	1	1.72	1.91
sp|Q9VAM6|CISD2_DROME	+ -	50.37	2	2	2	12.5	15.79
M9NDC3|M9NDC3_DROME	+ -	43.77	1	1	1	1.45	1.24
D9IQD2|D9IQD2_DROME	- +							78.33	5	4	4	1.1	3.38
sp|Q94522|SUCA_DROME	+ +	98.84	8	6	6	14.63	20.43	109.46	8	6	6	15.79	20.43
A8DY97|A8DY97_DROME	+ -	69.91	3	2	2	1.03	1.72
A8JNU2|A8JNU2_DROME	+ -	55.71	1	1	1	0.67	1.59
Q9VJ44|Q9VJ44_DROME	+ -	42.9	2	2	2	4.65	3.93
A0A0B4LF95|A0A0B4LF95_DROME	+ +	64.84	3	2	2	2.56	5.09	113.66	7	6	6	7.89	12.1
sp|Q00168-4|KCC2A_DROME	+ -	60.84	3	3	3	4.84	4.9
Q0KHW6|Q0KHW6_DROME	+ -	34.41	1	1	1	2	1.68
Q9VI21|Q9VI21_DROME	+ -	32.7	1	1	1	1.39	1.41
X2JCC5|X2JCC5_DROME	- +							28.55	1	1	1	0.81	0.77
Q7KHL0|Q7KHL0_DROME	+ -	40.3	1	1	1	2.17	2.56
A8E777|A8E777_DROME	+ -	57.32	2	2	2	8.33	8.15
sp|Q9VXE6|NU153_DROME	+ -	72.82	3	3	3	2	1.81
C0MKX3|C0MKX3_DROME	- +							35.36	1	1	1	3.03	3.31
sp|P17917|PCNA_DROME	+ -	31.52	1	1	1	3.85	2.69
X2J9R2|X2J9R2_DROME	+ -	94.53	5	5	5	9.26	13.33
M9PG82|M9PG82_DROME	+ -	37.62	1	1	1	0.88	1.08
A0AP75|A0AP75_DROME	+ -	63.32	3	3	3	5.66	12.46
B3DN58|B3DN58_DROME	- +							42.19	1	1	1	1.72	3
sp|Q9V6U9|MECR_DROME	+ +	105.47	8	6	6	13.64	24.37	106.82	8	7	7	16.28	30.53
sp|Q9VNX8|EIF2A_DROME	+ +	101.5	7	6	6	7.89	10.82	111.69	6	6	6	7.89	13.79
X2JGP4|X2JGP4_DROME	+ -	43.06	2	2	1	3.28	3.63
sp|Q9VEN1-2|FLNA_DROME	+ -	83.37	5	4	4	4.3	4.65
A4V310|A4V310_DROME	+ -	83.37	5	4	4	4.21	4.55
Q9VFD1|Q9VFD1_DROME	+ -	62.2	2	2	2	5.71	4.62
sp|P26686-5|SRR55_DROME	+ -	47.7	1	1	1	1.04	3.38
Q0PQ30|Q0PQ30_DROME	+ +	116.96	9	9	9	6.38	8.07	58.24	2	2	2	1.42	2.35
M9PEL1|M9PEL1_DROME	+ -	73.04	3	3	3	4	6.37
M9PH19|M9PH19_DROME	+ +	97.26	5	5	5	3.27	5.34	47.14	2	2	2	1.34	1.42
A1Z813|A1Z813_DROME	+ -	77.8	4	4	4	4.76	3.46
Q9VH75|Q9VH75_DROME	+ -	53.01	2	2	2	2.6	3.5
M9WSU4|M9WSU4_DROME	+ -	60.91	2	2	2	1.02	2.01
B5RJ67|B5RJ67_DROME	- +							43.98	2	2	2	9.09	9.57
sp|Q9W062|MFAP1_DROME	- +							47.24	1	1	1	1.09	2.93
H8F4R0|H8F4R0_DROME	+ -	78.13	4	4	4	2.56	4.29
Q9VKY3|Q9VKY3_DROME	+ -	60.48	2	2	2	8	7.11
sp|Q8MSV2-2|SHEP_DROME	+ -	43.38	1	1	1	2.86	2
A4IJ82|A4IJ82_DROME	+ -	93.71	4	4	4	3.17	6.6
sp|P26686-3|SRR55_DROME	+ -	47.7	1	1	1	1.14	3.65
A0A0B4KHN1|A0A0B4KHN1_DROME	+ +	83.37	5	4	4	1.56	1.62	41.55	2	2	2	0.81	0.75
M9PII7|M9PII7_DROME	+ -	46.16	1	1	1	0.96	2.37
sp|Q9VCF0|Y5902_DROME	+ +	36.64	1	1	1	3.23	3.29	57.55	1	1	1	3.33	10.29
sp|P23128-2|DDX6_DROME	- +							106.54	5	5	5	9.43	12.15
A0A1Z1CK36|A0A1Z1CK36_DROME	+ -	37.88	1	1	1	3.57	2.72
Q7K2K2|Q7K2K2_DROME	- +							33.55	1	1	1	1.79	2.65
Q9W3H4|Q9W3H4_DROME	+ +	30.73	1	1	1	4	4.45	40.86	1	1	1	4	5.26
C8VV55|C8VV55_DROME	+ -	46.16	1	1	1	0.96	2.5
sp|Q86P48|ATBP_DROME	+ -	53.81	1	1	1	3.23	5.15
sp|Q9V9S8|HEMH_DROME	+ +	95.46	9	7	7	15.91	18.75	78.45	5	5	5	11.36	18.75
Q8IGR0|Q8IGR0_DROME	+ -	71.06	8	2	2	5.88	16.03
A0A0B4K6T7|A0A0B4K6T7_DROME	+ -	87.43	8	4	1	6.06	8.66
R9Q794|R9Q794_DROME	+ -	31.15	1	1	1	1.72	2.68
A1Z934|A1Z934_DROME	- +							43.5	1	1	1	2.78	4.68
sp|Q95029-2|CATL_DROME	+ +	144.34	27	11	11	28.95	23.75	43.93	2	1	1	2.63	4.4
B6UXE6|B6UXE6_DROME	+ +	42.07	2	2	2	2.47	3.12	81.71	4	4	4	5	5.93
C6SUZ2|C6SUZ2_DROME	+ -	56.43	3	2	2	13.33	13.21
Q2EJM1|Q2EJM1_DROME	+ -	36.84	1	1	1	3.23	2.23
A1YK11|A1YK11_DROME	+ -	26.28	1	1	1	1.37	1.65
X2J708|X2J708_DROME	- +							27	1	1	1	1.79	1.7
A0A0B4KFT4|A0A0B4KFT4_DROME	+ -	47.28	2	2	2	4.44	3.99
T1W131|T1W131_DROME	+ -	27.66	1	1	1	2.94	1.98
A0A0B4LGF5|A0A0B4LGF5_DROME	+ +	46.44	2	2	2	1.3	1.55	38.33	1	1	1	0.66	0.83
sp|P41093|RL18A_DROME	+ -	34.67	1	1	1	2.5	5.08
M9NDA6|M9NDA6_DROME	+ -	114.76	13	7	7	12.73	16.51
Q7Z2C9|Q7Z2C9_DROME	+ -	31.46	1	1	1	0.89	1.94
sp|Q9W517-2|WAPL_DROME	+ -	38.48	1	1	1	0.82	2.47
B9EQT5|B9EQT5_DROME	- +							45.81	1	1	1	7.69	19.23
Q9VD58|Q9VD58_DROME	+ +	92.19	6	4	4	9.76	13.78	101.91	6	6	6	14.63	28.11
Q86BH3|Q86BH3_DROME	+ -	40.42	1	1	1	4.17	5.66
sp|Q9VSC1|SRP09_DROME	+ -	34.76	1	1	1	8.33	10.39
D9IQC8|D9IQC8_DROME	- +							78.33	5	4	4	2	3.78
A0A0H4Y1G0|A0A0H4Y1G0_DROME	+ -	72.23	2	2	2	1.98	3.04
O46093|O46093_DROME	+ -	26.83	1	1	1	0.88	1.88
X2JCS6|X2JCS6_DROME	+ -	55.03	2	2	2	3.23	8.12
A0A0B4KHJ7|A0A0B4KHJ7_DROME	+ +	120.38	6	5	5	9.26	20.98	83.14	3	3	3	5.77	10.72
O76523|O76523_DROME	+ -	29.04	1	1	1	2.94	3.36
M9PCB7|M9PCB7_DROME	- +							66	3	3	3	5.17	8.86
Q8IH32|Q8IH32_DROME	+ +	31.36	14	1	1	5.26	5.15	25.06	2	1	1	5.56	5.15
Q7KRZ3|Q7KRZ3_DROME	+ -	35.21	1	1	1	1.09	1.64
H8F4T6|H8F4T6_DROME	+ +	105.47	8	6	6	13.64	24.37	106.82	8	7	7	16.28	30.53
M9PGG0|M9PGG0_DROME	+ -	44.94	1	1	1	1.69	2.53
Q9W4W2|Q9W4W2_DROME	+ +	41.23	1	1	1	0.91	0.86	36.84	1	1	1	0.91	1.54
sp|P29845|HSP7E_DROME	+ +	118.66	14	11	11	12.5	12.83	65.59	4	4	4	4.6	6.41
F3YDH0|F3YDH0_DROME	+ +	190.55	106	28	25	31.46	45.12	143.35	17	16	13	18.18	26.37
Q7KN75|Q7KN75_DROME	+ -	136.9	15	13	13	7.14	10.84
A0A0B4K624|A0A0B4K624_DROME	+ -	87.43	8	4	1	6.45	9.17
A0A0B4KHG1|A0A0B4KHG1_DROME	+ -	26.79	1	1	1	1.32	4.03
sp|Q7K0D8|NUP50_DROME	+ +	109.75	6	6	6	9.38	15.96	31.62	1	1	1	1.56	1.24
M9PG88|M9PG88_DROME	+ -	44.94	1	1	1	1.69	2.53
A1Z8U4|A1Z8U4_DROME	+ -	25.45	1	1	1	1.61	1.37
Q1RKV9|Q1RKV9_DROME	- +							27	1	1	1	1.92	1.79
Q8T0M2|Q8T0M2_DROME	+ -	69.91	3	2	2	1.24	2.06
Q86BB5|Q86BB5_DROME	+ -	54.12	2	2	2	1.46	1.39
A0A0B4KGZ1|A0A0B4KGZ1_DROME	+ -	42.25	1	1	1	2.27	2.42
sp|A1ZAU8-3|PTRO_DROME	+ -	26.62	1	1	1	0.56	0.84
sp|P23226|MA205_DROME	+ +	114	8	7	7	7.61	8.35	51.42	3	3	3	3.41	3.29
B7Z0B0|B7Z0B0_DROME	+ +	106.48	7	6	6	5.83	8.97	59.15	3	3	3	2.94	3.97
Q9VG07|Q9VG07_DROME	+ +	45.57	2	1	1	2.27	4.02	80	3	3	3	6.82	11.26
Q2EJQ4|Q2EJQ4_DROME	+ -	36.84	1	1	1	3.23	2.23
M9PG76|M9PG76_DROME	+ -	30.92	1	1	1	2.86	2.52
Q9XZ57|Q9XZ57_DROME	- +							123.82	10	9	9	28.12	43.79
M9MSM4|M9MSM4_DROME	+ -	31.46	1	1	1	0.91	2.04
sp|Q9VYS3|RENT1_DROME	+ -	30.25	1	1	1	0.88	0.68
I1V503|I1V503_DROME	+ +	31.33	1	1	1	0.93	1	29.47	1	1	1	0.94	1
Q6NR46|Q6NR46_DROME	+ -	63.88	3	3	3	5.26	5.56
sp|Q9VQS7|SOB_DROME	+ -	63.31	3	3	3	6.82	2.25
M9PFB2|M9PFB2_DROME	- +							66	3	3	3	5.17	8.88
sp|Q9NBD7|CLASP_DROME	+ -	26.35	1	1	1	0.58	0.8
Q8SXQ5|Q8SXQ5_DROME	- +							56.72	2	2	2	10.53	18.87
Q9W1Q8|Q9W1Q8_DROME	+ -	39.15	1	1	1	1.15	2.88
Q95TJ2|Q95TJ2_DROME	+ +	50.84	2	2	2	1.52	1.27	63.57	4	4	4	3.03	4.68
Q9VM58|Q9VM58_DROME	+ -	38.12	1	1	1	2.94	3.1
M9PHW9|M9PHW9_DROME	+ -	37.88	1	1	1	4.17	3.2
E1JHE4|E1JHE4_DROME	+ -	28.96	1	1	1	1.1	1.21
sp|P46863|KL61_DROME	- +							58.24	2	2	2	1.43	2.35
sp|Q7KQZ4-3|LOLA3_DROME	+ -	44.61	1	1	1	1.49	1.47
Q2EJR6|Q2EJR6_DROME	+ -	36.84	1	1	1	3.23	2.23
Q2EJD1|Q2EJD1_DROME	+ -	36.84	1	1	1	3.23	2.23
F9W345|F9W345_DROME	+ -	40.34	1	1	1	0.94	1.66
M9PFI5|M9PFI5_DROME	+ -	55.71	1	1	1	0.67	1.62
Q9VXW3|Q9VXW3_DROME	+ +	45.77	1	1	1	1.72	2.48	42.19	1	1	1	1.72	2.93
Q8IRD4|Q8IRD4_DROME	+ +	43.83	1	1	1	3.85	5.56	48.38	2	2	2	8	9.09
Q9VB10|Q9VB10_DROME	- +							48.32	2	2	2	4.26	5.83
K7WKV5|K7WKV5_DROME	+ -	110.84	13	7	7	17.95	20.48
Q8IH91|Q8IH91_DROME	+ -	39.06	1	1	1	9.09	16.36
K7SMK4|K7SMK4_DROME	+ +	32.88	1	1	1	3.33	3.72	50.76	2	2	2	6.9	10.7
Q868A8|Q868A8_DROME	+ -	30.49	1	1	1	1.06	0.97
Q8MQX9|Q8MQX9_DROME	- +							28.55	1	1	1	0.81	0.77
M9NFF8|M9NFF8_DROME	- +							25.4	1	1	1	4.35	5.76
Q0KIA8|Q0KIA8_DROME	+ -	38.62	1	1	1	1.18	1.67
Q9V9T5|Q9V9T5_DROME	+ +	258.8	435	47	47	56.63	60.89	250.16	134	48	48	60	58.74
F6JQ98|F6JQ98_DROME	+ -	28.88	1	1	1	2.22	2.35
A1YK08|A1YK08_DROME	+ -	26.28	1	1	1	1.39	1.65
Q8T4L8|Q8T4L8_DROME	+ -	58.79	2	2	2	1.28	1.66
Q2XY08|Q2XY08_DROME	+ -	39.31	1	1	1	1.37	1.25
sp|A1ZA47-3|ZASP_DROME	+ -	107.58	6	6	6	8.45	6.38
A8DYA3|A8DYA3_DROME	+ -	38.58	1	1	1	0.3	0.48
Q24593|Q24593_DROME	+ -	53.67	2	2	2	0.64	0.58
X2J5G6|X2J5G6_DROME	+ -	28.45	1	1	1	1.69	2.78
Q2EJQ2|Q2EJQ2_DROME	+ -	36.84	1	1	1	3.23	2.23
Q8SX89|Q8SX89_DROME	+ -	26.27	1	1	1	1.41	1.4
D9IQD8|D9IQD8_DROME	- +							78.33	5	4	4	1.34	3.57
E3CTU0|E3CTU0_DROME	+ -	31.34	1	1	1	0.88	0.58
Q961I1|Q961I1_DROME	+ +	64.84	3	2	2	2.44	5.17	113.66	7	6	6	7.5	12.29
Q8MQZ6|Q8MQZ6_DROME	+ -	28.99	1	1	1	3.45	2.6
sp|P48462|PP1B_DROME	- +							35.36	1	1	1	2.78	3.03
A8DYD2|A8DYD2_DROME	+ +	72.14	2	2	2	3.12	3.15	44.36	2	2	2	3.23	2.67
C5I7C5|C5I7C5_DROME	- +							42.19	1	1	1	1.79	3.02
B4F4X2|B4F4X2_DROME	- +							35.36	1	1	1	3.03	3.31
D9IQC6|D9IQC6_DROME	- +							78.33	5	4	4	1.33	3.57
A0A0B4JCY6|A0A0B4JCY6_DROME	+ +	83.37	5	4	4	1.62	1.74	41.55	2	2	2	0.84	0.8
sp|Q86B87-22|MMD4_DROME	+ -	77.14	3	3	3	5.66	6.73
Q9V397|Q9V397_DROME	+ -	45.97	1	1	1	1.01	1.66
sp|Q9VF87|CYFIP_DROME	+ +	106.31	8	7	7	4.43	5.65	33.61	1	1	1	0.65	1.01
Q86NK7|Q86NK7_DROME	+ -	32.97	1	1	1	1.27	1.27
sp|Q01295-4|BRC1_DROME	+ -	27.35	1	1	1	2.17	2.14
Q8IP47|Q8IP47_DROME	+ -	31.13	1	1	1	1.52	3.37
Q8IRT7|Q8IRT7_DROME	+ -	93.71	4	4	4	3.57	7.26
A0A0C4DHG5|A0A0C4DHG5_DROME	+ -	47.7	1	1	1	1.04	3.38
M9MSQ1|M9MSQ1_DROME	+ -	43.19	1	1	1	0.78	2.09
M9W6J0|M9W6J0_DROME	+ +	79.12	7	4	2	4.6	5.38	77.41	4	4	3	4.65	5.13
sp|P15007-2|ENO_DROME	+ -	28.99	1	1	1	2	2.08
C8VV67|C8VV67_DROME	+ -	70.6	4	3	2	7.14	9.17
Q9W1H8|Q9W1H8_DROME	+ +	74.84	4	4	4	7.69	7.68	61.76	3	3	3	5.88	5.97
A0A126GUU7|A0A126GUU7_DROME	- +							52.46	2	2	2	10.53	14
Q8IMF5|Q8IMF5_DROME	+ +	114	8	7	7	7.61	8.35	51.42	3	3	3	3.41	3.29
sp|Q8IRW8-2|TRR_DROME	+ -	75.48	4	4	4	1.81	1.95
D3DMG0|D3DMG0_DROME	+ +	31.48	1	1	1	1.75	2.66	31.39	1	1	1	1.85	2.66
sp|P51140|DSH_DROME	+ -	134.48	9	8	8	14.81	19.26
D1Z359|D1Z359_DROME	+ -	106.82	7	7	7	3.15	4.59
Q7K274|Q7K274_DROME	+ +	56.8	2	2	2	4.65	4.88	29.67	1	1	1	2.44	2.31
sp|Q9V5M3|LOLA6_DROME	+ -	44.61	1	1	1	1.28	1.25
Q9I7I8|Q9I7I8_DROME	+ -	84.81	5	5	5	5.15	6.99
Q9W074|Q9W074_DROME	+ -	30.06	1	1	1	1.22	1.49
sp|Q26365-2|ADT_DROME	+ +	103.22	20	8	8	20	23.08	104.66	6	6	6	15.38	19.06
B6UXF1|B6UXF1_DROME	- +							81.71	4	4	4	4.3	5.93
Q24147|Q24147_DROME	+ -	108	9	7	7	14.89	16.82
M9PF14|M9PF14_DROME	+ +	103.5	5	5	5	8.2	10.98	66	3	3	3	5.08	8.69
sp|Q94517|HDAC1_DROME	+ -	44.75	3	2	2	3.33	4.22
E1JJJ8|E1JJJ8_DROME	+ -	50.23	1	1	1	0.94	2.16
sp|Q86B87-10|MMD4_DROME	+ -	77.14	3	3	3	6.52	6.81
C4IY21|C4IY21_DROME	+ +	67.14	3	3	3	11.54	12.36	74.98	3	3	3	11.54	20.6
sp|P11046|LAMB1_DROME	+ -	51.54	2	2	2	1.11	0.89
sp|P46222|RL11_DROME	+ -	37.15	1	1	1	2.7	4.89
Q86BS3|Q86BS3_DROME	+ +	129.52	10	9	9	9.28	13.61	29.73	1	1	1	1.04	0.97
sp|O17445|RL15_DROME	+ -	25.46	1	1	1	2	4.41
sp|P49963|SRP19_DROME	+ -	39.89	1	1	1	3.33	15.62
H0RNI1|H0RNI1_DROME	+ +	231.46	316	39	39	63.93	69.2	194.41	32	23	23	38.33	50.69
A8JV09|A8JV09_DROME	+ -	141.43	17	14	14	9.59	11.79
Q7KJ37|Q7KJ37_DROME	+ +	48.68	2	2	2	2.17	3.61	65.17	3	3	3	3.26	6.86
sp|Q86B87-7|MMD4_DROME	+ -	77.14	3	3	3	5.88	6.49
sp|Q9VZS3|ETIF1_DROME	+ -	31.04	2	1	1	6.25	8.18
F6JQA6|F6JQA6_DROME	+ -	28.88	1	1	1	2.22	2.35
Q960R6|Q960R6_DROME	+ -	30.77	1	1	1	1.79	1.36
C5I7E9|C5I7E9_DROME	- +							42.19	1	1	1	1.79	3
Q9V948|Q9V948_DROME	+ -	40.3	1	1	1	2.17	2.65
Q4V5E9|Q4V5E9_DROME	+ -	34.81	1	1	1	0.62	1.06
Q0E8G6|Q0E8G6_DROME	+ -	37.99	1	1	1	3.7	4.22
Q5KTT4|Q5KTT4_DROME	+ -	98.76	4	4	4	2.06	4.52
C5I7B1|C5I7B1_DROME	+ -	34.01	1	1	1	0.48	0.74
Q9VNC2|Q9VNC2_DROME	+ -	25.42	1	1	1	2.86	1.83
X2JFR6|X2JFR6_DROME	+ -	87.76	6	6	6	11.76	19.65
H1UUL1|H1UUL1_DROME	+ -	26.28	1	1	1	1.32	1.6
B9EQV2|B9EQV2_DROME	- +							132.87	17	7	7	23.33	50.22
G7H806|G7H806_DROME	- +							33.11	1	1	1	2.33	3.91
M9NDW1|M9NDW1_DROME	- +							51.25	2	2	2	1.23	1.37
K7XI11|K7XI11_DROME	+ -	110.84	13	7	7	17.07	20.48
A0A0B4JDD8|A0A0B4JDD8_DROME	+ -	84.81	5	5	5	5.15	6.98
A8Y560|A8Y560_DROME	+ -	25.46	1	1	1	2	4.41
sp|P23257|TBG1_DROME	+ +	30.39	1	1	1	2.08	1.89	84.35	6	5	5	10.64	12.84
C4JC86|C4JC86_DROME	+ -	75.11	2	2	2	4.08	4.87
A0A0B4K765|A0A0B4K765_DROME	+ -	62.08	2	2	2	1.06	1.16
sp|Q9VU65|POC1_DROME	+ +	48.6	1	1	1	2.27	4.09	33.4	1	1	1	2.38	2.3
sp|Q9VVI2|EDC3_DROME	+ -	46.24	2	2	2	3.03	2.65
sp|Q95028|LDH_DROME	- +							68.98	3	3	3	10	17.77
Q7KSB3|Q7KSB3_DROME	+ -	84.81	5	5	5	4.39	5.95
sp|Q8MSV2-1|SHEP_DROME	+ -	43.38	1	1	1	2.44	1.73
sp|P41900|T2FB_DROME	- +							27.57	1	1	1	2	3.25
Q9XZ09|Q9XZ09_DROME	+ -	93.75	4	4	4	4.71	4.43
Q0E8A7|Q0E8A7_DROME	+ -	59.48	4	2	2	5.26	4.64
sp|Q7KR04|RS15B_DROME	+ -	41.98	2	2	2	9.52	12.31
M9NDG7|M9NDG7_DROME	+ -	26.87	1	1	1	0.71	0.78
Q2EJF3|Q2EJF3_DROME	+ -	36.84	1	1	1	3.23	2.23
sp|P48605|TCPG_DROME	+ -	30.28	1	1	1	1.45	1.84
Q9U6I2|Q9U6I2_DROME	+ -	72.03	3	3	3	1.43	2.41
Q8T3K2|Q8T3K2_DROME	+ -	35.62	1	1	1	0.67	0.9
A8E748|A8E748_DROME	+ -	37.62	1	1	1	1.64	2.06
sp|Q9XYU1|MCM3_DROME	+ -	55.42	3	3	3	2.78	3.42
Q2EJM6|Q2EJM6_DROME	+ -	36.84	1	1	1	3.23	2.23
sp|P08841|TBB3_DROME	+ +	93.27	22	5	1	12.5	10.79	116.89	11	8	2	21.05	24.89
O77293|O77293_DROME	+ +	29.18	1	1	1	1.05	1.53	24.89	1	1	1	1.1	1.53
sp|Q7JVI3|EIF3M_DROME	+ -	32.57	1	1	1	2.33	2.33
M9PGM8|M9PGM8_DROME	+ -	50.23	1	1	1	0.93	2.15
Q7YZA0|Q7YZA0_DROME	+ -	47.37	1	1	1	1.35	2.58
Q8T8X7|Q8T8X7_DROME	+ -	80.48	5	4	4	12.5	18.22
sp|P50887|RL22_DROME	+ -	64.87	2	2	2	3.51	10.7
M9NDW6|M9NDW6_DROME	+ -	100.3	3	3	3	2.61	4.23
A1YK01|A1YK01_DROME	+ -	26.28	1	1	1	1.39	1.65
sp|Q86B87-14|MMD4_DROME	+ -	77.14	3	3	3	6.25	6.96
A0A0B4LF33|A0A0B4LF33_DROME	- +							38.33	1	1	1	1.03	1.29
sp|P40792|RAC1_DROME	+ +	53.74	2	2	2	8.7	10.94	25.4	1	1	1	4.35	5.73
sp|Q9V5M6-4|LOLA5_DROME	+ -	44.61	1	1	1	1.72	1.53
sp|Q9V5M6-5|LOLA5_DROME	+ -	44.61	1	1	1	1.85	1.65
Q9VKM8|Q9VKM8_DROME	+ -	52.35	2	2	2	5.56	13.92
X5D3H6|X5D3H6_DROME	- +							45	1	1	1	1.79	2.51
sp|P22807|SLOU_DROME	+ -	76.26	4	4	4	7.69	2.28
Q95R28|Q95R28_DROME	+ -	31.13	1	1	1	1.52	3.37
sp|Q9VEX6|ATD3A_DROME	+ +	48.68	2	2	2	2	3.31	65.17	3	3	3	3.03	6.29
L0CRG8|L0CRG8_DROME	+ -	26.87	1	1	1	0.48	0.71
sp|P04197|MYB_DROME	+ -	34.06	1	1	1	1.06	1.98
sp|P07909-4|ROA1_DROME	+ -	70.6	4	3	2	7.14	9.14
Q0PQ31|Q0PQ31_DROME	+ -	116.96	9	9	9	6.38	8.07
sp|P18824|ARM_DROME	+ -	28.82	2	1	1	1.54	1.19
sp|Q9V5M6-2|LOLA5_DROME	+ -	44.61	1	1	1	1.59	1.45
Q86NM6|Q86NM6_DROME	+ -	32.79	1	1	1	1.16	1.58
M9PFR6|M9PFR6_DROME	+ +	99.77	9	5	5	14.29	21.81	105.35	9	6	6	17.14	22.34
M9PHQ2|M9PHQ2_DROME	+ +	31.33	1	1	1	0.99	0.95	29.47	1	1	1	1.01	0.95
C5I7F1|C5I7F1_DROME	+ -	34.01	1	1	1	0.48	0.73
sp|Q8IRW8|TRR_DROME	+ -	75.48	4	4	4	1.79	1.93
M9PIZ6|M9PIZ6_DROME	+ -	93.71	4	4	4	3.57	7.19
D9IQD3|D9IQD3_DROME	- +							78.33	5	4	4	1.49	3.57
sp|O96539-4|ATE1_DROME	+ -	53.17	2	2	2	2.94	4.6
M9PEF6|M9PEF6_DROME	+ +	40.98	1	1	1	1.47	1.81	74.09	2	2	2	2.94	3.63
A1ZAA9|A1ZAA9_DROME	+ +	32.88	1	1	1	3.57	3.94	50.76	2	2	2	7.41	11.33
M9PJM2|M9PJM2_DROME	+ +	31.33	1	1	1	1.04	1	29.47	1	1	1	1.06	1
M9PIK1|M9PIK1_DROME	+ -	59.48	4	2	2	6.06	6.79
sp|P00522|ABL_DROME	+ -	55.71	1	1	1	0.68	1.6
Q9W423|Q9W423_DROME	+ -	31.08	1	1	1	2.17	2.5
E2QCF1|E2QCF1_DROME	- +							47.33	1	1	1	0.9	1.37
Q29QY2|Q29QY2_DROME	+ -	74.08	5	5	5	10.87	17.79
sp|P47825-2|TAF4_DROME	+ -	39.89	2	2	2	2.35	2.12
A0A0B4KGG9|A0A0B4KGG9_DROME	+ -	47.28	2	2	2	4.76	4.96
A0A0C4DHE8|A0A0C4DHE8_DROME	+ -	39.06	1	1	1	8.33	16.07
M9PDF2|M9PDF2_DROME	+ -	29.82	1	1	1	0.75	0.85
Q0E8Y8|Q0E8Y8_DROME	+ -	80	2	2	2	3.17	4.93
Q9BMQ0|Q9BMQ0_DROME	+ -	38.58	1	1	1	0.32	0.48
sp|Q9VLR5|TCP4_DROME	+ +	63.86	4	3	3	13.04	30.91	40.19	2	2	2	9.09	21.82
C7LAC7|C7LAC7_DROME	+ -	44.1	1	1	1	1.35	1.36
B7Z0L2|B7Z0L2_DROME	+ -	83.37	5	4	4	4.04	4.24
A0A0B4LGE6|A0A0B4LGE6_DROME	- +							29.21	1	1	1	1.61	0.44
Q9VZP5|Q9VZP5_DROME	+ -	60.91	2	2	2	1.02	2.01
M9NFL3|M9NFL3_DROME	+ -	100.3	3	3	3	5.45	6.16
A0A0B4K7U5|A0A0B4K7U5_DROME	+ -	30.42	1	1	1	1.3	1.88
sp|Q23979-2|MY61F_DROME	+ -	78.13	4	4	4	2.67	4.48
Q8MRT0|Q8MRT0_DROME	+ -	46	1	1	1	1.79	2.58
Q32KE1|Q32KE1_DROME	+ -	31.34	1	1	1	1.01	0.73
Q9VS02|Q9VS02_DROME	+ -	31.88	1	1	1	1.92	1.57
C7LA94|C7LA94_DROME	+ -	136.04	13	12	12	16.22	26.35
Q8SZD8|Q8SZD8_DROME	+ -	25	1	1	1	1.12	2.04
Q59E49|Q59E49_DROME	+ +	31.33	1	1	1	1.16	1	29.47	1	1	1	1.19	1
B7YZE6|B7YZE6_DROME	+ +	72.14	2	2	2	3.28	3.36	44.36	2	2	2	3.39	2.85
Q8I0D5|Q8I0D5_DROME	+ -	47.22	2	1	1	3.33	4.58
B7Z0M9|B7Z0M9_DROME	+ -	84.81	5	5	5	4.39	5.96
A0A0B4JD97|A0A0B4JD97_DROME	+ -	54.12	2	2	2	1.46	1.36
Q9VJ19|Q9VJ19_DROME	+ +	56.61	3	2	2	10	25.23	27.07	1	1	1	5.26	10.81
Q8IH76|Q8IH76_DROME	+ -	47.37	1	1	1	4.55	6.85
Q7K4B2|Q7K4B2_DROME	+ -	56.91	2	2	2	3.85	4.06
A0APL2|A0APL2_DROME	+ -	103.9	6	6	6	28.57	26.4
Q9XTK9|Q9XTK9_DROME	+ -	62.74	2	2	2	3.17	4.41
A0A126GUN9|A0A126GUN9_DROME	+ -	62.08	2	2	2	1.27	1.34
Q6LEH5|Q6LEH5_DROME	+ -	39.54	1	1	1	2.94	7.33
Q95U05|Q95U05_DROME	+ -	69.91	3	2	2	1.64	2.82
sp|Q9V3G1|RL8_DROME	+ -	35.34	1	1	1	1.79	6.25
Q9VI24|Q9VI24_DROME	+ -	84.36	4	4	4	8	13.4
Q4V5R3|Q4V5R3_DROME	+ -	37.15	1	1	1	3.7	5.52
M9PBG6|M9PBG6_DROME	- +							51.25	2	2	2	1.22	1.35
Q95RS5|Q95RS5_DROME	+ -	25.12	1	1	1	2.5	2.6
E8NH71|E8NH71_DROME	+ -	32.63	1	1	1	2.08	2.24
Q9VRY5|Q9VRY5_DROME	+ +	46.34	2	2	2	4.65	6.75	60.42	5	5	5	11.9	15.48
B9UYA7|B9UYA7_DROME	+ -	36.84	1	1	1	3.23	2.23
Q7K569|Q7K569_DROME	+ +	128.57	20	10	10	10.99	15.47	149.13	16	14	14	15.73	23.2
Q9VDF4|Q9VDF4_DROME	+ -	57.8	2	2	2	2.7	3.58
C8VV37|C8VV37_DROME	+ -	38.77	1	1	1	2.22	1.76
D3DML3|D3DML3_DROME	+ -	55.6	1	1	1	1.61	5.47
sp|A1ZAX1|EIF3C_DROME	+ -	38.51	1	1	1	0.71	1.32
O77025|O77025_DROME	+ -	62.08	2	2	2	1.06	1.16
M9NEF4|M9NEF4_DROME	+ -	100.3	3	3	3	2.68	4.3
A0A0B4KGU9|A0A0B4KGU9_DROME	- +							23.2	1	1	1	1.12	0.83
I0DHK6|I0DHK6_DROME	- +							78.02	3	3	3	6.98	10.09
A0AN47|A0AN47_DROME	+ -	60.48	2	2	2	8	7.11
O46092|O46092_DROME	+ -	38.05	1	1	1	0.69	0.82
A0A0B4KEI5|A0A0B4KEI5_DROME	+ -	42.29	2	2	2	1.41	2.46
A8JNT4|A8JNT4_DROME	+ -	34.08	1	1	1	0.92	1.51
O77466|O77466_DROME	+ +	74.84	4	4	4	7.55	7.68	61.76	3	3	3	5.77	5.97
Q683T0|Q683T0_DROME	+ -	34.09	2	1	1	16.67	20
H5V8F3|H5V8F3_DROME	- +							65.27	2	2	2	3.12	4.63
sp|Q9VRP5|UBP36_DROME	+ -	49.11	1	1	1	0.88	1.64
Q7PLL3|Q7PLL3_DROME	+ -	59.79	2	2	2	2.7	4.36
M9NEH9|M9NEH9_DROME	+ -	59.48	4	2	2	5.13	4.36
Q9UB78|Q9UB78_DROME	+ -	25.05	1	1	1	2.13	1.36
E4NKN3|E4NKN3_DROME	+ +	57.42	4	3	3	6.67	8.14	46.17	2	2	2	4.44	8.14
sp|P19109-2|DDX17_DROME	+ -	87.43	8	4	1	5	7.27
B6UXF7|B6UXF7_DROME	- +							81.71	4	4	4	5.06	5.93
Q9VAX7|Q9VAX7_DROME	- +							109.77	8	7	2	20	17.29
A1Z8M2|A1Z8M2_DROME	+ -	38.58	1	1	1	0.34	0.5
C7LAE4|C7LAE4_DROME	+ -	87.43	8	4	1	4.88	7.27
Q8IFW6|Q8IFW6_DROME	+ -	30.56	1	1	1	0.93	2.94
sp|P62152|CALM_DROME	+ -	56.43	3	2	2	14.29	14.09
A8JNT5|A8JNT5_DROME	+ -	34.08	1	1	1	1	1.76
sp|Q9VNE9|RL13A_DROME	+ -	56.64	2	2	2	4.17	8.78
A0A0B4KEJ7|A0A0B4KEJ7_DROME	+ -	35.15	1	1	1	1.67	3.36
Q7KTV5|Q7KTV5_DROME	+ -	31.46	1	1	1	0.9	2.04
A0A1B3Q3R0|A0A1B3Q3R0_DROME	+ -	48.71	1	1	1	2.94	8.84
C5I7E2|C5I7E2_DROME	+ +	45.77	1	1	1	1.72	2.48	42.19	1	1	1	1.72	2.93
sp|Q9VYV3|TXND5_DROME	+ -	42.78	2	2	2	4.08	4.09
sp|Q95RJ9|EBI_DROME	+ -	39.22	1	1	1	2.22	2.14
sp|Q0KHQ5-2|TAO_DROME	+ -	36.59	1	1	1	1.02	1.83
M9PJC7|M9PJC7_DROME	+ -	50.23	1	1	1	0.61	1.17
O77285|O77285_DROME	+ -	134.97	14	11	11	8.03	10.13
sp|P12982|PP12_DROME	- +							35.36	1	1	1	3.03	3.31
sp|P18431-1|SGG_DROME	+ -	34.41	1	1	1	0.94	0.94
B7Z0A9|B7Z0A9_DROME	- +							59.15	3	3	3	4.62	5.88
Q9VI16|Q9VI16_DROME	+ -	38.62	1	1	1	1.15	1.66
L0CQS0|L0CQS0_DROME	+ -	26.87	1	1	1	0.47	0.71
L7EEF1|L7EEF1_DROME	+ -	59.79	2	2	2	3.17	5.1
Q2EJN0|Q2EJN0_DROME	+ -	36.84	1	1	1	3.23	2.23
Q8MR58|Q8MR58_DROME	+ +	97.92	9	5	5	13.51	25.59	76.56	3	3	3	8.33	14.17
O18336|O18336_DROME	+ -	57.32	2	2	2	8.33	8.84
Q9VRQ7|Q9VRQ7_DROME	+ -	31.48	1	1	1	1.75	2.67
Q9VAC1|Q9VAC1_DROME	+ -	35.77	1	1	1	2	1.89
B5AID2|B5AID2_DROME	+ -	38.48	1	1	1	0.97	2.92
Q86RA0|Q86RA0_DROME	+ -	34.08	1	1	1	0.92	1.51
A0A0B4K7G9|A0A0B4K7G9_DROME	+ +	120.21	18	7	7	20	26.55	78.02	3	3	3	9.09	12.07
sp|Q08473-3|SQD_DROME	+ +	53.95	1	1	1	2.38	5.19	32.97	1	1	1	2.5	5.19
A1Z729|A1Z729_DROME	- +							24.74	1	1	1	2.5	2.42
Q9VPB0|Q9VPB0_DROME	+ -	37.62	1	1	1	0.88	1.08
sp|P18101|RL40_DROME	+ -	71.06	8	2	2	7.69	19.53
sp|A8MPH9|FOSLD_DROME	+ -	75.11	2	2	2	4.65	4.02
A0A0B4KFU3|A0A0B4KFU3_DROME	+ -	26.62	1	1	1	0.57	0.86
sp|O46036|CTBP_DROME	+ -	47.28	2	2	2	4.44	3.99
sp|Q86NP2|NELFA_DROME	+ -	72.23	2	2	2	1.98	3.04
M9PEC1|M9PEC1_DROME	+ -	39.19	1	1	1	2.38	2.75
Q9V3D8|Q9V3D8_DROME	+ -	56.23	2	2	2	3.64	5.2
Q8T0U6|Q8T0U6_DROME	- +							35.36	1	1	1	2.08	2.17
M9PB85|M9PB85_DROME	+ -	41.77	1	1	1	1.43	3.87
Q494K2|Q494K2_DROME	+ -	39.31	1	1	1	1.3	1.23
sp|Q86B87-21|MMD4_DROME	+ -	77.14	3	3	3	9.09	8.14
Q960C7|Q960C7_DROME	+ +	68.24	2	2	2	4.88	6.67	24.74	1	1	1	2.5	2.42
Q9VSR5|Q9VSR5_DROME	+ -	64.28	2	2	2	7.69	14.84
B6UXE5|B6UXE5_DROME	- +							81.71	4	4	4	4.65	5.93
Q9V426|Q9V426_DROME	+ -	37.88	1	1	1	1.37	3.06
Q9VZQ8|Q9VZQ8_DROME	+ +	43.83	1	1	1	4	6.51	48.38	2	2	2	8.33	10.65
K7WKV0|K7WKV0_DROME	+ -	110.84	13	7	7	17.07	20.48
Q6NN20|Q6NN20_DROME	+ -	33.38	1	1	1	2.94	3.48
C8VV33|C8VV33_DROME	+ -	71.88	3	3	3	6.67	7.44
A0A1B2AJZ5|A0A1B2AJZ5_DROME	+ -	37.51	2	1	1	5.56	7.21
sp|Q4Z8K6-2|RBP9X_DROME	- +							45	1	1	1	1.33	1.56
A0APL6|A0APL6_DROME	+ -	103.9	6	6	6	28.57	26.4
X2JA56|X2JA56_DROME	+ -	32.84	1	1	1	0.94	0.74
Q6NN19|Q6NN19_DROME	+ -	53.01	2	2	2	2.6	3.5
E8NH92|E8NH92_DROME	+ -	26.4	1	1	1	0.8	0.84
Q9NIU2|Q9NIU2_DROME	+ -	31.15	1	1	1	2.94	4.52
sp|Q9VL63|U430_DROME	+ -	41.77	1	1	1	1.23	3.79
D9IQC9|D9IQC9_DROME	- +							78.33	5	4	4	1.52	3.77
Q8T3K7|Q8T3K7_DROME	+ -	83.37	5	4	4	2.5	2.79
M9PBZ9|M9PBZ9_DROME	+ -	34.09	2	1	1	3.45	2.7
sp|Q7K480|BN3D1_DROME	- +							32.23	1	1	1	0.73	0.73
Q8T046|Q8T046_DROME	+ -	57.32	2	2	2	8.33	8.84
Q7JY07|Q7JY07_DROME	+ -	53.64	3	3	3	6.82	6.71
sp|P29310-2|1433Z_DROME	+ -	39.54	1	1	1	2.94	5.65
sp|Q01295-3|BRC1_DROME	+ -	27.35	1	1	1	2.17	1.62
M9PFS1|M9PFS1_DROME	+ -	55.71	1	1	1	0.63	1.51
Q8SXI2|Q8SXI2_DROME	+ -	36.61	1	1	1	2.27	9.13
Q9W003|Q9W003_DROME	+ -	106.82	7	7	7	3.2	4.62
M9PF20|M9PF20_DROME	+ +	103.5	5	5	5	8.2	10.96	66	3	3	3	5.08	8.68
Q9VMU0|Q9VMU0_DROME	+ -	37.97	1	1	1	5.26	7.94
A0A0B4JCV4|A0A0B4JCV4_DROME	+ -	54.12	2	2	2	1.5	1.48
H8F4P0|H8F4P0_DROME	+ -	46.16	1	1	1	0.96	2.5
Q9V9M8|Q9V9M8_DROME	+ +	67.14	3	3	3	10	11.26	74.98	3	3	3	10	18.77
Q8MT23|Q8MT23_DROME	+ +	56.61	3	2	2	10	25.23	27.07	1	1	1	5.26	10.81
Q8IGI4|Q8IGI4_DROME	+ -	43.71	1	1	1	2.22	2.01
Q24096|Q24096_DROME	+ -	32.79	1	1	1	0.83	1.18
Q0KI97|Q0KI97_DROME	+ -	79.26	5	3	3	16.67	25.74
sp|Q23979-3|MY61F_DROME	+ -	78.13	4	4	4	2.61	4.37
sp|A0A126GUP6-2|MP1_DROME	+ -	45.83	1	1	1	2.7	3.33
Q9VL02|Q9VL02_DROME	+ -	25.71	1	1	1	2.04	2.17
B7YZW3|B7YZW3_DROME	+ -	31.34	1	1	1	0.7	0.39
sp|Q8I0G5-2|COPG_DROME	+ -	103.43	9	8	8	9.2	9.9
sp|Q86B87-5|MMD4_DROME	+ -	77.14	3	3	3	6.25	6.42
X2JEA7|X2JEA7_DROME	+ -	42.9	1	1	1	1.56	2.38
sp|Q0KHQ5|TAO_DROME	+ +	36.59	1	1	1	0.7	0.87	23.32	1	1	1	0.71	1.54
A8WHL0|A8WHL0_DROME	+ -	75.81	4	4	4	3.81	5.37
B5RJK6|B5RJK6_DROME	+ -	38.03	1	1	1	1.02	1.12
A0A0B4K851|A0A0B4K851_DROME	- +							45	1	1	1	1.33	1.56
C0MK69|C0MK69_DROME	+ -	103.9	6	6	6	28.57	26.4
C9QPJ8|C9QPJ8_DROME	+ -	30.53	1	1	1	1.64	2.26
Q8SXD0|Q8SXD0_DROME	+ -	40.76	1	1	1	5.88	8.12
M9PDU3|M9PDU3_DROME	+ -	30.67	1	1	1	1.05	0.94
Q7KSU6|Q7KSU6_DROME	+ -	32.17	1	1	1	1.64	1.55
Q29QZ0|Q29QZ0_DROME	+ -	45.02	1	1	1	5.88	14.94
Q9VGF7|Q9VGF7_DROME	+ -	31.75	1	1	1	2.7	3.74
E2QD65|E2QD65_DROME	+ -	54.84	2	2	2	6.67	10.9
Q0KI98|Q0KI98_DROME	- +							50	2	2	2	3.92	7.21
sp|P25439|BRM_DROME	+ -	49.4	2	2	2	0.93	1.47
Q8MSM5|Q8MSM5_DROME	+ -	71.06	8	2	2	1.29	2.34
Q9W1R3|Q9W1R3_DROME	+ -	31.98	1	1	1	0.49	0.6
M9NDS8|M9NDS8_DROME	+ -	34.08	1	1	1	0.74	1.12
A0A0B4LFL2|A0A0B4LFL2_DROME	+ -	38.51	1	1	1	0.71	1.32
Q5KU10|Q5KU10_DROME	+ -	40.76	1	1	1	4.76	7.8
C7LAD1|C7LAD1_DROME	+ -	83.37	5	4	4	4.04	4.24
A0A0B4KH51|A0A0B4KH51_DROME	+ -	26.46	1	1	1	2.63	1.48
sp|P10987|ACT1_DROME	+ +	160.08	50	12	12	32.43	46.01	136.22	18	11	11	29.73	43.88
Q8T058|Q8T058_DROME	+ -	98.98	7	5	5	14.29	18.15
Q9W4C1|Q9W4C1_DROME	- +							38.98	1	1	1	1.05	2.71
sp|P13709-2|FSH_DROME	+ -	50.23	1	1	1	0.94	2.16
A0A075BJJ6|A0A075BJJ6_DROME	+ -	41.23	1	1	1	0.9	0.86
Q59E33|Q59E33_DROME	+ -	38.19	1	1	1	0.92	1.35
sp|P07486|G3P1_DROME	- +							68.77	2	2	2	5.41	8.43
Q4V4W5|Q4V4W5_DROME	+ -	35.34	1	1	1	1.27	2.76
Q9VL66|Q9VL66_DROME	+ -	33.38	1	1	1	2.94	3.48
sp|Q9VLQ1|ALG5_DROME	+ -	57.91	2	2	2	5	5.83
M9PF96|M9PF96_DROME	+ -	45.66	2	2	2	2.78	2.34
Q9W2U7|Q9W2U7_DROME	+ +	149.37	14	14	14	8.59	7.28	111.53	9	9	9	5.59	4.46
Q9VWS3|Q9VWS3_DROME	+ -	42.9	1	1	1	0.85	1.2
sp|Q8T6B9|PUF68_DROME	+ -	31.16	1	1	1	1.67	1.41
Q6NL81|Q6NL81_DROME	+ -	31.15	1	1	1	3.45	5.84
sp|P19109-3|DDX17_DROME	+ -	87.43	8	4	1	5	7.3
C5I7E3|C5I7E3_DROME	+ -	34.01	1	1	1	0.48	0.75
sp|Q9VQX4-2|PNCB_DROME	+ +	40.98	1	1	1	1.45	1.8	74.09	2	2	2	2.9	3.6
Q8IN55|Q8IN55_DROME	+ -	84.81	5	5	5	7.04	9.12
A0AN48|A0AN48_DROME	+ -	60.48	2	2	2	8	7.11
E1JH91|E1JH91_DROME	+ -	26.62	1	1	1	0.53	0.77
M9PGZ8|M9PGZ8_DROME	+ -	51.74	2	2	2	0.67	0.5
sp|Q867Z4-3|LOLA4_DROME	+ -	44.61	1	1	1	1.82	2.01
C1C3C7|C1C3C7_DROME	+ -	58.79	2	2	2	1.49	2.06
Q2EJJ7|Q2EJJ7_DROME	+ -	36.84	1	1	1	3.23	2.23
Q95RI7|Q95RI7_DROME	+ +	106.82	8	6	6	13.33	25.1	33.11	1	1	1	2.27	3.7
sp|P13709|FSH_DROME	+ -	50.23	1	1	1	0.62	1.18
Q2EJL0|Q2EJL0_DROME	+ -	36.84	1	1	1	3.23	2.23
Q9VZE2|Q9VZE2_DROME	+ -	36.79	1	1	1	9.09	9.87
sp|A0A126GUP6|MP1_DROME	+ -	45.83	1	1	1	2.63	3.25
E2QCZ8|E2QCZ8_DROME	+ -	43.91	1	1	1	0.66	0.95
D3DMM9|D3DMM9_DROME	+ -	47.22	2	1	1	3.45	4.93
A1Z7K8|A1Z7K8_DROME	+ -	43.91	1	1	1	2.38	2.79
A0A0B4LF29|A0A0B4LF29_DROME	- +							44.36	2	2	2	3.64	3.31
Q1RL13|Q1RL13_DROME	+ +	64.84	3	2	2	2.44	4.77	113.66	7	6	6	7.5	11.35
Q7KND8|Q7KND8_DROME	+ -	58.81	3	3	3	2.5	3.29
sp|P20828|GAG2_DROME	+ -	46.29	2	1	1	2.38	3.86
A0A0B4K849|A0A0B4K849_DROME	+ -	100.74	9	7	7	7.07	9.92
sp|Q8MSV2-7|SHEP_DROME	+ -	43.38	1	1	1	3.03	2.7
A1ZAK7|A1ZAK7_DROME	+ -	30.77	1	1	1	1.54	1.13
Q8IQH9|Q8IQH9_DROME	+ -	93.75	4	4	4	4.6	4.3
M9NF33|M9NF33_DROME	+ -	27.78	1	1	1	1.25	2.31
C8VUZ5|C8VUZ5_DROME	+ -	62.74	2	2	2	3.23	4.52
sp|P84040|H4_DROME	+ +	71.86	4	3	3	12	19.42	35.27	1	1	1	4	9.71
M9PE96|M9PE96_DROME	+ -	29.82	1	1	1	0.6	0.45
sp|P21525-3|FOSLA_DROME	+ -	75.11	2	2	2	5.26	5.31
D3DML4|D3DML4_DROME	+ -	26.27	1	1	1	1.28	1.32
A0A0B4JD48|A0A0B4JD48_DROME	+ +	144.34	27	11	11	47.83	32.53	43.93	2	1	1	4.35	6.02
sp|P07909-3|ROA1_DROME	+ -	70.6	4	3	2	7.14	9.17
Q9W1N3|Q9W1N3_DROME	+ +	42.25	2	1	1	6.25	13.76	35.54	1	1	1	6.25	13.76
M9NDX8|M9NDX8_DROME	+ -	106.82	7	7	7	3.21	4.63
sp|Q9VSA3|ACADM_DROME	+ -	71.01	4	4	4	8.16	11.93
Q7K4L8|Q7K4L8_DROME	+ -	67.03	6	3	2	3.23	4.27
sp|Q9VA38|WARTS_DROME	+ -	32.79	1	1	1	0.83	1.18
sp|Q7PLI7|DCLK_DROME	+ +	31.63	1	1	1	1.16	1.07	49.11	2	2	2	2.38	2.67
Q8T4M0|Q8T4M0_DROME	+ -	58.79	2	2	2	1.3	1.7
M9PF72|M9PF72_DROME	+ -	29.12	1	1	1	1.45	1.1
M9ND19|M9ND19_DROME	+ +	122.11	25	10	10	25.64	26.86	143.19	21	14	14	36.84	51.43
Q9VHN1|Q9VHN1_DROME	+ -	38.73	1	1	1	10	10.42
Q9VGL0|Q9VGL0_DROME	+ +	100.97	5	5	5	5.88	4.82	91.5	6	5	5	5.95	4.82
Q8SZU2|Q8SZU2_DROME	+ -	46.47	1	1	1	1.47	3.1
sp|P26686-2|SRR55_DROME	+ -	47.7	1	1	1	1.06	3.43
sp|Q9Y1I2|VP33A_DROME	+ -	29.12	1	1	1	1.61	1.13
B7Z098|B7Z098_DROME	+ +	101.5	7	6	6	7.89	10.82	111.69	6	6	6	7.89	13.79
A0A0B4KGP8|A0A0B4KGP8_DROME	+ -	76.52	5	5	5	9.09	8.84
A0A1B2AL12|A0A1B2AL12_DROME	+ +	32.85	1	1	1	4.55	10	57.04	3	2	2	9.09	22.5
M9PI83|M9PI83_DROME	+ -	55.71	1	1	1	0.71	1.71
M9PFF0|M9PFF0_DROME	+ -	41.5	1	1	1	1.82	4.59
Q9VY92|Q9VY92_DROME	+ -	37.02	1	1	1	5.26	8.7
C5I7A9|C5I7A9_DROME	- +							42.19	1	1	1	1.72	3
Q8IHD2|Q8IHD2_DROME	+ -	39.06	1	1	1	10	20.93
A0A0B4KER0|A0A0B4KER0_DROME	+ -	55.93	2	2	2	1.43	1.77
D1Z385|D1Z385_DROME	+ +	103.22	20	8	8	19.51	22.12	104.66	6	6	6	15	18.27
D9IQE5|D9IQE5_DROME	- +							78.33	5	4	4	1.97	3.77
M9NCY5|M9NCY5_DROME	+ -	52.71	2	2	2	0.39	0.45
I0B1N8|I0B1N8_DROME	- +							94.57	5	5	5	9.26	13.83
sp|P55935|RS9_DROME	+ -	27	1	1	1	2.27	5.64
sp|Q00168-3|KCC2A_DROME	+ -	60.84	3	3	3	4.55	4.72
sp|Q9VZ23|RAN_DROME	+ -	33.21	1	1	1	3.23	3.7
M9PIL3|M9PIL3_DROME	+ -	44.94	1	1	1	1.64	2.37
E8NHA7|E8NHA7_DROME	+ -	42.29	2	2	2	1.9	3.24
Q9VJE6|Q9VJE6_DROME	+ -	32.84	1	1	1	0.9	0.7
D9IQD0|D9IQD0_DROME	- +							78.33	5	4	4	1	3.21
Q0E9E2|Q0E9E2_DROME	+ +	215.26	187	44	44	31.21	43.19	264.82	140	76	2	54.68	64.83
sp|P54362|AP3D_DROME	+ -	70.03	2	2	2	1.43	2.42
D1YSG7|D1YSG7_DROME	+ -	60.84	3	3	3	4.41	4.53
Q9VX80|Q9VX80_DROME	+ -	43.19	1	1	1	0.72	1.92
Q0E9A1|Q0E9A1_DROME	+ +	64.84	3	2	2	2.74	5.51	113.66	7	6	6	8.45	13.11
Q9GQV2|Q9GQV2_DROME	+ +	83.37	5	4	4	1.64	1.76	41.55	2	2	2	0.85	0.81
Q9VHE5|Q9VHE5_DROME	+ -	28.95	1	1	1	2.5	4.76
O18332|O18332_DROME	+ -	45.69	1	1	1	4.35	6.34
Q29R23|Q29R23_DROME	+ -	93.71	4	4	4	3.57	6.63
M9NE89|M9NE89_DROME	+ -	82.87	6	5	5	5	7.23
sp|Q86B87-20|MMD4_DROME	+ -	77.14	3	3	3	6.25	7.37
A0A1B2AKI4|A0A1B2AKI4_DROME	+ -	39.89	1	1	1	3.33	15.62
D9IQC1|D9IQC1_DROME	- +							78.33	5	4	4	1.03	3.57
sp|P29310|1433Z_DROME	+ -	39.54	1	1	1	3.03	5.65
sp|A1ZAU8|PTRO_DROME	+ -	26.62	1	1	1	0.53	0.8
sp|Q9VWV8|NOSIP_DROME	+ -	93.84	4	4	4	8.89	13.68
F3YDC5|F3YDC5_DROME	+ -	43.19	1	1	1	2.7	7.32
Q7KN94|Q7KN94_DROME	+ -	77.98	3	3	3	8.82	7.88
Q9XZL7|Q9XZL7_DROME	+ -	54.12	2	2	2	1.57	1.51
sp|P29613|TPIS_DROME	+ -	35.45	1	1	1	3.7	5.26
D1Z3A1|D1Z3A1_DROME	+ -	27.14	1	1	1	3.03	4.86
M9PG20|M9PG20_DROME	+ -	37.62	1	1	1	0.88	1.08
M9PGV7|M9PGV7_DROME	+ -	34.41	1	1	1	0.9	0.86
X2J4W8|X2J4W8_DROME	+ -	45.56	3	2	2	8.7	9.42
Q7KS16|Q7KS16_DROME	- +							23.2	1	1	1	1.11	0.82
M9NGB9|M9NGB9_DROME	+ -	59.48	4	2	2	5.56	5.77
N0A2N3|N0A2N3_DROME	+ -	46	1	1	1	1.27	1.83
sp|Q9VFC8|GYS_DROME	+ -	50.97	2	2	2	2.41	2.96
L0MLR4|L0MLR4_DROME	+ -	60.84	3	3	3	4.55	4.6
sp|P41126|RL13_DROME	+ -	41.5	1	1	1	1.82	4.59
B6UXF4|B6UXF4_DROME	- +							81.71	4	4	4	4	5.93
A1ZAK3|A1ZAK3_DROME	+ -	30.56	1	1	1	0.83	2.7
A0A0B4KHB2|A0A0B4KHB2_DROME	+ -	47.28	2	2	2	4.44	4.02
sp|Q8IQ27|UBP2_DROME	+ +	45.91	1	1	1	0.99	2.03	27.17	1	1	1	1.02	1.07
Q9VVG3|Q9VVG3_DROME	+ -	44.1	1	1	1	1.47	1.43
sp|Q9VWW0|CREBB_DROME	+ -	37.88	1	1	1	3.33	2.51
Q960Y8|Q960Y8_DROME	+ -	70.55	4	3	3	2.54	3.55
sp|Q9VA91|RS7_DROME	+ -	29.73	1	1	1	2.94	4.12
Q9VXH3|Q9VXH3_DROME	+ -	48.41	2	2	2	1.4	1.62
Q9VND7|Q9VND7_DROME	+ +	101.7	6	5	5	10.2	24.83	53.41	1	1	1	2.04	5.63
A0A0B4KGE5|A0A0B4KGE5_DROME	+ -	35.6	1	1	1	0.99	1.33
M9NG75|M9NG75_DROME	+ -	100.3	3	3	3	5.45	6.16
sp|P07487|G3P2_DROME	- +							68.77	2	2	2	5.56	8.43
Q86G43|Q86G43_DROME	+ -	30.49	1	1	1	1.03	0.97
E1JGR7|E1JGR7_DROME	+ -	80	2	2	2	3.45	4.57
sp|Q24206|BRC4_DROME	+ -	27.35	1	1	1	1.45	1.25
Q86R99|Q86R99_DROME	+ -	34.08	1	1	1	1	1.76
Q7KMQ5|Q7KMQ5_DROME	- +							132.87	17	7	7	33.33	63.89
E2QC61|E2QC61_DROME	- +							32.23	1	1	1	0.73	0.73
sp|P42284|LOLA2_DROME	+ -	44.61	1	1	1	2.22	2
A0A0H4XWW0|A0A0H4XWW0_DROME	+ +	79.12	7	4	2	4.6	5.39	77.41	4	4	3	4.65	5.14
sp|Q9W0T1-4|NU301_DROME	+ -	45.61	2	2	2	0.78	0.79
sp|Q23979|MY61F_DROME	+ -	78.13	4	4	4	2.65	4.44
Q53YG3|Q53YG3_DROME	+ -	34.06	1	1	1	1.06	1.98
H5V895|H5V895_DROME	- +							35.36	1	1	1	2.78	3.03
sp|O77277|TORS_DROME	+ -	28.88	1	1	1	2.22	2.35
Q8SZM1|Q8SZM1_DROME	+ -	31.88	1	1	1	1.92	1.57
sp|Q4Z8K6|RBP9X_DROME	- +							45	1	1	1	1.33	1.56
X2JC94|X2JC94_DROME	+ -	26.96	1	1	1	2.38	2.43
M9MRD8|M9MRD8_DROME	- +							27	1	1	1	1.67	1.61
Q960C0|Q960C0_DROME	- +							155.86	22	19	19	26.03	41.76
B7YZJ2|B7YZJ2_DROME	+ -	26.62	1	1	1	0.57	0.81
E1JJB2|E1JJB2_DROME	+ -	27.35	1	1	1	1.39	1.09
Q7JVK8|Q7JVK8_DROME	+ -	64.5	3	3	3	15	17.12
A0A0B4LHU8|A0A0B4LHU8_DROME	+ -	75.11	2	2	2	4	4.49
Q9V3U6|Q9V3U6_DROME	- +							55.58	2	2	2	3.85	3.28
B9UYC1|B9UYC1_DROME	+ -	36.84	1	1	1	2.78	2.23
Q95T09|Q95T09_DROME	+ -	44.1	1	1	1	4.76	5.53
Q9W4N8|Q9W4N8_DROME	+ -	30.82	1	1	1	3.45	3.72
Q9VUM4|Q9VUM4_DROME	+ -	26.51	1	1	1	4.55	3.57
M9PIA6|M9PIA6_DROME	+ -	69.99	2	2	2	0.71	1.32
A9UND8|A9UND8_DROME	+ +	31.48	1	1	1	1.75	2.67	31.39	1	1	1	1.85	2.67
X2JE29|X2JE29_DROME	+ -	55.63	2	2	2	3.77	4.33
A1Z7H2|A1Z7H2_DROME	+ +	65.17	3	3	3	3.09	3.21	23.55	1	1	1	1.05	0.98
D9IQC5|D9IQC5_DROME	- +							78.33	5	4	4	4.6	4.91
M9PE02|M9PE02_DROME	+ -	50.23	1	1	1	0.94	2.17
A0A0B4KI27|A0A0B4KI27_DROME	- +							132.87	17	7	7	22.58	46.94
Q24241|Q24241_DROME	+ -	31.17	1	1	1	0.67	0.52
Q9W1I0|Q9W1I0_DROME	- +							24.11	1	1	1	2.5	2.71
Q9VIX4|Q9VIX4_DROME	- +							119.52	9	9	9	12.86	18.47
sp|Q9VA37-2|DJ1B_DROME	+ +	70.86	7	2	2	9.52	9.27	47.85	1	1	1	4.76	10.24
O61380|O61380_DROME	+ -	121.01	8	8	8	4.21	5.46
sp|Q7KQZ4-4|LOLA3_DROME	+ -	44.61	1	1	1	1.54	1.81
Q95R77|Q95R77_DROME	+ -	39.31	1	1	1	2.08	2.03
sp|P20432|GSTD1_DROME	+ +	33.5	1	1	1	4	4.31	86.97	4	3	3	12.5	23.92
Q9V3T8|Q9V3T8_DROME	+ +	86	6	5	5	11.36	23.59	56.75	2	2	2	4.55	10.26
A0A0B4KEU5|A0A0B4KEU5_DROME	+ -	35.15	1	1	1	1.67	3.37
sp|Q9VEN1|FLNA_DROME	+ +	83.37	5	4	4	1.64	1.76	41.55	2	2	2	0.85	0.81
A0A0B4KFA3|A0A0B4KFA3_DROME	+ -	69.91	3	2	2	1.09	1.76
Q9VJJ9|Q9VJJ9_DROME	+ -	31.34	1	1	1	0.85	0.45
Q0ZHI2|Q0ZHI2_DROME	+ -	30.29	1	1	1	1.59	3.61
Q8IHC4|Q8IHC4_DROME	+ -	47.22	2	1	1	3.7	5.34
sp|O61231|RL10_DROME	+ -	28.54	1	1	1	2.22	3.67
M9NDB7|M9NDB7_DROME	+ -	52.71	2	2	2	0.39	0.46
sp|O62621|COPB2_DROME	+ -	95.44	5	4	4	4.44	4.6
Q8MST5|Q8MST5_DROME	- +							109.77	8	7	2	19.44	17.29
Q9VHJ8|Q9VHJ8_DROME	+ +	116.79	16	6	6	7.32	14.34	119.6	8	8	8	10.13	22.31
Q9VXW4|Q9VXW4_DROME	- +							42.19	1	1	1	1.75	3
A0A0B4KG58|A0A0B4KG58_DROME	+ -	26.62	1	1	1	0.57	0.85
Q95U38|Q95U38_DROME	+ +	116.79	16	6	6	7.32	14.31	119.6	8	8	8	10.13	22.27
Q0IGZ9|Q0IGZ9_DROME	+ -	79.26	5	3	3	15.79	24.3
Q9XZ29|Q9XZ29_DROME	+ -	63.48	2	2	2	1.11	2.15
E1JHB8|E1JHB8_DROME	+ -	58.79	2	2	2	1.3	1.7
Q9VIK7|Q9VIK7_DROME	+ -	29.25	1	1	1	0.79	0.78
I1V504|I1V504_DROME	+ +	31.33	1	1	1	0.83	0.96	29.47	1	1	1	0.85	0.96
A0A0B4JDA0|A0A0B4JDA0_DROME	+ -	97.66	4	4	4	3.31	4.72
M9PBU2|M9PBU2_DROME	+ +	53.74	2	2	2	8.7	10.94	25.4	1	1	1	4.35	5.73
Q8IPA5|Q8IPA5_DROME	+ -	83.46	6	4	4	22.22	17.5
sp|Q8I0G5|COPG_DROME	+ -	103.43	9	8	8	9.2	9.85
A0A0B4LES3|A0A0B4LES3_DROME	+ -	30.41	1	1	1	0.88	0.68
Q8T0F9|Q8T0F9_DROME	+ -	51.35	1	1	1	0.6	1.32
A0A0S0WIG6|A0A0S0WIG6_DROME	+ -	25.01	1	1	1	1.09	1.11
A0A0B4LFE2|A0A0B4LFE2_DROME	+ -	31.63	1	1	1	1.67	1.4
Q9VAH7|Q9VAH7_DROME	+ -	29.95	1	1	1	1.02	1.03
A0A0B4K6L4|A0A0B4K6L4_DROME	+ -	41.25	1	1	1	1.89	2.38
Q9NHX7|Q9NHX7_DROME	+ -	27.39	1	1	1	3.57	2.84
D3DMG1|D3DMG1_DROME	+ -	44.61	1	1	1	1.45	1.82
Q8T3L1|Q8T3L1_DROME	+ +	65.17	3	3	3	3.12	3.22	23.55	1	1	1	1.06	0.98
Q24506|Q24506_DROME	+ -	42.9	2	2	2	3.03	2.95
Q058T2|Q058T2_DROME	+ -	93.71	4	4	4	3.7	7.61
sp|P08120|CO4A1_DROME	+ +	97.42	8	4	4	2.15	2.98	162.36	20	19	19	10.27	13.94
sp|P39018|RS19A_DROME	+ -	54.84	2	2	2	6.67	10.9
A0A0B4LIF3|A0A0B4LIF3_DROME	+ -	72.23	2	2	2	2	3.04
sp|Q8SWR8|ATX2_DROME	+ +	131.66	18	10	10	13.7	14.39	108.42	7	6	6	8.45	5.63
Q95S25|Q95S25_DROME	+ -	58.81	3	3	3	2.5	3.29
Q2EJR5|Q2EJR5_DROME	+ -	36.84	1	1	1	3.12	2.23
M9PBS9|M9PBS9_DROME	+ -	39.19	1	1	1	3.12	3.36
C6TP77|C6TP77_DROME	+ -	46.24	2	2	2	3.03	2.65
Q7KHK4|Q7KHK4_DROME	- +							44.36	2	2	2	3.64	3.28
A0A024E3A5|A0A024E3A5_DROME	+ -	32.92	1	1	1	1.64	1.92
Q95SZ9|Q95SZ9_DROME	+ -	59.48	4	2	2	6.06	6.87
sp|Q9I7K0-6|JUPIT_DROME	+ +	143.58	20	10	10	43.48	53.47	43.98	2	2	2	8.7	10.89
sp|P91664|MAX_DROME	+ -	51.32	1	1	1	3.57	7.45
Q7KK96|Q7KK96_DROME	+ -	51.35	1	1	1	0.52	1.1
Q7JVY0|Q7JVY0_DROME	+ -	35.15	1	1	1	1.69	3.41
Q8T0L3|Q8T0L3_DROME	+ -	64.74	2	2	2	1.67	2.18
sp|P45594|CADF_DROME	+ +	122.98	27	8	8	30.77	56.08	100.42	6	6	6	23.08	42.57
Q7K7G0|Q7K7G0_DROME	+ -	91.13	5	5	5	8.62	8.66
Q9VAC4|Q9VAC4_DROME	+ -	31.45	1	1	1	6.67	5.77
sp|P40793|CDC42_DROME	- +							25.4	1	1	1	4.35	5.76
Q9NJH5|Q9NJH5_DROME	+ -	54.12	2	2	2	1.52	1.47
sp|O77460|IPYR_DROME	- +							78.02	3	3	3	7.5	10.36
sp|P48591|RIR1_DROME	+ +	130.8	17	9	9	9.78	11.45	124	10	10	10	10.99	13.92
Q9VYF3|Q9VYF3_DROME	+ +	31.33	1	1	1	1.02	0.96	29.47	1	1	1	1.04	0.96
Q494K9|Q494K9_DROME	+ -	60.91	2	2	2	1.02	2.01
C5I7H5|C5I7H5_DROME	+ -	34.01	1	1	1	0.48	0.74
X2JCX8|X2JCX8_DROME	+ -	68.14	2	2	2	7.14	15.89
Q8IRT8|Q8IRT8_DROME	+ -	93.71	4	4	4	3.2	6.22
A0A0B4LF57|A0A0B4LF57_DROME	+ -	56.43	3	2	2	14.29	14.09
M9PCT8|M9PCT8_DROME	+ -	55.71	1	1	1	0.64	1.52
Q5UHE2|Q5UHE2_DROME	+ -	42.07	2	2	2	3.03	3.74
Q9VYN1|Q9VYN1_DROME	+ +	107.95	16	7	7	2.99	1.27	41.23	2	2	2	0.86	0.79
Q8IR13|Q8IR13_DROME	+ -	55.44	2	2	2	4.55	8.02
Q9VFV9|Q9VFV9_DROME	+ -	26.72	1	1	1	1.64	3.23
Q86NN5|Q86NN5_DROME	+ -	32.92	1	1	1	1.96	2.45
sp|Q86B87-26|MMD4_DROME	+ -	77.14	3	3	3	5.56	5.71
Q867M7|Q867M7_DROME	+ -	30.49	1	1	1	1.06	0.97
sp|A1Z8P9|TPR_DROME	+ -	67.82	3	3	3	1.02	1.45
Q95RL2|Q95RL2_DROME	+ -	55.93	2	2	2	2.56	3.82
sp|A8JUV0|SBNO_DROME	+ -	95.35	4	4	4	1.97	2.84
sp|P17672|E75BA_DROME	+ -	25.01	1	1	1	0.9	0.81
A1Z943|A1Z943_DROME	+ +	64.84	3	2	2	2.78	5.62	113.66	7	6	6	8.57	13.37
Q8MT18|Q8MT18_DROME	+ -	30.98	1	1	1	2.44	2.24
A0A0B4KHV4|A0A0B4KHV4_DROME	+ -	30.92	1	1	1	2.22	2.75
M9NEY3|M9NEY3_DROME	+ -	106.82	7	7	7	3.15	4.59
sp|P18289|JRA_DROME	+ +	26.94	1	1	1	2.94	3.11	23.71	1	1	1	2.94	4.5
sp|P25867|UBCD1_DROME	- +							72.09	3	2	2	12.5	28.57
Q5U0V7|Q5U0V7_DROME	+ -	34.68	1	1	1	0.83	0.74
sp|Q8IQ27-2|UBP2_DROME	- +							27.17	1	1	1	1.09	1.17
A0A0B4K7Z0|A0A0B4K7Z0_DROME	- +							23.92	1	1	1	0.73	0.89
M9NDC9|M9NDC9_DROME	+ -	51.32	1	1	1	3.57	7.45
sp|Q24368|ISWI_DROME	+ -	80.82	4	4	4	2.45	5.55
L0CPM5|L0CPM5_DROME	+ -	26.87	1	1	1	0.67	0.89
L0MLQ9|L0MLQ9_DROME	+ -	110.07	7	6	6	5.36	6.64
Q8IRI4|Q8IRI4_DROME	+ -	47.37	1	1	1	2.17	4.27
H9BVD4|H9BVD4_DROME	+ -	71.06	8	2	2	5.71	10.82
sp|Q86S05|LIG_DROME	+ -	30.42	1	1	1	1.33	1.82
Q7PLL6|Q7PLL6_DROME	+ -	25.96	2	1	1	0.35	0.38
M9PH94|M9PH94_DROME	+ -	105.05	3	3	3	6.98	14.65
A0A0B4LFA9|A0A0B4LFA9_DROME	- +							23.92	1	1	1	0.74	0.93
sp|Q9VDS5|RG92B_DROME	+ -	107.49	10	10	10	10.2	12.16
Q9VPL6|Q9VPL6_DROME	+ -	52.71	2	2	2	0.93	1.12
A4V3J6|A4V3J6_DROME	+ -	70.6	4	3	2	7.14	9.14
D9IQD7|D9IQD7_DROME	- +							78.33	5	4	4	3.92	4.27
Q9V9W3|Q9V9W3_DROME	+ -	62.2	2	2	2	2.99	6.87
A0A0B4KHK6|A0A0B4KHK6_DROME	+ -	76.26	4	4	4	6.45	2.15
Q94883|Q94883_DROME	+ -	32.97	1	1	1	1.27	1.27
M9NDY6|M9NDY6_DROME	+ -	59.48	4	2	2	5.26	4.64
sp|O61345|PENG_DROME	+ -	43.81	1	1	1	0.85	1.76
O76911|O76911_DROME	+ -	41.23	1	1	1	0.9	0.86
sp|Q9VVR4-3|BGBP2_DROME	+ -	35.46	1	1	1	2.17	2.31
Q9VCE2|Q9VCE2_DROME	+ -	24.95	1	1	1	2.04	3.45
Q9W418|Q9W418_DROME	+ -	71.06	8	2	2	2.56	4.68
sp|P06605|TBA3_DROME	+ +	110.84	13	7	7	17.07	18.89	135.36	13	11	11	27.5	34.67
Q2EJK9|Q2EJK9_DROME	+ -	36.84	1	1	1	3.23	2.23
B7Z0W3|B7Z0W3_DROME	+ -	32.7	1	1	1	1.67	1.8
X2JLM6|X2JLM6_DROME	- +							27.17	1	1	1	1.72	1.77
