# Supplementary material for: Proximity-dependent biotin labelling reveals CP190 as an EcR/Usp molecular partner
Source: Sci Rep. 2020 Mar 16;10:4793. doi: 10.1038/s41598-020-61514-0 (PMC7075897; doi:10.1038/s41598-020-61514-0)
Supplement: Supplementary file 2 — Supplementary information2 [file 41598_2020_61514_MOESM2_ESM.zip › Supplementary datasets/Compare result BioID2_sham vs.EcR-BioID2_sham.xls]

## Sheet: Protein View
		EcR-BioID2 sham-treated [2019-09-16 19:44]						BioID2 sham-treated [2019-05-10 11:45]
Protein_ID	Cover Map	Score	#Spec	#Pep	#Uniq	%Spec	%Cov	Score	#Spec	#Pep	#Uniq	%Spec	%Cov
A1YK59|A1YK59_DROME	+ -	73.73	5	5	4	4.85	4.73
Q8SYJ2|Q8SYJ2_DROME	+ -	72.52	5	3	3	25	34.94
M9PHU7|M9PHU7_DROME	+ -	34.9	1	1	1	0.75	1.44
A0A0B4KEI6|A0A0B4KEI6_DROME	+ -	78.08	4	4	3	10.81	12.37
L0MLL1|L0MLL1_DROME	+ -	59.69	3	3	3	2.38	2.25
A0A0B4K891|A0A0B4K891_DROME	+ -	74.46	3	3	3	7.89	8.85
sp|Q8SWU7-2|OLA1_DROME	+ -	29.5	1	1	1	1.89	3.16
Q7K0B6|Q7K0B6_DROME	+ +	107.54	8	7	7	20	30.7	55.41	2	2	2	5.71	9.65
Q960C1|Q960C1_DROME	+ +	105.5	6	6	6	9.23	16.48	30.86	1	1	1	1.54	3.52
Q9U4Y0|Q9U4Y0_DROME	+ +	89.71	6	6	6	11.54	15.71	50	2	2	2	4	7.38
X2JD86|X2JD86_DROME	- +							27	1	1	1	1.75	1.66
A0A0B4KET5|A0A0B4KET5_DROME	+ -	34.14	1	1	1	0.54	0.48
M9PD18|M9PD18_DROME	+ -	25.63	1	1	1	1.49	1.47
A9UNH8|A9UNH8_DROME	+ +	108.69	7	7	7	7.22	10.13	23.2	1	1	1	1.11	0.82
Q9VP57|Q9VP57_DROME	+ -	150.02	11	10	10	12.99	16.57
Q8IR69|Q8IR69_DROME	+ +	75.17	3	3	3	3.3	2.79	29.47	1	1	1	1.12	1.02
sp|C0HKA1|RS14B_DROME	+ -	75.87	3	3	3	10.71	22.52
Q9VRR4|Q9VRR4_DROME	+ -	59.26	3	2	2	6.67	11.97
Q95TH0|Q95TH0_DROME	+ +	211.22	77	33	33	44.59	61.62	119.52	9	9	9	12.86	18.47
sp|Q9VXX8|RL371_DROME	+ -	44.64	2	2	2	8	15.05
A0A0B4LEV3|A0A0B4LEV3_DROME	+ -	64.44	3	3	3	4.05	8.66
sp|P22700-2|ATC1_DROME	+ -	123.53	10	9	9	8.57	11.58
B7YZJ1|B7YZJ1_DROME	+ -	34.14	1	1	1	0.53	0.48
Q9VPR5|Q9VPR5_DROME	+ -	41.71	1	1	1	0.61	1.04
B7Z0I8|B7Z0I8_DROME	+ -	51.32	2	2	2	0.47	0.67
A0A0C4FEI6|A0A0C4FEI6_DROME	+ -	43.33	1	1	1	4.76	6.88
Q95T98|Q95T98_DROME	+ -	42.09	2	2	2	5.26	9.04
Q8IPP8|Q8IPP8_DROME	+ +	165.31	28	15	15	57.69	55.08	119.33	10	9	9	34.62	40.62
sp|Q9VTU4|EIF3L_DROME	+ -	44.93	1	1	1	1.67	2.97
X2JE34|X2JE34_DROME	+ -	32.79	1	1	1	2.33	3.47
sp|P32100|RL7_DROME	+ -	42.41	1	1	1	1.69	4.37
Q8IRH1|Q8IRH1_DROME	+ -	140.15	12	11	11	8.8	10.23
Q7KV89|Q7KV89_DROME	- +							47.14	2	2	2	1.8	1.82
A0A0B4K774|A0A0B4K774_DROME	+ -	58.66	3	3	3	7.69	5.24
sp|Q9VL18-2|EF1D_DROME	+ -	106.03	6	6	6	18.18	35.37
E1JGL8|E1JGL8_DROME	+ -	47.89	1	1	1	0.6	1.49
M9PF47|M9PF47_DROME	+ -	35.57	2	2	2	3.7	1.84
Q9W3N1|Q9W3N1_DROME	+ -	133.53	14	8	8	21.05	38.01
sp|P91938-3|TRXR1_DROME	+ -	121.33	10	8	8	15.09	23.62
Q9VHK6|Q9VHK6_DROME	+ +	101.29	7	6	6	23.08	39.61	92.08	8	5	5	19.23	33.77
Q9W0M4|Q9W0M4_DROME	+ -	63.19	2	2	2	6.25	8.77
sp|Q9VWH4-2|IDH3A_DROME	+ +	163.16	27	13	13	31.71	45.2	114.53	9	8	8	19.51	25.71
E1JIH4|E1JIH4_DROME	+ -	32.88	1	1	1	1.3	1.22
sp|P48149|RS15A_DROME	+ -	74.85	6	4	4	19.05	26.92
A0A0B4KG06|A0A0B4KG06_DROME	+ -	27.53	1	1	1	1.96	3.16
Q6NKM4|Q6NKM4_DROME	+ -	59.38	2	2	2	5.88	5.9
Q95U46|Q95U46_DROME	- +							62.42	2	2	2	4.65	7.49
Q9W555|Q9W555_DROME	+ -	117.88	11	11	11	18.97	22.37
Q8SY77|Q8SY77_DROME	+ -	57.95	2	2	2	13.33	25.84
A0A0F7J3E9|A0A0F7J3E9_DROME	+ -	81.21	4	4	4	5.26	11.73
Q960M4|Q960M4_DROME	+ -	127.92	21	9	9	37.5	63.68
Q59DT6|Q59DT6_DROME	+ +	129.55	14	12	1	30	26.73	110.36	9	8	8	20	24.42
A0A0B4K6K9|A0A0B4K6K9_DROME	+ -	33.48	1	1	1	0.65	1.14
sp|Q867Z4|LOLA4_DROME	+ -	59.12	2	2	2	2.56	3.2
A0A0B4K618|A0A0B4K618_DROME	+ -	28.82	1	1	1	1.02	1.51
Q8MT47|Q8MT47_DROME	+ -	25.71	1	1	1	3.12	2.28
A0A0F6QCC2|A0A0F6QCC2_DROME	+ -	55.36	2	2	2	1.04	1.44
C4IXV9|C4IXV9_DROME	+ -	51.21	2	2	2	11.11	15
sp|O97477|INO1_DROME	+ -	113.57	12	10	10	18.87	22.12
A0A0B4LEK8|A0A0B4LEK8_DROME	+ -	80.55	5	4	4	4.76	4.48
sp|Q9VWA8|FRG1_DROME	+ +	37.25	1	1	1	1.89	3.05	34.4	1	1	1	1.96	3.05
C5I7K5|C5I7K5_DROME	- +							42.19	1	1	1	1.75	3
M9PBH7|M9PBH7_DROME	+ +	85.46	5	5	1	21.74	26.56	25.4	1	1	1	4.35	5.73
sp|P29844|BIP_DROME	+ +	202.45	75	32	28	35.96	50.3	143.35	17	16	13	18.18	26.37
sp|P31009|RS2_DROME	+ -	98.85	7	5	5	11.36	20.22
sp|P08879|NDKA_DROME	+ -	78.83	4	3	3	16.67	26.14
B6UXD8|B6UXD8_DROME	- +							81.71	4	4	4	4	5.93
sp|Q94920|VDAC_DROME	+ -	60.72	4	3	3	10	14.54
sp|P48608|DIA_DROME	+ -	41.97	2	2	2	1.38	1.74
C0PDF4|C0PDF4_DROME	+ -	61.3	2	2	2	11.76	11.76
A0A0B4KHW3|A0A0B4KHW3_DROME	+ -	54.48	2	2	2	2.44	3.46
sp|Q9VQX4|PNCB_DROME	- +							74.09	2	2	2	3.45	4.32
A1YKA1|A1YKA1_DROME	+ -	40.04	1	1	1	1.2	1.13
Q7JYK1|Q7JYK1_DROME	+ -	94.67	6	4	4	15.38	34.38
sp|Q8I0G5-3|COPG_DROME	+ -	136.08	12	10	10	11.49	13.21
sp|P20480|NCD_DROME	+ +	169.16	32	21	21	23.86	35.29	81.71	4	4	4	4.6	5.43
X2JC35|X2JC35_DROME	+ -	61.1	2	2	2	5.88	16.52
A0A126GUM4|A0A126GUM4_DROME	+ +	89.01	4	4	4	3.88	4.79	45	1	1	1	1.01	1.33
Q7KVD1|Q7KVD1_DROME	+ -	65.58	2	2	2	0.74	1.19
E1JH90|E1JH90_DROME	+ -	34.14	1	1	1	0.54	0.48
Q9VKJ6|Q9VKJ6_DROME	+ -	53.94	2	2	2	1.61	1.63
Q9UB20|Q9UB20_DROME	+ -	126.73	12	10	2	9.09	10.84
sp|P19889|RLA0_DROME	+ -	108.69	7	6	6	17.14	22.4
A0A0B4KHL4|A0A0B4KHL4_DROME	+ -	69.32	4	4	4	5.56	8.57
Q9VPX5|Q9VPX5_DROME	+ +	31.96	1	1	1	5	7.14	55.2	3	2	2	10.53	14.29
A0A0B4LFX4|A0A0B4LFX4_DROME	+ -	27.41	1	1	1	0.39	1.25
Q9TWZ1|Q9TWZ1_DROME	- +							122.12	13	11	11	16.42	23.72
Q8T4G5|Q8T4G5_DROME	+ -	111.5	9	8	8	8.08	8.96
Q960D4|Q960D4_DROME	+ -	104.05	6	6	6	8.45	12.14
Q9VN88|Q9VN88_DROME	+ -	26.82	3	1	1	3.57	3.74
Q0E924|Q0E924_DROME	+ -	46.8	2	2	2	5.13	6.69
sp|Q9V3P0|PRDX1_DROME	+ +	121.22	13	7	7	31.82	41.75	93.25	5	3	3	14.29	18.56
A0A0B4K6G6|A0A0B4K6G6_DROME	+ -	43.15	1	1	1	0.36	0.45
A0A126GUP1|A0A126GUP1_DROME	- +							44.36	2	2	2	3.64	3.21
Q8IR99|Q8IR99_DROME	+ +	112.95	8	8	8	13.79	17.1	37.52	1	1	1	1.75	2.79
sp|O46036-2|CTBP_DROME	+ -	99.68	6	5	5	11.9	16.06
sp|P41375|IF2B_DROME	+ -	49.28	2	2	2	3.57	5.45
A4IJ68|A4IJ68_DROME	- +							113.66	7	6	6	7.79	12.52
Q9VQR9|Q9VQR9_DROME	+ -	49.8	3	3	3	4.48	6.51
sp|Q7JWR9|ZC3HF_DROME	+ -	64.44	3	3	3	4.05	8.66
E0R979|E0R979_DROME	+ -	23.89	1	1	1	0.69	0.73
C5I7A2|C5I7A2_DROME	- +							42.19	1	1	1	1.72	2.93
sp|Q9VH69|RS29_DROME	+ -	53.61	2	2	2	16.67	28.57
O76895|O76895_DROME	+ -	25.79	1	1	1	2.63	2.85
Q9VMV5|Q9VMV5_DROME	+ +	165.28	19	18	18	9.78	11.49	114.54	9	9	9	4.97	5.31
M9WDZ2|M9WDZ2_DROME	+ -	20.68	1	1	1	1.79	1.46
O97468|O97468_DROME	+ -	88.13	3	3	3	6.52	6.03
A4V391|A4V391_DROME	+ -	43.91	2	2	2	2.86	3.23
sp|P48461|PP11_DROME	- +							35.36	1	1	1	2.7	3.06
sp|Q9VUR3|AIMP2_DROME	+ -	59.38	2	2	2	5	5.69
Q8T4E8|Q8T4E8_DROME	+ -	29.13	1	1	1	0.81	0.72
Q95U20|Q95U20_DROME	- +							38.33	1	1	1	0.68	0.86
M9MRF2|M9MRF2_DROME	+ -	65.27	3	3	3	12.5	38.04
Q9VHX9|Q9VHX9_DROME	+ -	60.98	3	3	3	5.36	5.49
A4V4I8|A4V4I8_DROME	+ -	38.3	1	1	1	0.92	2.28
Q9VY87|Q9VY87_DROME	+ +	140.19	19	9	9	28.12	34.71	127.01	10	7	7	21.88	26.18
sp|P21914|SDHB_DROME	+ +	104.38	11	9	9	21.43	32.32	99.18	5	5	5	12.5	18.18
A0A0B4KEH0|A0A0B4KEH0_DROME	+ -	54.93	2	2	2	6.06	8.87
X2JGM9|X2JGM9_DROME	+ -	65.26	4	3	3	6.12	10.34
Q8SXQ1|Q8SXQ1_DROME	+ -	85.5	5	5	5	9.26	10.19
sp|Q8MLY8|RS8_DROME	+ -	68.34	3	2	2	4.08	14.42
Q9VSY2|Q9VSY2_DROME	+ -	91.06	4	4	4	16.67	20.2
Q7JUN3|Q7JUN3_DROME	+ -	43.95	3	3	3	3.57	3.7
sp|Q9VA73|CMC_DROME	+ -	54.48	2	2	2	2.56	3.45
E2QD63|E2QD63_DROME	+ -	35.89	1	1	1	1.89	3.45
O96782|O96782_DROME	+ -	30.34	1	1	1	0.67	0.89
Q8IH18|Q8IH18_DROME	+ -	119.64	8	7	7	6.25	10.4
A0A0B4KFZ9|A0A0B4KFZ9_DROME	+ +	74.09	4	3	3	12	33.01	35.27	1	1	1	4	9.71
A1Z944|A1Z944_DROME	- +							113.66	7	6	6	7.69	11.94
Q7K1P7|Q7K1P7_DROME	- +							45.49	4	2	2	2.15	5.36
Q86P01|Q86P01_DROME	+ -	44.91	2	2	2	2.41	3.4
sp|Q9VUQ5|AGO2_DROME	+ +	152.35	19	15	6	11.03	18.12	112.81	9	9	9	6.92	10.21
E1JI46|E1JI46_DROME	+ -	51.14	1	1	1	0.35	0.76
sp|P27619-2|DYN_DROME	+ -	38.3	1	1	1	0.94	2.41
Q8IQI0|Q8IQI0_DROME	+ -	77.65	3	3	3	3.33	3.63
Q4QPQ4|Q4QPQ4_DROME	+ -	95.18	5	5	5	12.82	15.43
F6JQ95|F6JQ95_DROME	+ -	32.68	1	1	1	2.22	2.35
M9PJP0|M9PJP0_DROME	+ +	111.28	12	8	8	21.05	30.4	111.23	6	5	5	13.51	23.08
C7LA75|C7LA75_DROME	+ +	181.02	35	23	19	28.05	41.17	134.91	13	11	8	13.58	23.96
Q8IQW6|Q8IQW6_DROME	+ -	28.92	1	1	1	1.03	1.92
sp|Q9VG09|YELF_DROME	+ -	48.72	2	2	2	4.35	4.2
sp|C4NYP8|F10A1_DROME	+ -	35.89	1	1	1	1.89	3.45
D9IQD5|D9IQD5_DROME	+ +	117.81	12	8	8	2.41	7.13	78.33	5	4	4	1.21	3.57
Q9VPE2|Q9VPE2_DROME	+ -	99.2	5	5	5	8.2	14.66
B3LF81|B3LF81_DROME	+ -	32.53	1	1	1	3.45	2.68
Q8STG9|Q8STG9_DROME	+ -	78.24	6	5	5	13.16	9.24
sp|P13607-5|ATNA_DROME	+ -	141.55	15	14	14	12.39	17.48
Q4QQB8|Q4QQB8_DROME	+ -	91.9	4	4	4	2.03	4.03
sp|Q9VYD1|C1716_DROME	+ -	20.88	1	1	1	0.3	0.39
sp|Q02748|IF4A_DROME	+ -	138.56	13	12	12	25	29.03
sp|P20153|USP_DROME	+ -	26.31	1	1	1	1.72	1.38
sp|Q7KQM6|GGYF1_DROME	+ -	79.57	4	4	4	2.35	3.56
M9NCM6|M9NCM6_DROME	+ -	20.68	1	1	1	0.18	0.25
Q9VTZ0|Q9VTZ0_DROME	+ +	126.56	8	8	8	13.11	18.87	66	3	3	3	5.08	8.74
sp|Q8IQV9|NU205_DROME	+ -	98.92	6	6	6	3	4.02
Q9W127|Q9W127_DROME	+ +	141.97	36	9	9	33.33	42.79	111.67	6	5	5	18.52	31.73
M9PFX0|M9PFX0_DROME	+ -	41.77	1	1	1	0.68	1.64
Q7KTC7|Q7KTC7_DROME	+ -	113.2	11	10	10	6.17	8.07
sp|P49455|TPM4_DROME	+ -	27.53	1	1	1	1.72	1.74
Q7YZ99|Q7YZ99_DROME	+ -	74.46	4	2	2	0.65	2.17
Q7KQ57|Q7KQ57_DROME	+ -	38.8	2	2	2	1.46	1.65
M9PH59|M9PH59_DROME	+ -	44.64	2	2	2	8	15.05
Q4AB31|Q4AB31_DROME	+ -	69.32	4	4	4	5.97	9.66
A0A2U8U1P3|A0A2U8U1P3_DROME	+ -	40.8	1	1	1	1.67	3.46
M9PFI8|M9PFI8_DROME	+ -	41.77	1	1	1	0.64	1.56
M9NEY5|M9NEY5_DROME	+ -	38.69	1	1	1	0.45	0.57
E1JJA5|E1JJA5_DROME	+ -	38.3	1	1	1	0.93	2.39
A0A0B4KFE9|A0A0B4KFE9_DROME	+ -	113.72	9	9	9	3.06	4.77
A1YK03|A1YK03_DROME	+ -	40.3	1	1	1	1.39	1.65
sp|Q9VCH5-2|NUP98_DROME	+ -	40.19	1	1	1	1.3	0.76
sp|P09180|RL4_DROME	+ -	110.21	9	9	9	10.59	21.95
Q8IMB8|Q8IMB8_DROME	+ -	49.93	2	2	2	3.45	4.75
Q7YU37|Q7YU37_DROME	+ -	31.38	1	1	1	0.62	0.91
M9MS45|M9MS45_DROME	+ +	121.45	11	10	1	16.67	18.74	111.69	6	6	6	10	15.86
Q9VI56|Q9VI56_DROME	+ -	30.33	2	1	1	7.14	7.63
B6UXG0|B6UXG0_DROME	- +							81.71	4	4	4	5	5.93
C5I7F8|C5I7F8_DROME	- +							42.19	1	1	1	1.72	2.93
H1ZYH9|H1ZYH9_DROME	+ -	33.11	2	2	2	1.75	1.76
F3YDN3|F3YDN3_DROME	+ -	77.65	3	3	3	3.49	3.74
sp|Q9I7M2|GTPBA_DROME	+ -	62.54	2	2	2	4.08	6.53
D9IQC2|D9IQC2_DROME	+ +	117.81	12	8	8	2.96	7.13	78.33	5	4	4	1.49	3.57
A8JRB8|A8JRB8_DROME	+ -	128.61	10	8	8	19.51	30.61
Q9I7N0|Q9I7N0_DROME	+ -	113.2	11	10	10	6.17	8.07
sp|P36872|2ABA_DROME	+ -	22.89	1	1	1	1.59	1.8
Q8SWU9|Q8SWU9_DROME	+ +	82.06	4	3	1	8.11	11.21	35.36	1	1	1	2.78	3.03
Q9VM97|Q9VM97_DROME	+ -	20.75	1	1	1	0.93	0.66
M9PB84|M9PB84_DROME	+ -	98.85	7	5	5	11.36	20.22
M9PEA6|M9PEA6_DROME	+ -	103.6	8	5	5	35.71	71.08
sp|Q05547|PP13_DROME	- +							35.36	1	1	1	3.03	3.31
A0A0B4KFU0|A0A0B4KFU0_DROME	+ -	66.91	3	3	3	1.89	1.67
M9PEW1|M9PEW1_DROME	+ -	61.3	2	2	2	10.53	11.21
B7Z005|B7Z005_DROME	+ -	41.03	1	1	1	2.63	4.09
C5I7F7|C5I7F7_DROME	- +							42.19	1	1	1	1.79	3.02
M9ND28|M9ND28_DROME	+ -	38.69	1	1	1	0.58	0.71
A8JV18|A8JV18_DROME	+ -	40.04	1	1	1	0.66	0.47
F0JAP1|F0JAP1_DROME	+ -	78.24	6	5	5	15.15	10.4
Q9VAJ2|Q9VAJ2_DROME	+ -	74.45	5	4	4	10.53	11.96
Q9U3W8|Q9U3W8_DROME	+ -	20.75	1	1	1	1.79	1.67
C6SV44|C6SV44_DROME	+ +	154.17	33	14	14	32.56	26.67	43.93	2	1	1	2.33	4
Q9W3N9|Q9W3N9_DROME	+ +	125.16	10	9	9	20	29.27	60.07	4	4	4	9.3	15.61
B6UXE2|B6UXE2_DROME	- +							81.71	4	4	4	4.88	5.93
Q8IPA8|Q8IPA8_DROME	+ -	78.71	4	4	4	20	15.74
sp|Q7KQZ4-2|LOLA3_DROME	+ -	59.12	2	2	2	3.28	4.39
sp|Q9VQ79-1|AIFM1_DROME	+ -	24.91	1	1	1	1.22	1.48
sp|O18640|GBLP_DROME	+ -	96.16	6	5	5	14.71	16.35
sp|Q9VSS2|SRP68_DROME	+ -	116.15	9	8	8	9.2	16.56
Q95R61|Q95R61_DROME	+ -	24.34	1	1	1	1.69	2.9
Q9VG01|Q9VG01_DROME	+ -	109.47	7	7	7	12.07	15.04
A0A1B2AKZ2|A0A1B2AKZ2_DROME	+ -	21.93	1	1	1	4.17	4.91
sp|Q9V7Y2|SGPL_DROME	+ -	89.25	5	5	5	8.2	8.99
sp|Q9VAW5|LARP_DROME	+ -	33.48	1	1	1	0.53	0.96
sp|Q9VN93|CPR1_DROME	+ +	49.45	2	2	2	2.6	3.42	65.27	2	2	2	2.67	3.58
sp|P48554|RAC2_DROME	+ +	91.32	5	5	1	21.74	28.65	25.4	1	1	1	4.35	5.73
A0A0B4KFC5|A0A0B4KFC5_DROME	+ -	106.93	7	5	5	5.68	6.28
sp|Q9W2Y3|NNRE_DROME	+ -	61.72	2	2	2	9.52	10.43
Q8IGR6|Q8IGR6_DROME	+ -	59.26	3	2	2	3.85	6.29
sp|Q9VA73-2|CMC_DROME	+ -	54.48	2	2	2	2.56	3.52
Q9VL93|Q9VL93_DROME	+ -	71.08	3	2	2	16.67	30.91
sp|Q9XYP7-2|GCP2_DROME	+ -	63.62	4	4	4	4.3	6.47
M9PE74|M9PE74_DROME	+ +	155.24	17	14	14	8.59	8.24	111.53	9	9	9	5.59	4.47
Q7KTI7|Q7KTI7_DROME	+ -	95.47	6	5	5	3.23	3.6
Q8IGH3|Q8IGH3_DROME	+ -	60.32	2	2	2	3.45	4.43
E8NH94|E8NH94_DROME	+ +	164.57	30	26	25	16.88	25.39	38.33	1	1	1	0.66	0.83
sp|P07909|ROA1_DROME	+ -	83.73	6	5	2	11.9	10.41
B6UXE3|B6UXE3_DROME	- +							81.71	4	4	4	5	5.93
L0MNA2|L0MNA2_DROME	+ -	71.68	3	3	3	5	5.6
Q9V3D9|Q9V3D9_DROME	+ -	70.53	3	3	3	4.55	6.1
B7Z126|B7Z126_DROME	+ -	91.49	5	5	5	3.7	4.7
sp|Q9W5N2|RL38_DROME	+ -	64.8	5	2	2	10	28.57
sp|O76454|PHS_DROME	+ -	83.13	5	3	3	13.04	24.48
K7WSB1|K7WSB1_DROME	+ -	145.21	17	11	11	28.21	39.52
sp|Q7YU24-2|MARF_DROME	+ -	75.47	4	4	4	4.21	5.04
Q9VXR9|Q9VXR9_DROME	+ -	50.74	2	2	2	4.55	5.15
A0A0B4KF90|A0A0B4KF90_DROME	+ -	48.4	2	2	2	3.92	2.8
Q7K4U8|Q7K4U8_DROME	+ -	89.91	6	5	5	18.52	23.18
sp|P50882|RL9_DROME	+ -	51.96	2	2	2	6.25	9.47
Q8IPZ3|Q8IPZ3_DROME	+ +	90.76	4	4	4	9.3	16.46	29.51	1	1	1	2.33	2.18
sp|Q02645-2|HTS_DROME	+ -	149	13	13	13	13.13	24.09
sp|Q24134|NELFD_DROME	+ -	54.3	3	3	3	5.66	6.06
E1JHV6|E1JHV6_DROME	+ -	47.56	2	2	2	0.6	0.82
A0A0B4LHL7|A0A0B4LHL7_DROME	+ -	89.19	4	4	4	17.39	23.03
Q9VBP6|Q9VBP6_DROME	+ -	146.47	16	14	14	22.58	32.22
H1ZYH8|H1ZYH8_DROME	+ -	33.11	2	2	2	1.75	1.76
A0A0B4KEY6|A0A0B4KEY6_DROME	+ -	34.14	1	1	1	0.58	0.56
B6UXF5|B6UXF5_DROME	- +							81.71	4	4	4	5	5.93
Q7KVL6|Q7KVL6_DROME	+ -	60.9	2	2	2	2.94	4.99
Q9VNF5|Q9VNF5_DROME	+ -	117.38	8	7	7	15.91	21.23
sp|Q9VIW3|RAGP1_DROME	+ -	81.69	4	4	4	7.84	8.39
Q9VHI1|Q9VHI1_DROME	+ +	80.55	6	6	6	7.14	12.27	68.6	4	4	4	4.82	8.74
O44113|O44113_DROME	+ -	24.54	1	1	1	0.36	0.31
sp|Q9VUC6|FRL_DROME	+ -	103.11	7	7	7	4.49	6.34
A8WHD5|A8WHD5_DROME	+ -	93.28	4	4	4	3.6	6.89
H1UUP7|H1UUP7_DROME	+ -	27.53	1	1	1	1.82	1.8
M9PCG7|M9PCG7_DROME	+ -	55.29	2	2	2	0.77	0.87
sp|Q00637|SODM_DROME	+ +	135.33	28	9	9	34.62	44.7	92.65	5	4	4	16	21.66
B1PGM7|B1PGM7_DROME	+ -	51.14	1	1	1	1.85	3.82
A0A0F6QCR0|A0A0F6QCR0_DROME	+ -	55.36	2	2	2	1.04	1.44
Q9VKW1|Q9VKW1_DROME	+ -	23.21	1	1	1	2.33	2.21
A0A0B4JDC3|A0A0B4JDC3_DROME	+ -	22.05	1	1	1	0.57	0.81
A0A0B4KHZ0|A0A0B4KHZ0_DROME	+ -	22.62	1	1	1	0.56	0.47
A8WHK8|A8WHK8_DROME	+ -	26.38	1	1	1	2.86	3.24
D0Z755|D0Z755_DROME	+ -	66.21	2	2	2	0.8	1.88
A0A0B4JCW4|A0A0B4JCW4_DROME	+ +	179.59	39	16	16	26.67	49	119.6	8	8	8	14.04	24.83
Q5U1E0|Q5U1E0_DROME	+ -	56.25	3	3	3	4.69	5.7
Q9VK56|Q9VK56_DROME	+ -	113.2	11	10	10	6.25	8.07
sp|Q9VE01|C12A5_DROME	+ -	90.56	6	6	6	8.33	11.19
Q8MQW2|Q8MQW2_DROME	+ -	66.21	2	2	2	0.85	2.07
Q95SA2|Q95SA2_DROME	+ -	85.86	5	5	5	9.8	11.08
M9PC31|M9PC31_DROME	- +							74.09	2	2	2	3.57	4.36
B5RIZ2|B5RIZ2_DROME	+ -	86.43	5	5	5	5.1	6.08
Q9VEJ0|Q9VEJ0_DROME	+ -	134.43	34	10	10	35.71	45.73
Q8IPJ7|Q8IPJ7_DROME	+ -	78.09	4	4	4	5.26	7.45
A0A1B2AJV1|A0A1B2AJV1_DROME	+ -	105.78	5	5	5	31.25	64.55
C1C590|C1C590_DROME	- +							24.74	1	1	1	2.27	2.29
Q9VK60|Q9VK60_DROME	+ -	123.78	8	8	8	22.86	40.86
E1JJ68|E1JJ68_DROME	+ -	134.92	18	11	7	13.75	21.74
sp|Q9V5M3-5|LOLA6_DROME	+ -	59.12	2	2	2	3.57	5.37
L0CPX5|L0CPX5_DROME	- +							155.95	16	10	10	21.28	32.54
Q9XZ11|Q9XZ11_DROME	+ +	40.31	2	2	2	1.8	2.48	42.59	1	1	1	0.91	0.72
sp|Q9NFU0-2|FMR1_DROME	+ -	28.82	1	1	1	1.09	1.62
I0DHK9|I0DHK9_DROME	+ -	59.26	3	2	2	3.08	5.45
sp|Q9W0P5|GALE_DROME	+ +	154.64	24	17	17	43.59	44	143.19	21	14	14	36.84	51.43
sp|P07909-2|ROA1_DROME	+ -	83.73	6	5	2	11.9	10.44
D1YSG8|D1YSG8_DROME	+ -	71.68	3	3	3	4.41	5.08
sp|P48810|RB87F_DROME	+ -	150.84	16	11	8	25	32.99
A0A0F6QCP0|A0A0F6QCP0_DROME	+ -	55.36	2	2	2	1.04	1.44
sp|A1Z9E2|LIN54_DROME	+ -	85.99	5	5	5	4.76	6.95
Q7JYN2|Q7JYN2_DROME	+ -	32.82	1	1	1	2.86	3.72
M9PDH5|M9PDH5_DROME	- +							51.25	2	2	2	1.22	1.36
A0A0B4KI32|A0A0B4KI32_DROME	+ -	25.49	1	1	1	1.16	3.3
Q9VID7|Q9VID7_DROME	+ -	131.58	13	8	8	24.24	35.13
A0A1B2AIX7|A0A1B2AIX7_DROME	+ -	73.02	3	2	2	20	29.73
A1YK77|A1YK77_DROME	+ -	29.77	1	1	1	0.83	1
Q6NNF4|Q6NNF4_DROME	+ -	21.36	1	1	1	1.61	2.96
sp|Q9VWW0-5|CREBB_DROME	+ -	32.53	1	1	1	4.17	3.2
Q8T060|Q8T060_DROME	+ -	59.38	2	2	2	6.06	6.31
Q9W3M7|Q9W3M7_DROME	+ +	158.06	24	18	15	24	23.28	58.58	3	3	2	4	4.66
Q9W2J2|Q9W2J2_DROME	+ -	66.79	3	3	3	2.91	1.47
M9PD65|M9PD65_DROME	+ -	81.69	4	4	4	7.84	8.5
M9PG42|M9PG42_DROME	+ -	29.86	1	1	1	3.45	1.98
Q9VW58|Q9VW58_DROME	+ -	67.95	2	2	2	7.14	9.67
Q9VVT8|Q9VVT8_DROME	+ -	67.94	3	3	3	4.35	4.55
sp|Q00168|KCC2A_DROME	+ -	71.68	3	3	3	4.41	5.09
O17432|O17432_DROME	+ -	33.05	2	2	1	3.57	3.71
sp|Q7JZM8|RM41_DROME	+ -	40.48	2	1	1	3.7	13.25
Q9VK69|Q9VK69_DROME	+ -	39.12	1	1	1	1.61	2.06
Q7K0D3|Q7K0D3_DROME	+ -	121.57	11	9	9	16.98	32.74
sp|P23226-3|MA205_DROME	+ +	114.56	6	6	6	6.74	7.22	51.42	3	3	3	3.53	3.35
M9PCV9|M9PCV9_DROME	+ -	31.61	1	1	1	3.23	7.52
Q9V3Q4|Q9V3Q4_DROME	+ +	113.89	10	7	7	30.43	35.54	44.16	1	1	1	4.35	3.72
Q9V424|Q9V424_DROME	+ -	22.51	1	1	1	2.78	3.1
sp|O97159|CHDM_DROME	+ -	51.14	1	1	1	0.35	0.76
sp|O76927-2|RS21_DROME	+ -	103.6	8	5	5	38.46	72.84
A0A126GUM8|A0A126GUM8_DROME	+ -	106.93	7	5	5	6.67	7.06
A4V2S3|A4V2S3_DROME	+ -	99.68	6	5	5	11.9	16.06
F9W325|F9W325_DROME	+ -	33.48	1	1	1	0.94	1.66
Q7KTI8|Q7KTI8_DROME	+ -	95.47	6	5	5	3.21	3.59
F7VJV6|F7VJV6_DROME	+ -	42.66	1	1	1	1.41	2.47
Q8MRY4|Q8MRY4_DROME	+ +	160.82	30	15	15	32.61	48.09	112.48	9	8	8	17.39	29.62
A1YK63|A1YK63_DROME	+ -	73.73	5	5	4	5.05	4.73
sp|P20354-2|GNAS_DROME	+ -	72.44	4	4	4	6.56	10.99
M9NDI6|M9NDI6_DROME	+ -	25.71	1	1	1	1.59	1.08
Q0E8G1|Q0E8G1_DROME	+ -	31.7	1	1	1	1.25	1.2
E8NH29|E8NH29_DROME	+ -	83.73	6	5	2	10.42	9.6
E1JHD6|E1JHD6_DROME	+ -	82.8	6	5	5	13.89	12.9
Q9U916|Q9U916_DROME	+ -	34.66	1	1	1	2	3.2
sp|Q86B87-19|MMD4_DROME	+ -	36.97	2	2	2	4.88	4.65
A0A0F6QCU1|A0A0F6QCU1_DROME	+ -	55.36	2	2	2	1.04	1.44
K4M4D5|K4M4D5_DROME	+ -	60.91	2	2	2	5	4.46
Q7KSF4|Q7KSF4_DROME	+ +	157.34	23	22	22	8.59	11.42	41.55	2	2	2	0.81	0.75
X2JGB3|X2JGB3_DROME	+ -	29.51	1	1	1	0.62	1.25
Q9VZU8|Q9VZU8_DROME	+ -	85.86	5	5	5	9.8	11.08
M9NDP1|M9NDP1_DROME	+ -	63.18	3	3	3	23.08	44.94
A0A0B4LGZ5|A0A0B4LGZ5_DROME	+ -	61.8	3	3	3	8.11	16.3
A0A0B4KGT8|A0A0B4KGT8_DROME	+ +	157.34	23	22	22	8.49	11.28	41.55	2	2	2	0.8	0.74
sp|Q9W0T1|NU301_DROME	+ -	47.56	2	2	2	0.6	0.82
sp|P21519|MAM_DROME	- +							29.21	1	1	1	1.61	0.44
sp|P04359-2|RL32_DROME	+ -	69.49	2	2	2	5.88	15.65
sp|P06754-5|TPM1_DROME	+ -	27.53	1	1	1	2.08	3.17
H1UUG6|H1UUG6_DROME	+ -	85.99	5	5	5	4.76	6.95
Q8SWV3|Q8SWV3_DROME	+ -	47.67	2	2	2	5.56	3.87
Q9V4C1|Q9V4C1_DROME	+ -	49.93	2	2	2	2.25	3.17
sp|P40320-3|METK_DROME	+ -	23.19	1	1	1	2.27	1.72
sp|Q02926-2|RB97D_DROME	+ +	139.85	17	12	1	29.27	27.31	110.36	9	8	8	19.51	22.8
Q95X10|Q95X10_DROME	+ -	27.61	1	1	1	1.43	1.31
O44114|O44114_DROME	+ -	38.91	1	1	1	2.13	3.6
sp|Q9V463|NU154_DROME	+ -	29.36	1	1	1	0.82	0.73
Q9VA35|Q9VA35_DROME	+ -	25.49	1	1	1	1.56	5.14
M9PI07|M9PI07_DROME	+ -	35.57	2	2	2	4.17	1.88
sp|Q24572|CAF1_DROME	+ -	25.96	1	1	1	3.03	1.86
Q960X9|Q960X9_DROME	+ -	56.8	2	2	2	1.83	3.12
sp|P08985|H2AV_DROME	+ -	30.46	1	1	1	3.85	6.38
M9PF46|M9PF46_DROME	+ -	27.18	1	1	1	2.13	3.49
A0A1B2AJQ1|A0A1B2AJQ1_DROME	- +							45.81	1	1	1	10	27.27
A1Z7P1|A1Z7P1_DROME	+ -	27.61	1	1	1	1.41	1.28
sp|P20232|TFS2_DROME	+ -	65.38	2	2	2	3.77	9.9
sp|Q867Z4-2|LOLA4_DROME	+ -	59.12	2	2	2	3.64	5.49
M9NFP1|M9NFP1_DROME	+ -	29.86	1	1	1	1.43	1.09
Q86PC3|Q86PC3_DROME	+ -	66.79	3	3	3	2.86	1.47
Q9VVU1|Q9VVU1_DROME	+ +	148.98	18	12	12	26.67	32.13	62.42	2	2	2	4.65	7.49
Q94541|Q94541_DROME	+ -	50.22	3	3	3	6.82	7.83
Q7KTC0|Q7KTC0_DROME	+ -	113.2	11	10	10	6.25	8.07
H1ZYI2|H1ZYI2_DROME	+ -	33.11	2	2	2	1.75	1.76
Q9VAC9|Q9VAC9_DROME	+ -	59.55	3	3	3	6.38	7.81
Q8MRM4|Q8MRM4_DROME	+ -	41.03	1	1	1	4	4.7
sp|Q9VLJ6|ACER_DROME	+ -	33.54	2	2	2	2.9	3.02
D3DMY5|D3DMY5_DROME	+ -	57.57	2	2	2	5.88	10.42
Q9VWP1|Q9VWP1_DROME	+ -	21.22	1	1	1	1.59	2.02
Q9VDK7|Q9VDK7_DROME	+ -	112.52	9	8	8	7.62	14.62
sp|Q95TS5|INT9_DROME	+ -	24.47	1	1	1	1.54	1.83
sp|P19109|DDX17_DROME	+ -	134.92	18	11	7	11	17.39
Q9VXY5|Q9VXY5_DROME	+ -	137.87	15	9	9	100	54.55
sp|Q27237|TID_DROME	+ -	81.21	4	4	4	5.26	11.73
M9PFG3|M9PFG3_DROME	- +							66	3	3	3	5.17	8.81
A1A6X4|A1A6X4_DROME	+ -	77.12	4	3	3	4.84	10.78
M9PF18|M9PF18_DROME	+ -	34.9	1	1	1	0.93	1.97
sp|Q9XTN2|IRS1_DROME	+ -	33.11	2	2	2	1.75	1.76
C6TP39|C6TP39_DROME	+ -	31.75	1	1	1	3.23	4.09
Q9V406|Q9V406_DROME	+ -	85.38	6	4	4	7.27	11.89
Q0E8X6|Q0E8X6_DROME	+ -	63.14	2	2	2	2.6	5.21
B5RJ63|B5RJ63_DROME	+ -	54.59	2	2	2	11.11	19.44
sp|P21525-2|FOSLA_DROME	+ -	53.64	1	1	1	2.04	3.03
A0ANZ0|A0ANZ0_DROME	+ -	22.45	1	1	1	1.19	3.33
Q8SZH1|Q8SZH1_DROME	+ +	58.14	3	2	2	4.17	9.4	37.29	1	1	1	2.08	4.08
Q9VSS1|Q9VSS1_DROME	+ -	82.3	6	4	4	5.19	7.36
Q7KRU8|Q7KRU8_DROME	+ +	160.72	41	14	14	60.87	67.32	132.87	17	7	7	30.43	56.1
Q9VAY2|Q9VAY2_DROME	+ -	107.03	7	7	7	6.36	10.04
sp|P04052|RPB1_DROME	+ -	28.3	1	1	1	0.5	0.69
E1JJN9|E1JJN9_DROME	+ -	20.88	1	1	1	0.3	0.39
A8E6R0|A8E6R0_DROME	+ -	48.89	1	1	1	1.72	2.35
Q8SXP8|Q8SXP8_DROME	+ -	88.13	3	3	3	6.52	6.03
Q9VBH8|Q9VBH8_DROME	+ -	41.47	2	2	2	5	9.26
sp|Q9V726|CPSF1_DROME	+ -	71.83	3	3	3	2.05	2.82
A0A0B4KG69|A0A0B4KG69_DROME	+ -	37.6	1	1	1	0.6	1.59
C6TP50|C6TP50_DROME	+ -	66.16	3	3	3	5	6.97
Q8IRI5|Q8IRI5_DROME	+ -	65.58	2	2	2	2.38	3.36
Q9VZE4|Q9VZE4_DROME	+ -	80.51	3	3	3	4.92	8.94
B6IDV6|B6IDV6_DROME	+ -	95.47	6	5	5	3.27	3.68
sp|Q86B87-4|MMD4_DROME	+ -	36.97	2	2	2	3.77	3.88
Q9W199|Q9W199_DROME	+ -	87.09	4	4	4	13.33	24.52
sp|P49630|RL36_DROME	+ -	61.1	2	2	2	5.88	16.52
A1Z6Q0|A1Z6Q0_DROME	+ -	46.35	1	1	1	1.75	3.56
sp|Q9VH07|RUVB1_DROME	+ -	45.67	2	2	2	3.33	5.04
A0A0B4K6T1|A0A0B4K6T1_DROME	+ -	106.93	7	5	5	6.58	6.85
sp|Q27415|NLP_DROME	+ -	72.31	2	2	2	10	16.45
sp|Q9VFB2|RT10_DROME	+ -	21.93	1	1	1	3.85	4.62
Q7KV88|Q7KV88_DROME	- +							47.14	2	2	2	1.79	1.81
A1Z9J6|A1Z9J6_DROME	+ -	51.51	2	2	2	7.41	14.19
sp|Q8T390|SH3G3_DROME	+ -	62.73	2	2	2	4.44	4.88
Q7JZD3|Q7JZD3_DROME	+ +	122.92	10	9	9	28.12	30.58	123.82	10	9	9	28.12	43.64
Q9GTU6|Q9GTU6_DROME	+ -	31.38	1	1	1	0.61	0.91
Q7K3W2|Q7K3W2_DROME	+ -	115	8	7	6	13.21	21.22
sp|Q8T3X9|ISCA1_DROME	+ -	99.64	8	6	6	31.58	56.15
X2JCY2|X2JCY2_DROME	+ -	54.87	3	3	3	4.29	3.67
Q7JR61|Q7JR61_DROME	+ -	60.32	2	2	2	3.77	4.42
Q8IGV1|Q8IGV1_DROME	+ +	150.19	18	16	16	8.94	16.38	45.49	4	2	2	1.13	2.15
sp|P13468|K10_DROME	+ -	25.93	1	1	1	1.96	1.94
sp|Q9XYP8|GCP3_DROME	+ -	40.06	2	2	2	1.82	3.82
Q8MRT5|Q8MRT5_DROME	+ -	39.17	1	1	1	1.2	2.81
Q32KE6|Q32KE6_DROME	- +							68.98	3	3	3	10	17.77
sp|Q9VRH6|GUF1_DROME	+ -	44.91	2	2	2	2.35	3.3
sp|Q9GQQ0|SPIN_DROME	+ -	60.91	2	2	2	5	4.46
M9NEL3|M9NEL3_DROME	+ -	27.07	1	1	1	0.2	0.23
Q8SXK2|Q8SXK2_DROME	+ -	32.98	1	1	1	1.41	2.19
A0A0B4JD46|A0A0B4JD46_DROME	+ +	117.62	9	6	6	23.08	44.24	130.54	15	8	8	30.77	53.33
Q960T6|Q960T6_DROME	+ +	22.65	1	1	1	0.56	0.66	25.64	1	1	1	0.56	0.66
Q9VC28|Q9VC28_DROME	+ -	38.83	2	2	2	8.33	11.67
sp|Q9VCH5|NUP98_DROME	+ -	40.19	1	1	1	0.66	0.46
Q8IGG7|Q8IGG7_DROME	+ +	165.31	28	15	15	53.57	52.42	119.33	10	9	9	32.14	38.66
A0A0B4LFD2|A0A0B4LFD2_DROME	+ +	166.24	30	21	21	23.86	33.53	65.59	4	4	4	4.6	6.41
Q8IHE7|Q8IHE7_DROME	+ -	29.76	1	1	1	1.45	2.45
sp|P54367|KC1A_DROME	+ -	42.28	3	3	2	5.88	8.31
sp|Q8SX83|SPEN_DROME	+ -	20.68	1	1	1	0.18	0.25
A0A0B4LID7|A0A0B4LID7_DROME	+ -	28.54	1	1	1	1.37	1.33
Q058V7|Q058V7_DROME	+ -	51.32	2	2	2	1.96	2.46
E1JGY2|E1JGY2_DROME	+ -	26.94	1	1	1	1.49	1.37
Q8T987|Q8T987_DROME	+ -	65.58	2	2	2	2.67	4.13
Q8IPG9|Q8IPG9_DROME	+ -	49.27	2	2	2	6.67	7.55
E1JJA4|E1JJA4_DROME	+ -	38.3	1	1	1	0.91	2.27
B5RJ18|B5RJ18_DROME	+ +	134.56	13	12	12	27.91	40.38	60.42	5	5	5	11.9	15
M9PCU4|M9PCU4_DROME	+ -	27.45	1	1	1	1.67	1.84
M9PCC4|M9PCC4_DROME	+ -	77.65	3	3	3	3.53	3.88
Q86NS7|Q86NS7_DROME	+ +	92.4	4	4	4	12.12	15.97	48.38	2	2	2	6.25	7.56
Q9VU45|Q9VU45_DROME	+ -	35.3	1	1	1	3.03	3.52
C6TP91|C6TP91_DROME	+ -	55.15	3	3	3	15.79	16.67
Q6NLJ9|Q6NLJ9_DROME	+ -	57.4	1	1	1	7.69	23.86
Q960D3|Q960D3_DROME	+ -	35.98	1	1	1	1.39	2.67
O97469|O97469_DROME	+ -	88.13	3	3	3	7.32	9.64
B1PGL5|B1PGL5_DROME	+ -	51.14	1	1	1	1.85	3.82
F0JAG1|F0JAG1_DROME	+ -	27.18	1	1	1	5	6.37
sp|Q9VMC8|PHF5A_DROME	+ -	81.8	4	4	4	22.22	42.34
E2QCG7|E2QCG7_DROME	+ -	56.61	4	4	4	4.26	5.07
Q7JNE1|Q7JNE1_DROME	+ -	62.38	3	3	3	6.25	10.12
M9PFP3|M9PFP3_DROME	+ -	93.16	4	4	4	4.44	4.78
F6JQA2|F6JQA2_DROME	+ -	32.68	1	1	1	2.22	2.35
M9PCX4|M9PCX4_DROME	+ -	67.94	3	3	3	4.17	4.8
B7Z0U7|B7Z0U7_DROME	+ -	48.4	2	2	2	3.85	2.51
Q9V3F8|Q9V3F8_DROME	+ -	41.01	2	2	2	8	8.93
Q8SXT9|Q8SXT9_DROME	+ -	70.32	3	3	3	2.19	4.06
Q9VF70|Q9VF70_DROME	+ -	107.77	6	6	6	18.75	31.73
sp|Q08473|SQD_DROME	- +							32.97	1	1	1	2.33	4.65
Q8IGP7|Q8IGP7_DROME	+ -	24.34	1	1	1	0.85	1.15
A8E700|A8E700_DROME	+ -	63.48	3	3	3	8.11	19.23
X2JAU0|X2JAU0_DROME	+ -	50.69	3	2	2	2.44	2.36
C5I7A1|C5I7A1_DROME	- +							42.19	1	1	1	1.82	3.02
sp|P04146-2|COPIA_DROME	+ -	73.46	3	3	3	4.92	7.51
K7WQ56|K7WQ56_DROME	+ -	145.21	17	11	11	26.19	39.52
sp|Q9XY35|QCR9_DROME	- +							45.81	1	1	1	10	27.27
sp|P40320|METK_DROME	+ -	23.19	1	1	1	2.27	1.72
A0A0B4KG68|A0A0B4KG68_DROME	+ -	27.53	1	1	1	2.13	3.6
Q9VSL9|Q9VSL9_DROME	+ -	60.52	2	2	2	4.08	5.95
sp|Q9W0T1-2|NU301_DROME	+ -	47.56	2	2	2	0.61	0.83
A8DYH1|A8DYH1_DROME	+ -	23.47	5	1	1	0.47	0.52
Q9VYE9|Q9VYE9_DROME	+ -	64.12	3	3	3	4.69	8.04
Q961V9|Q961V9_DROME	+ -	50.74	2	2	2	4.55	5.15
sp|Q9VUQ5-2|AGO2_DROME	+ +	152.35	19	15	6	11.28	18.08	112.81	9	9	9	7.09	10.19
B1PGN0|B1PGN0_DROME	+ -	51.14	1	1	1	1.85	3.82
A0A0B4KFX5|A0A0B4KFX5_DROME	+ -	99.68	6	5	5	12.2	16.36
A0A0B4LGC6|A0A0B4LGC6_DROME	+ -	78.44	5	5	5	13.89	19.1
M9PES8|M9PES8_DROME	+ -	20.27	1	1	1	2.44	2.27
B4F5U4|B4F5U4_DROME	+ -	59.32	3	3	3	10.71	13.07
C7LA69|C7LA69_DROME	+ -	57.96	3	3	3	4.69	9.81
Q9VHB7|Q9VHB7_DROME	+ -	22.51	1	1	1	2.22	2.06
Q7K3M5|Q7K3M5_DROME	+ +	121.38	12	11	11	12.22	19.89	23.26	1	1	1	1.19	1.51
Q7KLX3|Q7KLX3_DROME	+ -	59.85	3	2	2	11.11	12.65
Q8IMA6|Q8IMA6_DROME	+ -	59.69	3	3	3	2.36	2.21
sp|Q9NHV9|VAV_DROME	+ -	25.91	1	1	1	0.92	2.14
sp|Q9VZZ4|PXDN_DROME	+ -	23.89	1	1	1	0.69	0.72
Q4V6J9|Q4V6J9_DROME	+ -	33.23	1	1	1	3.45	4.45
Q9W543|Q9W543_DROME	+ -	25.03	1	1	1	0.69	0.72
A0A0F6QCL9|A0A0F6QCL9_DROME	+ -	55.36	2	2	2	1.04	1.44
B6IDT0|B6IDT0_DROME	+ -	97.61	5	5	5	13.51	30
M9PEY6|M9PEY6_DROME	+ -	140.91	14	13	13	11.5	20.59
A0A0B4K6U6|A0A0B4K6U6_DROME	- +							32.97	1	1	1	2.5	5.19
C5I7D3|C5I7D3_DROME	- +							42.19	1	1	1	1.72	3
X2JDP6|X2JDP6_DROME	+ -	77.93	4	3	3	4.11	7.81
Q8IGY1|Q8IGY1_DROME	+ -	27.53	1	1	1	0.83	1.27
D9IQD4|D9IQD4_DROME	+ +	117.81	12	8	8	5.88	8.01	78.33	5	4	4	2.96	4
A0A0B4LGQ1|A0A0B4LGQ1_DROME	+ +	135.33	28	9	9	34.62	44.7	92.65	5	4	4	16	21.66
sp|Q9VN25-2|EIF3A_DROME	+ +	48.44	3	2	2	0.93	1.87	22.81	1	1	1	0.47	1.03
sp|Q9VBZ5|YTHDF_DROME	+ -	54.61	4	4	4	4.17	5.86
Q8IMV6|Q8IMV6_DROME	+ +	150.19	18	16	16	9.52	17.24	45.49	4	2	2	1.2	2.26
Q9W4Q4|Q9W4Q4_DROME	+ -	91.49	5	5	5	4.5	5.53
L0CPK9|L0CPK9_DROME	+ -	24.33	1	1	1	2.33	4.64
sp|Q8MSV2|SHEP_DROME	+ -	23.95	1	1	1	2.44	3.73
D9IQE1|D9IQE1_DROME	+ +	117.81	12	8	8	7.84	8.53	78.33	5	4	4	3.96	4.27
Q9VKW8|Q9VKW8_DROME	+ -	30.01	1	1	1	4.55	6.49
Q7K3Z8|Q7K3Z8_DROME	+ -	24.69	1	1	1	2.5	3.24
sp|Q24560|TBB1_DROME	+ +	159.58	26	17	17	44.74	44.3	163.31	22	15	7	40.54	41.16
sp|Q8T3U2|RS23_DROME	+ -	39.54	2	1	1	3.12	7.69
B6UXE1|B6UXE1_DROME	- +							81.71	4	4	4	4.94	5.93
sp|P39736|BX42_DROME	+ +	106.08	5	5	5	5.1	13.16	31.04	1	1	1	1.04	1.83
sp|C0HKA0|RS14A_DROME	+ -	75.87	3	3	3	10.71	22.52
Q7KSQ0|Q7KSQ0_DROME	+ -	101	9	9	9	23.08	30.6
F3YDB2|F3YDB2_DROME	+ -	49.28	2	2	2	3.57	5.45
sp|Q9V9E3|PREP_DROME	+ -	144.13	19	16	16	14.04	15.86
Q9VQZ5|Q9VQZ5_DROME	+ -	68.7	3	2	2	6.67	27.12
E1JHV7|E1JHV7_DROME	+ -	47.56	2	2	2	0.78	1.03
Q9VEG8|Q9VEG8_DROME	+ -	35.86	1	1	1	3.12	6.8
A1YK80|A1YK80_DROME	+ -	29.77	1	1	1	0.83	1
A0A0B4KEY9|A0A0B4KEY9_DROME	+ -	66.91	3	3	3	1.95	1.69
sp|Q86S05-2|LIG_DROME	+ -	106.93	7	5	5	6.25	6.63
sp|P42284-3|LOLA2_DROME	+ -	59.12	2	2	2	4.35	5.98
sp|P40320-2|METK_DROME	+ -	23.19	1	1	1	4.35	3.5
Q7K511|Q7K511_DROME	+ -	62.69	2	2	2	3.45	5.07
A0A0F6QCQ6|A0A0F6QCQ6_DROME	+ -	62.69	2	2	2	3.45	5.07
Q960F9|Q960F9_DROME	+ -	21.31	1	1	1	0.78	1.32
sp|O96433|CCNT_DROME	+ -	31.93	1	1	1	0.79	0.91
sp|P29327|RS6_DROME	+ -	63.48	3	3	3	4.62	14.11
Q8SZK7|Q8SZK7_DROME	+ +	90.76	4	4	4	9.3	16.46	29.51	1	1	1	2.33	2.18
Q7K112|Q7K112_DROME	+ -	70.19	3	3	3	5.45	5.8
M9PET3|M9PET3_DROME	+ -	31.7	1	1	1	1.23	1.19
C4IY11|C4IY11_DROME	+ -	29.34	1	1	1	2.56	2.74
sp|Q9W5R8|RL5_DROME	+ -	94.43	6	4	4	6.9	14.38
sp|P04146|COPIA_DROME	+ -	73.46	3	3	3	1.52	2.27
Q9VHL2|Q9VHL2_DROME	+ -	42.96	1	1	1	1.61	3.31
Q9VL50|Q9VL50_DROME	+ -	25.62	1	1	1	1.32	2.41
Q8SXD6|Q8SXD6_DROME	- +							60.42	5	5	5	11.9	15.48
E1JIZ3|E1JIZ3_DROME	+ -	23.96	1	1	1	0.5	0.87
A8JRC1|A8JRC1_DROME	+ -	128.61	10	8	8	19.51	30.53
sp|Q8I7C3|LASP1_DROME	+ -	128.5	7	7	7	12.73	14.92
sp|Q9W3Y4|GA2PE_DROME	+ -	39.1	1	1	1	0.89	1.64
A1ZBE9|A1ZBE9_DROME	+ -	28.44	1	1	1	0.84	0.88
A8E6M1|A8E6M1_DROME	+ -	47.89	1	1	1	0.6	1.49
Q7KTC9|Q7KTC9_DROME	+ -	113.2	11	10	10	6.17	8.07
A1ZBW0|A1ZBW0_DROME	+ -	63.6	3	3	3	6	10.56
Q9Y0Y5|Q9Y0Y5_DROME	+ -	69.46	5	5	5	19.23	16.01
A0A0B4K7C4|A0A0B4K7C4_DROME	+ -	69.32	4	4	4	5.71	9.27
Q6GKZ3|Q6GKZ3_DROME	+ +	75.17	3	3	3	6	5.4	29.47	1	1	1	2.08	1.96
sp|Q9V4P1|ANLN_DROME	+ +	147.07	17	16	16	11.43	14.61	46.71	2	2	2	1.46	1.53
B3DNM7|B3DNM7_DROME	+ -	43.41	2	2	2	3.92	4.9
sp|P41042|RS4_DROME	+ -	65.26	4	3	3	6.12	10.34
H0RND2|H0RND2_DROME	+ -	33.9	1	1	1	5.26	5.12
B7FNI3|B7FNI3_DROME	+ -	62.54	2	2	2	4.08	6.31
sp|Q27597|NCPR_DROME	+ -	78.09	4	4	4	4.76	6.04
A0A0B4KFA6|A0A0B4KFA6_DROME	+ -	60.98	3	3	3	5.26	5.47
sp|Q24117|DYL1_DROME	+ -	63.18	3	3	3	23.08	44.94
M9PCD6|M9PCD6_DROME	+ +	88.48	5	4	4	8.89	12.16	33.4	1	1	1	2.33	2.23
Q9W0B8|Q9W0B8_DROME	+ -	146.03	16	16	16	11.68	16.21
sp|Q86S05-3|LIG_DROME	+ -	106.93	7	5	5	6.49	6.68
M9NFR5|M9NFR5_DROME	+ -	40.94	1	1	1	2.22	4.71
X2JAL9|X2JAL9_DROME	+ -	30.67	1	1	1	0.53	0.89
A0A0B4KI71|A0A0B4KI71_DROME	- +							51.42	3	3	3	3.75	3.52
A1Z9N0|A1Z9N0_DROME	+ +	164.57	30	26	25	16.88	25.31	38.33	1	1	1	0.66	0.82
Q7PLS1|Q7PLS1_DROME	+ -	58.75	4	4	4	9.52	12.89
sp|Q9VVI9|CHMP5_DROME	+ -	31.61	1	1	1	3.23	7.52
E1JHB7|E1JHB7_DROME	+ -	95.47	6	5	5	3.07	3.42
M9NEF2|M9NEF2_DROME	+ +	75.17	3	3	3	3.06	2.66	29.47	1	1	1	1.04	0.97
B9EQP8|B9EQP8_DROME	+ -	31.93	1	1	1	0.79	0.91
D9IQC4|D9IQC4_DROME	+ +	117.81	12	8	8	1.49	7.54	78.33	5	4	4	0.75	3.77
Q9V9V0|Q9V9V0_DROME	+ -	22.81	1	1	1	2.5	4.72
Q9VUE5|Q9VUE5_DROME	+ -	24.81	1	1	1	0.78	0.77
sp|Q9Y113|NELFB_DROME	+ -	54.48	3	3	3	4.17	5.89
C6SV02|C6SV02_DROME	+ -	37.72	1	1	1	2.22	6.15
A0A0B4KI24|A0A0B4KI24_DROME	+ -	72.31	2	2	2	10	16.45
Q9VN51|Q9VN51_DROME	+ -	77.65	5	5	5	3.76	3.67
A1Z968|A1Z968_DROME	+ -	126.39	8	8	8	4.32	9.41
M9NF14|M9NF14_DROME	+ +	112.95	8	8	8	12.9	15.36	37.52	1	1	1	1.64	2.51
Q9V9W2|Q9V9W2_DROME	+ -	81.69	5	5	5	8.2	17.28
A1Z9E0|A1Z9E0_DROME	+ -	70.03	3	2	2	7.14	7.19
Q9VUL8|Q9VUL8_DROME	+ -	49.89	3	3	3	6.67	7.27
M9PCG1|M9PCG1_DROME	+ -	27.45	1	1	1	1.61	1.81
A4V3W2|A4V3W2_DROME	+ +	84.65	5	5	5	10.87	9.53	52.15	2	2	2	4.44	3.89
Q4AB57|Q4AB57_DROME	+ -	30.46	1	1	1	4	7.26
A0A0B4LFL3|A0A0B4LFL3_DROME	+ -	139.3	12	11	11	52.38	63.06
C6TP86|C6TP86_DROME	+ -	65.58	2	2	2	0.84	1.36
Q9VVI1|Q9VVI1_DROME	+ -	31.21	1	1	1	1.06	2.62
O96639|O96639_DROME	+ -	41.03	1	1	1	2.56	3.96
E1JGN7|E1JGN7_DROME	+ -	63.6	3	3	3	6.52	10.75
Q9VQI7|Q9VQI7_DROME	+ -	73.3	3	3	3	11.11	12.61
sp|Q86B87-31|MMD4_DROME	+ -	36.97	2	2	2	4.76	4.35
Q8T0T0|Q8T0T0_DROME	+ -	34.14	1	1	1	0.59	0.57
sp|Q7JQW6|LIAS_DROME	+ -	31.69	1	1	1	1.82	2.39
Q7KAH0|Q7KAH0_DROME	+ -	29.86	1	1	1	1.47	1.1
B7YZY0|B7YZY0_DROME	+ -	39.92	1	1	1	0.87	0.64
Q9VPM7|Q9VPM7_DROME	+ -	23.73	1	1	1	1.33	1.48
B1PH28|B1PH28_DROME	+ -	27.45	1	1	1	11.11	12.5
Q8IMX1|Q8IMX1_DROME	+ -	70.19	3	3	3	5.17	5.64
A1Z7H3|A1Z7H3_DROME	+ +	170.73	27	24	24	25	36.78	23.55	1	1	1	1.06	0.99
sp|Q9V5M3-3|LOLA6_DROME	+ -	59.12	2	2	2	3.08	4.02
Q9VWA0|Q9VWA0_DROME	+ -	99.17	7	6	6	5.22	5.32
D5AEK7|D5AEK7_DROME	+ -	112.58	6	6	6	12.77	18.14
M9PBL3|M9PBL3_DROME	+ -	129.03	8	8	7	7.69	13.53
Q9VNZ3|Q9VNZ3_DROME	+ -	39.68	1	1	1	5.56	6.04
Q9W3W1|Q9W3W1_DROME	+ -	139.91	15	15	15	11.81	17.13
sp|Q9I7K0-2|JUPIT_DROME	+ +	111.4	6	6	6	26.09	42.13	43.98	2	2	2	8.7	11.17
Q9W4H6|Q9W4H6_DROME	+ +	194.39	62	26	26	57.78	62.91	142.21	17	13	13	30.23	46.87
A0A1B2AK28|A0A1B2AK28_DROME	+ -	33.08	1	1	1	5	5.56
B1PH16|B1PH16_DROME	+ -	27.45	1	1	1	11.11	12.5
Q7KTD0|Q7KTD0_DROME	+ -	113.2	11	10	10	6.17	8.07
Q9V455|Q9V455_DROME	+ -	91.01	4	4	4	8.51	11.48
Q8IH52|Q8IH52_DROME	+ -	34.9	1	1	1	1.22	2.4
Q962B6|Q962B6_DROME	+ -	29.34	1	1	1	2.78	3.01
H1UUB1|H1UUB1_DROME	+ -	65.97	2	2	2	13.33	20.16
O97118|O97118_DROME	+ -	77.12	4	3	3	4.84	10.78
H1ZYH2|H1ZYH2_DROME	+ -	33.11	2	2	2	1.77	1.77
Q8MLS7|Q8MLS7_DROME	+ +	78.44	5	5	5	12.5	17.41	29.67	1	1	1	2.63	2.85
D9IQD6|D9IQD6_DROME	+ +	117.81	12	8	8	1.86	6.43	78.33	5	4	4	0.93	3.21
A4V3J5|A4V3J5_DROME	+ -	83.73	6	5	2	11.9	10.41
A0A0B4LG95|A0A0B4LG95_DROME	+ -	78.44	5	5	5	11.63	14.18
sp|Q9VN93-2|CPR1_DROME	+ +	49.45	2	2	2	3.12	4.42	65.27	2	2	2	3.12	4.63
Q8I9J6|Q8I9J6_DROME	+ +	75.17	3	3	3	3.06	2.63	29.47	1	1	1	1.04	0.96
L0CRF4|L0CRF4_DROME	+ -	24.33	1	1	1	2.38	4.64
sp|Q9VN25|EIF3A_DROME	+ +	48.44	3	2	2	0.88	1.75	22.81	1	1	1	0.44	0.96
L0CR44|L0CR44_DROME	+ -	24.33	1	1	1	2.38	4.64
M9PI41|M9PI41_DROME	+ -	26.57	1	1	1	0.38	0.54
Q9W253|Q9W253_DROME	+ -	20.59	1	1	1	2.44	2.55
A0A0B4K7Y7|A0A0B4K7Y7_DROME	+ -	33.48	1	1	1	0.53	0.96
Q9VYU5|Q9VYU5_DROME	+ -	29.34	1	1	1	2.78	3.01
Q7JQK6|Q7JQK6_DROME	+ +	144.45	13	11	11	13.75	22.95	113.66	7	6	6	7.69	12.46
A0A0B4LFD9|A0A0B4LFD9_DROME	+ -	39.54	2	1	1	3.12	7.69
sp|Q9W401|CISY_DROME	+ -	66.16	3	3	3	5.56	7.54
Q8IQW7|Q8IQW7_DROME	+ -	63.62	4	4	4	3.77	5.72
sp|P41092|RL27A_DROME	+ -	66.83	4	4	4	11.43	22.82
I1V505|I1V505_DROME	+ +	75.17	3	3	3	2.65	2.79	29.47	1	1	1	0.9	1.02
sp|Q9VM71|XRN2_DROME	+ -	140.91	14	13	13	11.5	20.59
A1YK82|A1YK82_DROME	+ -	29.77	1	1	1	0.83	1
A0A1B2AJL4|A0A1B2AJL4_DROME	+ -	24.33	1	1	1	2.56	4.52
M9PCQ1|M9PCQ1_DROME	+ -	78.09	4	4	4	4.76	6.04
Q9VY44|Q9VY44_DROME	+ +	136.42	13	13	13	15.85	20.96	67.62	5	5	5	6.1	6.32
C0H6Z8|C0H6Z8_DROME	+ -	43.67	1	1	1	3.57	7.22
sp|P29742|CLH_DROME	+ -	95.92	4	4	4	2.23	2.8
sp|Q9I7T7|LAR4_DROME	+ -	95.86	4	4	4	4.35	4.25
L0MLJ3|L0MLJ3_DROME	+ -	49.93	2	2	2	2.41	3.32
H5V8B8|H5V8B8_DROME	+ -	25.71	1	1	1	1.59	1.08
C0P8M5|C0P8M5_DROME	+ -	133.69	11	11	11	11.96	23.97
Q4V5X9|Q4V5X9_DROME	+ -	88.21	4	4	4	10.26	16.61
Q9W289|Q9W289_DROME	+ -	35.6	1	1	1	1.22	2.39
E6PBW0|E6PBW0_DROME	+ -	141.55	15	14	14	13.46	19.14
A1Z6H6|A1Z6H6_DROME	+ -	28.47	1	1	1	1.28	1.86
A0APE4|A0APE4_DROME	+ -	43.56	1	1	1	4	4.56
A8E6M3|A8E6M3_DROME	+ +	75.17	3	3	3	3.41	2.87	29.47	1	1	1	1.16	1.04
Q7KN97|Q7KN97_DROME	+ +	256.34	202	68	1	49.28	68.16	263.68	138	75	1	55.15	64.69
A0A0B4KGZ7|A0A0B4KGZ7_DROME	+ -	99.68	6	5	5	11.11	12.89
Q9VBK9|Q9VBK9_DROME	+ +	105.5	6	6	6	9.23	16.52	30.86	1	1	1	1.54	3.52
sp|P06754-3|TPM1_DROME	+ -	27.53	1	1	1	1.96	3.17
sp|O77410|EIF3E_DROME	+ -	38.08	1	1	1	2	2.3
A0A0S0WIA2|A0A0S0WIA2_DROME	+ -	113.2	11	10	10	6.45	8.38
sp|Q9V597|RL31_DROME	+ -	100.36	5	5	5	17.24	37.1
A0A075BLM7|A0A075BLM7_DROME	- +							36.84	1	1	1	0.92	1.53
M9PHZ6|M9PHZ6_DROME	+ -	32.53	1	1	1	3.85	2.75
A0A0E3X848|A0A0E3X848_DROME	+ -	81.69	4	4	4	7.84	8.39
A0A126GUS7|A0A126GUS7_DROME	+ -	28.82	1	1	1	1.09	1.62
A1Z942|A1Z942_DROME	- +							113.66	7	6	6	8.82	13.58
H0RNE2|H0RNE2_DROME	+ -	64.93	3	2	2	6.06	9.72
E8Z4Z6|E8Z4Z6_DROME	+ -	24.66	2	1	1	1.35	1.12
Q8IH66|Q8IH66_DROME	- +							23.2	1	1	1	2.13	1.67
A4V133|A4V133_DROME	+ -	71.68	3	3	3	4.84	5.51
Q960M5|Q960M5_DROME	+ -	28.54	1	1	1	2.04	1.88
sp|Q9NJH0|EF1G_DROME	+ +	144.58	13	11	11	19.3	32.95	89.95	3	3	3	5.45	14.62
Q7K126|Q7K126_DROME	+ -	49.01	2	2	2	2.41	3.08
A4V3H1|A4V3H1_DROME	+ +	139.85	17	12	1	29.27	26.96	110.36	9	8	8	19.51	22.51
B5RJJ9|B5RJJ9_DROME	+ -	45.72	1	1	1	2.33	2.74
B1PGM0|B1PGM0_DROME	+ -	51.14	1	1	1	1.96	3.94
Q9U5W6|Q9U5W6_DROME	+ -	155.7	21	20	20	7.6	10.15
Q95TP5|Q95TP5_DROME	+ -	33.84	1	1	1	2.94	2.8
sp|Q9VQM4|TYDP1_DROME	+ -	28.69	1	1	1	1.82	3.97
Q7KN85|Q7KN85_DROME	+ +	107.31	7	7	7	6.19	6.74	47.33	1	1	1	0.89	1.35
Q8IPN1|Q8IPN1_DROME	+ -	77.65	5	5	5	3.79	3.67
Q24160|Q24160_DROME	+ -	36.2	1	1	1	1.82	1.89
Q9V470|Q9V470_DROME	+ +	136.98	15	12	12	24.49	36.06	78.93	3	3	3	6.38	6.97
Q9VFQ9|Q9VFQ9_DROME	+ -	74.73	3	3	3	5.17	7.09
A0A023GQA5|A0A023GQA5_DROME	+ -	64.82	2	2	2	7.41	9.06
Q7KK34|Q7KK34_DROME	+ -	22.82	4	1	1	1.03	1.72
Q95RB1|Q95RB1_DROME	+ +	112.53	7	7	7	12.96	16.75	48.37	2	2	2	3.85	4.55
C5I7Q4|C5I7Q4_DROME	- +							42.19	1	1	1	1.72	2.93
Q8MQW9|Q8MQW9_DROME	+ -	43.15	1	1	1	0.98	1.06
A0A0B4K603|A0A0B4K603_DROME	+ -	48.4	2	2	2	4.08	3.32
sp|P45437|COPB_DROME	+ -	156.17	15	13	13	12.75	19.61
sp|Q24208|IF2G_DROME	+ -	126.29	12	12	12	21.82	24.84
Q9VCB6|Q9VCB6_DROME	+ -	70.19	3	3	3	5.66	5.87
Q8IGK4|Q8IGK4_DROME	+ +	112.95	8	8	8	13.79	16.9	37.52	1	1	1	1.75	2.76
sp|P40304|PSB1_DROME	- +							23.2	1	1	1	4.17	8.51
G4LU22|G4LU22_DROME	+ -	41.07	1	1	1	5.56	7.73
A8DYL3|A8DYL3_DROME	+ -	60.9	2	2	2	2.94	4.46
Q8MRJ5|Q8MRJ5_DROME	+ -	37.6	1	1	1	1.03	2.93
A0A075BLW2|A0A075BLW2_DROME	+ -	24.81	1	1	1	0.81	0.81
Q95RR2|Q95RR2_DROME	+ -	23.5	1	1	1	3.03	2.09
Q9VE52|Q9VE52_DROME	+ -	23.21	1	1	1	2.5	3.82
Q9VUX9|Q9VUX9_DROME	+ -	50.65	2	2	2	6.67	9.04
Q9VHN4|Q9VHN4_DROME	+ +	128.04	15	10	10	22.22	34.77	84.09	5	5	5	11.36	18.1
Q5IF89|Q5IF89_DROME	+ -	40.8	1	1	1	2.63	5.56
sp|Q9VUL1-2|PYRG_DROME	+ -	54.87	3	3	3	4.29	3.69
Q9VGW9|Q9VGW9_DROME	+ -	43.41	2	2	2	4	4.9
M9MSL4|M9MSL4_DROME	+ +	22.65	1	1	1	0.56	0.66	25.64	1	1	1	0.56	0.66
C8VUZ4|C8VUZ4_DROME	+ -	21.84	1	1	1	1.92	1.31
A0A0B4LGH1|A0A0B4LGH1_DROME	- +							116.89	11	8	2	21.05	24.94
A0A0B4JCU8|A0A0B4JCU8_DROME	+ -	33.04	1	1	1	3.45	2.47
sp|P20354|GNAS_DROME	+ -	72.44	4	4	4	6.56	10.91
A0A0B4KI59|A0A0B4KI59_DROME	+ -	59.55	3	3	3	6.38	7.85
L0CR49|L0CR49_DROME	+ -	24.33	1	1	1	2.44	4.64
Q9VPH4|Q9VPH4_DROME	+ -	34.63	2	2	2	2.7	5.13
A0A0C5KMR8|A0A0C5KMR8_DROME	+ -	31.38	1	1	1	0.62	0.9
sp|P49847|TAF6_DROME	+ -	47.74	2	2	2	3.12	4.95
sp|Q9W1V3|FBRL_DROME	+ +	104.35	10	7	7	15.56	19.77	46.17	2	2	2	4.44	8.14
Q52KB0|Q52KB0_DROME	+ -	71.68	3	3	3	8.57	11.3
sp|Q960Z0|KI10A_DROME	+ -	45.27	1	1	1	1.12	1.74
E4NKM4|E4NKM4_DROME	+ -	33.04	1	1	1	4.35	3.21
sp|O96433-2|CCNT_DROME	+ -	31.93	1	1	1	0.91	1.13
sp|P83094|STIM_DROME	+ -	137.86	12	10	10	14.93	19.3
Q8T9F6|Q8T9F6_DROME	+ -	95.47	6	5	5	3.23	3.7
Q7KVX5|Q7KVX5_DROME	+ -	107.51	7	5	5	17.24	31.49
Q9VHB8|Q9VHB8_DROME	+ -	103.74	5	5	5	10	16.63
K7XI17|K7XI17_DROME	+ -	145.21	17	11	11	28.95	39.52
A0A075BJR0|A0A075BJR0_DROME	+ -	24.81	1	1	1	0.82	0.81
Q8SZS8|Q8SZS8_DROME	+ -	34.91	1	1	1	0.83	1.43
A8DY98|A8DY98_DROME	+ -	33.02	1	1	1	0.65	1.11
X2JEM4|X2JEM4_DROME	+ -	74.65	8	3	3	25	46.15
B5RIU6|B5RIU6_DROME	+ -	62.73	2	2	2	4.44	4.88
Q7KTC1|Q7KTC1_DROME	+ -	113.2	11	10	10	6.17	8.07
L0CPZ4|L0CPZ4_DROME	+ -	102.57	6	5	5	7.35	8.38
A1Z9K8|A1Z9K8_DROME	+ +	79.3	4	4	4	2.76	2.57	23.92	1	1	1	0.7	0.86
sp|Q9VAH9|INT11_DROME	+ +	129.83	13	12	12	15.79	23.95	37.74	1	1	1	1.35	2.85
Q9W5R5|Q9W5R5_DROME	+ -	56.37	2	2	2	1.98	3.12
Q9VYD5|Q9VYD5_DROME	+ -	46.18	2	2	2	4.76	7
Q9V435|Q9V435_DROME	+ -	45.6	3	3	3	2.61	3.82
Q9VNB9|Q9VNB9_DROME	+ -	66.66	4	4	4	10.26	21.02
sp|Q26365|ADT_DROME	+ +	176.09	60	25	25	60.98	67.95	104.66	6	6	6	15	18.27
Q9VVC8|Q9VVC8_DROME	+ -	29.76	1	1	1	1.61	2.63
Q9VVL8|Q9VVL8_DROME	+ -	116.06	6	6	6	7.41	13.98
B1PH23|B1PH23_DROME	+ -	27.45	1	1	1	11.11	12.5
sp|Q9V5M6-3|LOLA5_DROME	+ -	59.12	2	2	2	2.9	5.14
sp|Q9VQ89|MIO_DROME	- +							28.31	1	1	1	1.19	1.15
Q8T3P8|Q8T3P8_DROME	+ -	70.53	3	3	3	4.05	5.45
D3DMW9|D3DMW9_DROME	+ -	38.69	1	1	1	1.96	4.35
A1ZAK8|A1ZAK8_DROME	+ -	102.57	6	5	5	7.69	7.53
Q4V4R8|Q4V4R8_DROME	+ -	42.05	1	1	1	3.23	4.8
Q2XXV4|Q2XXV4_DROME	+ -	31.38	1	1	1	0.62	0.92
sp|Q9VCI0|ORN_DROME	+ +	28.7	1	1	1	3.7	6.16	49.11	2	2	2	7.41	11.37
A0A0B4KEL0|A0A0B4KEL0_DROME	+ -	60.32	2	2	2	3.51	4.42
sp|Q9XZ06|NU931_DROME	+ -	83.87	3	3	3	3.12	4.74
Q7K332|Q7K332_DROME	+ -	60.45	3	3	3	8.11	11.72
X4YDX6|X4YDX6_DROME	+ -	44.91	2	2	2	2.35	3.26
Q9VUC4|Q9VUC4_DROME	+ -	54.23	2	2	2	11.11	15.89
Q9VAJ9|Q9VAJ9_DROME	+ -	102.28	8	7	7	19.44	20.19
Q95RF6|Q95RF6_DROME	+ -	80.72	3	3	3	12.5	26.32
A4V3G9|A4V3G9_DROME	+ +	139.85	17	12	1	29.27	27.31	110.36	9	8	8	19.51	22.8
sp|P18431|SGG_DROME	+ +	84.65	5	5	5	10.87	9.53	52.15	2	2	2	4.44	3.89
M9PHA3|M9PHA3_DROME	+ -	21.84	1	1	1	1.85	1.29
C5I7J0|C5I7J0_DROME	- +							42.19	1	1	1	1.72	2.93
G3M3A2|G3M3A2_DROME	+ -	125.5	17	12	12	27.91	48.37
Q9V3T2|Q9V3T2_DROME	+ -	80.49	4	3	3	9.68	12.42
A1Z9M5|A1Z9M5_DROME	+ +	121.95	9	9	9	2.63	2.39	63.57	4	4	4	1.17	1.47
A0A0B4KEE4|A0A0B4KEE4_DROME	+ -	46.35	1	1	1	0.89	1.66
Q59DW8|Q59DW8_DROME	+ -	69.32	4	4	4	6.25	9.94
A0A0B4LG23|A0A0B4LG23_DROME	+ -	27.41	1	1	1	0.37	1.18
Q7K3D4|Q7K3D4_DROME	+ -	35.85	1	1	1	1.75	2.27
sp|Q8IQC1|TVP23_DROME	+ -	33.9	1	1	1	5	4.93
sp|Q9I7F7|ACKL_DROME	+ -	66.91	3	3	3	2.17	1.87
sp|Q9VXN2-2|SUN_DROME	+ -	41.02	1	1	1	10	26.32
M9MRT6|M9MRT6_DROME	+ -	66.05	3	3	2	11.11	14.67
Q9VEC8|Q9VEC8_DROME	+ -	48.58	2	2	2	11.76	19.23
Q8SYG0|Q8SYG0_DROME	+ -	41.47	2	2	2	5	9.26
E8NH88|E8NH88_DROME	+ -	32.79	1	1	1	2.22	3.37
sp|Q9W0M7|SF3B3_DROME	+ -	49.81	2	2	2	1.57	1.96
Q9VV39|Q9VV39_DROME	+ -	41.18	1	1	1	3.57	6.38
Q9NI49|Q9NI49_DROME	- +							44.36	2	2	2	3.64	3.38
Q6NP53|Q6NP53_DROME	+ -	45.63	2	2	2	1.96	1.97
Q9W1W0|Q9W1W0_DROME	+ -	32.46	1	1	1	1.37	1.28
sp|Q9VJZ7|RRP1L_DROME	+ -	27.07	1	1	1	0.91	1.02
Q8T076|Q8T076_DROME	+ -	51.12	2	2	2	1.85	2.16
A0A0B4K697|A0A0B4K697_DROME	+ -	69.32	4	4	4	5.71	8.83
E1JJM7|E1JJM7_DROME	+ -	38.46	1	1	1	0.63	1.21
sp|Q8T8R1|Y3800_DROME	+ +	117.62	9	6	6	23.08	44.24	130.54	15	8	8	30.77	53.33
A1YK61|A1YK61_DROME	+ -	73.73	5	5	4	5.05	4.73
sp|P36241|RL19_DROME	+ -	67.17	5	3	3	4.92	17.24
Q1EC44|Q1EC44_DROME	+ -	85.81	4	3	3	15	17.37
Q9VZT8|Q9VZT8_DROME	+ -	27.1	1	1	1	0.53	1.11
sp|P19109-4|DDX17_DROME	+ -	134.92	18	11	7	13.41	21.63
sp|P41374|IF2A_DROME	+ -	124.82	10	10	10	19.61	33.72
sp|P55162|HEM_DROME	+ -	102.86	7	7	6	5.6	5.68
sp|Q7KUT2-2|LONM_DROME	+ -	56.8	2	2	2	1.5	2.58
Q7K180|Q7K180_DROME	+ -	20.32	1	1	1	2.17	1.59
R4NR58|R4NR58_DROME	+ -	60.91	2	2	2	5	4.46
Q7KV70|Q7KV70_DROME	+ -	38.8	2	2	2	0.33	0.38
B5RIV5|B5RIV5_DROME	+ -	22.12	1	1	1	1.37	1.4
Q95R88|Q95R88_DROME	+ -	67.94	3	3	3	4.35	4.63
Q9V3A7|Q9V3A7_DROME	+ -	104.95	6	6	6	2.86	5.32
sp|Q86B87-8|MMD4_DROME	+ -	36.97	2	2	2	4.08	4.1
Q4V3J3|Q4V3J3_DROME	+ -	75.46	4	4	4	11.76	19.12
sp|Q9VWH4|IDH3A_DROME	+ +	163.16	27	13	13	30.95	42.44	114.53	9	8	8	19.05	24.14
sp|P55830-2|RS3A_DROME	+ +	92.98	6	5	5	13.51	25.69	32.1	1	1	1	2.78	6.88
sp|O62619-2|KPYK_DROME	+ +	71.47	4	3	3	5.26	6.05	142.61	13	11	11	19.3	32.03
A0A0B4K6V1|A0A0B4K6V1_DROME	+ -	54.48	2	2	2	2.41	3.39
A0A0B4JD11|A0A0B4JD11_DROME	+ +	144.58	13	11	11	19.3	32.95	89.95	3	3	3	5.45	14.62
sp|P31409|VATB_DROME	+ -	72.75	3	3	3	6	6.33
H5V864|H5V864_DROME	+ -	38.69	1	1	1	0.45	0.56
sp|A1Z8J0|C19L1_DROME	+ -	60.33	3	3	3	4.41	5.32
sp|Q95R48|OCTL_DROME	+ -	69.18	3	3	3	6.98	4.59
E6PBV6|E6PBV6_DROME	+ -	29.5	1	1	1	1.72	2.77
B1PH40|B1PH40_DROME	+ -	27.45	1	1	1	11.11	12.5
Q7KHK9|Q7KHK9_DROME	+ +	150.87	17	13	13	20.31	33.21	33.34	1	1	1	1.59	1.9
A0A0B4KET0|A0A0B4KET0_DROME	+ -	65.29	4	4	4	4.94	6.91
E8NHA8|E8NHA8_DROME	+ -	123.53	10	9	9	8.57	11.37
A0A126GUQ4|A0A126GUQ4_DROME	+ -	53.02	2	2	2	2.44	2.98
M9PB64|M9PB64_DROME	+ -	55.29	2	2	2	0.78	0.88
Q7KVX1|Q7KVX1_DROME	+ +	194.39	62	26	26	53.06	56.66	142.21	17	13	13	27.66	42.21
A1Z9L2|A1Z9L2_DROME	+ -	51.12	2	2	2	2.06	2.46
Q8T9C6|Q8T9C6_DROME	+ -	70.03	3	2	2	15.38	17.65
C6TPC3|C6TPC3_DROME	+ -	60.9	2	2	2	3.17	5.11
B7Z002|B7Z002_DROME	+ -	27.07	1	1	1	0.19	0.22
C8VV32|C8VV32_DROME	+ -	55.02	2	2	2	3.12	4.06
sp|Q07327|ROP_DROME	+ -	110.78	9	7	7	9.33	14.57
B5RIJ9|B5RIJ9_DROME	+ +	102.39	12	4	4	18.18	44.62	27.07	1	1	1	4.76	9.23
Q8IHB4|Q8IHB4_DROME	+ -	62.87	3	3	3	6	5.58
Q9VTY8|Q9VTY8_DROME	+ -	26.57	1	1	1	0.39	0.54
B0AZK4|B0AZK4_DROME	+ -	20.21	1	1	1	2.33	5.68
sp|Q7K0E3|MOB4_DROME	+ -	31.55	1	1	1	3.45	4.04
K7WQ63|K7WQ63_DROME	+ -	145.21	17	11	11	28.21	39.52
E1JIN6|E1JIN6_DROME	+ -	56.86	2	2	2	1.27	0.96
sp|P29413|CALR_DROME	+ -	34.66	1	1	1	2.04	3.2
M9MSF4|M9MSF4_DROME	+ -	93.28	4	4	4	10.81	18.29
sp|Q27294|CAZ_DROME	+ -	101.94	3	3	3	6.67	16.79
A0A0B4K7Y4|A0A0B4K7Y4_DROME	+ -	70.03	3	2	2	6.67	7.19
A0A075BLW4|A0A075BLW4_DROME	+ -	24.81	1	1	1	0.81	0.81
Q9VXH4|Q9VXH4_DROME	+ -	35.57	1	1	1	7.14	12.75
Q9VC62|Q9VC62_DROME	+ +	108.69	7	7	7	7.45	10.54	23.2	1	1	1	1.14	0.86
Q9VKB2|Q9VKB2_DROME	+ -	25.75	1	1	1	1.08	1.66
C6TP47|C6TP47_DROME	+ -	65.73	2	2	2	4.08	5.64
sp|Q9W334|RS28_DROME	+ -	74.65	8	3	3	25	46.15
sp|Q9W2D9|EIF3K_DROME	+ -	41.98	1	1	1	4	6.76
Q5IF93|Q5IF93_DROME	+ -	40.8	1	1	1	2.63	5.56
sp|P54350|WEE1_DROME	+ -	20.82	1	1	1	1.3	1.64
sp|Q9W1X4|NU214_DROME	+ +	145.62	15	15	15	15.15	9.88	44.8	2	2	2	2.08	1.46
Q8IGE9|Q8IGE9_DROME	+ +	108.27	6	6	6	6.67	13.11	30.12	1	1	1	1.12	1.87
Q9VL70|Q9VL70_DROME	+ +	60.89	2	2	2	5.13	5.53	25.73	1	1	1	2.56	4.77
Q29R50|Q29R50_DROME	+ -	32.79	1	1	1	2.08	3.07
Q960W9|Q960W9_DROME	- +							59.15	3	3	3	3.61	4.88
Q9VMR0|Q9VMR0_DROME	+ -	23.44	1	1	1	2.94	3.39
Q9Y166|Q9Y166_DROME	+ -	59.77	2	2	2	6.9	5.71
D0Z769|D0Z769_DROME	+ -	28.3	1	1	1	0.5	0.69
A0A0B4LFB3|A0A0B4LFB3_DROME	+ -	39.72	1	1	1	2.33	2.33
A8E6J4|A8E6J4_DROME	+ -	78.83	4	3	3	15.79	23.26
sp|Q9VFB2-2|RT10_DROME	+ -	21.93	1	1	1	4.17	4.91
E6PBW9|E6PBW9_DROME	+ -	83.41	4	4	4	5.19	6.49
Q9VC87|Q9VC87_DROME	+ -	51.9	2	2	2	3.39	4.06
Q8MXF7|Q8MXF7_DROME	+ -	25.63	1	1	1	5	3.73
A0A0B4KF99|A0A0B4KF99_DROME	+ -	60.32	2	2	2	3.39	4.39
sp|Q02926|RB97D_DROME	+ +	139.85	17	12	1	29.27	26.96	110.36	9	8	8	19.51	22.51
M9PEK7|M9PEK7_DROME	+ -	34.9	1	1	1	0.98	2.03
C5I7R1|C5I7R1_DROME	- +							42.19	1	1	1	1.79	3
Q8SXK8|Q8SXK8_DROME	+ -	49.93	2	2	2	3.39	4.38
Q9VJJ8|Q9VJJ8_DROME	+ -	114.96	10	9	9	7.56	8.14
Q95TU9|Q95TU9_DROME	+ -	77.65	5	5	5	3.65	3.44
Q5BHU7|Q5BHU7_DROME	+ -	27.61	1	1	1	1.54	1.37
M9MRE1|M9MRE1_DROME	+ -	95.47	6	5	5	3.21	3.6
Q9V9Q7|Q9V9Q7_DROME	+ -	34.99	1	1	1	0.65	1.03
sp|P42284-1|LOLA2_DROME	+ -	59.12	2	2	2	5	6.67
T1W135|T1W135_DROME	+ +	129.86	12	10	10	15.87	26.6	78.98	6	6	6	10.17	17.24
A0A075BK61|A0A075BK61_DROME	+ -	24.81	1	1	1	0.85	0.82
sp|O01666|ATPG_DROME	+ +	126.66	13	10	10	25	31.31	77.88	4	4	4	10	17.51
Q7KA80|Q7KA80_DROME	+ -	63.6	3	3	3	6.38	10.69
Q7KV69|Q7KV69_DROME	+ -	38.8	2	2	2	0.33	0.39
C0MJK5|C0MJK5_DROME	+ -	121.57	11	9	9	16.98	32.74
Q9VN21|Q9VN21_DROME	+ +	108.27	6	6	6	6.9	12.84	30.12	1	1	1	1.15	1.83
sp|Q9NFU0|FMR1_DROME	+ -	28.82	1	1	1	1.09	1.61
A4V4S5|A4V4S5_DROME	+ -	26.91	1	1	1	1.61	1.13
A1Z9E3|A1Z9E3_DROME	+ +	188.46	36	22	22	36.07	54.19	120.23	9	7	7	11.48	21.06
Q9VIE8|Q9VIE8_DROME	+ -	125.02	11	10	10	10.64	14.49
Q9VLC5|Q9VLC5_DROME	+ +	188.37	58	26	26	48.15	64.04	136.79	12	11	11	20.37	32.88
Q9VMX4|Q9VMX4_DROME	+ -	71.42	4	4	4	10.81	14.74
M9PCJ1|M9PCJ1_DROME	+ -	95.47	6	5	5	3.21	3.6
sp|P91938|TRXR1_DROME	+ -	121.33	10	8	8	13.33	20.13
A8JNW5|A8JNW5_DROME	+ -	63.23	2	2	2	10.53	16.89
sp|P35381|ATPA_DROME	+ +	163.28	25	18	18	26.47	38.77	62.61	3	3	3	4.48	4.89
Q9VZX6|Q9VZX6_DROME	+ -	38.06	1	1	1	1.89	3.37
A0A0B4KFL2|A0A0B4KFL2_DROME	+ -	70.03	3	2	2	7.69	8.04
sp|Q9VG09-2|YELF_DROME	+ -	48.72	2	2	2	4.08	4.03
A8E752|A8E752_DROME	+ -	108.12	6	5	5	11.11	19.87
Q7JY33|Q7JY33_DROME	+ -	38.91	1	1	1	2.13	3.6
Q9VXQ5|Q9VXQ5_DROME	+ -	37.08	1	1	1	1.52	1.69
E1JIV0|E1JIV0_DROME	+ +	35.34	1	1	1	3.23	3.29	57.55	1	1	1	3.33	10.29
A4V303|A4V303_DROME	+ -	29.75	1	1	1	1.45	1.84
sp|Q9V3D2|HEM6_DROME	+ -	137.39	13	10	10	18.52	32.05
sp|Q09332|UGGG_DROME	+ -	57.95	2	2	2	1.23	1.61
L0CQQ8|L0CQQ8_DROME	+ -	24.33	1	1	1	2.44	4.64
D3DMJ2|D3DMJ2_DROME	+ -	91.49	5	5	5	4.85	6.12
Q9Y0S9|Q9Y0S9_DROME	+ -	58.66	3	3	3	7.89	5.29
A0A075BLM5|A0A075BLM5_DROME	+ +	125.11	10	9	1	8.18	10.23	36.84	1	1	1	0.91	1.53
X2JE15|X2JE15_DROME	+ -	38.3	1	1	1	0.92	2.27
sp|P54399|PDI_DROME	+ -	135.84	12	11	10	18.03	26.81
A0A075BK58|A0A075BK58_DROME	+ -	24.81	1	1	1	0.81	0.81
H5V894|H5V894_DROME	+ -	133.69	11	11	11	11.96	23.97
Q9I7R0|Q9I7R0_DROME	+ -	61.3	2	2	2	11.76	12.04
M9PI47|M9PI47_DROME	+ -	77.65	3	3	3	3.53	3.89
Q961C3|Q961C3_DROME	+ -	32.88	1	1	1	1.3	1.23
Q5BHY9|Q5BHY9_DROME	+ -	112.52	9	8	8	7.62	14.62
Q8IGK0|Q8IGK0_DROME	- +							44.36	2	2	2	3.77	3.92
sp|P12613|TCPA_DROME	+ -	43.91	2	2	2	2.86	3.23
O76522|O76522_DROME	+ -	91.01	4	4	4	8.51	11.48
A0A0B4KHJ8|A0A0B4KHJ8_DROME	+ -	25.49	1	1	1	1.32	4.05
Q9VUY4|Q9VUY4_DROME	+ -	61.81	3	2	2	1.83	2.66
Q8INH9|Q8INH9_DROME	+ -	43.15	1	1	1	0.37	0.47
A0A0B4KHS5|A0A0B4KHS5_DROME	+ -	23.5	1	1	1	2.78	1.98
X2J8M7|X2J8M7_DROME	+ -	30.67	1	1	1	0.25	0.4
sp|Q86B87-11|MMD4_DROME	+ -	36.97	2	2	2	4.26	4.31
A0A0B4KI02|A0A0B4KI02_DROME	+ -	23.5	1	1	1	2.78	1.9
Q9VWC8|Q9VWC8_DROME	+ -	123.31	9	9	9	12	16.24
M9PGQ6|M9PGQ6_DROME	+ +	106.08	5	5	5	5.1	13.16	31.04	1	1	1	1.04	1.83
A0A0B4LH48|A0A0B4LH48_DROME	+ -	60.9	2	2	2	2.9	4.95
A0A0S0WH03|A0A0S0WH03_DROME	+ -	62.64	2	2	2	5.71	6.02
A8DY77|A8DY77_DROME	+ -	43.57	2	2	2	3.77	1.82
M9MSF0|M9MSF0_DROME	+ -	33.08	1	1	1	5.88	5.92
O96083|O96083_DROME	+ -	69.62	4	4	4	5.06	6.91
sp|P17336|CATA_DROME	+ +	215.19	101	34	34	53.12	69.57	175.92	24	17	17	28.33	48.02
A0A0B4LFC7|A0A0B4LFC7_DROME	+ +	78.44	3	3	3	4.92	3.97	44.36	2	2	2	3.39	2.82
M9PI44|M9PI44_DROME	+ +	126.56	8	8	8	13.11	18.84	66	3	3	3	5.08	8.73
sp|Q9I7K0-4|JUPIT_DROME	- +							43.98	2	2	2	8	11.17
A1Z803|A1Z803_DROME	+ +	120.39	8	8	8	18.6	25	53.25	1	1	1	2.33	5
Q9VGQ1|Q9VGQ1_DROME	+ -	82.28	4	4	4	8.16	8.33
sp|P06603|TBA1_DROME	+ +	145.21	17	11	11	26.83	36.44	135.36	13	11	11	27.5	34.67
E1JHB2|E1JHB2_DROME	+ -	48.56	2	2	2	2.6	5.14
Q7KTL5|Q7KTL5_DROME	+ -	42.66	1	1	1	1.35	2.44
C5I7R2|C5I7R2_DROME	- +							42.19	1	1	1	1.72	2.93
Q0E8F8|Q0E8F8_DROME	+ -	35.57	2	2	2	4.17	1.89
A1YK65|A1YK65_DROME	+ -	73.73	5	5	4	5.05	4.73
M9PGG4|M9PGG4_DROME	+ -	69.91	4	4	4	6.15	5.93
Q9VDL0|Q9VDL0_DROME	+ -	59.55	2	2	2	9.09	20.18
sp|P0DKM0|COA3_DROME	+ -	21.6	1	1	1	6.67	10.34
sp|Q9I7K0|JUPIT_DROME	- +							43.98	2	2	2	7.41	10.58
Q8MZI3|Q8MZI3_DROME	+ -	187.86	50	27	22	38.57	43.52
sp|Q94901|LARK_DROME	+ +	110.39	12	9	9	16.36	28.12	45.24	2	2	2	3.77	6.82
Q9V9Q4|Q9V9Q4_DROME	+ -	63.4	2	2	2	4.44	8.47
sp|Q9I7K0-5|JUPIT_DROME	+ +	111.4	6	6	6	28.57	43.46	43.98	2	2	2	9.52	11.52
sp|Q8IQC1-3|TVP23_DROME	+ -	33.9	1	1	1	5	5.05
M9PGJ0|M9PGJ0_DROME	- +							51.25	2	2	2	1.23	1.37
sp|O96827|EF1B_DROME	+ -	139.3	12	11	11	52.38	63.06
A0A0S0X2W5|A0A0S0X2W5_DROME	+ -	35.98	1	1	1	1.69	3.32
Q53YH3|Q53YH3_DROME	+ -	34.66	1	1	1	2.04	3.2
sp|O76324|DCO_DROME	+ +	148.27	24	13	12	26.53	40.23	126.7	10	7	7	14.29	28.86
A8JUQ9|A8JUQ9_DROME	+ -	25.91	1	1	1	0.83	1.7
Q8T9D1|Q8T9D1_DROME	+ +	135.6	11	10	10	10.31	15.66	29.73	1	1	1	1.04	0.97
sp|Q86B87-30|MMD4_DROME	+ -	36.97	2	2	2	4.17	4.07
A0A0B4LF25|A0A0B4LF25_DROME	+ +	79.3	4	4	4	2.99	2.89	23.92	1	1	1	0.76	0.96
D9IQC0|D9IQC0_DROME	+ +	117.81	12	8	8	2.4	6.76	78.33	5	4	4	1.2	3.38
Q9VZI1|Q9VZI1_DROME	+ -	39.95	1	1	1	4.35	4.79
sp|P22700|ATC1_DROME	+ -	123.53	10	9	9	8.57	11.37
sp|P02828|HSP83_DROME	+ -	129.03	8	8	7	7.69	13.53
sp|P54611|VATE_DROME	+ -	63.79	2	2	2	5.56	9.29
sp|P55841|RL14_DROME	+ -	65.1	3	2	2	4.65	13.25
M9PJN9|M9PJN9_DROME	+ -	38.3	1	1	1	0.94	2.4
Q9W1F7|Q9W1F7_DROME	+ -	51.35	2	2	2	3.85	5.74
Q9VA36|Q9VA36_DROME	+ -	25.49	1	1	1	1.11	3.17
M9PFV9|M9PFV9_DROME	+ -	65.38	2	2	2	3.77	9.9
D2NUH9|D2NUH9_DROME	+ -	63.48	3	3	3	4.48	12.73
M9PG92|M9PG92_DROME	+ -	29.86	1	1	1	1.56	1.13
sp|A0A126GUP6-3|MP1_DROME	+ -	65.23	3	3	3	7.89	9.77
A1YKA8|A1YKA8_DROME	+ -	40.04	1	1	1	1.2	1.13
Q9VV51|Q9VV51_DROME	+ -	112.58	6	6	6	13.33	18.65
Q7JVX4|Q7JVX4_DROME	+ -	68.79	2	2	2	5	5.83
D2NUJ2|D2NUJ2_DROME	+ -	80.5	4	3	3	12	20.44
Q8IPE8|Q8IPE8_DROME	+ -	129.16	11	11	11	11.96	19.35
A8JNI2|A8JNI2_DROME	+ -	74.46	4	2	2	0.55	1.39
sp|Q9VZS5|RL28_DROME	+ -	69.83	4	4	4	12.12	25.69
C5I7I2|C5I7I2_DROME	- +							42.19	1	1	1	1.72	2.93
A0A0B4KFZ8|A0A0B4KFZ8_DROME	+ -	22.89	1	1	1	1.41	2.02
Q7M3J7|Q7M3J7_DROME	- +							47.14	2	2	2	1.77	1.81
sp|A0A0B4K7J2|RBP2_DROME	+ +	202.25	46	40	40	14.49	20.2	26.1	1	1	1	0.37	0.29
Q961R8|Q961R8_DROME	+ -	35.43	1	1	1	1.19	1.62
sp|Q27415-2|NLP_DROME	+ -	72.31	2	2	2	11.11	20.66
Q9VJP8|Q9VJP8_DROME	+ -	45.6	3	3	3	4.41	5.88
Q7KTC5|Q7KTC5_DROME	+ -	113.2	11	10	10	6.1	8.07
M9PE12|M9PE12_DROME	+ -	47.56	2	2	2	0.6	0.82
R9QRG4|R9QRG4_DROME	+ -	69.18	3	3	3	6.98	4.59
A0A0B4LGX1|A0A0B4LGX1_DROME	+ -	43.94	2	2	2	5	6.3
M9PCQ8|M9PCQ8_DROME	+ -	33.11	2	2	2	1.75	1.76
sp|Q7YU24|MARF_DROME	+ -	75.47	4	4	4	4.26	5.06
Q9VFF0|Q9VFF0_DROME	+ +	181.14	61	27	27	54	50.21	81.62	7	5	5	10.2	14.26
A1Z768|A1Z768_DROME	+ -	38.91	1	1	1	2.17	3.82
Q9VMH2|Q9VMH2_DROME	+ -	42.32	2	2	2	8.33	13.69
Q8IQQ0|Q8IQQ0_DROME	+ -	143.92	20	17	17	14.91	17.6
sp|P55830|RS3A_DROME	+ +	92.98	6	5	5	9.8	20.9	32.1	1	1	1	2.04	5.6
L0MLP2|L0MLP2_DROME	+ -	71.68	3	3	3	4.84	5.36
Q9W1B9|Q9W1B9_DROME	+ -	88.21	4	4	4	15.38	30.91
Q9VZF5|Q9VZF5_DROME	+ -	70.32	3	3	3	2.19	4.06
Q8IRH7|Q8IRH7_DROME	+ -	23.21	1	1	1	4.55	3.65
M9NE87|M9NE87_DROME	+ -	75.49	3	3	3	5.88	7.68
sp|O44081|DKC1_DROME	+ -	133.69	11	11	11	12.5	25.2
C0PTX3|C0PTX3_DROME	+ -	34.99	1	1	1	0.88	1.42
Q8MPN8|Q8MPN8_DROME	+ -	45.28	2	2	2	5.13	6.33
Q8MPP1|Q8MPP1_DROME	+ -	63.14	2	2	2	2.6	5.21
Q9VP51|Q9VP51_DROME	+ -	23.38	1	1	1	2.33	3.91
Q5U0W4|Q5U0W4_DROME	+ -	65.1	3	2	2	4.65	13.17
C5I7K6|C5I7K6_DROME	- +							42.19	1	1	1	1.72	2.93
M9NEC0|M9NEC0_DROME	+ -	94.95	4	4	4	6.45	6.43
Q8MZ12|Q8MZ12_DROME	+ +	89.54	6	6	6	10.71	18.82	33.55	1	1	1	1.82	2.65
E2QC83|E2QC83_DROME	+ +	100.67	7	4	4	13.33	23.21	76.13	3	3	3	10.34	14.29
A8DYI7|A8DYI7_DROME	+ -	46.8	2	2	2	5.13	6.6
Q9VHJ2|Q9VHJ2_DROME	+ -	27.28	1	1	1	2.86	2.35
H1ZYF1|H1ZYF1_DROME	+ -	63.48	3	3	3	4.62	14.11
sp|Q24478|CP190_DROME	+ -	116.12	9	9	9	8.18	10.49
D3DMH8|D3DMH8_DROME	+ -	138.56	13	12	12	25	29.03
K7X561|K7X561_DROME	+ -	145.21	17	11	11	28.21	39.52
A0A075BJG9|A0A075BJG9_DROME	+ -	24.81	1	1	1	0.82	0.81
Q9VNA3|Q9VNA3_DROME	+ -	84.13	5	5	5	27.78	25
Q8T9E3|Q8T9E3_DROME	+ -	24.54	1	1	1	0.36	0.31
Q8IPG1|Q8IPG1_DROME	+ -	95.47	6	5	5	3.18	3.58
sp|P41094|RS18_DROME	+ -	97.61	5	5	5	14.71	33.55
sp|P92208|JNK_DROME	+ -	82.8	6	5	5	13.89	12.9
sp|P08928|LAM0_DROME	+ -	147.93	17	14	14	14	28.46
Q9VVJ7|Q9VVJ7_DROME	+ -	134.26	12	11	11	52.38	53.93
E1JH02|E1JH02_DROME	+ -	106.93	7	5	5	6.49	6.68
sp|Q9VQZ6|ELP3_DROME	+ -	37.98	2	1	1	1.28	2.36
L0CPM0|L0CPM0_DROME	+ -	24.33	1	1	1	2.5	4.64
A0A0B4LGS4|A0A0B4LGS4_DROME	+ -	63.79	2	2	2	5.56	9.29
sp|O01367|HOW_DROME	+ -	56.62	5	4	4	9.76	11.6
A0A0B4KHS9|A0A0B4KHS9_DROME	- +							35.36	1	1	1	2.7	3.06
sp|Q7KRW8|PRP39_DROME	+ -	39.26	1	1	1	0.68	1.03
sp|Q7KQM6-2|GGYF1_DROME	+ -	79.57	4	4	4	2.35	3.57
P91632|P91632_DROME	+ -	62.64	2	2	2	5.88	6.48
sp|P25991-4|SUF_DROME	+ -	23.71	1	1	1	1.05	1.91
A0A0B4KED0|A0A0B4KED0_DROME	+ -	64.8	5	2	2	10	28.57
sp|A1ZAU8-2|PTRO_DROME	+ -	34.14	1	1	1	0.57	0.53
sp|Q9W1B0|GEK_DROME	+ -	44.42	1	1	1	0.51	0.67
Q9VXF8|Q9VXF8_DROME	+ -	32.79	1	1	1	2.22	3.38
Q9W2W5|Q9W2W5_DROME	+ -	75.46	3	3	3	4.62	7.72
Q8SX98|Q8SX98_DROME	+ -	60.9	2	2	2	3.77	5.37
sp|Q8SX83-3|SPEN_DROME	+ -	20.68	1	1	1	0.18	0.25
C6SV50|C6SV50_DROME	+ -	94.54	6	5	5	12.5	26.52
Q9U7E6|Q9U7E6_DROME	+ -	75.11	3	3	3	7.89	17.47
A0A0B4K6X7|A0A0B4K6X7_DROME	+ -	60.33	3	3	3	4.48	5.53
Q9VJ59|Q9VJ59_DROME	+ -	41.07	1	1	1	4	6.43
Q86P79|Q86P79_DROME	+ -	25.13	1	1	1	1.15	1.5
A0A0B4KHJ1|A0A0B4KHJ1_DROME	- +							72.09	3	2	2	12.5	28.57
Q8IRH0|Q8IRH0_DROME	+ -	140.15	12	11	11	8.94	10.45
sp|P92177|1433E_DROME	+ -	57.57	2	2	2	5.71	10.31
sp|P55828|RS20_DROME	+ +	72.43	7	3	3	13.64	28.33	57.04	3	2	2	9.09	22.5
A4V4A5|A4V4A5_DROME	+ -	67.31	3	3	3	9.68	13.43
Q9U4Y1|Q9U4Y1_DROME	+ +	89.71	6	6	6	11.32	15.35	50	2	2	2	3.92	7.21
A1YK00|A1YK00_DROME	+ -	40.3	1	1	1	1.37	1.65
X2JDX3|X2JDX3_DROME	+ -	66.21	2	2	2	0.81	1.95
Q7K0L8|Q7K0L8_DROME	+ -	34.91	1	1	1	0.71	1.18
M9MSF7|M9MSF7_DROME	+ -	33.08	1	1	1	10	8.04
Q86B82|Q86B82_DROME	+ -	26.89	1	1	1	2.86	2.17
M9PD19|M9PD19_DROME	+ -	114.96	10	9	9	7.56	6.46
Q9VPU4|Q9VPU4_DROME	+ -	21.36	1	1	1	1.61	2.96
sp|P06754-2|TPM1_DROME	+ -	27.53	1	1	1	2.27	3.57
sp|P22464-3|ANXB9_DROME	+ -	48.24	1	1	1	2.44	3.7
E1JHT6|E1JHT6_DROME	+ -	43.01	1	1	1	2.08	2.47
Q94513|Q94513_DROME	+ -	27.46	1	1	1	2.94	2.84
sp|Q9VUC6-4|FRL_DROME	+ -	103.11	7	7	7	4.93	6.74
sp|Q9VIP0|NESD_DROME	+ -	82.22	5	4	4	6.56	6.31
O96643|O96643_DROME	+ -	41.01	2	2	2	8	8.93
sp|Q9VLL3-2|AK200_DROME	+ -	75.11	3	3	3	7.89	17.47
Q7K1W5|Q7K1W5_DROME	+ -	45.95	1	1	1	2.44	3.19
sp|P28668|SYEP_DROME	+ -	77.92	4	4	4	1.69	2.51
A4V2A4|A4V2A4_DROME	+ -	62.64	2	2	2	6.06	6.96
sp|Q8IQV9-2|NU205_DROME	+ -	98.92	6	6	6	3.02	4.06
sp|Q1LZ08|WDR48_DROME	+ -	65.29	4	4	4	5.13	7.04
sp|Q7KRW8-3|PRP39_DROME	+ -	39.26	1	1	1	0.72	1.09
Q1WWF8|Q1WWF8_DROME	+ -	27.45	1	1	1	3.03	4.02
sp|Q9V460|SPT5H_DROME	+ -	42.6	1	1	1	0.69	1.02
Q8IA36|Q8IA36_DROME	+ -	20.59	1	1	1	2.44	2.56
Q9VKM7|Q9VKM7_DROME	+ -	122.28	13	9	9	10.23	17.73
sp|Q7KNF2|PABP2_DROME	+ +	100.67	7	4	4	13.33	23.21	76.13	3	3	3	10.34	14.29
Q9W0L0|Q9W0L0_DROME	+ -	65.58	2	2	2	0.74	1.19
sp|Q9XYP7|GCP2_DROME	+ -	63.62	4	4	4	4.17	6.22
sp|Q9W141|ATPK_DROME	+ -	54.59	2	2	2	11.11	19.63
A0A0B4LFH8|A0A0B4LFH8_DROME	+ +	107.31	7	7	7	6.25	6.84	47.33	1	1	1	0.9	1.37
Q6NN10|Q6NN10_DROME	+ -	29.86	1	1	1	1.47	1.1
M9PD90|M9PD90_DROME	+ -	20.3	1	1	1	0.44	0.63
sp|O76927|RS21_DROME	+ -	103.6	8	5	5	35.71	71.08
Q9VEH0|Q9VEH0_DROME	+ -	97.55	7	7	7	6.19	8.55
A0A0B4KHG7|A0A0B4KHG7_DROME	+ -	56.91	2	2	2	2.15	2.5
Q24037|Q24037_DROME	+ -	22.89	1	1	1	1.39	2.02
Q9VG69|Q9VG69_DROME	+ -	91.1	4	4	4	9.3	14.29
Q9W4K8|Q9W4K8_DROME	+ -	83.11	7	7	7	6.86	8.95
sp|Q9VRP9|BRE1_DROME	+ -	29.51	1	1	1	0.62	1.25
Q7KV90|Q7KV90_DROME	- +							47.14	2	2	2	1.69	1.67
E1JGV6|E1JGV6_DROME	+ -	133.69	11	11	11	12.5	25.2
sp|Q8SY33|GAWKY_DROME	+ -	55.08	2	2	2	2.56	2.02
Q9VF03|Q9VF03_DROME	+ -	112.77	9	9	9	6.87	8.19
A0A0B4JCZ0|A0A0B4JCZ0_DROME	+ -	146.94	15	15	15	14.42	20.3
X2JAI4|X2JAI4_DROME	+ -	126.3	11	11	11	10.28	16.5
Q0KHZ6|Q0KHZ6_DROME	+ +	132	14	10	10	27.78	53.75	76.56	3	3	3	8.57	14.23
Q9VST4|Q9VST4_DROME	+ +	129.86	12	10	10	16.13	27.84	78.98	6	6	6	10.34	18.04
A0APG2|A0APG2_DROME	+ -	25.43	1	1	1	1.89	2.38
sp|Q9VZ64|6PGL_DROME	+ +	85.19	3	3	3	10	17.28	30.97	1	1	1	3.33	3.7
X2JC06|X2JC06_DROME	+ -	38.69	1	1	1	0.51	0.66
A0A0C4DHC8|A0A0C4DHC8_DROME	+ -	60.32	2	2	2	3.45	3.9
A0A0B4K6I7|A0A0B4K6I7_DROME	+ -	77.65	5	5	5	3.68	3.67
F6JQ92|F6JQ92_DROME	+ -	32.68	1	1	1	2.22	2.35
sp|P02572|ACT2_DROME	+ +	154.92	37	12	12	32.43	39.1	136.22	18	11	11	29.73	43.88
E6PBW8|E6PBW8_DROME	+ -	83.73	6	5	2	11.63	10.22
sp|Q0E9B6|RS11_DROME	+ -	24.33	1	1	1	2.56	4.52
Q58SN2|Q58SN2_DROME	+ -	36.2	1	1	1	2.17	2.12
sp|Q00168-2|KCC2A_DROME	+ -	71.68	3	3	3	4.48	5.23
sp|P48159|RL23_DROME	+ -	79.31	6	6	6	25	49.29
Q7KY09|Q7KY09_DROME	+ -	65.58	2	2	2	0.74	1.19
sp|Q9V429|THIO2_DROME	+ -	28.59	1	1	1	7.69	8.49
X2JC79|X2JC79_DROME	+ -	32.79	1	1	1	1.89	2.84
M9PBG5|M9PBG5_DROME	+ -	47.56	2	2	2	0.77	1.02
Q95RE4|Q95RE4_DROME	+ -	40.94	1	1	1	2.22	4.55
Q9NHV8|Q9NHV8_DROME	+ -	94.48	4	4	4	7.27	11.47
O97454|O97454_DROME	+ +	107.11	9	6	6	21.43	46.53	67.89	2	2	2	7.14	13.89
M9PJA1|M9PJA1_DROME	+ -	21.84	1	1	1	1.06	0.65
Q961I4|Q961I4_DROME	+ -	49.27	2	2	2	5.71	6.71
Q9VLX0|Q9VLX0_DROME	+ -	45.63	2	2	2	2.04	2.05
A0A0B4K7G1|A0A0B4K7G1_DROME	+ -	43.94	2	2	2	8.33	10.36
Q6NR57|Q6NR57_DROME	+ -	37.53	1	1	1	2.5	3.46
Q9VRY6|Q9VRY6_DROME	+ -	20.27	1	1	1	2.33	2.16
M9PBJ7|M9PBJ7_DROME	- +							47.14	2	2	2	1.71	1.65
Q8IGQ4|Q8IGQ4_DROME	+ -	59.55	2	2	2	8.7	18.33
Q9VKR2|Q9VKR2_DROME	+ -	46.01	2	2	2	3.7	7.36
Q7JRJ9|Q7JRJ9_DROME	+ -	24.34	1	1	1	0.87	1.19
Q1EC00|Q1EC00_DROME	+ -	23.73	1	1	1	1.33	1.56
sp|Q9V3U2|NHP2_DROME	+ -	41.28	1	1	1	3.7	6.25
A0A0B4KEY4|A0A0B4KEY4_DROME	+ -	34.14	1	1	1	0.54	0.47
X2JCP8|X2JCP8_DROME	+ +	154.92	37	12	12	32.43	39.1	136.22	18	11	11	29.73	43.88
sp|Q8SY33-2|GAWKY_DROME	+ -	55.08	2	2	2	2.56	2.03
L0CRT0|L0CRT0_DROME	+ -	102.57	6	5	5	7.14	8.38
M9PF42|M9PF42_DROME	+ -	94.95	4	4	4	6.78	6.65
A0A0B4KHV5|A0A0B4KHV5_DROME	+ -	56.62	5	4	4	9.76	11.24
Q9VXF4|Q9VXF4_DROME	+ -	21.17	1	1	1	0.71	1.14
C5I7J7|C5I7J7_DROME	- +							42.19	1	1	1	1.75	3
I7CP40|I7CP40_DROME	+ -	53.61	2	2	2	16.67	27.12
sp|P18824-2|ARM_DROME	+ -	69.91	4	4	4	6.25	6.93
Q9VGC2|Q9VGC2_DROME	+ -	93.14	6	6	6	12.77	13.98
Q9W1C8|Q9W1C8_DROME	+ -	52.21	2	2	2	3.77	5.43
M9PDK3|M9PDK3_DROME	+ -	102.96	7	6	6	9.23	7.78
A0A0B4KFE2|A0A0B4KFE2_DROME	+ -	48.4	2	2	2	3.85	2.45
sp|P22464|ANXB9_DROME	+ -	48.24	1	1	1	2.56	3.7
sp|P18489|SYB_DROME	+ -	65.97	2	2	2	12.5	17.11
U3PXB4|U3PXB4_DROME	+ +	122.66	11	8	8	5.03	6.93	33.61	1	1	1	0.65	0.99
sp|Q9W088|DPOD2_DROME	+ -	42.35	1	1	1	2.33	3.48
A4V4A1|A4V4A1_DROME	+ -	45.27	1	1	1	1.12	1.74
A0A1B2AIV7|A0A1B2AIV7_DROME	+ -	65.1	3	2	2	4.65	13.25
A0APL1|A0APL1_DROME	+ -	134.26	12	11	11	52.38	53.93
sp|Q9VUC6-2|FRL_DROME	+ -	103.11	7	7	7	4.49	6.44
C5I7I9|C5I7I9_DROME	- +							42.19	1	1	1	1.72	3
sp|Q9VBZ5-2|YTHDF_DROME	+ -	54.61	4	4	4	4.17	5.87
A0A0B4KFE4|A0A0B4KFE4_DROME	+ +	170.73	27	24	24	24.49	35.71	23.55	1	1	1	1.04	0.96
A0A0B4K6F9|A0A0B4K6F9_DROME	+ +	108.69	7	7	7	7.45	10.08	23.2	1	1	1	1.15	0.82
C9QPD9|C9QPD9_DROME	+ +	78.44	3	3	3	4.92	3.92	44.36	2	2	2	3.39	2.78
B6UXD9|B6UXD9_DROME	- +							81.71	4	4	4	4.94	5.93
B7YZQ7|B7YZQ7_DROME	+ +	154.48	19	13	1	39.39	53.1	78.02	3	3	3	9.68	12.07
sp|P29310-3|1433Z_DROME	+ -	54.93	2	2	2	5.71	8.87
Q9VMZ9|Q9VMZ9_DROME	+ -	60.76	2	2	2	4.35	5.58
sp|Q05825|ATPB_DROME	+ -	126.26	9	9	9	16.98	27.72
Q0E8N3|Q0E8N3_DROME	+ -	34.99	1	1	1	0.64	1
A0A0H4CMP0|A0A0H4CMP0_DROME	+ -	35.98	1	1	1	1.39	2.74
Q0E9F9|Q0E9F9_DROME	+ -	39.24	1	1	1	2.04	2.65
M9NEX3|M9NEX3_DROME	+ -	57.95	2	2	2	12.5	21.7
Q9V3V3|Q9V3V3_DROME	+ -	45	1	1	1	0.81	0.88
A1Z9M4|A1Z9M4_DROME	- +							44.36	2	2	2	3.7	3.5
C1C3C5|C1C3C5_DROME	+ -	58.27	4	3	3	4.76	5.15
sp|Q8SY96|NFU1_DROME	+ -	113.64	11	6	6	21.43	30.39
Q86NX9|Q86NX9_DROME	+ -	30.34	1	1	1	1.39	1.66
B6UXF9|B6UXF9_DROME	- +							81.71	4	4	4	2.76	5.93
Q8IHH1|Q8IHH1_DROME	+ -	37.6	1	1	1	0.61	1.61
E1JJM0|E1JJM0_DROME	+ +	112.95	8	8	8	13.79	16.9	37.52	1	1	1	1.75	2.76
sp|Q9V447|KRH2_DROME	+ -	72.68	5	5	5	21.74	18.12
A0A1B2AJC2|A0A1B2AJC2_DROME	+ -	55.55	2	2	2	9.52	14.29
Q7KNF3|Q7KNF3_DROME	+ -	64.23	2	2	1	2.3	3.21
A1ZAK9|A1ZAK9_DROME	+ -	102.57	6	5	5	8.62	8.38
sp|Q9VBU8|NUP37_DROME	+ -	72.13	3	3	3	10.34	14.38
sp|P40320-4|METK_DROME	+ -	23.19	1	1	1	2.33	1.84
A4V3W1|A4V3W1_DROME	+ +	84.65	5	5	5	10.87	8.52	52.15	2	2	2	4.44	3.48
A1Z7K6|A1Z7K6_DROME	+ -	47.67	2	2	2	5.56	3.87
C5I7R9|C5I7R9_DROME	- +							42.19	1	1	1	1.79	3
X2JH42|X2JH42_DROME	+ -	126.26	9	9	9	16.98	27.72
O96692|O96692_DROME	+ -	55.09	2	2	2	9.52	11.54
Q8MRS4|Q8MRS4_DROME	+ -	28.44	1	1	1	0.85	0.89
Q86PF3|Q86PF3_DROME	+ -	25.49	1	1	1	1.43	4.41
Q9VB78|Q9VB78_DROME	+ +	117.81	12	8	8	7.55	8.01	78.33	5	4	4	3.81	4
M9PCI2|M9PCI2_DROME	+ -	41.28	1	1	1	3.7	6.25
D2NUH5|D2NUH5_DROME	+ -	23.89	1	1	1	0.69	0.72
A0A1B2AJY7|A0A1B2AJY7_DROME	+ -	45.12	1	1	1	6.67	15.96
A0A126GUR6|A0A126GUR6_DROME	- +							119.6	8	8	8	14.04	24.78
Q8IH82|Q8IH82_DROME	+ -	94.48	4	4	4	5.33	9.77
M9NFI2|M9NFI2_DROME	+ -	38.69	1	1	1	0.52	0.66
sp|P22769|PSA71_DROME	+ -	55.65	2	2	2	5.56	8.43
sp|Q9I7T7-2|LAR4_DROME	+ -	95.86	4	4	4	4.35	4.27
sp|Q9VS34|RL18_DROME	+ -	68.73	3	3	3	7.14	22.34
A1ZBW1|A1ZBW1_DROME	+ -	63.6	3	3	3	6.38	10.69
O96046|O96046_DROME	+ -	35.86	1	1	1	1.35	2.33
Q9VXA9|Q9VXA9_DROME	+ +	55.03	3	3	3	9.38	13.14	43.93	2	2	2	6.25	9.49
Q9VJX3|Q9VJX3_DROME	+ -	20.69	1	1	1	0.9	0.81
Q9VDS7|Q9VDS7_DROME	+ -	28.54	1	1	1	1.35	1.34
O96051|O96051_DROME	+ -	23.21	1	1	1	4.55	3.63
A1ZAC7|A1ZAC7_DROME	+ +	22.16	1	1	1	1	1.51	24.89	1	1	1	1.04	1.51
A0A0B4JDG2|A0A0B4JDG2_DROME	+ -	146.94	15	15	15	15.15	21.03
sp|Q9VVR4|BGBP2_DROME	+ -	65.73	2	2	2	4.08	5.64
sp|P23128|DDX6_DROME	+ +	138.45	14	10	10	17.24	26.14	106.54	5	5	5	9.09	11.33
sp|Q9VI10|SMD2_DROME	+ -	55.55	2	2	2	9.52	14.29
D6W4T8|D6W4T8_DROME	+ -	139.91	15	15	15	10.2	14.53
Q8IPQ6|Q8IPQ6_DROME	+ -	39.52	1	1	1	2.13	3.71
A1Z6Z3|A1Z6Z3_DROME	+ -	60.32	2	2	2	3.51	4.43
B1PH15|B1PH15_DROME	+ -	27.45	1	1	1	11.11	12.5
sp|A1YK02|NUP75_DROME	+ -	40.3	1	1	1	1.39	1.65
sp|Q9I7D3|CAPR1_DROME	+ -	30.18	1	1	1	1.32	1.46
M9PFS6|M9PFS6_DROME	+ -	27.78	1	1	1	0.46	0.66
A0A0B4LGB7|A0A0B4LGB7_DROME	+ -	123.53	10	9	9	8.57	11.61
E1JHB6|E1JHB6_DROME	+ -	95.47	6	5	5	3.12	3.53
sp|Q9VE11|U488_DROME	+ -	35.03	1	1	1	3.57	4.5
Q7KKI0|Q7KKI0_DROME	+ -	55.02	2	2	2	2.99	3.87
Q9W0L7|Q9W0L7_DROME	+ -	102.96	7	6	6	7.06	4.09
D4G7H1|D4G7H1_DROME	+ -	43.67	1	1	1	3.7	7.26
A0A0B4KH12|A0A0B4KH12_DROME	+ -	56.91	2	2	2	2.13	2.5
M9PDH1|M9PDH1_DROME	+ -	47.56	2	2	2	0.59	0.8
F9W346|F9W346_DROME	+ -	39.89	2	2	2	3.92	2.12
Q9NFN9|Q9NFN9_DROME	+ -	54.71	2	2	2	2.7	2.34
D9IQD9|D9IQD9_DROME	+ +	117.81	12	8	8	1.6	6.13	78.33	5	4	4	0.8	3.06
Q8T3P0|Q8T3P0_DROME	+ -	114.48	10	10	10	14.71	20.73
B6UXE0|B6UXE0_DROME	- +							81.71	4	4	4	5	5.93
sp|Q94516|AT5F1_DROME	+ -	35.54	1	1	1	2.94	4.53
Q9VS57|Q9VS57_DROME	+ -	91.81	5	5	5	5.26	7.7
L0CPL5|L0CPL5_DROME	+ -	24.33	1	1	1	2.56	4.64
A0A0B4LGM5|A0A0B4LGM5_DROME	+ +	104.15	9	9	9	8.65	10.7	92.86	6	5	5	4.95	7.26
Q5BIL1|Q5BIL1_DROME	+ -	65.1	3	2	2	4.65	12.43
Q9W227|Q9W227_DROME	+ -	56.61	2	2	2	7.69	10.24
Q7KTC8|Q7KTC8_DROME	+ -	113.2	11	10	10	6.17	8.07
Q9VP06|Q9VP06_DROME	+ -	94.59	6	6	6	13.04	13.05
sp|Q9V9A7|MCCB_DROME	+ +	246.72	279	61	61	100	73.18	194.41	32	23	23	38.33	50.69
sp|P48809|RB27C_DROME	+ +	176.65	52	15	15	45.45	51.07	155.95	16	10	10	32.26	32.54
B5RJH6|B5RJH6_DROME	+ -	56.37	2	2	2	1.89	3.02
X2JEX4|X2JEX4_DROME	+ -	34.99	1	1	1	0.78	1.16
Q9VNC3|Q9VNC3_DROME	+ +	104.15	9	9	9	8.74	10.76	92.86	6	5	5	5	7.3
M9PCC1|M9PCC1_DROME	+ -	96.16	6	5	5	14.71	16.35
sp|Q06559|RS3_DROME	+ -	125.5	17	12	12	27.91	48.37
sp|O02649|CH60A_DROME	+ -	190.24	30	26	26	35.14	57.59
sp|Q9VQ79|AIFM1_DROME	+ -	24.91	1	1	1	1.12	1.35
sp|P46223|RL7A_DROME	+ -	68.01	4	4	4	6.45	15.5
D0IQH2|D0IQH2_DROME	+ -	54.48	2	2	2	2.25	3.17
D9IQE0|D9IQE0_DROME	+ +	117.81	12	8	8	5.76	8.01	78.33	5	4	4	2.9	4
sp|Q9VNI3|HPF1_DROME	+ +	71.63	3	3	3	4.84	6.46	60.25	3	3	3	5	7.13
A0A0B4KHD9|A0A0B4KHD9_DROME	+ -	23.5	1	1	1	2.78	2
sp|Q9W328|LST8_DROME	+ -	38.74	2	2	2	5.88	8.31
Q8SZA4|Q8SZA4_DROME	+ -	26.1	1	1	1	3.12	2.53
sp|Q9W0S9|DIP2_DROME	- +							51.25	2	2	2	1.22	1.35
Q9VZ01|Q9VZ01_DROME	+ -	85.91	3	3	3	37.5	36.7
M9PEU6|M9PEU6_DROME	+ -	34.9	1	1	1	0.78	1.47
sp|O44424|ESS2_DROME	+ -	22.12	1	1	1	1.37	1.4
sp|P05303|EF1A2_DROME	+ -	190.12	131	21	1	33.87	46.1
Q9V9Z0|Q9V9Z0_DROME	+ -	89.91	6	5	5	11.63	14.91
sp|Q7K4Z4|IMD_DROME	- +							36.77	1	1	1	4	4.03
sp|Q9W0I6|SAC1_DROME	+ -	74.06	6	6	6	9.52	10.98
A0A075BJG7|A0A075BJG7_DROME	+ -	24.81	1	1	1	0.81	0.81
Q9VLQ8|Q9VLQ8_DROME	+ -	95.47	6	5	5	3.16	3.58
O46048|O46048_DROME	+ -	66.21	2	2	2	0.8	1.92
sp|Q9VWG3|RS10B_DROME	+ -	43.67	1	1	1	4.17	8.12
sp|Q709R6-2|BOCKS_DROME	+ -	40.73	1	1	1	2.63	3.99
A1YK07|A1YK07_DROME	+ -	40.3	1	1	1	1.35	1.65
sp|Q9VWA1|CLC_DROME	+ -	73.45	3	3	3	9.38	17.35
Q8IHB0|Q8IHB0_DROME	+ -	69.32	4	4	4	7.69	12.85
M9PHM6|M9PHM6_DROME	+ -	68.73	3	3	3	7.14	22.34
M9PI76|M9PI76_DROME	+ -	93.16	4	4	4	4.12	4.39
B7Z060|B7Z060_DROME	+ -	93.16	4	4	4	4.04	4.23
A0A0B4KFL0|A0A0B4KFL0_DROME	+ +	89.01	4	4	4	4.82	7.01	45	1	1	1	1.25	1.95
Q9GU72|Q9GU72_DROME	+ -	65.29	2	2	2	3.12	4.8
A1YK81|A1YK81_DROME	+ -	29.77	1	1	1	0.83	1
D9IQC3|D9IQC3_DROME	+ +	117.81	12	8	8	2.22	7.13	78.33	5	4	4	1.11	3.57
Q7JRH5|Q7JRH5_DROME	+ +	58.14	3	2	2	2.3	3.92	37.29	1	1	1	1.15	1.7
H9XQB1|H9XQB1_DROME	+ -	31.75	1	1	1	3.23	4.09
Q29QP3|Q29QP3_DROME	+ -	29.57	1	1	1	2.86	3.1
sp|Q8T079|GLYR1_DROME	+ -	77.93	4	3	3	4.11	7.81
Q9VM57|Q9VM57_DROME	+ -	42.66	1	1	1	1.52	2.56
Q8IHC2|Q8IHC2_DROME	+ -	64.23	2	2	1	2.27	3.19
A4V134|A4V134_DROME	+ -	71.68	3	3	3	4.55	5.3
M9PFT8|M9PFT8_DROME	+ -	22.03	1	1	1	1.49	1.29
sp|P08736|EF1A1_DROME	+ +	237.42	238	45	25	72.58	71.71	218.7	73	29	29	46.77	60.48
Q86NR4|Q86NR4_DROME	+ -	109.28	10	9	9	10.98	16.57
sp|Q9V5M3-2|LOLA6_DROME	+ -	59.12	2	2	2	3.12	4.64
C5I7H3|C5I7H3_DROME	- +							42.19	1	1	1	1.72	3
sp|Q4Z8K6-3|RBP9X_DROME	+ +	89.01	4	4	4	7.02	9.03	45	1	1	1	1.79	2.51
M9PFM5|M9PFM5_DROME	+ -	27.78	1	1	1	0.47	0.67
Q86BK8|Q86BK8_DROME	+ -	102.3	6	6	5	20.69	30.54
C1C3H4|C1C3H4_DROME	+ -	48.4	2	2	2	3.85	2.53
sp|P47825|TAF4_DROME	+ -	93.16	4	4	4	4.55	4.99
C1C3D3|C1C3D3_DROME	+ -	27.53	1	1	1	2.13	3.61
A0A0B4K897|A0A0B4K897_DROME	+ -	43.94	2	2	2	4.88	6.23
Q8T9D5|Q8T9D5_DROME	+ -	89.6	6	6	6	8.45	10.39
Q8MLQ0|Q8MLQ0_DROME	+ -	43.24	1	1	1	9.09	14.47
A0A0B4K6U2|A0A0B4K6U2_DROME	+ -	43.15	1	1	1	0.38	0.48
X2JGR4|X2JGR4_DROME	+ -	41.77	1	1	1	0.68	1.6
sp|Q9VN50|EI3F1_DROME	+ -	32.03	1	1	1	4.35	3.21
sp|P18489-3|SYB_DROME	+ -	65.97	2	2	2	13.33	20.16
Q7KSN8|Q7KSN8_DROME	+ -	20.27	1	1	1	0.55	0.47
sp|Q9VJC7|EFTS_DROME	+ -	72.14	4	4	4	10.53	15.72
A0A0B4LGS6|A0A0B4LGS6_DROME	+ +	104.15	9	9	9	9.09	11.21	92.86	6	5	5	5.21	7.61
M9NE67|M9NE67_DROME	+ -	43.73	2	2	2	1.03	0.78
Q9VXQ1|Q9VXQ1_DROME	+ -	20.39	1	1	1	2.27	1.93
C8VV39|C8VV39_DROME	+ -	42.66	1	1	1	1.52	2.56
sp|Q9V4P1-2|ANLN_DROME	- +							46.71	2	2	2	1.5	1.57
A0A0B4KF17|A0A0B4KF17_DROME	+ -	66.79	3	3	3	2.65	1.43
Q8SZL8|Q8SZL8_DROME	+ -	49.8	3	3	3	4.48	6.51
sp|Q7K2X8|SEH1_DROME	+ -	71.76	5	4	4	10.81	14.69
Q9VQ39|Q9VQ39_DROME	+ -	33.84	1	1	1	2.94	2.8
Q5IF90|Q5IF90_DROME	+ -	40.8	1	1	1	2.63	5.56
Q9VM69|Q9VM69_DROME	+ -	22.45	1	1	1	1.18	3.33
sp|Q9VAF0|S39AD_DROME	+ -	80.56	4	3	3	9.68	14.37
Q86NK8|Q86NK8_DROME	+ -	69.32	4	4	4	6.06	9.7
H1ZYH1|H1ZYH1_DROME	+ -	33.11	2	2	2	1.75	1.76
C4IY22|C4IY22_DROME	+ +	89.01	4	4	4	5.19	5.61	45	1	1	1	1.33	1.56
Q9VKU1|Q9VKU1_DROME	+ -	74.69	4	4	4	5.63	8.15
M9PHK2|M9PHK2_DROME	+ +	28.92	1	1	1	0.7	0.87	23.32	1	1	1	0.71	1.54
Q3YMU0|Q3YMU0_DROME	+ +	171.33	44	22	21	32.35	52.97	122.12	13	11	11	16.42	23.72
Q24218|Q24218_DROME	+ -	129.84	9	9	8	18	21.95
Q8I9J7|Q8I9J7_DROME	+ +	75.17	3	3	3	3.49	2.74	29.47	1	1	1	1.19	1
Q7KQN3|Q7KQN3_DROME	+ -	59.69	3	3	3	2.19	2.09
sp|Q8IN94|OSA_DROME	+ -	56.86	2	2	2	1.27	0.96
B7YZN8|B7YZN8_DROME	+ -	48.73	2	2	2	14.29	26.32
B5RJP0|B5RJP0_DROME	+ -	33.84	1	1	1	2.78	2.7
Q7K4Y0|Q7K4Y0_DROME	+ -	50.22	3	3	3	6.67	7.83
sp|P13607-4|ATNA_DROME	+ -	141.55	15	14	14	12.39	17.55
A0A0B4KHB1|A0A0B4KHB1_DROME	+ -	56.86	2	2	2	1.28	1.02
I1V4Y8|I1V4Y8_DROME	+ -	50.55	1	1	1	0.5	2.14
Q8SXU3|Q8SXU3_DROME	+ +	24.69	1	1	1	2.86	2.97	34.5	1	1	1	3.03	2.28
sp|Q9V438|PDIA6_DROME	+ +	187.99	66	23	23	45.1	65.36	155.98	17	15	15	30	47.11
Q9VM04|Q9VM04_DROME	+ -	55.29	2	2	2	0.78	0.88
Q8MR88|Q8MR88_DROME	+ -	38.08	1	1	1	2.38	2.69
H5V8D0|H5V8D0_DROME	+ -	58.27	4	3	3	4.76	5.15
Q8IQ92|Q8IQ92_DROME	+ -	38.7	1	1	1	5.56	9.43
sp|Q9VWW0-3|CREBB_DROME	+ -	32.53	1	1	1	3.57	2.72
H6WS59|H6WS59_DROME	+ -	34.14	1	1	1	0.54	0.47
B5RIY3|B5RIY3_DROME	+ -	35.98	1	1	1	1.33	2.44
A8DYD1|A8DYD1_DROME	+ +	78.44	3	3	3	4.69	3.7	44.36	2	2	2	3.23	2.63
H1UUA9|H1UUA9_DROME	- +							23.55	1	1	1	2.04	1.86
Q86NS6|Q86NS6_DROME	- +							120.23	9	7	7	11.48	21.06
Q95RC4|Q95RC4_DROME	+ -	43.94	2	2	2	8	11.06
A0A075BID9|A0A075BID9_DROME	+ -	24.81	1	1	1	0.81	0.81
A1YK56|A1YK56_DROME	+ -	73.73	5	5	4	4.76	4.73
sp|Q7KW39-2|MMSA_DROME	+ +	124.94	7	7	7	13.73	20.55	94.57	5	5	5	10	14.48
Q7KSE8|Q7KSE8_DROME	+ -	56.86	2	2	2	1.28	1.02
Q9VKM3|Q9VKM3_DROME	+ -	30.74	1	1	1	8.33	8.08
B1PGK6|B1PGK6_DROME	+ -	51.14	1	1	1	1.79	3.82
sp|Q9VX10|SRX_DROME	+ -	33.08	1	1	1	5	5.56
Q8IRD3|Q8IRD3_DROME	+ +	92.4	4	4	4	12.12	15.97	48.38	2	2	2	6.25	7.56
B7Z120|B7Z120_DROME	+ -	91.49	5	5	5	4.67	5.64
Q9W022|Q9W022_DROME	+ -	70.91	4	3	3	15.79	21.13
sp|Q9VI75|PICAL_DROME	+ -	48.4	2	2	2	4.35	4.06
sp|P92177-2|1433E_DROME	+ -	57.57	2	2	2	5.71	10.34
D0IQE7|D0IQE7_DROME	+ -	49.93	2	2	2	2.15	3.16
sp|Q9V460-2|SPT5H_DROME	+ -	42.6	1	1	1	0.76	1.14
M9PFF9|M9PFF9_DROME	- +							66	3	3	3	5.17	8.82
E1JH59|E1JH59_DROME	+ -	85.99	5	5	5	4.72	6.93
sp|Q9V4C8-6|HCF_DROME	+ -	178.41	30	26	26	20.63	24.53
Q9XZ03|Q9XZ03_DROME	+ +	105.11	7	6	6	20.69	28.28	105.35	9	6	6	20.69	28.97
H1ZYJ5|H1ZYJ5_DROME	+ -	33.11	2	2	2	1.75	1.76
sp|Q9VGW6|MCM5_DROME	+ -	111.42	7	6	6	5.83	9.82
A1Z7X7|A1Z7X7_DROME	+ -	64.93	3	2	2	6.25	10.53
B3LF78|B3LF78_DROME	+ -	28.82	1	1	1	1.11	1.7
sp|Q9VHD3|MAAI1_DROME	+ +	126.98	13	9	9	32.14	40.65	103.22	4	4	4	14.81	24.8
D3DMD4|D3DMD4_DROME	+ -	78.09	4	4	4	4.94	7.09
Q8MTZ5|Q8MTZ5_DROME	+ -	70.19	3	3	3	5.56	5.65
A0A0C4FEI5|A0A0C4FEI5_DROME	+ -	60.32	2	2	2	3.7	3.91
X2JC02|X2JC02_DROME	+ -	30.67	1	1	1	0.25	0.42
M9PGG8|M9PGG8_DROME	+ -	23.42	1	1	1	3.12	4.4
A0A0F6QCQ2|A0A0F6QCQ2_DROME	+ -	55.36	2	2	2	1.04	1.44
A0A0B4LGA3|A0A0B4LGA3_DROME	- +							113.66	7	6	6	8.57	12.36
H9XVM8|H9XVM8_DROME	+ -	49.93	2	2	2	2.25	3.26
sp|Q9GYU8|NUP88_DROME	+ +	128.85	14	12	12	16.67	18.8	45.99	2	2	2	2.78	3.42
Q9VZL3|Q9VZL3_DROME	+ -	103.61	8	8	8	22.86	22.85
Q9V3I2|Q9V3I2_DROME	+ -	101.04	5	5	4	23.81	23.29
sp|P11147|HSP7D_DROME	+ +	181.02	35	23	19	28.05	41.17	134.91	13	11	8	13.58	23.96
Q9VXI3|Q9VXI3_DROME	+ -	115.12	9	7	7	13.73	20.8
M9PCW5|M9PCW5_DROME	+ -	49.27	2	2	2	6.67	7.52
A8DZ29|A8DZ29_DROME	+ -	170.82	24	24	24	11.59	15.06
E1JHA4|E1JHA4_DROME	+ +	176.65	52	15	15	45.45	51.07	155.95	16	10	10	32.26	32.54
M9PC64|M9PC64_DROME	+ -	35.57	2	2	2	4.17	1.88
Q8MLX7|Q8MLX7_DROME	+ -	25.63	1	1	1	5	3.73
C8VV03|C8VV03_DROME	+ -	39.26	1	1	1	1.15	2.15
Q9VMC6|Q9VMC6_DROME	+ -	73.14	3	3	3	5.66	8.59
X2JAM1|X2JAM1_DROME	+ -	34.99	1	1	1	0.65	1.04
Q8IGS1|Q8IGS1_DROME	+ -	63.26	3	3	3	4.41	5.3
M9PCA8|M9PCA8_DROME	+ -	55.29	2	2	2	0.77	0.87
Q6NP20|Q6NP20_DROME	+ -	43.01	1	1	1	3.12	3.28
Q9VJ43|Q9VJ43_DROME	+ -	139.97	12	9	3	15	21.32
C9QP25|C9QP25_DROME	+ -	35.43	1	1	1	1.05	1.44
Q9VSN9|Q9VSN9_DROME	+ -	47.06	2	2	2	5.56	7.38
Q9VA69|Q9VA69_DROME	+ -	21.88	1	1	1	1.61	1.45
D9IQD1|D9IQD1_DROME	+ +	117.81	12	8	8	3.96	7.54	78.33	5	4	4	1.99	3.77
sp|Q27272|TAF9_DROME	+ -	26.38	1	1	1	2.86	3.24
Q9VZ69|Q9VZ69_DROME	- +							37.52	1	1	1	1.75	2.83
E2QCY2|E2QCY2_DROME	+ -	67.94	3	3	3	4.29	4.89
sp|Q9GQQ0-3|SPIN_DROME	+ -	60.91	2	2	2	4.76	4.46
sp|Q9VHP0|DDX3_DROME	+ +	163.72	29	22	20	25.29	34.84	77.41	4	4	3	4.65	5.14
sp|Q9VTX8|ODR4_DROME	+ -	75.49	3	3	3	6.38	7.93
Q9V420|Q9V420_DROME	+ -	58.64	3	3	3	5.36	6.47
sp|P91938-4|TRXR1_DROME	+ -	121.33	10	8	8	16	24.44
Q7KLW5|Q7KLW5_DROME	+ -	140.9	14	11	11	30.56	47.65
A0A0B4KHA3|A0A0B4KHA3_DROME	+ -	48.72	2	2	2	4.55	4.31
A0A075BK49|A0A075BK49_DROME	+ -	24.81	1	1	1	0.81	0.81
A8E703|A8E703_DROME	+ -	35.5	1	1	1	5	6.93
L0CRT5|L0CRT5_DROME	+ -	102.57	6	5	5	7.35	8.38
sp|Q9V5M6|LOLA5_DROME	+ -	59.12	2	2	2	2.3	3.22
A0A0B4KHL2|A0A0B4KHL2_DROME	+ -	136.08	12	10	10	10.99	12.93
A0A0F6QCN3|A0A0F6QCN3_DROME	+ -	55.36	2	2	2	1.04	1.44
sp|Q9VLV5|RUXE_DROME	+ -	45.12	1	1	1	6.67	15.96
sp|P13008|RS26_DROME	+ -	39.58	2	2	2	6.9	21.05
A0A0U3DWR7|A0A0U3DWR7_DROME	+ -	34.14	1	1	1	0.61	0.58
sp|A6MHQ4|NKAIN_DROME	+ -	45.72	1	1	1	2.33	2.74
Q8IRR0|Q8IRR0_DROME	+ -	57.95	2	2	2	10.53	19.66
Q9VWQ7|Q9VWQ7_DROME	+ -	75.52	3	3	3	13.64	20.86
Q9VPL9|Q9VPL9_DROME	+ -	27.07	1	1	1	0.19	0.23
sp|P13060|EF2_DROME	+ +	206.27	48	35	35	30.7	50.59	97.23	6	5	5	4.63	7.46
Q9VB17|Q9VB17_DROME	+ +	140.35	14	9	9	24.32	35.28	24.98	1	1	1	2.7	2.76
A8E6K0|A8E6K0_DROME	+ -	75.33	4	4	3	12.12	18.57
sp|P91938-2|TRXR1_DROME	+ -	121.33	10	8	8	16.33	24.44
sp|P08645|RAP1_DROME	+ -	66.05	3	3	2	11.11	14.67
H1UUD2|H1UUD2_DROME	- +							132.87	17	7	7	35	68.05
A0A0B4KGU4|A0A0B4KGU4_DROME	+ +	163.72	29	22	20	25	34.71	77.41	4	4	3	4.6	5.12
Q5IF87|Q5IF87_DROME	+ -	40.8	1	1	1	2.5	5.56
Q9VQD7|Q9VQD7_DROME	+ -	34.43	1	1	1	4.55	6.34
A0A0B4KFK1|A0A0B4KFK1_DROME	+ -	77.65	5	5	5	3.65	3.41
Q9VTB4|Q9VTB4_DROME	+ -	29.19	1	1	1	5.88	6.45
sp|O18388|IMB_DROME	+ -	46.79	2	2	2	2.9	2.15
G4LU37|G4LU37_DROME	+ -	136.08	12	10	10	11.49	13.2
Q95P10|Q95P10_DROME	+ -	95.47	6	5	5	3.18	3.58
A1Z9M3|A1Z9M3_DROME	+ +	78.44	3	3	3	4.92	4.02	44.36	2	2	2	3.39	2.85
M9PCU1|M9PCU1_DROME	+ -	41.77	1	1	1	0.72	1.73
Q7KTK9|Q7KTK9_DROME	+ -	27.45	1	1	1	1.96	2.14
Q9W0C5|Q9W0C5_DROME	+ -	83.41	4	4	4	4.94	6.19
Q4QPQ0|Q4QPQ0_DROME	+ +	188.37	58	26	26	41.27	59.15	136.79	12	11	11	17.46	30.37
E1JIK0|E1JIK0_DROME	+ -	150.84	16	11	8	25	32.99
Q9U972|Q9U972_DROME	+ -	50.22	3	3	3	6.67	7.83
A0A075BLW3|A0A075BLW3_DROME	+ -	24.81	1	1	1	0.81	0.81
X2JG37|X2JG37_DROME	- +							27.17	1	1	1	1	1.05
C8VV43|C8VV43_DROME	+ -	65.58	2	2	2	4.35	6.78
Q9VPU1|Q9VPU1_DROME	+ -	129.84	9	9	8	16.36	16.42
sp|Q7KN62|TERA_DROME	+ -	45.91	2	2	2	1.98	2.75
Q0E9C6|Q0E9C6_DROME	+ -	33.02	1	1	1	0.55	0.89
M9PBZ3|M9PBZ3_DROME	+ -	20.68	1	1	1	0.18	0.26
sp|A0A0B4K7J2-2|RBP2_DROME	+ +	202.25	46	40	40	14.49	20.37	26.1	1	1	1	0.37	0.3
E1JH47|E1JH47_DROME	- +							113.66	7	6	6	8.57	12.55
sp|P21187|PABP_DROME	+ +	114.99	9	7	7	8.75	12.46	33.65	1	1	1	1.27	2.05
Q0E8E8|Q0E8E8_DROME	+ +	147.13	27	14	14	38.89	47.19	106.75	8	7	7	19.44	21.35
Q9VHR5|Q9VHR5_DROME	+ -	53.66	2	2	2	2.63	3.12
sp|P25439-2|BRM_DROME	+ -	27.78	1	1	1	0.47	0.67
G3KKP7|G3KKP7_DROME	+ -	121.4	12	12	12	24.49	31.98
Q7KMQ0|Q7KMQ0_DROME	+ -	34.37	1	1	1	1.52	2.31
A0A0B4LFQ2|A0A0B4LFQ2_DROME	+ -	24.34	1	1	1	0.87	1.19
Q86NS4|Q86NS4_DROME	+ +	170.73	27	24	24	24.74	36.78	23.55	1	1	1	1.05	0.99
B3DNL7|B3DNL7_DROME	+ -	56.62	5	4	4	9.76	11.6
sp|P05389|RLA2_DROME	+ -	25.39	1	1	1	5.88	11.5
Q9VJ86|Q9VJ86_DROME	+ -	58.35	2	2	2	1.1	1.63
sp|Q9VSH4|CPSF6_DROME	+ -	88.12	4	4	4	4.94	6.9
sp|P21525|FOSLA_DROME	+ -	53.64	1	1	1	2.38	2.38
D5A7N1|D5A7N1_DROME	+ -	23.89	1	1	1	2.44	2.13
sp|Q9VB98-2|Y5521_DROME	+ -	23.96	1	1	1	0.5	0.87
sp|Q9VAW5-1|LARP_DROME	+ -	33.48	1	1	1	0.65	1.14
A0A0B4K6V2|A0A0B4K6V2_DROME	+ -	48.4	2	2	2	4	2.82
C6SUT3|C6SUT3_DROME	+ -	106.06	7	7	7	15.22	13.14
Q7K485|Q7K485_DROME	+ +	134.55	11	9	9	27.27	36.73	67.83	3	3	3	9.68	11.99
U3GRY8|U3GRY8_DROME	+ -	70.03	3	2	2	6.06	6.83
Q7KTC3|Q7KTC3_DROME	+ -	113.2	11	10	10	6.17	8.07
M9PGS2|M9PGS2_DROME	+ -	26.31	1	1	1	1.72	1.38
Q9U912|Q9U912_DROME	+ -	127.36	14	11	11	16.18	22.45
E1JI85|E1JI85_DROME	+ -	33.9	1	1	1	5.26	5
A0A0C4FEI8|A0A0C4FEI8_DROME	+ -	94.48	4	4	4	5.26	9.77
M4YQ43|M4YQ43_DROME	+ -	59.55	3	3	3	5.45	7.48
sp|P48598|IF4E_DROME	+ -	84.82	4	4	4	13.79	19.31
Q86NL1|Q86NL1_DROME	+ -	23.21	1	1	1	2.38	3.66
A1Z9L0|A1Z9L0_DROME	+ -	51.12	2	2	2	2.02	2.3
Q9GPQ2|Q9GPQ2_DROME	+ -	73.3	3	3	3	10.71	12.61
C9QP42|C9QP42_DROME	+ -	138.56	13	12	12	25	29.03
sp|Q9V773|C6A20_DROME	+ -	47.26	1	1	1	1.49	2.4
Q9VW19|Q9VW19_DROME	+ -	43.66	1	1	1	2.63	3.68
Q7KTB9|Q7KTB9_DROME	+ -	113.2	11	10	10	6.17	8.07
sp|Q86BS6-2|METL_DROME	+ -	51.08	2	2	2	6.06	6.5
E1JIT0|E1JIT0_DROME	+ -	56.62	5	4	4	9.76	11.63
F6JQA7|F6JQA7_DROME	+ -	32.68	1	1	1	2.22	2.35
M9PIL6|M9PIL6_DROME	+ -	29.86	1	1	1	1.56	1.14
M9PBR6|M9PBR6_DROME	+ -	59.26	3	2	2	2.86	4.28
A1ZB78|A1ZB78_DROME	+ -	43.94	2	2	2	8.7	13.86
Q8MLQ5|Q8MLQ5_DROME	+ -	41.16	1	1	1	0.97	1.3
sp|Q9V8R9|41_DROME	+ -	27.41	1	1	1	0.37	1.18
sp|Q709R6|BOCKS_DROME	+ -	40.73	1	1	1	2.38	3.51
Q9VJZ1|Q9VJZ1_DROME	+ -	138.93	17	12	11	15.38	29.02
Q9VGF9|Q9VGF9_DROME	+ -	106.51	7	7	7	14.89	17.03
Q7JXC4|Q7JXC4_DROME	+ -	43.56	1	1	1	4.17	4.56
A0A0B4LFB8|A0A0B4LFB8_DROME	- +							38.33	1	1	1	0.68	0.86
A4UZ69|A4UZ69_DROME	+ -	60.32	2	2	2	3.7	3.91
X2JDU0|X2JDU0_DROME	+ -	51.96	2	2	2	6.25	9.47
Q9VKM2|Q9VKM2_DROME	+ -	58.27	4	3	3	4.92	5.38
X2JAA8|X2JAA8_DROME	+ -	55.36	2	2	2	1.04	1.44
A0A0B4KF92|A0A0B4KF92_DROME	+ +	104.15	9	9	9	9.18	11.28	92.86	6	5	5	5.26	7.65
A0A1B2AJ64|A0A1B2AJ64_DROME	- +							40.19	2	2	2	9.09	21.82
X2JB48|X2JB48_DROME	+ +	176.09	60	25	25	62.5	70.9	104.66	6	6	6	15.38	19.06
B7Z0B1|B7Z0B1_DROME	- +							59.15	3	3	3	4.17	5.66
Q86PD3|Q86PD3_DROME	+ -	97.41	8	8	8	23.53	29.03
sp|Q9VXJ0|DHB4_DROME	+ -	57.83	3	3	3	4.69	6.52
Q8IPS4|Q8IPS4_DROME	+ -	23.69	1	1	1	2.04	2.05
Q9VQL4|Q9VQL4_DROME	- +							29.51	1	1	1	2.78	2.49
sp|P23226-2|MA205_DROME	- +							51.42	3	3	3	3.75	3.52
H0RNG5|H0RNG5_DROME	+ -	41.68	2	2	2	16.67	12.42
sp|Q9VWW0-4|CREBB_DROME	+ -	32.53	1	1	1	3.85	3.16
sp|Q8SX83-4|SPEN_DROME	+ -	20.68	1	1	1	0.18	0.26
Q9VG06|Q9VG06_DROME	+ -	109.65	8	6	6	33.33	53.96
Q8SXE5|Q8SXE5_DROME	- +							53.25	1	1	1	2.33	5
sp|Q9VL18|EF1D_DROME	+ -	106.03	6	6	6	16.22	31.64
sp|Q86B87-16|MMD4_DROME	+ -	36.97	2	2	2	4.35	4.53
B6UXE7|B6UXE7_DROME	- +							81.71	4	4	4	5	5.93
Q9W3C8|Q9W3C8_DROME	+ +	123.73	12	9	9	30	44.4	47.17	2	2	2	7.14	14
sp|Q9VWW0-2|CREBB_DROME	+ -	32.53	1	1	1	3.85	2.75
Q2XYH0|Q2XYH0_DROME	+ -	79.65	4	4	4	16	31.36
X2JE30|X2JE30_DROME	+ -	50.69	3	2	2	2.47	2.36
Q9VK47|Q9VK47_DROME	+ -	25.63	1	1	1	1.32	1.21
Q9VUH8|Q9VUH8_DROME	+ -	36.1	1	1	1	0.9	1.44
O77287|O77287_DROME	+ -	58.64	3	3	3	5.17	6.44
D3PFI1|D3PFI1_DROME	+ -	26.01	1	1	1	2.08	6.08
Q9W0U6|Q9W0U6_DROME	+ -	95.18	5	5	5	13.16	15.48
Q9W3X8|Q9W3X8_DROME	+ -	30.32	1	1	1	1.49	2.51
A0A0B4KHD4|A0A0B4KHD4_DROME	+ -	69.18	3	3	3	6.98	4.59
A1YKA5|A1YKA5_DROME	+ -	40.04	1	1	1	1.2	1.13
sp|Q9VXK0|NIPSN_DROME	+ +	111.28	12	8	8	21.05	30.4	111.23	6	5	5	13.51	23.08
Q9W0A8|Q9W0A8_DROME	+ -	77.12	4	3	3	4.76	10.47
Q9NGR9|Q9NGR9_DROME	+ -	66.21	2	2	2	0.75	1.91
E1JJQ4|E1JJQ4_DROME	+ -	63.62	4	4	4	4.21	6.36
A0A0C4FEI4|A0A0C4FEI4_DROME	+ -	60.76	2	2	2	4.35	5.84
A1YK85|A1YK85_DROME	+ -	29.77	1	1	1	0.83	1
Q8SXM3|Q8SXM3_DROME	+ -	28.3	1	1	1	0.76	0.91
D9IQC7|D9IQC7_DROME	+ +	117.81	12	8	8	2.71	7.54	78.33	5	4	4	1.36	3.77
Q8MR61|Q8MR61_DROME	+ -	57.21	2	2	2	6.67	6.42
Q968S4|Q968S4_DROME	+ -	20.75	1	1	1	0.93	0.66
Q86P95|Q86P95_DROME	+ -	39.24	1	1	1	2.04	2.65
Q9VXR5|Q9VXR5_DROME	+ -	112.1	8	8	8	9.3	13.09
Q9Y1L3|Q9Y1L3_DROME	+ -	27.07	1	1	1	0.47	0.56
sp|P38979|RSSA_DROME	+ -	94.54	6	5	5	17.86	30.74
sp|Q9V4Q8|RU2A_DROME	+ +	117.9	15	11	11	29.73	50.94	85.95	4	4	4	10.81	19.62
B4F5V1|B4F5V1_DROME	+ -	59.32	3	3	3	11.11	13.07
A0A0B7P9G0|A0A0B7P9G0_DROME	+ -	27.32	1	1	1	1.11	0.96
sp|Q9VYR0|LSM12_DROME	+ -	39.45	2	2	2	9.09	11.06
Q95SB0|Q95SB0_DROME	+ -	73.3	3	3	3	10.71	12.61
sp|Q9W517|WAPL_DROME	+ -	55.36	2	2	2	1.04	1.44
M9PDU5|M9PDU5_DROME	+ -	30.67	1	1	1	0.6	0.92
sp|Q9Y0I1|EAF3_DROME	+ +	144.57	11	9	9	16.67	29.95	83.14	3	3	3	5.77	10.85
sp|Q9VCW3|NU133_DROME	+ -	29.77	1	1	1	0.83	1
sp|Q9VUL1|PYRG_DROME	+ -	54.87	3	3	3	4.29	3.67
M9PBJ8|M9PBJ8_DROME	+ -	20.68	1	1	1	0.18	0.26
Q24284|Q24284_DROME	+ -	94.44	7	7	7	4.93	5.93
A4V3L8|A4V3L8_DROME	+ -	80.56	4	3	3	9.68	14.37
X2JEU3|X2JEU3_DROME	+ -	73.91	4	3	3	2.22	2.27
Q8I935|Q8I935_DROME	+ -	59.26	3	2	2	3.28	5.62
A0A0B4KH25|A0A0B4KH25_DROME	+ -	30.46	1	1	1	3.85	6.38
M9PCG3|M9PCG3_DROME	+ -	55.29	2	2	2	0.78	0.87
Q6AWP8|Q6AWP8_DROME	+ +	107.31	7	7	7	6.19	6.74	47.33	1	1	1	0.89	1.35
H1UUI8|H1UUI8_DROME	+ -	106.06	7	7	7	15.56	13.14
X2JC31|X2JC31_DROME	+ -	95.92	4	4	4	2.23	2.8
B8A405|B8A405_DROME	- +							132.87	17	7	7	22.58	47.52
Q9VZ00|Q9VZ00_DROME	+ -	73.91	4	3	3	2.16	2.23
A0A0B4KEE1|A0A0B4KEE1_DROME	+ -	60.32	2	2	2	3.77	4.43
A0A0B4KHK0|A0A0B4KHK0_DROME	+ -	42.44	1	1	1	1.2	1.49
sp|Q9VDT6|MRM2_DROME	+ +	68.82	4	4	4	10.26	17.6	79.58	2	2	2	5.26	17.2
A8DYD3|A8DYD3_DROME	+ +	78.44	3	3	3	4.92	4.03	44.36	2	2	2	3.39	2.86
Q1RKY9|Q1RKY9_DROME	+ -	49.93	2	2	2	2.78	4.03
Q86BQ4|Q86BQ4_DROME	+ -	45.59	2	2	2	14.29	16.67
H1ZYH5|H1ZYH5_DROME	+ -	33.11	2	2	2	1.74	1.76
Q7KTL4|Q7KTL4_DROME	+ -	42.66	1	1	1	1.43	2.5
sp|Q9VM17|SOSSB_DROME	+ -	39.57	2	1	1	4.55	14.22
sp|O76464|NFT1_DROME	+ +	52.29	2	2	2	3.77	3.48	26.07	1	1	1	1.89	1.74
Q7KW02|Q7KW02_DROME	+ -	66.21	2	2	2	0.81	1.96
Q9VK59|Q9VK59_DROME	+ -	167.47	18	16	16	16	21.05
Q2XYI2|Q2XYI2_DROME	- +							55.2	3	2	2	12.5	15.38
A0A0C4DHG4|A0A0C4DHG4_DROME	- +							33.55	1	1	1	2.63	3.75
Q7KUX7|Q7KUX7_DROME	+ -	32.79	1	1	1	2.08	3.07
A0A0F6QCS8|A0A0F6QCS8_DROME	+ -	55.36	2	2	2	1.05	1.44
M9PGG2|M9PGG2_DROME	+ -	29.86	1	1	1	1.43	0.96
Q8IGE6|Q8IGE6_DROME	+ -	27.18	1	1	1	2.13	3.49
E1JIJ5|E1JIJ5_DROME	+ -	72.75	3	3	3	6	6.33
sp|Q86B87|MMD4_DROME	+ -	36.97	2	2	2	3.17	3.61
A1Z784|A1Z784_DROME	+ +	295.36	319	125	125	44.64	61.36	293.49	150	101	101	37.55	57.9
sp|Q9VEX9|SAP18_DROME	+ +	89.12	7	5	5	26.32	51.33	52.46	2	2	2	10.53	14
A0A0B4KFA4|A0A0B4KFA4_DROME	+ -	34.14	1	1	1	0.54	0.48
B5RJQ0|B5RJQ0_DROME	- +							68.98	3	3	3	10	17.77
sp|O18373|SPS1_DROME	+ -	36.31	1	1	1	2.5	2.26
sp|Q9VQ93|GOLP3_DROME	+ -	63.05	3	2	2	4.65	7.48
Q8SYL3|Q8SYL3_DROME	+ -	107.14	7	7	6	11.29	21.03
L7X6C7|L7X6C7_DROME	+ +	75.17	3	3	3	3.3	2.79	29.47	1	1	1	1.12	1.02
H1ZYH4|H1ZYH4_DROME	+ -	33.11	2	2	2	1.75	1.76
Q9VLT9|Q9VLT9_DROME	+ -	94.95	4	4	4	6.45	6.58
C9QP30|C9QP30_DROME	+ -	29.5	1	1	1	1.89	3.11
B9EQY3|B9EQY3_DROME	- +							78.02	3	3	3	7.32	10.61
M9WKL1|M9WKL1_DROME	+ -	51.14	1	1	1	0.48	0.96
I1V501|I1V501_DROME	+ -	62.08	3	3	3	4.41	7.68
M9NEV0|M9NEV0_DROME	+ -	29.2	1	1	1	0.49	0.38
A0A0B4LI25|A0A0B4LI25_DROME	+ +	169.16	32	21	21	23.86	35.29	81.71	4	4	4	4.6	5.43
sp|Q7KW39|MMSA_DROME	+ +	124.94	7	7	7	13.46	20.19	94.57	5	5	5	9.8	14.23
A0A0B4KHX3|A0A0B4KHX3_DROME	+ +	148.27	24	13	12	26.53	40.23	126.7	10	7	7	14.29	28.86
Q8IQH2|Q8IQH2_DROME	+ -	42.05	1	1	1	2.78	4.19
Q9VT33|Q9VT33_DROME	+ -	27.18	1	1	1	2.04	3.35
sp|Q86B87-6|MMD4_DROME	+ -	36.97	2	2	2	3.77	4.07
Q8MR43|Q8MR43_DROME	+ -	64.12	3	3	3	6.25	7.66
C0LA70|C0LA70_DROME	+ -	81.69	4	4	4	12.5	13.81
Q59E34|Q59E34_DROME	+ -	51.14	1	1	1	0.35	0.76
sp|P82804|PYM_DROME	+ +	120.37	16	9	9	20	48.79	59.98	3	3	3	6.82	17.39
sp|Q9VA37|DJ1B_DROME	+ +	81.61	3	3	3	16.67	19.25	47.85	1	1	1	5.56	11.23
Q9VV75|Q9VV75_DROME	+ +	224.38	100	36	36	80	80.91	162.45	20	16	16	35.56	59.32
A0A1B2AKQ4|A0A1B2AKQ4_DROME	+ +	138.67	28	13	13	50	62.16	100.42	6	6	6	23.08	42.57
Q7K581|Q7K581_DROME	+ -	74.46	3	3	3	7.5	8.23
sp|P02283|H2B_DROME	+ -	44.14	2	2	2	7.14	16.26
Q7PLL1|Q7PLL1_DROME	+ -	107.14	7	7	6	11.29	21.08
sp|O18404|HCD2_DROME	+ -	84.46	4	4	4	14.81	17.65
sp|P48598-2|IF4E_DROME	+ -	84.82	4	4	4	15.38	20.16
Q8I934|Q8I934_DROME	+ -	59.26	3	2	2	7.41	13.59
Q7K5K3|Q7K5K3_DROME	+ -	98.58	7	5	5	12.5	16.16
Q7JZB1|Q7JZB1_DROME	+ -	26.58	2	1	1	2.56	2.09
Q9VC90|Q9VC90_DROME	+ -	23.5	1	1	1	2.78	1.97
Q86BG1|Q86BG1_DROME	+ -	66.79	3	3	3	2.83	1.4
Q9U6R9|Q9U6R9_DROME	+ -	43.62	1	1	1	2.44	3.31
C0PV64|C0PV64_DROME	+ -	61.3	2	2	2	8	9.32
Q9W499|Q9W499_DROME	+ -	37.72	1	1	1	2.44	6.5
M9NFI9|M9NFI9_DROME	+ -	38.69	1	1	1	0.45	0.56
O76857|O76857_DROME	+ -	28.58	1	1	1	4.17	6.49
Q9VPU9|Q9VPU9_DROME	+ -	32.12	1	1	1	1.12	2.07
Q7KV98|Q7KV98_DROME	+ -	30.67	1	1	1	0.47	0.75
sp|Q9V5M3-4|LOLA6_DROME	+ -	59.12	2	2	2	3.33	5.15
Q9VMN3|Q9VMN3_DROME	- +							27	1	1	1	1.79	1.6
M9PCQ6|M9PCQ6_DROME	+ -	20.3	1	1	1	0.6	0.8
sp|Q08473-2|SQD_DROME	- +							32.97	1	1	1	2.56	4.98
sp|Q9VN13|SFXN1_DROME	+ -	89.39	6	6	6	16.67	18.07
O44381|O44381_DROME	+ -	24.54	1	1	1	0.36	0.31
R9S0M5|R9S0M5_DROME	+ -	29.77	1	1	1	2.33	2.16
Q9VP52|Q9VP52_DROME	+ -	23.38	1	1	1	2.5	4.02
M9NCZ5|M9NCZ5_DROME	+ -	41.97	2	2	2	1.35	1.73
Q0KHU2|Q0KHU2_DROME	- +							37.52	1	1	1	1.61	2.54
Q9V3F2|Q9V3F2_DROME	+ -	127.36	14	11	11	16.18	22.45
Q961R9|Q961R9_DROME	+ -	22.37	1	1	1	2.27	1.8
sp|Q9VKD3|NFS1_DROME	+ +	161.91	20	15	15	26.32	37.23	75.22	4	4	4	7.27	11.47
B4F5L6|B4F5L6_DROME	+ -	38.74	2	2	2	5.88	8.31
sp|Q9VCK0|EI3D1_DROME	+ +	95.19	5	5	5	6.67	9.11	31.47	1	1	1	1.39	1.96
M9PDR5|M9PDR5_DROME	+ -	20.68	1	1	1	0.18	0.25
Q9W002|Q9W002_DROME	+ +	78.25	7	6	6	3.77	6.78	47.14	2	2	2	1.29	1.33
Q8MSW6|Q8MSW6_DROME	+ -	74.45	5	4	4	10	12.07
M9PIM0|M9PIM0_DROME	+ -	51.07	3	3	3	6.67	13.76
A0A075BID1|A0A075BID1_DROME	+ -	24.81	1	1	1	0.81	0.81
Q8SZN5|Q8SZN5_DROME	+ -	26.58	2	1	1	2.56	2.09
L0CRF8|L0CRF8_DROME	+ -	24.33	1	1	1	2.17	4.64
Q7KTC4|Q7KTC4_DROME	+ -	113.2	11	10	10	6.17	8.07
Q1RL19|Q1RL19_DROME	+ -	91.49	5	5	5	4.46	5.58
X2JFU8|X2JFU8_DROME	+ -	30.34	1	1	1	0.65	0.87
M9PJN8|M9PJN8_DROME	+ +	47.59	2	2	1	5.26	6.33	68.77	2	2	2	5.56	8.43
B3DNM1|B3DNM1_DROME	+ -	89.91	6	5	5	10.2	14.09
B1PH25|B1PH25_DROME	+ -	27.45	1	1	1	11.11	12.5
A0ANY9|A0ANY9_DROME	+ -	22.45	1	1	1	1.19	3.33
Q9VJ61|Q9VJ61_DROME	+ -	25.9	1	1	1	2.08	2.57
C5I7B8|C5I7B8_DROME	- +							42.19	1	1	1	1.72	2.93
sp|O96539-2|ATE1_DROME	+ -	81.47	5	4	4	5.8	9.01
C6SUW4|C6SUW4_DROME	+ -	70.03	3	2	2	9.09	8.62
Q9VX44|Q9VX44_DROME	+ +	32.49	2	2	2	1.6	1.44	28.55	1	1	1	0.81	0.81
Q8T8Q1|Q8T8Q1_DROME	+ -	28.47	1	1	1	1.28	1.86
sp|P04359|RL32_DROME	+ -	69.49	2	2	2	6.06	17.16
M9PCP4|M9PCP4_DROME	+ -	58.27	4	3	3	4.48	5.22
A4UZW2|A4UZW2_DROME	+ -	23.19	1	1	1	2.27	1.72
Q9VF28|Q9VF28_DROME	+ -	43.33	1	1	1	4.35	6.21
sp|P61851|SODC_DROME	+ -	119.09	6	6	6	46.15	53.59
sp|Q9NHV9-2|VAV_DROME	+ -	25.91	1	1	1	0.86	2.22
Q8T3X4|Q8T3X4_DROME	+ -	39.92	1	1	1	2.86	2.94
A4IJ59|A4IJ59_DROME	+ -	62.64	2	2	2	5.13	4.49
C0MJE4|C0MJE4_DROME	+ -	25.96	1	1	1	3.03	1.86
sp|Q8I7C3-2|LASP1_DROME	+ -	128.5	7	7	7	13.73	19.44
Q9VV89|Q9VV89_DROME	+ -	80.5	4	3	3	14.29	21.26
Q9VKC8|Q9VKC8_DROME	+ -	108.61	9	8	7	10.81	16.64
Q9V3V6|Q9V3V6_DROME	+ -	46.17	1	1	1	1.69	2.57
Q9XZE4|Q9XZE4_DROME	+ +	147.13	27	14	14	38.89	47.19	106.75	8	7	7	19.44	21.35
sp|P06754-1|TPM1_DROME	+ -	27.53	1	1	1	1.92	3.16
Q76NQ0|Q76NQ0_DROME	+ -	29.77	1	1	1	2.38	2.18
Q9VEX2|Q9VEX2_DROME	+ -	69.32	4	4	4	6.67	10.9
Q9VF92|Q9VF92_DROME	+ -	37.6	1	1	1	0.61	1.61
sp|P15007|ENO_DROME	+ -	140.21	12	11	11	17.74	27.4
C8VV60|C8VV60_DROME	+ -	75.49	3	3	3	6.38	7.93
E1JIB9|E1JIB9_DROME	+ -	30.67	1	1	1	0.51	0.82
D3DMK3|D3DMK3_DROME	- +							123.82	10	9	9	27.27	39.94
M9PHQ0|M9PHQ0_DROME	+ -	38.3	1	1	1	0.89	2.23
C9QPB0|C9QPB0_DROME	+ -	29.76	1	1	1	1.45	2.45
sp|Q9W0T1-3|NU301_DROME	+ -	47.56	2	2	2	0.78	1.02
sp|Q9V4C8|HCF_DROME	+ +	178.41	30	26	26	20.63	24.27	31.05	1	1	1	0.83	0.6
Q9W4J7|Q9W4J7_DROME	+ -	33.23	1	1	1	3.57	4.47
sp|O76922|AUB_DROME	+ -	111.77	8	7	7	6.09	9.01
E1JJM9|E1JJM9_DROME	+ -	74.85	6	4	4	19.05	26.92
M9PI58|M9PI58_DROME	+ -	24.81	1	1	1	0.81	0.8
Q9W425|Q9W425_DROME	+ -	80.51	3	3	3	0.96	1.11
sp|P18431-3|SGG_DROME	+ +	84.65	5	5	5	10.87	8.52	52.15	2	2	2	4.44	3.48
sp|Q9Y140|DHRS7_DROME	+ -	92.76	5	4	4	10	19.63
Q9VB05|Q9VB05_DROME	+ -	58.11	2	2	2	2.3	2.63
Q494L6|Q494L6_DROME	+ -	63.14	2	2	2	2.6	5.21
Q8MSI7|Q8MSI7_DROME	+ -	34.43	1	1	1	5.26	7.09
A4V3Q6|A4V3Q6_DROME	+ -	190.12	131	21	1	33.87	46.1
Q6AWS1|Q6AWS1_DROME	+ -	33.02	1	1	1	0.55	0.89
Q960E2|Q960E2_DROME	+ -	40.77	1	1	1	1.69	1.54
A0A0B4KFX4|A0A0B4KFX4_DROME	+ -	51.12	2	2	2	1.94	2.2
X2JBC1|X2JBC1_DROME	+ -	29.64	1	1	1	0.88	0.76
M9PHJ6|M9PHJ6_DROME	+ -	25.91	1	1	1	0.85	1.76
D9IQE4|D9IQE4_DROME	+ +	117.81	12	8	8	2.05	7.13	78.33	5	4	4	1.03	3.57
E1JI11|E1JI11_DROME	+ -	93.16	4	4	4	4.55	4.99
sp|P42283|LOLA1_DROME	+ -	59.12	2	2	2	2.11	3.48
C6SV06|C6SV06_DROME	+ -	41.68	2	2	2	16.67	12.42
C6TP70|C6TP70_DROME	+ -	57.57	2	2	2	5.71	10.31
sp|P29613-1|TPIS_DROME	+ -	76.71	4	4	4	10.81	14.08
X2JF59|X2JF59_DROME	+ +	121.22	13	7	7	31.82	41.75	93.25	5	3	3	14.29	18.56
sp|Q7KQZ4|LOLA3_DROME	+ -	59.12	2	2	2	2.94	3.94
C6SUW3|C6SUW3_DROME	+ -	54.27	3	3	3	6.82	13.33
D2NUK4|D2NUK4_DROME	+ -	41.97	2	2	2	1.35	1.73
A8E702|A8E702_DROME	+ -	36.35	1	1	1	2.17	2.98
M9PCX2|M9PCX2_DROME	+ -	95.47	6	5	5	3.09	3.44
Q9Y154|Q9Y154_DROME	+ -	25.49	1	1	1	1.67	5.21
sp|Q95029|CATL_DROME	+ +	154.17	33	14	14	32.56	26.95	43.93	2	1	1	2.33	4.04
A0A0B4KGH5|A0A0B4KGH5_DROME	+ -	101.24	6	6	6	5.66	7.44
Q8IGI0|Q8IGI0_DROME	+ -	23.5	1	1	1	2.78	1.88
O46173|O46173_DROME	+ -	40.94	1	1	1	1.96	4.46
Q9N9Z6|Q9N9Z6_DROME	+ -	22.62	1	1	1	0.55	0.47
E1JI84|E1JI84_DROME	+ -	33.9	1	1	1	5	4.93
sp|Q94523|SDHA_DROME	+ +	169.57	33	20	20	28.57	32.07	101.95	7	6	6	8.57	13.92
M9PF31|M9PF31_DROME	+ -	55.29	2	2	2	0.78	0.88
sp|Q867Z4-5|LOLA4_DROME	+ -	59.12	2	2	2	3.45	5.39
sp|Q9VAM6|CISD2_DROME	+ -	84.19	5	4	4	25	41.35
M9NDC3|M9NDC3_DROME	+ -	46.79	2	2	2	2.9	2.15
D9IQD2|D9IQD2_DROME	+ +	117.81	12	8	8	2.19	6.76	78.33	5	4	4	1.1	3.38
Q95TP9|Q95TP9_DROME	+ -	63.48	3	3	3	5.08	16.13
sp|Q94522|SUCA_DROME	+ +	145.29	20	14	14	34.15	43.29	109.46	8	6	6	15.79	20.43
A8DY97|A8DY97_DROME	+ -	33.02	1	1	1	0.52	0.86
A8JRE3|A8JRE3_DROME	+ -	22.62	1	1	1	0.56	0.47
A8JNU2|A8JNU2_DROME	+ -	41.77	1	1	1	0.67	1.59
Q9VJ44|Q9VJ44_DROME	+ -	135.08	13	9	3	20.93	29.98
Q9VIS4|Q9VIS4_DROME	+ -	39.17	1	1	1	1.22	2.81
A0A0B4LF95|A0A0B4LF95_DROME	- +							113.66	7	6	6	7.89	12.1
sp|Q9V3W0|UK114_DROME	+ -	26.99	1	1	1	5.88	5.07
sp|Q9VZZ4-2|PXDN_DROME	+ -	23.89	1	1	1	2.94	2.41
B7ZWP7|B7ZWP7_DROME	+ -	43.67	1	1	1	3.45	6.99
M9MRG2|M9MRG2_DROME	+ -	77.93	4	3	3	4.11	7.79
sp|Q00168-4|KCC2A_DROME	+ -	71.68	3	3	3	4.84	5.51
A0A0B4KGZ0|A0A0B4KGZ0_DROME	+ -	22.51	1	1	1	2.22	2.06
sp|Q9VMU4|RL37A_DROME	+ -	65.27	3	3	3	12.5	38.04
Q8MLS1|Q8MLS1_DROME	+ -	31.75	1	1	1	3.45	4.48
X2JCC5|X2JCC5_DROME	+ +	32.49	2	2	2	1.59	1.37	28.55	1	1	1	0.81	0.77
Q7KHL0|Q7KHL0_DROME	+ -	63.6	3	3	3	6.52	10.43
Q9VDK5|Q9VDK5_DROME	+ -	56.91	2	2	2	2.08	2.47
D0IQG5|D0IQG5_DROME	+ -	30.67	1	1	1	0.47	0.75
A8E777|A8E777_DROME	+ -	102.3	6	6	5	25	31.33
sp|Q9VXE6|NU153_DROME	+ -	40.04	1	1	1	0.67	0.48
sp|Q9I7S8|PUR6_DROME	+ -	33.49	1	1	1	1.85	3.26
C0MKX3|C0MKX3_DROME	- +							35.36	1	1	1	3.03	3.31
sp|P17917|PCNA_DROME	+ -	24.91	1	1	1	3.85	2.69
X2J9R2|X2J9R2_DROME	+ -	137.39	13	10	10	18.52	32.05
Q9VB46|Q9VB46_DROME	+ -	36.2	1	1	1	1.82	1.9
F2FB75|F2FB75_DROME	+ -	51.08	2	2	2	5.13	5.3
M9PGV3|M9PGV3_DROME	+ -	21.84	1	1	1	1.96	1.31
A0AP75|A0AP75_DROME	+ -	121.57	11	9	9	16.98	32.74
sp|P49455-2|TPM4_DROME	+ -	27.53	1	1	1	1.82	1.8
B3DN58|B3DN58_DROME	- +							42.19	1	1	1	1.72	3
sp|Q9V6U9|MECR_DROME	+ +	154.43	19	13	13	29.55	45.94	106.82	8	7	7	16.28	30.53
X2JGP4|X2JGP4_DROME	+ -	135.84	12	11	10	18.03	26.81
sp|Q9VNX8|EIF2A_DROME	+ +	120.56	11	10	1	13.16	16.3	111.69	6	6	6	7.89	13.79
sp|Q9VNE2|PKRA_DROME	+ -	66.28	3	3	3	5	5.69
Q9VFD1|Q9VFD1_DROME	+ -	143.53	19	13	13	37.14	40.18
Q9Y139|Q9Y139_DROME	+ -	53.94	2	2	2	1.6	1.63
Q0PQ30|Q0PQ30_DROME	+ +	141.24	16	13	13	9.22	13.41	58.24	2	2	2	1.42	2.35
M9PEL1|M9PEL1_DROME	+ -	110.78	9	7	7	9.33	14.57
A1Z813|A1Z813_DROME	+ -	80.55	5	4	4	4.76	4.39
Q9VH75|Q9VH75_DROME	+ -	32.88	1	1	1	1.3	1.22
M9PH19|M9PH19_DROME	- +							47.14	2	2	2	1.34	1.42
B8A406|B8A406_DROME	+ -	70.03	3	2	2	11.11	12.35
B5RJ67|B5RJ67_DROME	- +							43.98	2	2	2	9.09	9.57
sp|Q9W062|MFAP1_DROME	+ +	66.24	3	2	2	2.15	5.23	47.24	1	1	1	1.09	2.93
H8F4R0|H8F4R0_DROME	+ -	142.44	17	15	1	9.62	17.15
A1ZB83|A1ZB83_DROME	+ -	43.94	2	2	2	4.88	6.48
E1JGL5|E1JGL5_DROME	+ -	43.94	2	2	2	8.33	11
sp|Q8MSV2-2|SHEP_DROME	+ -	23.95	1	1	1	2.86	4.41
A4IJ82|A4IJ82_DROME	+ -	91.49	5	5	5	3.97	5.08
A0A0B4KHN1|A0A0B4KHN1_DROME	+ +	157.34	23	22	22	8.59	11.4	41.55	2	2	2	0.81	0.75
E3CTS3|E3CTS3_DROME	+ -	60.32	2	2	2	3.7	4.44
sp|Q9VCF0|Y5902_DROME	+ +	35.34	1	1	1	3.23	3.29	57.55	1	1	1	3.33	10.29
sp|P23128-2|DDX6_DROME	- +							106.54	5	5	5	9.43	12.15
Q58SM8|Q58SM8_DROME	+ -	36.2	1	1	1	2.17	2.11
Q9XZ21|Q9XZ21_DROME	+ -	26.23	1	1	1	0.42	0.57
M9PBQ4|M9PBQ4_DROME	+ -	24.91	1	1	1	1.12	1.36
M9PBD9|M9PBD9_DROME	+ -	81.69	4	4	4	7.84	8.39
Q9VJH2|Q9VJH2_DROME	+ -	74.14	4	4	4	3.01	5.64
sp|Q8SWU7|OLA1_DROME	+ -	29.5	1	1	1	1.72	2.77
Q7K2K2|Q7K2K2_DROME	+ +	89.54	6	6	6	10.53	18.82	33.55	1	1	1	1.79	2.65
A0A1Z1CK36|A0A1Z1CK36_DROME	+ -	32.53	1	1	1	3.57	2.72
Q9VBU9|Q9VBU9_DROME	+ -	63.91	3	2	2	14.29	22.62
Q9W3H4|Q9W3H4_DROME	+ +	81.02	5	5	5	20	23.48	40.86	1	1	1	4	5.26
Q8IGK8|Q8IGK8_DROME	+ -	35.6	1	1	1	1.16	2.26
sp|Q9V9S8|HEMH_DROME	+ +	122.96	13	13	13	29.55	29.17	78.45	5	5	5	11.36	18.75
B5RJ09|B5RJ09_DROME	+ -	70.97	2	2	2	8.33	17.75
R9Q794|R9Q794_DROME	+ -	94.43	6	4	4	6.9	14.38
A1Z934|A1Z934_DROME	+ +	127.66	13	11	11	30.56	36.12	43.5	1	1	1	2.78	4.68
Q95TL8|Q95TL8_DROME	+ -	115.12	9	7	7	13.21	18.93
Q9W4Z2|Q9W4Z2_DROME	+ -	68.94	4	4	4	14.81	20.5
sp|Q95029-2|CATL_DROME	+ +	154.17	33	14	14	36.84	29.33	43.93	2	1	1	2.63	4.4
B6UXE6|B6UXE6_DROME	- +							81.71	4	4	4	5	5.93
Q9W2X6|Q9W2X6_DROME	+ -	91.49	4	4	4	23.53	22.93
Q9VX15|Q9VX15_DROME	+ -	51.41	3	3	3	6.52	7.08
Q9VE85|Q9VE85_DROME	+ -	63.73	2	2	2	5.56	8.94
Q7KVJ6|Q7KVJ6_DROME	+ -	32.46	1	1	1	1.43	1.26
C6SUZ2|C6SUZ2_DROME	+ -	112.21	7	6	6	40	47.17
sp|Q9VGS2|TCTP_DROME	+ -	70.57	3	3	3	12.5	30.81
sp|P52304|POLO_DROME	+ -	104.43	8	8	8	10	13.19
sp|Q03334|RS13_DROME	+ -	53.22	2	2	2	6.06	10.6
C6TP78|C6TP78_DROME	+ -	83.26	3	3	3	7.89	14.51
A1YK11|A1YK11_DROME	+ -	40.3	1	1	1	1.37	1.65
Q9VNC0|Q9VNC0_DROME	+ -	39.52	1	1	1	2	3.9
A0A0B4K631|A0A0B4K631_DROME	+ -	48.4	2	2	2	4	2.77
X2J708|X2J708_DROME	- +							27	1	1	1	1.79	1.7
E4NKJ9|E4NKJ9_DROME	+ -	103.6	8	5	5	27.78	60.2
A0A0B4KFT4|A0A0B4KFT4_DROME	+ -	99.68	6	5	5	11.11	13.03
Q7KTJ7|Q7KTJ7_DROME	+ -	49.27	2	2	2	3.28	3.09
A0A0B4LGF5|A0A0B4LGF5_DROME	+ +	164.57	30	26	25	16.88	25.39	38.33	1	1	1	0.66	0.83
sp|P41093|RL18A_DROME	+ -	73.87	4	4	4	10	19.21
M9NDA6|M9NDA6_DROME	+ -	128.5	7	7	7	12.73	15.41
T2GGB6|T2GGB6_DROME	+ -	42.35	1	1	1	2.33	3.48
B9EQT5|B9EQT5_DROME	- +							45.81	1	1	1	7.69	19.23
Q9VD58|Q9VD58_DROME	+ +	123.83	13	7	7	17.07	24.59	101.91	6	6	6	14.63	28.11
sp|Q7K3L1|MARS_DROME	+ -	75.38	3	3	3	2.08	3.15
A1YK60|A1YK60_DROME	+ -	73.73	5	5	4	5.05	4.73
Q9V3K9|Q9V3K9_DROME	+ -	62.28	3	3	3	3.75	3.71
Q86BH3|Q86BH3_DROME	+ -	58.12	2	2	2	8.33	10.38
D9IQC8|D9IQC8_DROME	+ +	117.81	12	8	8	3.98	7.56	78.33	5	4	4	2	3.78
A0A0F6QCM6|A0A0F6QCM6_DROME	+ -	55.36	2	2	2	1.04	1.44
sp|Q960W6|FACR3_DROME	+ -	33.45	1	1	1	1.59	2.52
A0A0H4Y1G0|A0A0H4Y1G0_DROME	+ -	101.24	6	6	6	5.94	7.51
Q27393|Q27393_DROME	+ -	106.51	7	7	7	14.89	16.63
X2JCS6|X2JCS6_DROME	+ -	68.01	4	4	4	6.45	15.5
A0A0B4KHJ7|A0A0B4KHJ7_DROME	+ +	144.57	11	9	9	16.67	29.6	83.14	3	3	3	5.77	10.72
O76523|O76523_DROME	+ -	74.45	5	4	4	11.76	11.93
Q9VVC5|Q9VVC5_DROME	+ -	143.92	20	17	17	15.6	17.76
M9PCB7|M9PCB7_DROME	- +							66	3	3	3	5.17	8.86
B4F5V0|B4F5V0_DROME	+ -	59.32	3	3	3	10.71	13.07
Q8IH32|Q8IH32_DROME	+ +	24.42	3	1	1	5.26	5.15	25.06	2	1	1	5.56	5.15
Q5IF86|Q5IF86_DROME	+ -	40.8	1	1	1	2.86	5.56
Q7K110|Q7K110_DROME	+ -	35.16	1	1	1	1.49	1.42
H8F4T6|H8F4T6_DROME	+ +	154.43	19	13	13	29.55	45.94	106.82	8	7	7	16.28	30.53
Q9W4W2|Q9W4W2_DROME	+ +	126.73	12	10	2	9.09	10.84	36.84	1	1	1	0.91	1.54
sp|P29845|HSP7E_DROME	+ +	166.24	30	21	21	23.86	33.53	65.59	4	4	4	4.6	6.41
F3YDH0|F3YDH0_DROME	+ +	202.45	75	32	28	35.96	50.3	143.35	17	16	13	18.18	26.37
M9PHW7|M9PHW7_DROME	+ -	27.18	1	1	1	2.27	3.49
A1YK79|A1YK79_DROME	+ -	29.77	1	1	1	0.83	1
Q24150|Q24150_DROME	+ -	66.68	3	3	3	6.25	10.81
Q7KN75|Q7KN75_DROME	+ -	168.52	26	24	24	13.19	22.91
sp|Q9V5P6|NOP10_DROME	+ -	44.43	1	1	1	8.33	21.88
Q8T464|Q8T464_DROME	+ -	25.63	1	1	1	1.75	1.6
Q8IGT0|Q8IGT0_DROME	+ -	54.71	2	2	2	2.74	2.33
A0A0B4KHG1|A0A0B4KHG1_DROME	+ -	25.49	1	1	1	1.32	4.03
sp|Q7K0D8|NUP50_DROME	+ +	145.6	14	13	13	20.31	27.13	31.62	1	1	1	1.56	1.24
A1Z8U4|A1Z8U4_DROME	+ -	55.02	2	2	2	3.23	4.1
X2J9A4|X2J9A4_DROME	+ -	25.62	1	1	1	1.35	2.6
Q1RKV9|Q1RKV9_DROME	- +							27	1	1	1	1.92	1.79
A1YK86|A1YK86_DROME	+ -	29.77	1	1	1	0.83	1
Q7KTC2|Q7KTC2_DROME	+ -	113.2	11	10	10	6.17	8.07
Q86BB5|Q86BB5_DROME	+ -	77.65	5	5	5	3.65	3.48
A8DZ26|A8DZ26_DROME	+ -	59.69	3	3	3	2.1	2
A0A0B4KGZ1|A0A0B4KGZ1_DROME	+ -	48.72	2	2	2	4.55	4.36
Q8T0M2|Q8T0M2_DROME	+ -	33.02	1	1	1	0.62	1.03
A0A075BID5|A0A075BID5_DROME	+ -	24.81	1	1	1	0.81	0.81
M9PDS0|M9PDS0_DROME	+ -	23.73	1	1	1	1.33	1.48
sp|A1ZAU8-3|PTRO_DROME	+ -	34.14	1	1	1	0.56	0.52
Q8STA5|Q8STA5_DROME	+ -	45.59	2	2	2	11.11	14
O15971|O15971_DROME	+ -	69.21	4	3	1	8.82	14.71
Q960V1|Q960V1_DROME	+ -	31.7	1	1	1	1.25	1.21
H1ZYI0|H1ZYI0_DROME	+ -	33.11	2	2	2	1.75	1.76
Q6NP35|Q6NP35_DROME	+ -	29.77	1	1	1	2.33	2.16
sp|P23226|MA205_DROME	+ +	114.56	6	6	6	6.52	7.09	51.42	3	3	3	3.41	3.29
Q7KLW6|Q7KLW6_DROME	+ -	48.77	2	2	2	3.45	5.06
B7Z0B0|B7Z0B0_DROME	+ +	121.69	10	9	9	8.74	14.1	59.15	3	3	3	2.94	3.97
Q9VG07|Q9VG07_DROME	+ +	132.99	17	8	8	18.18	25.2	80	3	3	3	6.82	11.26
M9PG76|M9PG76_DROME	+ -	108.69	7	6	6	17.14	22.4
Q9XZ57|Q9XZ57_DROME	- +							123.82	10	9	9	28.12	43.79
B7FNN6|B7FNN6_DROME	+ -	25.39	1	1	1	5.26	9.92
sp|Q9VYS3|RENT1_DROME	+ -	29.64	1	1	1	0.88	0.76
I1V503|I1V503_DROME	+ +	75.17	3	3	3	2.78	2.74	29.47	1	1	1	0.94	1
Q9VWL0|Q9VWL0_DROME	+ -	31.2	1	1	1	2.78	2.57
Q6NR46|Q6NR46_DROME	+ -	90.85	8	8	8	14.04	17.31
sp|Q9VQS7|SOB_DROME	+ -	43.51	2	2	2	4.55	2.08
M9PFB2|M9PFB2_DROME	- +							66	3	3	3	5.17	8.88
Q4V5K3|Q4V5K3_DROME	+ -	70.97	2	2	2	8.33	17.65
Q8SXQ5|Q8SXQ5_DROME	+ +	70	4	3	3	15.79	24.53	56.72	2	2	2	10.53	18.87
sp|Q9NBD7|CLASP_DROME	+ -	51.74	1	1	1	0.58	1.27
Q9W1Q8|Q9W1Q8_DROME	+ -	63.14	2	2	2	2.3	4.79
Q6NP47|Q6NP47_DROME	+ -	41.01	2	2	2	6.06	7.33
E4NKL6|E4NKL6_DROME	+ -	59.38	2	2	2	4.88	5.38
Q95TJ2|Q95TJ2_DROME	+ +	121.95	9	9	9	6.82	7.61	63.57	4	4	4	3.03	4.68
M9MQH9|M9MQH9_DROME	+ -	25.71	1	1	1	1.72	1.18
Q9VM58|Q9VM58_DROME	+ -	75.46	4	4	4	11.76	18.89
E1JHE4|E1JHE4_DROME	+ -	74.69	4	4	4	4.4	6.84
M9PHW9|M9PHW9_DROME	+ -	32.53	1	1	1	4.17	3.2
M9PI89|M9PI89_DROME	+ -	31.93	1	1	1	0.91	1.13
sp|P46863|KL61_DROME	- +							58.24	2	2	2	1.43	2.35
Q9VRI0|Q9VRI0_DROME	+ -	61.81	2	2	2	2.47	5.71
sp|Q7KQZ4-3|LOLA3_DROME	+ -	59.12	2	2	2	2.99	4.14
X2JB94|X2JB94_DROME	+ -	53.3	3	3	3	4.05	4.96
Q95WY3|Q95WY3_DROME	+ -	67.49	2	2	2	2.67	6.05
F9W345|F9W345_DROME	+ -	33.48	1	1	1	0.94	1.66
M9PCU9|M9PCU9_DROME	+ -	55.29	2	2	2	0.78	0.88
M9PFI5|M9PFI5_DROME	+ -	41.77	1	1	1	0.67	1.62
Q8MT56|Q8MT56_DROME	+ -	36.2	1	1	1	1.82	1.9
Q9VXW3|Q9VXW3_DROME	- +							42.19	1	1	1	1.72	2.93
Q8SY98|Q8SY98_DROME	+ -	66.31	3	3	2	8.11	16.26
Q8IRD4|Q8IRD4_DROME	+ +	92.4	4	4	4	15.38	19.19	48.38	2	2	2	8	9.09
Q9VRJ4|Q9VRJ4_DROME	+ -	113.45	10	9	9	22.5	29.97
Q9VB10|Q9VB10_DROME	+ +	108.16	8	7	7	14.89	17.96	48.32	2	2	2	4.26	5.83
Q8T3K9|Q8T3K9_DROME	+ -	51.35	2	2	2	3.77	5.69
K7WKV5|K7WKV5_DROME	+ -	145.21	17	11	11	28.21	39.52
Q8IH91|Q8IH91_DROME	+ -	53.61	2	2	2	18.18	29.09
sp|A6MHQ4-2|NKAIN_DROME	+ -	45.72	1	1	1	3.23	3.98
K7SMK4|K7SMK4_DROME	+ +	92.75	8	6	6	20	27.44	50.76	2	2	2	6.9	10.7
Q868A8|Q868A8_DROME	+ -	40.19	1	1	1	1.06	0.97
Q8MQX9|Q8MQX9_DROME	+ +	32.49	2	2	2	1.57	1.36	28.55	1	1	1	0.81	0.77
Q7KVB1|Q7KVB1_DROME	+ -	83.41	4	4	4	5.13	6.49
M9NFF8|M9NFF8_DROME	- +							25.4	1	1	1	4.35	5.76
Q0KIA8|Q0KIA8_DROME	+ -	53.02	2	2	2	2.35	2.89
Q9V9T5|Q9V9T5_DROME	+ +	253.3	327	62	62	74.7	65.19	250.16	134	48	48	60	58.74
F6JQ98|F6JQ98_DROME	+ -	32.68	1	1	1	2.22	2.35
A1YK08|A1YK08_DROME	+ -	40.3	1	1	1	1.39	1.65
Q8T4L8|Q8T4L8_DROME	+ -	95.47	6	5	5	3.21	3.59
Q2XY08|Q2XY08_DROME	+ -	32.44	1	1	1	1.37	1.03
Q9VMV9|Q9VMV9_DROME	+ -	43.01	1	1	1	2.13	2.52
A0A0B4LGI1|A0A0B4LGI1_DROME	+ -	72.44	4	4	4	6.56	10.99
Q9VYR1|Q9VYR1_DROME	+ -	83.26	3	3	3	8.33	15.51
sp|A1ZA47-3|ZASP_DROME	+ -	90.81	5	4	4	5.63	5.55
sp|Q7KUT2|LONM_DROME	+ -	56.8	2	2	2	1.48	2.54
Q9NHA5|Q9NHA5_DROME	+ -	25.79	1	1	1	2.63	2.87
sp|O16797|RL3_DROME	+ -	57.96	3	3	3	3.57	7.45
X2J5G6|X2J5G6_DROME	+ -	42.41	1	1	1	1.69	4.37
D9IQD8|D9IQD8_DROME	+ +	117.81	12	8	8	2.67	7.13	78.33	5	4	4	1.34	3.57
Q8SX89|Q8SX89_DROME	+ -	44.52	3	2	2	2.82	5.09
E3CTU0|E3CTU0_DROME	+ -	114.96	10	9	9	7.89	8.38
Q961I1|Q961I1_DROME	+ +	144.45	13	11	11	13.41	22.63	113.66	7	6	6	7.5	12.29
Q7JY89|Q7JY89_DROME	+ -	84.13	3	3	3	25	52.5
Q9VZQ3|Q9VZQ3_DROME	+ -	38.8	2	2	2	0.33	0.39
sp|P48462|PP1B_DROME	+ +	82.06	4	3	1	8.11	11.21	35.36	1	1	1	2.78	3.03
A8DYD2|A8DYD2_DROME	+ +	78.44	3	3	3	4.69	3.76	44.36	2	2	2	3.23	2.67
A0A0B4KHT0|A0A0B4KHT0_DROME	+ -	56.91	2	2	2	2.13	2.49
sp|Q9W0M7-2|SF3B3_DROME	+ -	49.81	2	2	2	4.08	5.12
C5I7C5|C5I7C5_DROME	- +							42.19	1	1	1	1.79	3.02
B4F4X2|B4F4X2_DROME	- +							35.36	1	1	1	3.03	3.31
D9IQC6|D9IQC6_DROME	+ +	117.81	12	8	8	2.66	7.13	78.33	5	4	4	1.33	3.57
A0A0B4LFR4|A0A0B4LFR4_DROME	+ -	35.16	1	1	1	1.49	1.42
Q9VY97|Q9VY97_DROME	+ -	31.38	1	1	1	0.62	0.91
sp|A1Z713|VPS13_DROME	+ -	26.47	1	1	1	0.29	0.51
A0A0B4JCY6|A0A0B4JCY6_DROME	+ +	157.34	23	22	22	8.91	12.23	41.55	2	2	2	0.84	0.8
X2JCG0|X2JCG0_DROME	+ -	30.67	1	1	1	0.28	0.45
sp|Q5LJP9|ASND1_DROME	+ -	44.18	2	2	2	2.99	3.19
Q9V397|Q9V397_DROME	+ -	129.16	11	11	11	11.11	18.39
sp|P12881|PSA1_DROME	+ -	49.36	1	1	1	3.03	5.38
sp|Q9VF87|CYFIP_DROME	+ +	122.66	11	8	8	5.06	7.05	33.61	1	1	1	0.65	1.01
Q86NK7|Q86NK7_DROME	+ -	69.62	4	4	4	5.06	6.91
Q7JQH9|Q7JQH9_DROME	+ -	62.28	3	3	3	3.75	3.72
Q8IP47|Q8IP47_DROME	+ -	45.6	3	3	3	4.55	6.03
Q4QPZ7|Q4QPZ7_DROME	+ -	55.15	3	3	3	17.65	17.86
Q8IRT7|Q8IRT7_DROME	+ -	91.49	5	5	5	4.46	5.58
Q7JZ37|Q7JZ37_DROME	+ -	40.62	2	2	2	4.65	6.33
M9MSQ1|M9MSQ1_DROME	+ -	93.28	4	4	4	3.1	5.23
M9W6J0|M9W6J0_DROME	+ +	163.72	29	22	20	25.29	34.79	77.41	4	4	3	4.65	5.13
Q95S87|Q95S87_DROME	+ -	51.51	2	2	2	7.69	14.19
sp|Q8T045|RUMI_DROME	+ -	46.66	4	2	2	3.45	7.3
C8VV67|C8VV67_DROME	+ -	83.73	6	5	2	11.9	10.56
Q9W1H8|Q9W1H8_DROME	+ +	114.41	9	9	9	17.31	18.98	61.76	3	3	3	5.88	5.97
M9PGB6|M9PGB6_DROME	+ -	22.12	1	1	1	5.26	4.64
Q9VG05|Q9VG05_DROME	+ -	43.15	1	1	1	0.36	0.45
Q6NNW7|Q6NNW7_DROME	+ -	30.67	1	1	1	0.47	0.78
A0A126GUU7|A0A126GUU7_DROME	+ +	89.12	7	5	5	26.32	51.33	52.46	2	2	2	10.53	14
Q9V9N4|Q9V9N4_DROME	+ -	29.86	1	1	1	1.92	1.6
Q8IMF5|Q8IMF5_DROME	+ +	114.56	6	6	6	6.52	7.09	51.42	3	3	3	3.41	3.29
Q9VDZ4|Q9VDZ4_DROME	+ -	37	1	1	1	1.54	2.08
A0A0B4K5Z8|A0A0B4K5Z8_DROME	+ -	54.71	2	2	2	2.74	2.3
sp|Q8IRW8-2|TRR_DROME	+ -	31.4	1	1	1	0.45	0.41
sp|Q9VHH9|JHD1_DROME	+ -	24.31	1	1	1	0.67	0.67
Q5IF91|Q5IF91_DROME	+ -	40.8	1	1	1	2.27	5.56
D3DMG0|D3DMG0_DROME	- +							31.39	1	1	1	1.85	2.66
D2A6L8|D2A6L8_DROME	+ -	35.98	1	1	1	1.67	3.13
Q8SYB8|Q8SYB8_DROME	+ -	59.55	3	3	3	6.38	7.81
sp|P51140|DSH_DROME	+ -	145.61	17	13	13	24.07	25.84
Q9VI84|Q9VI84_DROME	+ -	45.34	2	2	2	5.26	5.94
D1Z359|D1Z359_DROME	+ -	38.69	1	1	1	0.45	0.56
Q7K274|Q7K274_DROME	+ +	78.44	5	5	5	11.63	14.14	29.67	1	1	1	2.44	2.31
M9PCM4|M9PCM4_DROME	+ -	86.41	6	5	5	11.63	25.08
sp|Q27331|VATA2_DROME	+ -	25.63	1	1	1	1.47	1.47
sp|Q9V5M3|LOLA6_DROME	+ -	59.12	2	2	2	2.56	3.53
sp|Q86DS1|F10A2_DROME	+ -	35.89	1	1	1	1.89	3.45
B1PH55|B1PH55_DROME	+ -	27.45	1	1	1	11.11	12.5
Q9W074|Q9W074_DROME	+ -	109.28	10	9	9	10.98	16.57
sp|P11584|ITBX_DROME	+ -	50.69	3	2	2	2.44	2.36
Q9W3U8|Q9W3U8_DROME	+ -	21.84	1	1	1	1.41	0.95
sp|Q26365-2|ADT_DROME	+ +	176.09	60	25	25	62.5	70.9	104.66	6	6	6	15.38	19.06
sp|Q9GU68|IF5A_DROME	+ -	114.51	9	7	7	38.89	35.85
B6UXF1|B6UXF1_DROME	- +							81.71	4	4	4	4.3	5.93
Q24147|Q24147_DROME	+ -	20.32	1	1	1	2.13	1.59
[truncated: 741 more rows]
