# Supplementary material for: Proximity-dependent biotin labelling reveals CP190 as an EcR/Usp molecular partner
Source: Sci Rep. 2020 Mar 16;10:4793. doi: 10.1038/s41598-020-61514-0 (PMC7075897; doi:10.1038/s41598-020-61514-0)
Supplement: Supplementary file 2 — Supplementary information2 [file 41598_2020_61514_MOESM2_ESM.zip › Supplementary datasets/Compare result BioID2_sham vs.USP-BioID2_sham.xls]

## Sheet: Protein View
		USP-BioID2 sham-treated [2019-05-10 12:51]						BioID2 sham-treated [2019-05-10 11:45]
Protein_ID	Cover Map	Score	#Spec	#Pep	#Uniq	%Spec	%Cov	Score	#Spec	#Pep	#Uniq	%Spec	%Cov
M9PHU7|M9PHU7_DROME	+ -	72.23	3	3	3	2.29	3.29
Q9Y0Z1|Q9Y0Z1_DROME	+ -	46.59	3	3	3	1.94	2.17
A0A0B4KEI6|A0A0B4KEI6_DROME	+ -	84.96	5	4	4	11.11	16.4
Q7K0B6|Q7K0B6_DROME	+ +	52.48	2	2	2	5.71	11.84	55.41	2	2	2	5.71	9.65
Q9U4Y0|Q9U4Y0_DROME	+ +	34.38	1	1	1	2	3.57	50	2	2	2	4	7.38
Q960C1|Q960C1_DROME	- +							30.86	1	1	1	1.54	3.52
X2JD86|X2JD86_DROME	- +							27	1	1	1	1.75	1.66
Q9U7A2|Q9U7A2_DROME	+ -	35.7	1	1	1	1.67	3.08
A9UNH8|A9UNH8_DROME	+ +	144.09	14	13	13	14.44	21.32	23.2	1	1	1	1.11	0.82
Q9VP57|Q9VP57_DROME	+ -	182.77	27	18	18	23.68	26.81
Q8IR69|Q8IR69_DROME	- +							29.47	1	1	1	1.12	1.02
sp|C0HKA1|RS14B_DROME	+ -	94.47	4	4	4	14.29	36.42
Q95TH0|Q95TH0_DROME	+ +	112.93	8	7	7	10	13.56	119.52	9	9	9	12.86	18.47
C7LAD8|C7LAD8_DROME	+ -	42.72	1	1	1	0.51	0.57
A8DYI5|A8DYI5_DROME	+ -	30.59	1	1	1	0.94	1.37
sp|Q9VHA0|SCM_DROME	+ -	44.4	1	1	1	1.12	1.48
A0A0B4LEV3|A0A0B4LEV3_DROME	+ -	20.13	1	1	1	1.39	3.22
A1Z7S0|A1Z7S0_DROME	+ -	42.72	1	1	1	0.39	0.42
Q9VPR5|Q9VPR5_DROME	+ -	102.95	5	5	5	3.12	6.12
B7Z0I8|B7Z0I8_DROME	+ -	34.62	1	1	1	0.24	0.38
sp|Q9XYU0|MCM7_DROME	+ -	49.35	1	1	1	1.08	1.53
Q8IPP8|Q8IPP8_DROME	+ +	125.11	12	11	11	42.31	50	119.33	10	9	9	34.62	40.62
X2JE34|X2JE34_DROME	+ -	37.51	1	1	1	2.33	4.73
sp|P32100|RL7_DROME	+ -	94.6	5	5	5	8.47	21.83
Q9VVU2|Q9VVU2_DROME	+ -	26.93	1	1	1	2.63	6.04
Q7KV89|Q7KV89_DROME	- +							47.14	2	2	2	1.8	1.82
A0A0B4K774|A0A0B4K774_DROME	+ -	27.93	1	1	1	2.56	2.31
Q9VHK6|Q9VHK6_DROME	+ +	81.93	4	3	3	11.54	28.57	92.08	8	5	5	19.23	33.77
Q9W3N1|Q9W3N1_DROME	+ -	36.57	1	1	1	2.7	4.67
E6PBW7|E6PBW7_DROME	+ -	73.8	4	4	4	2.92	5.06
sp|Q9VWH4-2|IDH3A_DROME	+ +	117.66	7	7	7	17.07	20.06	114.53	9	8	8	19.51	25.71
sp|P48149|RS15A_DROME	+ -	67.75	2	2	2	9.52	16.15
Q6NKM4|Q6NKM4_DROME	+ -	24.17	1	1	1	2.94	2.17
Q9U9K4|Q9U9K4_DROME	+ -	22.44	1	1	1	1.28	2.39
M9PI97|M9PI97_DROME	+ -	61.15	2	2	2	4.17	6.61
Q95U46|Q95U46_DROME	+ +	46.66	1	1	1	2.33	3.14	62.42	2	2	2	4.65	7.49
A1ZAN6|A1ZAN6_DROME	+ -	64.08	3	3	3	1.11	1.33
Q9W555|Q9W555_DROME	+ -	113.81	8	7	7	12.07	15.41
Q59DT6|Q59DT6_DROME	+ +	89.27	3	3	3	7.5	12.67	110.36	9	8	8	20	24.42
sp|Q867Z4|LOLA4_DROME	+ -	99.92	5	5	5	6.67	6.6
sp|A1Z7A6-2|ASAP_DROME	+ -	37.59	1	1	1	0.76	0.98
Q8MSS7|Q8MSS7_DROME	+ -	20.51	1	1	1	2.94	2.65
A0A0F6QCC2|A0A0F6QCC2_DROME	+ -	37.57	2	2	2	1.08	1.03
Q9VEP9|Q9VEP9_DROME	+ -	125.56	10	9	9	10.47	15.18
sp|O97477|INO1_DROME	+ -	77.36	6	5	5	9.62	13.63
sp|Q9VCX1|RGS_DROME	+ -	24.05	1	1	1	0.6	0.71
A0A0B4LEK8|A0A0B4LEK8_DROME	+ -	166.04	21	16	16	20	18.24
sp|Q9VWA8|FRG1_DROME	- +							34.4	1	1	1	1.96	3.05
C5I7K5|C5I7K5_DROME	+ +	58.74	1	1	1	1.75	3.92	42.19	1	1	1	1.75	3
Q9VY91|Q9VY91_DROME	+ -	20.61	1	1	1	1.67	2.55
M9PBH7|M9PBH7_DROME	- +							25.4	1	1	1	4.35	5.73
sp|Q9VUV9|U520_DROME	+ -	43.29	2	2	2	0.81	0.75
sp|P29844|BIP_DROME	+ +	190.7	32	26	23	29.55	41.16	143.35	17	16	13	18.18	26.37
sp|P31009|RS2_DROME	+ -	135.46	11	8	8	18.18	35.58
B6UXD8|B6UXD8_DROME	+ +	100.79	6	5	5	5	9.36	81.71	4	4	4	4	5.93
sp|P48608|DIA_DROME	+ -	102.55	6	6	6	4.26	8.25
sp|Q9VQX4|PNCB_DROME	+ +	108.1	5	5	5	8.62	12.25	74.09	2	2	2	3.45	4.32
sp|Q9VW47|MED12_DROME	+ -	27.2	1	1	1	0.49	0.51
Q7JYK1|Q7JYK1_DROME	+ -	61.72	3	2	1	7.69	14.84
Q9NIW1|Q9NIW1_DROME	+ -	69.22	2	2	2	2.53	3.82
Q5U156|Q5U156_DROME	+ -	107.24	6	5	5	3.73	4.68
sp|P20480|NCD_DROME	+ +	100.79	6	5	5	5.75	8.57	81.71	4	4	4	4.6	5.43
A0A126GUM4|A0A126GUM4_DROME	+ +	31.97	1	1	1	1.01	0.89	45	1	1	1	1.01	1.33
sp|P19889|RLA0_DROME	+ -	93.67	5	5	5	14.71	23.66
Q9UB20|Q9UB20_DROME	+ -	93.55	4	4	4	3.64	5.09
B5X543|B5X543_DROME	+ -	75.92	4	4	4	4.82	7.99
Q9VPX5|Q9VPX5_DROME	- +							55.2	3	2	2	10.53	14.29
O62530|O62530_DROME	+ -	34.89	1	1	1	1.61	2.75
Q9TWZ1|Q9TWZ1_DROME	+ +	133.11	8	7	7	10.45	17.18	122.12	13	11	11	16.42	23.72
sp|Q9V3P0|PRDX1_DROME	+ +	101.57	5	5	5	23.81	27.32	93.25	5	3	3	14.29	18.56
M9PGW9|M9PGW9_DROME	+ -	25.48	1	1	1	0.62	0.64
sp|Q9U5L1|SRPRA_DROME	+ -	48.98	1	1	1	1.25	1.63
A0A126GUP1|A0A126GUP1_DROME	+ +	172.06	23	19	1	34.55	30.9	44.36	2	2	2	3.64	3.21
M9NGA3|M9NGA3_DROME	+ -	65.13	3	2	2	11.76	10.73
Q8IR99|Q8IR99_DROME	- +							37.52	1	1	1	1.75	2.79
sp|O46036-2|CTBP_DROME	+ -	111.71	13	11	1	26.83	32.64
A4IJ68|A4IJ68_DROME	+ +	142.12	10	9	9	11.69	19.63	113.66	7	6	6	7.79	12.52
sp|P41375|IF2B_DROME	+ -	114.02	5	5	5	9.26	22.44
E2QD16|E2QD16_DROME	+ -	75.35	6	5	5	2.99	4.27
M9ZVK8|M9ZVK8_DROME	+ -	131.47	9	7	7	9.33	22.56
C5I7A2|C5I7A2_DROME	+ +	58.74	1	1	1	1.72	3.84	42.19	1	1	1	1.72	2.93
sp|P15357|RS27A_DROME	+ -	69.47	3	2	1	5.88	17.95
Q9VMV5|Q9VMV5_DROME	+ +	151.6	22	17	17	9.39	11.08	114.54	9	9	9	4.97	5.31
O97468|O97468_DROME	+ -	58.03	2	2	2	4.44	3.95
A4V391|A4V391_DROME	+ -	50.19	2	2	2	2.94	4.49
sp|P48461|PP11_DROME	- +							35.36	1	1	1	2.7	3.06
Q95U20|Q95U20_DROME	+ +	56.25	4	3	3	2.05	4.29	38.33	1	1	1	0.68	0.86
Q8T4E8|Q8T4E8_DROME	+ -	29.04	1	1	1	0.83	0.72
sp|Q9VUR3|AIMP2_DROME	+ -	24.17	1	1	1	2.5	2.1
A4V4I8|A4V4I8_DROME	+ -	125.24	10	9	9	8.41	12.31
Q9VY87|Q9VY87_DROME	+ +	132.59	11	8	8	25	33.53	127.01	10	7	7	21.88	26.18
sp|P21914|SDHB_DROME	+ +	38.13	1	1	1	2.5	4.04	99.18	5	5	5	12.5	18.18
X2JGM9|X2JGM9_DROME	+ -	124.87	8	7	7	14.89	33.72
sp|P41073|PEP_DROME	+ -	52.18	3	3	3	2.97	5.45
sp|Q8MLY8|RS8_DROME	+ -	122.16	8	7	7	14.29	32.21
sp|P40796|LA_DROME	+ -	131.47	9	7	7	9.33	22.56
Q8IH18|Q8IH18_DROME	+ -	111	5	5	5	4.5	6.14
A0A0B4KFZ9|A0A0B4KFZ9_DROME	+ +	41.67	1	1	1	4	9.71	35.27	1	1	1	4	9.71
A1Z944|A1Z944_DROME	+ +	142.12	10	9	9	11.54	18.72	113.66	7	6	6	7.69	11.94
Q7K1P7|Q7K1P7_DROME	- +							45.49	4	2	2	2.15	5.36
Q9VNX6|Q9VNX6_DROME	+ -	83.99	3	3	3	2.68	3.61
sp|Q9VUQ5|AGO2_DROME	+ +	140.08	13	11	11	8.46	12.77	112.81	9	9	9	6.92	10.21
sp|P20240|OTE_DROME	+ -	93.44	4	4	4	6.45	11.79
Q9VNF6|Q9VNF6_DROME	+ -	66.85	3	3	3	2.65	3.98
sp|P27619-2|DYN_DROME	+ -	125.24	10	9	9	8.65	13.01
E1JI46|E1JI46_DROME	+ -	113.65	8	7	7	2.51	5.1
Q8IQI0|Q8IQI0_DROME	+ -	158.66	16	14	14	15.56	14.22
sp|Q9VQF7|BACC_DROME	+ -	54.73	1	1	1	6.67	9.21
A0A0P0I6H8|A0A0P0I6H8_DROME	+ -	23.4	1	1	1	1.33	1.19
M9NED4|M9NED4_DROME	+ -	41.85	1	1	1	0.81	1.69
M9PJP0|M9PJP0_DROME	+ +	106.6	5	4	4	10.81	19.78	111.23	6	5	5	13.51	23.08
D6W4V6|D6W4V6_DROME	+ -	89.2	4	4	4	18.18	27.43
C7LA75|C7LA75_DROME	+ +	192.96	39	23	20	28.4	46.24	134.91	13	11	8	13.58	23.96
Q9VIH1|Q9VIH1_DROME	+ -	63.78	2	2	2	10	8.13
Q8MZ09|Q8MZ09_DROME	+ -	48.85	2	2	2	2.7	3.95
D9IQD5|D9IQD5_DROME	- +							78.33	5	4	4	1.21	3.57
B3LF81|B3LF81_DROME	+ -	95.79	4	4	4	14.29	16.67
Q8STG9|Q8STG9_DROME	+ -	23.26	1	1	1	2.86	1.47
A0A0B4K602|A0A0B4K602_DROME	+ -	37.25	1	1	1	0.37	0.51
Q4QQB8|Q4QQB8_DROME	+ -	88.85	6	6	6	3.12	7.48
sp|P20153|USP_DROME	+ -	211.95	67	30	30	51.72	59.84
Q9Y134|Q9Y134_DROME	+ -	65.95	2	2	2	1.5	2.09
sp|Q7KQM6|GGYF1_DROME	+ -	21.13	1	1	1	0.6	0.83
Q9VTZ0|Q9VTZ0_DROME	+ +	115.97	6	5	5	8.47	14.72	66	3	3	3	5.08	8.74
sp|Q8IQV9|NU205_DROME	+ -	71.14	3	3	3	1.52	1.67
Q9W127|Q9W127_DROME	+ +	96.04	5	3	3	11.11	20.19	111.67	6	5	5	18.52	31.73
M9PFX0|M9PFX0_DROME	+ -	55.81	2	2	2	1.43	1.26
Q7KQ57|Q7KQ57_DROME	+ -	49.89	2	2	2	1.46	2.27
Q9VXM4|Q9VXM4_DROME	+ -	37.56	1	1	1	3.12	5.65
Q9TVG2|Q9TVG2_DROME	+ -	74.84	2	2	2	8.33	7.42
B5RJ17|B5RJ17_DROME	+ -	49.1	2	2	2	6.67	11.97
E1JJA5|E1JJA5_DROME	+ -	125.24	10	9	9	8.57	12.92
M9NEY5|M9NEY5_DROME	+ -	62.34	3	3	3	1.39	1.65
M9PFI8|M9PFI8_DROME	+ -	55.81	2	2	2	1.34	1.2
A0A0B4KFE9|A0A0B4KFE9_DROME	+ -	46.49	2	2	2	0.68	0.94
A0A0B4JCX2|A0A0B4JCX2_DROME	+ -	21.21	1	1	1	0.89	0.5
sp|P09180|RL4_DROME	+ -	168.66	18	14	14	16.67	36.66
M9MS45|M9MS45_DROME	+ +	84.06	5	5	5	8.33	11.17	111.69	6	6	6	10	15.86
B6UXG0|B6UXG0_DROME	+ +	100.79	6	5	5	6.25	9.36	81.71	4	4	4	5	5.93
C5I7F8|C5I7F8_DROME	+ +	58.74	1	1	1	1.72	3.84	42.19	1	1	1	1.72	2.93
H1ZYH9|H1ZYH9_DROME	+ -	59.01	1	1	1	0.88	1.45
sp|O17468-2|HIRA_DROME	+ -	29.25	1	1	1	2.33	2.2
D9IQC2|D9IQC2_DROME	- +							78.33	5	4	4	1.49	3.57
Q8SWU9|Q8SWU9_DROME	- +							35.36	1	1	1	2.78	3.03
M9PB84|M9PB84_DROME	+ -	135.46	11	8	8	18.18	35.58
sp|Q9V431|API5_DROME	+ -	44.53	1	1	1	1.41	3.36
sp|Q05547|PP13_DROME	- +							35.36	1	1	1	3.03	3.31
C5I7F7|C5I7F7_DROME	+ +	58.74	1	1	1	1.79	3.94	42.19	1	1	1	1.79	3.02
M9ND28|M9ND28_DROME	+ -	62.34	3	3	3	1.79	2.08
A8JV18|A8JV18_DROME	+ -	148.38	16	15	15	10.07	12.96
Q5IF95|Q5IF95_DROME	+ -	58.74	1	1	1	4.17	6.46
F0JAP1|F0JAP1_DROME	+ -	23.26	1	1	1	3.33	1.65
C6SV44|C6SV44_DROME	+ +	46.32	1	1	1	2.33	4.8	43.93	2	1	1	2.33	4
H7BWR4|H7BWR4_DROME	+ -	69.22	2	2	2	3.23	5.02
C1C573|C1C573_DROME	+ -	46.13	2	2	2	2.11	2.92
Q9W3N9|Q9W3N9_DROME	+ +	101.16	5	5	5	11.63	17.8	60.07	4	4	4	9.3	15.61
B6UXE2|B6UXE2_DROME	+ +	100.79	6	5	5	6.1	9.36	81.71	4	4	4	4.88	5.93
Q8IPA8|Q8IPA8_DROME	+ -	90.75	5	5	5	25	25.9
sp|Q9VSS2|SRP68_DROME	+ -	132.87	9	8	8	9.41	17.38
Q9VG01|Q9VG01_DROME	+ -	50.12	2	2	2	3.57	2.82
Q7KUZ1|Q7KUZ1_DROME	+ -	73.13	3	3	3	4.62	6.24
sp|Q9VN93|CPR1_DROME	- +							65.27	2	2	2	2.67	3.58
sp|P48554|RAC2_DROME	- +							25.4	1	1	1	4.35	5.73
A0A0B4KFC5|A0A0B4KFC5_DROME	+ -	92.24	3	3	3	3.49	4.09
Q0KHR5|Q0KHR5_DROME	+ -	25.94	1	1	1	0.55	0.93
A0A0B4LG36|A0A0B4LG36_DROME	+ -	27.31	1	1	1	3.85	6.31
Q95TN8|Q95TN8_DROME	+ -	43.07	1	1	1	1.1	1.77
sp|Q9XYP7-2|GCP2_DROME	+ -	30.79	1	1	1	1.11	0.98
M9PE74|M9PE74_DROME	+ +	164.63	19	16	16	9.94	9.5	111.53	9	9	9	5.59	4.47
Q7KTI7|Q7KTI7_DROME	+ -	44.85	2	2	2	1.38	1.8
E8NH94|E8NH94_DROME	+ +	56.25	4	3	3	1.99	4.13	38.33	1	1	1	0.66	0.83
B6UXE3|B6UXE3_DROME	- +							81.71	4	4	4	5	5.93
L0MNA2|L0MNA2_DROME	+ -	53.14	2	2	2	3.39	5.39
Q9V3D9|Q9V3D9_DROME	+ -	142.51	12	12	12	19.05	29.33
B7Z126|B7Z126_DROME	+ -	121.28	8	8	8	5.97	8.06
C6SUZ8|C6SUZ8_DROME	+ -	24.57	1	1	1	4.35	4.66
Q9VW57|Q9VW57_DROME	+ -	39.29	1	1	1	6.25	2.83
B7VEK2|B7VEK2_DROME	+ -	75.35	6	5	5	5.81	7.06
A0A0B4KEX0|A0A0B4KEX0_DROME	+ -	21.2	1	1	1	0.68	0.54
Q9W3D6|Q9W3D6_DROME	+ -	51.24	3	2	2	2.41	3.2
Q9VHC8|Q9VHC8_DROME	+ -	57.51	3	3	3	6.38	12.01
sp|P50882|RL9_DROME	+ -	116.74	6	4	4	12.5	30.53
sp|P91926-2|AP2A_DROME	+ -	91.41	5	5	5	4.9	7.67
Q8IPZ3|Q8IPZ3_DROME	+ +	77.48	3	3	3	6.98	8.96	29.51	1	1	1	2.33	2.18
Q9VB55|Q9VB55_DROME	+ -	58.65	3	3	3	1.79	1.6
sp|Q02645-2|HTS_DROME	+ -	191.16	27	22	22	23.16	45.13
E1JHV6|E1JHV6_DROME	+ -	85.72	5	5	5	1.52	1.84
B6UXF5|B6UXF5_DROME	+ +	100.79	6	5	5	6.25	9.36	81.71	4	4	4	5	5.93
A0A0B4LI86|A0A0B4LI86_DROME	+ -	33.81	1	1	1	0.73	0.68
M9PE73|M9PE73_DROME	+ -	20.47	1	1	1	0.18	0.15
sp|Q9VIW3|RAGP1_DROME	+ -	137.08	7	7	7	13.73	21.98
Q9U4R5|Q9U4R5_DROME	+ -	74.84	2	2	2	8.33	7.42
O44113|O44113_DROME	+ -	64.08	3	3	3	1.11	1.33
Q9VNF5|Q9VNF5_DROME	+ -	33.21	1	1	1	2.33	1.83
A0A0B4KEM1|A0A0B4KEM1_DROME	+ -	21.09	1	1	1	0.32	0.32
Q9VHI1|Q9VHI1_DROME	- +							68.6	4	4	4	4.82	8.74
sp|Q9VUC6|FRL_DROME	+ -	47.43	3	2	2	1.3	2.28
sp|Q00637|SODM_DROME	+ +	102.97	4	4	4	16	21.66	92.65	5	4	4	16	21.66
E2QD64|E2QD64_DROME	+ -	54.94	3	3	3	3.61	5.82
A0A0F6QCR0|A0A0F6QCR0_DROME	+ -	37.57	2	2	2	1.08	1.03
A0A0B4JDC3|A0A0B4JDC3_DROME	+ -	22.24	1	1	1	0.57	0.81
A0A0B4KHZ0|A0A0B4KHZ0_DROME	+ -	58.65	3	3	3	1.78	1.59
D0Z755|D0Z755_DROME	+ -	121.02	7	7	7	2.86	3.89
A0A0B4JCW4|A0A0B4JCW4_DROME	+ +	124.65	7	7	7	12.28	22.84	119.6	8	8	8	14.04	24.83
Q8IGI6|Q8IGI6_DROME	+ -	53.94	2	2	2	2.47	4.09
Q9VZI0|Q9VZI0_DROME	+ -	73.8	4	4	4	2.92	5.05
Q8MQW2|Q8MQW2_DROME	+ -	121.02	7	7	7	3.04	4.27
M9PC31|M9PC31_DROME	+ +	108.1	5	5	5	8.93	12.36	74.09	2	2	2	3.57	4.36
B5RIZ2|B5RIZ2_DROME	+ -	135.75	10	10	10	10.42	16.89
Q9VU15|Q9VU15_DROME	+ -	43.24	1	1	1	2.63	5.3
F0JAG9|F0JAG9_DROME	+ -	24.38	1	1	1	0.89	0.58
E1JJ72|E1JJ72_DROME	+ -	37.25	1	1	1	0.38	0.52
C1C590|C1C590_DROME	+ +	41.89	1	1	1	2.27	4.58	24.74	1	1	1	2.27	2.29
E1JJ68|E1JJ68_DROME	+ -	87.12	6	5	4	6.25	10.61
L0CPX5|L0CPX5_DROME	+ +	151.27	14	9	9	19.15	34.44	155.95	16	10	10	21.28	32.54
Q9XZ11|Q9XZ11_DROME	+ +	42.71	1	1	1	0.91	0.72	42.59	1	1	1	0.91	0.72
sp|Q9W0P5|GALE_DROME	+ +	174.04	19	16	16	42.11	57.43	143.19	21	14	14	36.84	51.43
D1YSG8|D1YSG8_DROME	+ -	53.14	2	2	2	2.99	4.9
sp|P48810|RB87F_DROME	+ -	47.02	2	1	1	2.38	3.9
A0A0F6QCP0|A0A0F6QCP0_DROME	+ -	37.57	2	2	2	1.08	1.03
sp|Q9VPH2|PRI2_DROME	+ -	28.21	1	1	1	1.35	2.63
sp|A1Z9E2|LIN54_DROME	+ -	120.83	8	8	8	7.77	12.42
M9PDH5|M9PDH5_DROME	+ +	26.57	1	1	1	0.61	0.68	51.25	2	2	2	1.22	1.36
A0A0B4KI32|A0A0B4KI32_DROME	+ -	103.21	8	7	7	8.14	13.09
A1YK77|A1YK77_DROME	+ -	48.92	2	1	1	0.86	1.25
M9NEA5|M9NEA5_DROME	+ -	25.48	1	1	1	0.62	0.65
A0A0B4KFE1|A0A0B4KFE1_DROME	+ -	130.22	8	8	8	6.9	7.77
Q8T060|Q8T060_DROME	+ -	24.17	1	1	1	3.03	2.33
Q9W3M7|Q9W3M7_DROME	- +							58.58	3	3	2	4	4.66
M9PD65|M9PD65_DROME	+ -	137.08	7	7	7	13.73	22.28
Q95TQ1|Q95TQ1_DROME	+ -	61.89	4	4	4	4.76	10.83
sp|Q00168|KCC2A_DROME	+ -	53.14	2	2	2	2.99	4.91
Q7K4C7|Q7K4C7_DROME	+ -	39.4	1	1	1	1.54	5.13
E2QC56|E2QC56_DROME	+ -	146.21	15	11	11	17.19	29.15
sp|P29327-2|RS6_DROME	+ -	54.3	3	2	2	4.44	11.5
Q9VK69|Q9VK69_DROME	+ -	67.24	4	4	4	6.56	9.76
sp|P23226-3|MA205_DROME	+ +	144	15	13	13	15.29	16.77	51.42	3	3	3	3.53	3.35
Q7K0D3|Q7K0D3_DROME	+ -	34.88	1	1	1	1.89	3.56
A0A0B4KEM5|A0A0B4KEM5_DROME	+ -	58.24	3	3	3	2.16	2.58
M9NES4|M9NES4_DROME	+ -	32.43	1	1	1	0.6	0.62
Q9V3Q4|Q9V3Q4_DROME	+ +	27.77	1	1	1	4.35	4.13	44.16	1	1	1	4.35	3.72
sp|O97159|CHDM_DROME	+ -	113.65	8	7	7	2.51	5.1
A0A126GUM8|A0A126GUM8_DROME	+ -	92.24	3	3	3	4.11	4.6
A4V2S3|A4V2S3_DROME	+ -	111.71	13	11	1	26.83	32.64
A0A0B4LFZ4|A0A0B4LFZ4_DROME	+ -	51.87	2	2	2	1.98	3.64
Q7KTI8|Q7KTI8_DROME	+ -	44.85	2	2	2	1.37	1.8
Q8MRY4|Q8MRY4_DROME	+ +	159.52	19	15	15	32.61	45.86	112.48	9	8	8	17.39	29.62
A1YK63|A1YK63_DROME	+ -	122.08	9	8	8	8.42	11.83
Q0E8G1|Q0E8G1_DROME	+ -	41	1	1	1	1.28	1.2
X2JAF1|X2JAF1_DROME	+ -	30.12	1	1	1	0.3	0.43
E1JIM1|E1JIM1_DROME	+ -	75.35	6	5	5	5.95	7.16
Q9VWD0|Q9VWD0_DROME	+ -	64.28	5	3	3	6.82	10.35
sp|Q9W0S7|SND1_DROME	+ -	71.88	4	3	3	2.44	6.16
A0A0F6QCU1|A0A0F6QCU1_DROME	+ -	37.57	2	2	2	1.08	1.03
Q5IF96|Q5IF96_DROME	+ -	58.74	1	1	1	4.17	6.46
Q7KSF4|Q7KSF4_DROME	+ +	202.83	39	36	11	14.63	21.18	41.55	2	2	2	0.81	0.75
A0A0B4LGZ5|A0A0B4LGZ5_DROME	+ -	94.43	7	7	6	20	33.15
M9NDP1|M9NDP1_DROME	+ -	25.91	1	1	1	7.69	12.36
A0A0B4KGT8|A0A0B4KGT8_DROME	+ +	202.83	39	36	11	14.46	20.91	41.55	2	2	2	0.8	0.74
sp|P91926|AP2A_DROME	+ -	91.41	5	5	5	4.9	7.77
sp|Q9W0T1|NU301_DROME	+ -	85.72	5	5	5	1.52	1.84
sp|P21519|MAM_DROME	- +							29.21	1	1	1	1.61	0.44
sp|P04359-2|RL32_DROME	+ -	50.48	2	1	1	2.94	8.84
Q9V9M7|Q9V9M7_DROME	+ -	57.73	2	2	2	5.56	15.72
H1UUG6|H1UUG6_DROME	+ -	120.83	8	8	8	7.77	12.42
H7BWS7|H7BWS7_DROME	+ -	69.22	2	2	2	3.28	5.02
Q8SWV3|Q8SWV3_DROME	+ -	31.07	1	1	1	2.78	2.32
sp|Q02926-2|RB97D_DROME	+ +	89.27	3	3	3	7.32	11.83	110.36	9	8	8	19.51	22.8
sp|Q9V463|NU154_DROME	+ -	33.32	1	1	1	0.85	0.59
sp|Q24572|CAF1_DROME	+ -	77.75	4	3	3	9.09	7.67
Q9V3Z4|Q9V3Z4_DROME	+ -	41.8	1	1	1	1.33	1.99
X2JDY8|X2JDY8_DROME	+ -	40.85	1	1	1	0.83	0.98
D1Z398|D1Z398_DROME	+ -	35.22	1	1	1	1.3	1.54
A0A1B2AJQ1|A0A1B2AJQ1_DROME	- +							45.81	1	1	1	10	27.27
Q9W584|Q9W584_DROME	+ -	36.92	1	1	1	1.92	4.62
Q9VVU1|Q9VVU1_DROME	+ +	46.66	1	1	1	2.33	3.14	62.42	2	2	2	4.65	7.49
H1ZYI2|H1ZYI2_DROME	+ -	59.01	1	1	1	0.88	1.45
Q9VDK7|Q9VDK7_DROME	+ -	147.69	16	14	14	13.59	26.31
sp|P19109|DDX17_DROME	+ -	87.12	6	5	4	5.05	8.48
M9PFG3|M9PFG3_DROME	+ +	115.97	6	5	5	8.62	14.84	66	3	3	3	5.17	8.81
A1A6X4|A1A6X4_DROME	+ -	133.61	11	8	8	12.9	23.79
Q9V406|Q9V406_DROME	+ -	148.5	14	11	11	20	27.42
A0ANZ0|A0ANZ0_DROME	+ -	107.75	4	4	4	4.76	10.98
sp|P21525-2|FOSLA_DROME	+ -	80.84	2	2	2	4.35	4.71
Q8SZH1|Q8SZH1_DROME	- +							37.29	1	1	1	2.08	4.08
Q9VSS1|Q9VSS1_DROME	+ -	133.79	13	10	10	13.16	22.75
Q7KRU8|Q7KRU8_DROME	+ +	148.93	24	9	9	39.13	67.8	132.87	17	7	7	30.43	56.1
sp|Q7K4Q5|Y0417_DROME	+ -	146.21	15	11	11	17.19	29.15
Q9VAY2|Q9VAY2_DROME	+ -	44.3	2	2	2	1.89	3.18
sp|P04052|RPB1_DROME	+ -	23.4	1	1	1	0.52	0.37
A9UN30|A9UN30_DROME	+ -	65.66	4	3	3	9.38	12.14
Q8SXP8|Q8SXP8_DROME	+ -	58.03	2	2	2	4.44	3.95
Q9VBH8|Q9VBH8_DROME	+ -	45.08	2	2	2	5	9.26
Q6NP69|Q6NP69_DROME	+ -	83.65	5	5	5	4.13	5.55
sp|Q9V9S8-3|HEMH_DROME	+ -	54.72	2	2	2	6.25	8.54
sp|P51123-3|TAF1_DROME	+ -	37.25	1	1	1	0.37	0.52
Q8IRI5|Q8IRI5_DROME	+ -	32.05	1	1	1	1.22	2.11
Q9VZE4|Q9VZE4_DROME	+ -	97.71	3	3	3	5	10.43
B6IDV6|B6IDV6_DROME	+ -	44.85	2	2	2	1.4	1.84
A1Z6Q0|A1Z6Q0_DROME	+ -	94.7	2	2	2	3.51	9.35
sp|Q9VH07|RUVB1_DROME	+ -	62.82	2	2	2	3.39	7.24
Q9NHC7|Q9NHC7_DROME	+ -	36.17	1	1	1	1.96	3.12
sp|Q27415|NLP_DROME	+ -	39.05	1	1	1	5	8.55
A0A0B4KFB8|A0A0B4KFB8_DROME	+ -	134.69	14	13	13	6.53	13.36
Q7KV88|Q7KV88_DROME	- +							47.14	2	2	2	1.79	1.81
Q8T6I0|Q8T6I0_DROME	+ -	74.18	5	5	1	6.94	13.11
A0A0B4LEF8|A0A0B4LEF8_DROME	+ -	37.59	1	1	1	0.75	0.96
Q7JZD3|Q7JZD3_DROME	+ +	89.2	4	4	4	12.5	21.31	123.82	10	9	9	28.12	43.64
A1ZAN7|A1ZAN7_DROME	+ -	64.08	3	3	3	1.24	1.54
M9PHG0|M9PHG0_DROME	+ -	35.22	1	1	1	0.55	0.51
Q8MR94|Q8MR94_DROME	+ -	46.53	3	3	3	3.3	3.86
Q8IGV1|Q8IGV1_DROME	+ +	58.67	3	3	3	1.69	3.07	45.49	4	2	2	1.13	2.15
Q32KE6|Q32KE6_DROME	+ +	51.82	2	2	2	6.67	8.13	68.98	3	3	3	10	17.77
sp|Q9XYP8|GCP3_DROME	+ -	28.12	1	1	1	0.94	0.76
M9NEL3|M9NEL3_DROME	+ -	115.93	11	10	10	2.04	2.14
A0A0B4JD46|A0A0B4JD46_DROME	+ +	114.08	8	6	6	23.08	44.24	130.54	15	8	8	30.77	53.33
R4TCQ6|R4TCQ6_DROME	+ -	57.89	3	2	2	1.05	2.36
Q960T6|Q960T6_DROME	- +							25.64	1	1	1	0.56	0.66
sp|Q9VCH5|NUP98_DROME	+ -	48.13	3	3	3	2.04	1.89
F0JAK2|F0JAK2_DROME	+ -	56.25	4	3	3	3.57	7.41
Q9W0R0|Q9W0R0_DROME	+ -	20.53	1	1	1	0.79	0.98
Q8IGG7|Q8IGG7_DROME	+ +	125.11	12	11	11	39.29	47.58	119.33	10	9	9	32.14	38.66
sp|Q24537|HMG2_DROME	+ -	31.15	1	1	1	2.17	3.31
A0A0B4LFD2|A0A0B4LFD2_DROME	+ +	101.27	6	6	6	6.9	9.48	65.59	4	4	4	4.6	6.41
A0A0B4KHY6|A0A0B4KHY6_DROME	+ -	64.94	2	2	2	3.64	5.58
Q058V7|Q058V7_DROME	+ -	34.62	1	1	1	0.99	1.39
sp|P91875|RPA1_DROME	+ -	87.98	4	3	3	1.45	2.13
E1JJA4|E1JJA4_DROME	+ -	125.24	10	9	9	8.33	12.23
A8JNU6|A8JNU6_DROME	+ -	53.94	2	2	2	1.79	2.81
D5AEL0|D5AEL0_DROME	+ -	52.18	3	3	3	2.97	5.45
B5RJ18|B5RJ18_DROME	+ +	56.55	3	3	3	7.14	9.23	60.42	5	5	5	11.9	15
A0AP71|A0AP71_DROME	+ -	34.88	1	1	1	1.92	3.56
M9PCC4|M9PCC4_DROME	+ -	158.66	16	14	14	16.47	15.21
Q86NS7|Q86NS7_DROME	- +							48.38	2	2	2	6.25	7.56
sp|Q9VIS1|CDGAP_DROME	+ -	57.21	3	3	3	1.49	1.9
O97469|O97469_DROME	+ -	58.03	2	2	2	5	6.33
M9PFP3|M9PFP3_DROME	+ -	94.32	5	5	4	5.68	8
H6QXJ8|H6QXJ8_DROME	+ -	58.24	3	3	3	2.21	2.64
A0A0B4LF26|A0A0B4LF26_DROME	+ -	109.58	7	6	6	18.18	33.9
Q8SXT9|Q8SXT9_DROME	+ -	37.64	1	1	1	0.74	1.8
Q9V9T9|Q9V9T9_DROME	+ -	55.87	1	1	1	1.41	1.9
sp|Q08473|SQD_DROME	+ +	78.52	2	2	2	4.65	8.14	32.97	1	1	1	2.33	4.65
A8E700|A8E700_DROME	+ -	54.3	3	2	2	5.41	12.64
Q95SJ9|Q95SJ9_DROME	+ -	33.21	1	1	1	4.35	2.92
A0A0B4K7S0|A0A0B4K7S0_DROME	+ -	24.76	1	1	1	0.37	0.5
C5I7A1|C5I7A1_DROME	+ +	58.74	1	1	1	1.82	3.94	42.19	1	1	1	1.82	3.02
Q9VXV3|Q9VXV3_DROME	+ -	26.41	1	1	1	0.55	0.79
M9PHG8|M9PHG8_DROME	+ -	20.47	1	1	1	0.18	0.15
sp|Q9XY35|QCR9_DROME	- +							45.81	1	1	1	10	27.27
sp|Q9W0T1-2|NU301_DROME	+ -	85.72	5	5	5	1.53	1.85
A8DYH1|A8DYH1_DROME	+ -	20.43	1	1	1	0.49	0.52
sp|Q9VUQ5-2|AGO2_DROME	+ +	140.08	13	11	11	8.66	12.74	112.81	9	9	9	7.09	10.19
M9PES8|M9PES8_DROME	+ -	50.36	2	1	1	2.5	2.78
E0R948|E0R948_DROME	+ -	72.4	2	2	2	4.55	6.81
Q7K3M5|Q7K3M5_DROME	+ +	36.22	2	2	2	2.38	1.78	23.26	1	1	1	1.19	1.51
Q9W543|Q9W543_DROME	+ -	117.19	7	7	7	4.93	5.38
Q9VCC6|Q9VCC6_DROME	+ -	117.14	6	6	6	9.23	19.12
A0A0F6QCL9|A0A0F6QCL9_DROME	+ -	37.57	2	2	2	1.08	1.03
B6IDT0|B6IDT0_DROME	+ -	121.12	8	8	8	21.62	40
A0A0B4K6U6|A0A0B4K6U6_DROME	+ +	78.52	2	2	2	5	9.09	32.97	1	1	1	2.5	5.19
M9PEY6|M9PEY6_DROME	+ -	23.29	1	1	1	0.93	1.87
C5I7D3|C5I7D3_DROME	+ +	58.74	1	1	1	1.72	3.92	42.19	1	1	1	1.72	3
X2JDP6|X2JDP6_DROME	+ -	111.76	7	7	7	10.14	19.6
D9IQD4|D9IQD4_DROME	- +							78.33	5	4	4	2.96	4
A0A0B4LGQ1|A0A0B4LGQ1_DROME	+ +	102.97	4	4	4	16	21.66	92.65	5	4	4	16	21.66
Q9VRQ2|Q9VRQ2_DROME	+ -	85.09	4	3	3	15	16.43
sp|Q9VN25-2|EIF3A_DROME	- +							22.81	1	1	1	0.47	1.03
Q9W4Q4|Q9W4Q4_DROME	+ -	121.28	8	8	8	7.27	9.48
L0CPK9|L0CPK9_DROME	+ -	94.14	6	4	4	9.3	26.49
Q8IMV6|Q8IMV6_DROME	+ +	58.67	3	3	3	1.81	3.23	45.49	4	2	2	1.2	2.26
D9IQE1|D9IQE1_DROME	+ +	87.24	3	3	3	2.97	3.47	78.33	5	4	4	3.96	4.27
sp|Q24560|TBB1_DROME	+ +	198.36	30	20	15	54.05	64.65	163.31	22	15	7	40.54	41.16
sp|Q8T3U2|RS23_DROME	+ -	94.21	6	4	4	12.5	27.27
Q9NGY9|Q9NGY9_DROME	+ -	65.13	3	2	2	28.57	22.52
B6UXE1|B6UXE1_DROME	+ +	100.79	6	5	5	6.17	9.36	81.71	4	4	4	4.94	5.93
sp|C0HKA0|RS14A_DROME	+ -	94.47	4	4	4	14.29	36.42
sp|P39736|BX42_DROME	- +							31.04	1	1	1	1.04	1.83
Q8MT46|Q8MT46_DROME	+ -	49.67	1	1	1	1.75	3.22
F3YDB2|F3YDB2_DROME	+ -	114.02	5	5	5	9.26	22.44
E1JHV7|E1JHV7_DROME	+ -	85.72	5	5	5	1.96	2.29
A1YK80|A1YK80_DROME	+ -	48.92	2	1	1	0.86	1.25
sp|Q86S05-2|LIG_DROME	+ -	92.24	3	3	3	3.85	4.32
C9QP47|C9QP47_DROME	+ -	73.51	6	6	6	6.45	7.77
Q9VNC4|Q9VNC4_DROME	+ -	43.97	2	2	2	2.08	4.09
sp|P29327|RS6_DROME	+ -	54.3	3	2	2	3.08	9.27
Q8SZK7|Q8SZK7_DROME	+ +	77.48	3	3	3	6.98	8.96	29.51	1	1	1	2.33	2.18
Q7K112|Q7K112_DROME	+ -	44.44	1	1	1	1.85	2.36
Q9U6X3|Q9U6X3_DROME	+ -	66.85	3	3	3	2.73	4.16
A0A0B4K7L1|A0A0B4K7L1_DROME	+ -	85.48	5	5	5	4.13	7.37
A0A0B4KGX7|A0A0B4KGX7_DROME	+ -	43.07	1	1	1	1.18	1.87
M9PET3|M9PET3_DROME	+ -	41	1	1	1	1.27	1.19
sp|Q9W5R8|RL5_DROME	+ -	95.67	6	5	5	8.77	19.73
Q9VHL2|Q9VHL2_DROME	+ -	72.32	4	4	4	6.45	9.38
Q8SXD6|Q8SXD6_DROME	+ +	56.55	3	3	3	7.14	9.52	60.42	5	5	5	11.9	15.48
sp|Q8I7C3|LASP1_DROME	+ -	196.53	37	20	20	39.22	41.4
sp|P08570|RLA1_DROME	+ -	68.37	2	2	2	18.18	42.86
sp|P25161|PSMD3_DROME	+ -	37	1	1	1	1.37	2.63
A1ZBE9|A1ZBE9_DROME	+ -	42.25	2	2	2	1.68	3.72
Q9Y0Y5|Q9Y0Y5_DROME	+ -	107.18	4	4	4	15.38	27.78
A0A0B4LGZ6|A0A0B4LGZ6_DROME	+ -	47.58	2	2	2	0.66	0.66
Q6GKZ3|Q6GKZ3_DROME	- +							29.47	1	1	1	2.08	1.96
sp|Q9V4P1|ANLN_DROME	+ +	186.6	32	24	24	17.52	26.31	46.71	2	2	2	1.46	1.53
sp|P41042|RS4_DROME	+ -	124.87	8	7	7	14.89	33.72
sp|Q7KN62-3|TERA_DROME	+ -	51.87	2	2	2	1.98	3.63
M9PCD6|M9PCD6_DROME	- +							33.4	1	1	1	2.33	2.23
Q9W0B8|Q9W0B8_DROME	+ -	216.07	36	34	34	25.37	36.06
C6SUW9|C6SUW9_DROME	+ -	28.23	1	1	1	3.12	3.05
sp|Q86S05-3|LIG_DROME	+ -	92.24	3	3	3	4	4.35
Q2Q3V7|Q2Q3V7_DROME	+ -	58.08	2	2	2	1.03	1.17
A0A0B4KI71|A0A0B4KI71_DROME	- +							51.42	3	3	3	3.75	3.52
A1Z9N0|A1Z9N0_DROME	+ +	56.25	4	3	3	1.99	4.12	38.33	1	1	1	0.66	0.82
E1JHB7|E1JHB7_DROME	+ -	44.85	2	2	2	1.31	1.71
Q9VAJ1|Q9VAJ1_DROME	+ -	48.67	1	1	1	0.66	0.72
M9NEF2|M9NEF2_DROME	- +							29.47	1	1	1	1.04	0.97
D9IQC4|D9IQC4_DROME	- +							78.33	5	4	4	0.75	3.77
Q53XD3|Q53XD3_DROME	+ -	112.6	5	5	5	9.43	12.21
sp|Q9Y113|NELFB_DROME	+ -	28.82	1	1	1	1.47	2.53
C6SV02|C6SV02_DROME	+ -	26.58	1	1	1	2.22	5.38
A0A0B4KI24|A0A0B4KI24_DROME	+ -	39.05	1	1	1	5	8.55
Q9VN51|Q9VN51_DROME	+ -	80.89	5	5	5	3.82	4.32
A1Z968|A1Z968_DROME	+ -	70.81	3	3	3	1.65	2.69
M9NF14|M9NF14_DROME	- +							37.52	1	1	1	1.64	2.51
Q9V9W2|Q9V9W2_DROME	+ -	94.56	5	5	5	8.2	17.7
Q9VI57|Q9VI57_DROME	+ -	39.63	1	1	1	3.12	5.08
A4V3W2|A4V3W2_DROME	- +							52.15	2	2	2	4.44	3.89
C6TP86|C6TP86_DROME	+ -	32.05	1	1	1	0.43	0.86
C8VV04|C8VV04_DROME	+ -	85.48	5	5	5	5.56	8.88
Q9VG32|Q9VG32_DROME	+ -	69.22	2	2	2	2.53	3.82
sp|P25172|SUZ2_DROME	+ -	58.24	3	3	3	2.21	2.63
B7YZY0|B7YZY0_DROME	+ -	57.76	3	3	3	2.65	2.4
Q8IMX1|Q8IMX1_DROME	+ -	44.44	1	1	1	1.75	2.29
A0A0B4LGU9|A0A0B4LGU9_DROME	+ -	37.25	1	1	1	0.38	0.52
A1Z7H3|A1Z7H3_DROME	+ +	21.89	1	1	1	1.06	2.12	23.55	1	1	1	1.06	0.99
M9NDU6|M9NDU6_DROME	+ -	65.13	3	2	2	11.76	10.73
Q9VWA0|Q9VWA0_DROME	+ -	83.15	6	5	5	4.59	4.78
D5AEK7|D5AEK7_DROME	+ -	40.69	2	1	1	2.17	3.27
M9PBL3|M9PBL3_DROME	+ -	97.31	7	6	6	5.83	11.99
A0A0B4KHH6|A0A0B4KHH6_DROME	+ -	50.64	2	2	2	2.78	6.12
Q9VTZ1|Q9VTZ1_DROME	+ -	31.5	1	1	1	1.04	1.11
Q9W3W1|Q9W3W1_DROME	+ -	118.89	9	7	7	5.79	8.47
sp|Q9I7K0-2|JUPIT_DROME	- +							43.98	2	2	2	8.7	11.17
Q9W4H6|Q9W4H6_DROME	+ +	145.36	15	12	12	27.91	39.1	142.21	17	13	13	30.23	46.87
Q9V455|Q9V455_DROME	+ -	119.11	7	6	6	13.33	15.56
Q9W5W8|Q9W5W8_DROME	+ -	61.24	3	3	3	9.68	14.1
H1UUM5|H1UUM5_DROME	+ -	49.8	2	2	2	1.08	1.86
O97118|O97118_DROME	+ -	133.61	11	8	8	12.9	23.79
Q8MLS7|Q8MLS7_DROME	- +							29.67	1	1	1	2.63	2.85
sp|P08182|CSK2B_DROME	+ -	65.13	3	2	2	9.52	10.64
D9IQD6|D9IQD6_DROME	- +							78.33	5	4	4	0.93	3.21
sp|Q9VN93-2|CPR1_DROME	- +							65.27	2	2	2	3.12	4.63
D0IQ89|D0IQ89_DROME	+ -	51.57	2	2	2	5.13	8.82
Q8I9J6|Q8I9J6_DROME	- +							29.47	1	1	1	1.04	0.96
L0CRF4|L0CRF4_DROME	+ -	94.14	6	4	4	9.52	26.49
sp|Q9VN25|EIF3A_DROME	+ +	161.27	17	17	17	7.52	17.28	22.81	1	1	1	0.44	0.96
Q9W047|Q9W047_DROME	+ -	63.13	5	3	1	8.33	15.22
M9PI41|M9PI41_DROME	+ -	24.1	1	1	1	0.39	0.65
C7LA80|C7LA80_DROME	+ -	85.48	5	5	5	5.56	8.88
Q7JQK6|Q7JQK6_DROME	+ +	142.12	10	9	9	11.54	19.55	113.66	7	6	6	7.69	12.46
A0A0B4LFD9|A0A0B4LFD9_DROME	+ -	94.21	6	4	4	12.5	27.27
A0A0B4K664|A0A0B4K664_DROME	+ -	148.19	11	11	11	4.26	7.09
Q8IQW7|Q8IQW7_DROME	+ -	30.79	1	1	1	0.98	0.86
sp|P41092|RL27A_DROME	+ -	34.31	2	1	1	2.86	7.38
A8JUY0|A8JUY0_DROME	+ -	42.96	3	3	3	2.63	3.4
I1V505|I1V505_DROME	- +							29.47	1	1	1	0.9	1.02
Q8IRB9|Q8IRB9_DROME	+ -	73.8	4	4	4	2.63	4.37
A1YK82|A1YK82_DROME	+ -	48.92	2	1	1	0.86	1.25
A0A1B2AJL4|A0A1B2AJL4_DROME	+ -	94.14	6	4	4	10.26	25.81
A0A0B4KHZ8|A0A0B4KHZ8_DROME	+ -	32.94	1	1	1	0.35	0.3
C0H6Z8|C0H6Z8_DROME	+ -	106.14	6	5	5	17.86	32.22
Q9VY44|Q9VY44_DROME	+ +	85.66	8	6	6	7.32	7.24	67.62	5	5	5	6.1	6.32
sp|Q9I7T7|LAR4_DROME	+ -	98.64	6	5	5	5.75	5.03
sp|P29742|CLH_DROME	+ -	37.12	2	2	2	1.14	0.89
Q8I9J8|Q8I9J8_DROME	+ -	46.88	2	2	2	1.9	2.71
C6TPA8|C6TPA8_DROME	+ -	73.51	6	6	6	6.32	7.59
C0P8M5|C0P8M5_DROME	+ -	63.62	3	3	3	3.3	6.37
sp|P10180|CUT_DROME	+ -	25.48	1	1	1	0.62	0.64
Q4V5X9|Q4V5X9_DROME	+ -	108.42	5	5	5	13.16	23.78
Q9W289|Q9W289_DROME	+ -	29.27	1	1	1	1.22	1.26
A0A0B4KG96|A0A0B4KG96_DROME	+ -	48.85	2	2	2	2.33	3.14
A0APE4|A0APE4_DROME	+ -	102.45	5	4	4	16	29.28
A8E6M3|A8E6M3_DROME	- +							29.47	1	1	1	1.16	1.04
Q7KN97|Q7KN97_DROME	+ +	266.65	117	62	1	45.59	56.48	263.68	138	75	1	55.15	64.69
Q9VBK9|Q9VBK9_DROME	- +							30.86	1	1	1	1.54	3.52
sp|O77410|EIF3E_DROME	+ -	68.84	3	3	3	6.12	11.26
sp|Q9V597|RL31_DROME	+ -	72.96	4	4	4	13.79	25.81
A0A075BLM7|A0A075BLM7_DROME	- +							36.84	1	1	1	0.92	1.53
A0A0E3X848|A0A0E3X848_DROME	+ -	137.08	7	7	7	13.73	21.98
A1Z942|A1Z942_DROME	+ +	142.12	10	9	9	13.24	21.3	113.66	7	6	6	8.82	13.58
A1YK57|A1YK57_DROME	+ -	122.08	9	8	8	8.16	11.83
Q8IH66|Q8IH66_DROME	- +							23.2	1	1	1	2.13	1.67
A4V133|A4V133_DROME	+ -	53.14	2	2	2	3.28	5.31
sp|Q9NJH0|EF1G_DROME	+ +	122.35	6	5	5	9.09	19.49	89.95	3	3	3	5.45	14.62
A4V3H1|A4V3H1_DROME	+ +	89.27	3	3	3	7.32	11.68	110.36	9	8	8	19.51	22.51
A0A0B4K7G4|A0A0B4K7G4_DROME	+ -	104.81	4	4	4	5	9.41
Q9U5W6|Q9U5W6_DROME	+ -	148.19	11	11	11	4.31	7.17
A0A0B4KFI7|A0A0B4KFI7_DROME	+ -	85.48	5	5	5	4.27	7.59
Q8SZ19|Q8SZ19_DROME	+ -	35.7	1	1	1	1.67	3.02
Q6NP57|Q6NP57_DROME	+ -	58.08	2	2	2	1.05	1.18
sp|Q9V3J4|SEC13_DROME	+ -	22.04	1	1	1	3.57	2.81
Q7KN85|Q7KN85_DROME	+ +	91.57	4	4	4	3.57	4.59	47.33	1	1	1	0.89	1.35
Q8IPN1|Q8IPN1_DROME	+ -	80.89	5	5	5	3.85	4.32
H7BWU6|H7BWU6_DROME	+ -	69.22	2	2	2	3.39	5.02
Q24160|Q24160_DROME	+ -	31.57	1	1	1	1.82	2.41
Q9V470|Q9V470_DROME	+ +	71.4	2	2	2	4.26	5.53	78.93	3	3	3	6.38	6.97
Q95RB1|Q95RB1_DROME	+ +	32.99	1	1	1	1.92	2.15	48.37	2	2	2	3.85	4.55
C5I7Q4|C5I7Q4_DROME	+ +	58.74	1	1	1	1.72	3.84	42.19	1	1	1	1.72	2.93
Q7K765|Q7K765_DROME	+ -	35.39	2	2	2	3.23	3.18
sp|P45437|COPB_DROME	+ -	185.25	22	17	17	17.17	23.34
Q2Q3V9|Q2Q3V9_DROME	+ -	58.08	2	2	2	1.03	1.17
sp|Q9V853|SMUF1_DROME	+ -	23.94	1	1	1	0.94	1.79
sp|Q24208|IF2G_DROME	+ -	112.6	5	5	5	9.26	12
Q9VCB6|Q9VCB6_DROME	+ -	44.44	1	1	1	1.92	2.39
Q8IGK4|Q8IGK4_DROME	- +							37.52	1	1	1	1.75	2.76
sp|P40304|PSB1_DROME	- +							23.2	1	1	1	4.17	8.51
A1ZAW0|A1ZAW0_DROME	+ -	58.08	2	2	2	1.04	1.16
Q9VE52|Q9VE52_DROME	+ -	25.28	1	1	1	2.86	3.58
Q9VHN4|Q9VHN4_DROME	+ +	53.46	2	2	2	4.55	8.91	84.09	5	5	5	11.36	18.1
M9MSL4|M9MSL4_DROME	- +							25.64	1	1	1	0.56	0.66
A0A0B4LGH1|A0A0B4LGH1_DROME	- +							116.89	11	8	2	21.05	24.94
sp|P49847|TAF6_DROME	+ -	111.66	6	6	6	9.52	13.04
sp|Q9W1V3|FBRL_DROME	+ +	108.39	6	6	6	13.33	13.37	46.17	2	2	2	4.44	8.14
sp|Q960Z0|KI10A_DROME	+ -	96.13	5	5	5	5.68	6.09
Q52KB0|Q52KB0_DROME	+ -	53.14	2	2	2	5.88	10.88
Q59DY1|Q59DY1_DROME	+ -	34.5	3	2	2	4.76	2.83
sp|P83094|STIM_DROME	+ -	73.13	3	3	3	4.55	6.14
Q8T9F6|Q8T9F6_DROME	+ -	44.85	2	2	2	1.36	1.85
Q8IMW2|Q8IMW2_DROME	+ -	20.23	1	1	1	0.26	0.18
Q7KVX5|Q7KVX5_DROME	+ -	99	5	5	5	17.24	27.23
Q8IN56|Q8IN56_DROME	+ -	73.51	6	6	6	6.45	7.77
O96828|O96828_DROME	+ -	68.54	2	2	2	2.82	3.35
A0A0B4LEV2|A0A0B4LEV2_DROME	+ -	27.37	1	1	1	0.97	1.73
A1Z9K8|A1Z9K8_DROME	+ +	24.38	1	1	1	0.7	0.48	23.92	1	1	1	0.7	0.86
sp|Q9VAH9|INT11_DROME	- +							37.74	1	1	1	1.35	2.85
Q9VNB9|Q9VNB9_DROME	+ -	84.27	7	4	4	10.26	23.57
sp|Q26365|ADT_DROME	+ +	134.74	11	10	10	25	37.5	104.66	6	6	6	15	18.27
L7X6D0|L7X6D0_DROME	+ -	57.89	3	2	2	1.05	2.36
D0IQG4|D0IQG4_DROME	+ -	51.87	2	2	2	1.96	3.62
sp|Q9VQ89|MIO_DROME	- +							28.31	1	1	1	1.19	1.15
A1ZAK8|A1ZAK8_DROME	+ -	68.54	2	2	2	3.17	3.39
sp|Q24537-3|HMG2_DROME	+ -	31.15	1	1	1	2.17	3.38
sp|Q9VCI0|ORN_DROME	- +							49.11	2	2	2	7.41	11.37
M9PC12|M9PC12_DROME	+ -	46.13	2	2	2	2.11	2.92
A4V3G9|A4V3G9_DROME	+ +	89.27	3	3	3	7.32	11.83	110.36	9	8	8	19.51	22.8
sp|Q9VCX1-4|RGS_DROME	+ -	24.05	1	1	1	0.92	1.26
A0A0B4K683|A0A0B4K683_DROME	+ -	40.65	2	2	2	8	5.56
C5I7J0|C5I7J0_DROME	+ +	58.74	1	1	1	1.72	3.84	42.19	1	1	1	1.72	2.93
sp|P18431|SGG_DROME	- +							52.15	2	2	2	4.44	3.89
G3M3A2|G3M3A2_DROME	+ -	113.36	9	8	8	19.51	37.4
A1Z9M5|A1Z9M5_DROME	+ +	150.63	15	12	12	3.52	4.19	63.57	4	4	4	1.17	1.47
A0A0B4KEE4|A0A0B4KEE4_DROME	+ -	94.7	2	2	2	1.79	4.35
H1ZYC1|H1ZYC1_DROME	+ -	44.91	1	1	1	0.36	0.61
A0A0B4LG23|A0A0B4LG23_DROME	+ -	172.89	20	18	18	7.76	16.27
A4V4C1|A4V4C1_DROME	+ -	65.13	3	2	2	11.11	11.63
Q9W2N8|Q9W2N8_DROME	+ -	130.22	8	8	8	6.9	7.77
sp|Q9I7F7|ACKL_DROME	+ -	69.73	3	3	3	2.19	2.77
Q9VEC8|Q9VEC8_DROME	+ -	106.64	6	5	5	29.41	44.62
Q8SYG0|Q8SYG0_DROME	+ -	45.08	2	2	2	5	9.26
Q9VS62|Q9VS62_DROME	+ -	89.67	4	4	4	3.57	5.3
sp|Q9W0M7|SF3B3_DROME	+ -	54.23	1	1	1	0.84	1.3
Q9NI49|Q9NI49_DROME	- +							44.36	2	2	2	3.64	3.38
D1Z395|D1Z395_DROME	+ -	53.62	2	2	2	7.69	12.62
sp|Q9W3D3|CRAG_DROME	+ -	51.99	2	2	2	1.24	1.26
Q961E0|Q961E0_DROME	+ -	45.03	1	1	1	1.14	2.16
Q8T076|Q8T076_DROME	+ -	116.54	9	9	9	8.41	12.38
sp|Q8T8R1|Y3800_DROME	+ +	114.08	8	6	6	23.08	44.24	130.54	15	8	8	30.77	53.33
A1YK61|A1YK61_DROME	+ -	122.08	9	8	8	8.42	11.83
sp|P36241|RL19_DROME	+ -	116.74	9	6	6	10	30.54
Q960I3|Q960I3_DROME	+ -	21.09	1	1	1	1.52	1.46
Q9VZT8|Q9VZT8_DROME	+ -	56.11	2	1	1	0.54	1.73
sp|P19109-4|DDX17_DROME	+ -	87.12	6	5	4	6.1	10.55
sp|P41374|IF2A_DROME	+ -	90.8	6	5	5	10.2	19.06
sp|P55162|HEM_DROME	+ -	89.04	5	5	5	4.03	4.97
Q8IN00|Q8IN00_DROME	+ -	24.05	1	1	1	0.94	1.33
Q7K180|Q7K180_DROME	+ -	132.03	10	8	8	17.39	22.73
Q7K0W0|Q7K0W0_DROME	+ -	53.62	2	2	2	2.35	4.33
sp|Q9W485|INT6_DROME	+ -	32.23	1	1	1	0.92	1.01
Q7KV70|Q7KV70_DROME	+ -	49.89	2	2	2	0.33	0.52
T2GG71|T2GG71_DROME	+ -	25.37	1	1	1	0.74	0.52
Q9VHE4|Q9VHE4_DROME	+ -	69.53	2	2	2	6.25	10.6
sp|Q9VPQ6|USH_DROME	+ -	46.13	2	2	2	2.17	2.94
sp|Q9VKJ1|MPND_DROME	+ -	102.76	7	7	7	6.03	6.87
Q9V3A7|Q9V3A7_DROME	+ -	113.34	11	10	10	4.78	7.95
sp|Q9VWH4|IDH3A_DROME	+ +	117.66	7	7	7	16.67	18.83	114.53	9	8	8	19.05	24.14
sp|P55830-2|RS3A_DROME	- +							32.1	1	1	1	2.78	6.88
sp|O62619-2|KPYK_DROME	+ +	180.56	21	18	18	31.58	51.56	142.61	13	11	11	19.3	32.03
sp|Q9VFE4|RS5B_DROME	+ -	40.65	2	2	2	5.88	4.35
A0A0B4JD11|A0A0B4JD11_DROME	+ +	122.35	6	5	5	9.09	19.49	89.95	3	3	3	5.45	14.62
Q5IF98|Q5IF98_DROME	+ -	58.74	1	1	1	4.17	6.46
H5V864|H5V864_DROME	+ -	62.34	3	3	3	1.38	1.64
sp|Q9W261|RTF1_DROME	+ -	59.01	1	1	1	0.72	2.45
sp|Q9VB08|RING1_DROME	+ -	30.65	1	1	1	2.27	2.53
Q5IFA1|Q5IFA1_DROME	+ -	58.74	1	1	1	4.17	6.46
Q7KHK9|Q7KHK9_DROME	- +							33.34	1	1	1	1.59	1.9
A0A126GUQ4|A0A126GUQ4_DROME	+ -	111.14	6	6	6	7.59	12.38
Q7KVX1|Q7KVX1_DROME	+ +	145.36	15	12	12	25.53	35.21	142.21	17	13	13	27.66	42.21
B7Z002|B7Z002_DROME	+ -	115.93	11	10	10	1.97	2.01
C8VV32|C8VV32_DROME	+ -	84.09	3	3	3	4.76	7.35
sp|Q07327|ROP_DROME	+ -	54.38	2	2	2	2.67	3.35
B5RIJ9|B5RIJ9_DROME	+ +	58.38	3	2	2	9.52	23.85	27.07	1	1	1	4.76	9.23
Q9VID9|Q9VID9_DROME	+ -	43.31	2	2	2	0.56	0.64
B0AZK4|B0AZK4_DROME	+ -	43.23	2	1	1	2.33	2.05
Q9VTY8|Q9VTY8_DROME	+ -	24.1	1	1	1	0.39	0.65
E1JIN6|E1JIN6_DROME	+ -	58.31	3	3	3	2.07	1.07
sp|Q27294|CAZ_DROME	+ -	64.22	2	2	2	4.55	6.52
M9PF62|M9PF62_DROME	+ -	23.69	1	1	1	0.78	0.76
Q9VC62|Q9VC62_DROME	+ +	144.09	14	13	13	14.77	22.18	23.2	1	1	1	1.14	0.86
Q9VNI8|Q9VNI8_DROME	+ -	26.58	1	1	1	1.3	1.14
Q9VSW7|Q9VSW7_DROME	+ -	99.69	5	4	4	5.48	11.54
sp|Q9VCA8|ANKHM_DROME	+ -	32.94	1	1	1	0.33	0.27
sp|Q9VLN1|WDR82_DROME	+ -	22.28	1	1	1	2.94	2.21
sp|Q9W1X4|NU214_DROME	+ +	155.8	16	14	14	14.58	13.85	44.8	2	2	2	2.08	1.46
E1JIM4|E1JIM4_DROME	+ -	148.19	11	11	11	4.31	7.17
B7VEK1|B7VEK1_DROME	+ -	75.35	6	5	5	3.79	5.23
Q8IGE9|Q8IGE9_DROME	+ +	47.77	2	2	2	2.25	4.49	30.12	1	1	1	1.12	1.87
M9PBN1|M9PBN1_DROME	+ -	46.13	2	2	2	2.06	2.89
Q9VL70|Q9VL70_DROME	- +							25.73	1	1	1	2.56	4.77
Q8SYN7|Q8SYN7_DROME	+ -	39.09	1	1	1	2.13	3.46
Q29R50|Q29R50_DROME	+ -	37.51	1	1	1	2.08	4.19
Q960W9|Q960W9_DROME	- +							59.15	3	3	3	3.61	4.88
D0Z769|D0Z769_DROME	+ -	23.4	1	1	1	0.52	0.37
A0A0B4LFB3|A0A0B4LFB3_DROME	+ -	60.32	3	3	3	7.32	6.98
E4NKK7|E4NKK7_DROME	+ -	52.09	2	1	1	4	9.46
A0A0P0HG20|A0A0P0HG20_DROME	+ -	23.4	1	1	1	1.33	1.19
sp|Q24186|RS5A_DROME	+ -	40.65	2	2	2	5.88	4.39
Q9VC87|Q9VC87_DROME	+ -	29.82	1	1	1	1.69	4.67
M9PBK5|M9PBK5_DROME	+ -	68.37	2	2	2	18.18	42.86
sp|Q02926|RB97D_DROME	+ +	89.27	3	3	3	7.32	11.68	110.36	9	8	8	19.51	22.51
sp|P26686|SRR55_DROME	+ -	34.14	1	1	1	1.03	3.19
C5I7R1|C5I7R1_DROME	+ +	58.74	1	1	1	1.79	3.93	42.19	1	1	1	1.79	3
Q9VNS2|Q9VNS2_DROME	+ -	34.17	1	1	1	1.69	2.72
Q95TU9|Q95TU9_DROME	+ -	80.89	5	5	5	3.7	4.05
Q9VJJ8|Q9VJJ8_DROME	+ -	34.61	2	2	2	1.75	2.69
M9MRE1|M9MRE1_DROME	+ -	44.85	2	2	2	1.37	1.8
T1W135|T1W135_DROME	+ +	64.56	2	2	2	3.39	6.16	78.98	6	6	6	10.17	17.24
sp|O01666|ATPG_DROME	+ +	57.17	3	3	3	7.5	10.77	77.88	4	4	4	10	17.51
Q9TW87|Q9TW87_DROME	+ -	74.84	2	2	2	8.33	7.42
Q7KV69|Q7KV69_DROME	+ -	49.89	2	2	2	0.33	0.53
sp|Q9W1A4|TAMO_DROME	+ -	82.18	3	3	3	3.66	5.77
Q9VN21|Q9VN21_DROME	+ +	47.77	2	2	2	2.3	4.4	30.12	1	1	1	1.15	1.83
C0MJK5|C0MJK5_DROME	+ -	34.88	1	1	1	1.89	3.56
Q9VF39|Q9VF39_DROME	+ -	72.63	2	2	2	4.35	6.96
A1Z9E3|A1Z9E3_DROME	+ +	145.91	14	9	9	14.75	30.06	120.23	9	7	7	11.48	21.06
Q9VLC5|Q9VLC5_DROME	+ +	154.64	15	10	10	18.52	36.35	136.79	12	11	11	20.37	32.88
A0A0B4K7T7|A0A0B4K7T7_DROME	+ -	64.08	3	3	3	1.11	1.33
M9PCJ1|M9PCJ1_DROME	+ -	44.85	2	2	2	1.36	1.8
sp|P35381|ATPA_DROME	- +							62.61	3	3	3	4.48	4.89
Q7K3B7|Q7K3B7_DROME	+ -	95.27	4	4	4	8.51	10.56
Q9VXQ5|Q9VXQ5_DROME	+ -	75.38	2	2	2	3.08	6.38
E1JIV0|E1JIV0_DROME	+ +	41.87	2	1	1	3.33	10.29	57.55	1	1	1	3.33	10.29
A4V303|A4V303_DROME	+ -	112.25	7	7	7	10.29	15.44
sp|Q9W0P8|MED14_DROME	+ -	25.37	1	1	1	0.74	0.52
Q9Y0S9|Q9Y0S9_DROME	+ -	27.93	1	1	1	2.63	2.33
Q8T8V5|Q8T8V5_DROME	+ -	131.47	9	7	7	9.33	22.56
A0A075BLM5|A0A075BLM5_DROME	- +							36.84	1	1	1	0.91	1.53
X2JE15|X2JE15_DROME	+ -	125.24	10	9	9	8.41	12.26
H5V894|H5V894_DROME	+ -	63.62	3	3	3	3.3	6.37
M9PI47|M9PI47_DROME	+ -	158.66	16	14	14	16.47	15.22
Q5BHY9|Q5BHY9_DROME	+ -	147.69	16	14	14	13.59	26.31
A0A0B4LF82|A0A0B4LF82_DROME	+ -	129.67	14	13	13	6.91	7.91
Q8IGK0|Q8IGK0_DROME	- +							44.36	2	2	2	3.77	3.92
sp|P12613|TCPA_DROME	+ -	50.19	2	2	2	2.94	4.49
O76522|O76522_DROME	+ -	119.11	7	6	6	13.33	15.56
sp|A8JUV0-3|SBNO_DROME	+ -	208.29	38	30	30	15.23	28.64
sp|Q86B87-11|MMD4_DROME	+ -	96.45	5	5	5	11.11	11.76
Q9VWC8|Q9VWC8_DROME	+ -	28.04	1	1	1	1.33	2.41
M9PGQ6|M9PGQ6_DROME	- +							31.04	1	1	1	1.04	1.83
B7YZS3|B7YZS3_DROME	+ -	82.18	3	3	3	3.66	5.77
O96083|O96083_DROME	+ -	167.22	19	16	16	20.78	29.06
Q2XXU2|Q2XXU2_DROME	+ -	117.19	7	7	7	4.96	5.45
sp|P17336|CATA_DROME	+ +	203.37	34	20	20	33.33	54.74	175.92	24	17	17	28.33	48.02
Q9VDI1|Q9VDI1_DROME	+ -	40.41	1	1	1	1.56	2.43
A0A1B2AJF9|A0A1B2AJF9_DROME	+ -	28.85	1	1	1	7.69	9.21
A0A0B4LFC7|A0A0B4LFC7_DROME	+ +	177.12	26	20	2	33.9	28.85	44.36	2	2	2	3.39	2.82
M9PI44|M9PI44_DROME	+ +	115.97	6	5	5	8.47	14.7	66	3	3	3	5.08	8.73
sp|Q9I7K0-4|JUPIT_DROME	- +							43.98	2	2	2	8	11.17
Q9VYK0|Q9VYK0_DROME	+ -	85.43	4	4	4	1.35	2
A1Z803|A1Z803_DROME	+ +	55.53	1	1	1	2.33	5	53.25	1	1	1	2.33	5
sp|P06603|TBA1_DROME	+ +	167.75	24	13	13	32.5	42	135.36	13	11	11	27.5	34.67
C5I7R2|C5I7R2_DROME	+ +	58.74	1	1	1	1.72	3.84	42.19	1	1	1	1.72	2.93
sp|Q8INM3-2|SLE_DROME	+ -	153.19	13	12	12	5.66	13.57
A1YK65|A1YK65_DROME	+ -	122.08	9	8	8	8.42	11.83
E1JIM0|E1JIM0_DROME	+ -	75.35	6	5	5	2.99	4.33
M9PHV3|M9PHV3_DROME	+ -	35.22	1	1	1	0.54	0.49
sp|Q9I7K0|JUPIT_DROME	- +							43.98	2	2	2	7.41	10.58
Q8MZI3|Q8MZI3_DROME	+ -	90.94	7	6	5	8.57	9.05
Q9V9Q4|Q9V9Q4_DROME	+ -	66.02	2	2	2	4.55	8.47
A0A0B4KH28|A0A0B4KH28_DROME	+ -	40.41	1	1	1	1.56	2.42
sp|Q94901|LARK_DROME	- +							45.24	2	2	2	3.77	6.82
sp|Q9I7K0-5|JUPIT_DROME	- +							43.98	2	2	2	9.52	11.52
M9PGJ0|M9PGJ0_DROME	+ +	26.57	1	1	1	0.61	0.68	51.25	2	2	2	1.23	1.37
sp|O76324|DCO_DROME	+ +	106.13	8	5	5	10.2	13.86	126.7	10	7	7	14.29	28.86
C5I7I1|C5I7I1_DROME	+ -	58.74	1	1	1	1.85	4.02
Q8T9D1|Q8T9D1_DROME	+ +	178.62	28	23	23	23.96	32.72	29.73	1	1	1	1.04	0.97
A0A0B4LHK4|A0A0B4LHK4_DROME	+ -	32.94	1	1	1	0.35	0.3
A0A0B4LF25|A0A0B4LF25_DROME	+ +	24.38	1	1	1	0.76	0.54	23.92	1	1	1	0.76	0.96
Q9VZI1|Q9VZI1_DROME	+ -	119.85	6	6	6	26.09	43.09
D9IQC0|D9IQC0_DROME	- +							78.33	5	4	4	1.2	3.38
sp|P02828|HSP83_DROME	+ -	97.31	7	6	6	5.83	11.99
sp|P55841|RL14_DROME	+ -	54.3	2	2	2	4.65	9.64
M9PJN9|M9PJN9_DROME	+ -	125.24	10	9	9	8.65	12.95
Q9VA36|Q9VA36_DROME	+ -	103.21	8	7	7	7.78	12.59
D2NUH9|D2NUH9_DROME	+ -	54.3	3	2	2	2.99	8.36
Q9VV51|Q9VV51_DROME	+ -	40.69	2	1	1	2.27	3.37
sp|P55824|FAF_DROME	+ -	24.76	1	1	1	0.36	0.5
D2NUJ2|D2NUJ2_DROME	+ -	96.89	5	3	3	12.5	25.41
Q8IPE8|Q8IPE8_DROME	+ -	54.38	2	2	2	2.25	3.9
sp|Q9VZS5|RL28_DROME	+ -	80.45	5	5	5	15.15	25.69
C5I7I2|C5I7I2_DROME	+ +	58.74	1	1	1	1.72	3.84	42.19	1	1	1	1.72	2.93
Q7PL76|Q7PL76_DROME	+ -	49.67	1	1	1	1.06	2.02
Q7M3J7|Q7M3J7_DROME	- +							47.14	2	2	2	1.77	1.81
sp|A0A0B4K7J2|RBP2_DROME	+ +	233.57	61	49	49	18.35	25.68	26.1	1	1	1	0.37	0.29
Q8I0J1|Q8I0J1_DROME	+ -	74.84	2	2	2	3.85	5.24
Q9VJP8|Q9VJP8_DROME	+ -	83.13	5	4	4	6.06	8.65
sp|Q27415-2|NLP_DROME	+ -	39.05	1	1	1	5.56	10.74
M9PE12|M9PE12_DROME	+ -	85.72	5	5	5	1.52	1.84
Q9VFF0|Q9VFF0_DROME	+ +	71.41	4	4	4	8.16	16.17	81.62	7	5	5	10.2	14.26
A0ANL0|A0ANL0_DROME	+ -	63.78	2	2	2	10	8.13
Q9VMH2|Q9VMH2_DROME	+ -	47.56	2	1	1	4.17	7.14
Q8IQQ0|Q8IQQ0_DROME	+ -	53.94	2	2	2	1.87	3.05
sp|P55830|RS3A_DROME	+ +	116.47	7	6	6	12.24	24.25	32.1	1	1	1	2.04	5.6
L0MLP2|L0MLP2_DROME	+ -	53.14	2	2	2	3.28	5.16
T2GG50|T2GG50_DROME	+ -	53.22	1	1	1	1.67	2.37
Q9W1B9|Q9W1B9_DROME	+ -	108.42	5	5	5	20	44.24
Q9VZF5|Q9VZF5_DROME	+ -	37.64	1	1	1	0.74	1.8
R9PY26|R9PY26_DROME	+ -	100.22	7	7	7	3.66	5.69
sp|O44081|DKC1_DROME	+ -	63.62	3	3	3	3.45	6.69
Q9V400|Q9V400_DROME	+ -	36.17	1	1	1	1.92	3.12
Q9VHX2|Q9VHX2_DROME	+ -	27.38	1	1	1	2.86	3.13
Q8MS03|Q8MS03_DROME	+ -	22.44	1	1	1	1.3	2.39
sp|Q9W4X7|EI3G1_DROME	+ -	29.99	2	1	1	2.44	3.35
M9PHL0|M9PHL0_DROME	+ -	108.08	6	5	5	2.45	2.84
sp|Q9VAQ7|SLU7_DROME	+ -	78.58	3	3	3	2.97	5.92
Q5U0W4|Q5U0W4_DROME	+ -	54.3	2	2	2	4.65	9.58
C5I7K6|C5I7K6_DROME	+ +	58.74	1	1	1	1.72	3.84	42.19	1	1	1	1.72	2.93
Q8MZ12|Q8MZ12_DROME	- +							33.55	1	1	1	1.82	2.65
Q6NN46|Q6NN46_DROME	+ -	32.84	1	1	1	6.25	4.97
E2QC83|E2QC83_DROME	- +							76.13	3	3	3	10.34	14.29
H1ZYF1|H1ZYF1_DROME	+ -	54.3	3	2	2	3.08	9.27
sp|Q24478|CP190_DROME	+ -	155.25	17	15	15	14.02	20.62
Q3KN36|Q3KN36_DROME	+ -	98.79	5	5	5	12.82	23.2
Q8T9E3|Q8T9E3_DROME	+ -	64.08	3	3	3	1.12	1.33
Q8IPG1|Q8IPG1_DROME	+ -	44.85	2	2	2	1.36	1.79
sp|P13496|DCTN1_DROME	+ -	25.53	1	1	1	0.64	0.87
sp|P41094|RS18_DROME	+ -	121.12	8	8	8	23.53	44.74
M9PEK8|M9PEK8_DROME	+ -	73.8	4	4	4	2.78	4.61
sp|P08928|LAM0_DROME	+ -	148.1	17	16	16	16.33	29.1
E1JH02|E1JH02_DROME	+ -	92.24	3	3	3	4	4.35
L0CPM0|L0CPM0_DROME	+ -	94.14	6	4	4	10	26.49
A0A0B4KHS9|A0A0B4KHS9_DROME	- +							35.36	1	1	1	2.7	3.06
sp|Q7KRW8|PRP39_DROME	+ -	25.55	1	1	1	0.68	1.03
sp|Q7KQM6-2|GGYF1_DROME	+ -	21.13	1	1	1	0.6	0.83
M9PBQ0|M9PBQ0_DROME	+ -	20.47	1	1	1	0.18	0.15
C5WLN8|C5WLN8_DROME	+ -	56.23	2	2	2	5.26	8.04
sp|P25991-4|SUF_DROME	+ -	60.01	2	2	2	2.13	3.14
A0A0B4K6Z4|A0A0B4K6Z4_DROME	+ -	75.35	6	5	5	5.81	6.83
sp|Q9W1B0|GEK_DROME	+ -	37.23	1	1	1	0.52	0.79
Q9U4I2|Q9U4I2_DROME	+ -	85.43	4	4	4	1.36	2.08
C6SV50|C6SV50_DROME	+ -	74.45	3	3	3	7.89	20.13
Q8T8Q5|Q8T8Q5_DROME	+ -	58.73	2	2	2	0.98	1.75
Q9VN42|Q9VN42_DROME	+ -	49.1	2	2	2	7.14	12.39
Q9VMS2|Q9VMS2_DROME	+ -	32.43	1	1	1	0.6	0.62
A1Z9Z1|A1Z9Z1_DROME	+ -	53.62	2	2	2	2.35	4.34
A0A0B4KHJ1|A0A0B4KHJ1_DROME	+ +	34.18	1	1	1	6.25	12.24	72.09	3	2	2	12.5	28.57
A8JNX0|A8JNX0_DROME	+ -	34.17	1	1	1	1.69	2.71
Q9VRA1|Q9VRA1_DROME	+ -	34.19	1	1	1	1.43	1.95
sp|P55828|RS20_DROME	- +							57.04	3	2	2	9.09	22.5
A4V4A5|A4V4A5_DROME	+ -	151.72	13	10	10	33.33	45.83
A1YK00|A1YK00_DROME	+ -	43.97	2	2	2	2.78	3.89
Q9U4Y1|Q9U4Y1_DROME	+ +	34.38	1	1	1	1.96	3.49	50	2	2	2	3.92	7.21
Q7K0L8|Q7K0L8_DROME	+ -	135.07	12	10	10	7.35	18.25
X2JDX3|X2JDX3_DROME	+ -	121.02	7	7	7	2.9	4.03
Q8T8W3|Q8T8W3_DROME	+ -	74.18	5	5	1	6.94	12.96
M9PD19|M9PD19_DROME	+ -	34.61	2	2	2	1.75	2.14
E1NZC8|E1NZC8_DROME	+ -	37.81	3	2	2	2.78	2.42
A0A0B4JDC9|A0A0B4JDC9_DROME	+ -	21.21	1	1	1	0.89	0.49
E1JHT6|E1JHT6_DROME	+ -	61.68	2	2	2	4.17	3.95
Q94513|Q94513_DROME	+ -	51.57	2	2	2	6.06	9.57
Q9W1N1|Q9W1N1_DROME	+ -	28.15	1	1	1	1.16	1.12
sp|Q9VUC6-4|FRL_DROME	+ -	47.43	3	2	2	1.43	2.43
sp|Q9VIP0|NESD_DROME	+ -	34.68	2	1	1	1.64	1.99
sp|Q8IQV9-2|NU205_DROME	+ -	71.14	3	3	3	1.52	1.69
sp|Q7KRW8-3|PRP39_DROME	+ -	25.55	1	1	1	0.73	1.09
sp|Q9V460|SPT5H_DROME	+ -	86.66	5	5	5	3.6	5.47
A0A0B4K6M7|A0A0B4K6M7_DROME	+ -	44.4	1	1	1	1.12	1.48
Q9VKM7|Q9VKM7_DROME	+ -	108.52	5	5	5	5.81	10.04
sp|Q9VK45|TOR_DROME	+ -	44.91	1	1	1	0.36	0.61
Q9W0L0|Q9W0L0_DROME	+ -	32.05	1	1	1	0.38	0.75
sp|Q9XYP7|GCP2_DROME	+ -	30.79	1	1	1	1.08	0.94
sp|Q7KNF2|PABP2_DROME	- +							76.13	3	3	3	10.34	14.29
sp|Q8IRG6|SPT16_DROME	+ -	46.67	2	2	2	1.25	1.66
sp|Q9W0P8-3|MED14_DROME	+ -	25.37	1	1	1	0.74	0.51
Q960I0|Q960I0_DROME	+ -	21.89	1	1	1	1.79	3.46
A0A0B4LFH8|A0A0B4LFH8_DROME	+ +	91.57	4	4	4	3.6	4.65	47.33	1	1	1	0.9	1.37
A0A0B4KHG7|A0A0B4KHG7_DROME	+ -	79.94	3	3	3	3.3	2.76
Q7KV90|Q7KV90_DROME	+ +	72.34	4	4	4	3.39	2.92	47.14	2	2	2	1.69	1.67
E1JGV6|E1JGV6_DROME	+ -	63.62	3	3	3	3.45	6.69
sp|Q8SY33|GAWKY_DROME	+ -	66.74	2	2	2	2.86	2.31
A0A0B4K713|A0A0B4K713_DROME	+ -	25.27	1	1	1	2	2.67
A0A0B4JCZ0|A0A0B4JCZ0_DROME	+ -	73.51	6	6	6	5.88	6.26
X2JAI4|X2JAI4_DROME	+ -	66.04	2	2	2	1.9	3.42
sp|P26686-7|SRR55_DROME	+ -	34.14	1	1	1	1.45	5.56
Q867W7|Q867W7_DROME	+ -	48.13	3	3	3	3.3	3.97
Q0KHZ6|Q0KHZ6_DROME	- +							76.56	3	3	3	8.57	14.23
Q9VST4|Q9VST4_DROME	+ +	64.56	2	2	2	3.45	6.44	78.98	6	6	6	10.34	18.04
E6PBY1|E6PBY1_DROME	+ -	20.7	1	1	1	0.53	0.27
X2JC06|X2JC06_DROME	+ -	62.34	3	3	3	1.55	1.91
sp|Q9VZ64|6PGL_DROME	- +							30.97	1	1	1	3.33	3.7
A0A0B4K6I7|A0A0B4K6I7_DROME	+ -	80.89	5	5	5	3.73	4.33
sp|P02572|ACT2_DROME	+ +	157.77	19	12	1	32.43	52.13	136.22	18	11	11	29.73	43.88
sp|Q0E9B6|RS11_DROME	+ -	94.14	6	4	4	10.26	25.81
Q8STF7|Q8STF7_DROME	+ -	32.43	1	1	1	1.28	2.25
Q58SN2|Q58SN2_DROME	+ -	31.57	1	1	1	2.17	2.7
sp|Q00168-2|KCC2A_DROME	+ -	53.14	2	2	2	3.03	5.04
Q9VHN7|Q9VHN7_DROME	+ -	54.86	2	2	2	3.17	3.35
sp|Q9XZ34|RIF1_DROME	+ -	47.01	2	2	2	1.22	1.62
sp|P48159|RL23_DROME	+ -	89.6	5	3	3	12.5	32.14
Q7KY09|Q7KY09_DROME	+ -	32.05	1	1	1	0.38	0.75
M9PBG5|M9PBG5_DROME	+ -	85.72	5	5	5	1.95	2.27
sp|P05552|ADF1_DROME	+ -	28.23	1	1	1	3.12	3.05
F2FBA6|F2FBA6_DROME	+ -	31.15	1	1	1	2.17	3.37
O97454|O97454_DROME	+ +	33.9	1	1	1	3.57	6.94	67.89	2	2	2	7.14	13.89
Q9VRY6|Q9VRY6_DROME	+ -	50.36	2	1	1	2.44	2.64
M9PBJ7|M9PBJ7_DROME	+ +	72.34	4	4	4	3.42	2.89	47.14	2	2	2	1.71	1.65
X2JCP8|X2JCP8_DROME	+ +	155.85	20	13	2	35.14	46.81	136.22	18	11	11	29.73	43.88
sp|Q8SY33-2|GAWKY_DROME	+ -	66.74	2	2	2	2.86	2.32
A0A0B4KHF3|A0A0B4KHF3_DROME	+ -	20.23	1	1	1	0.26	0.18
C5I7J7|C5I7J7_DROME	+ +	58.74	1	1	1	1.75	3.92	42.19	1	1	1	1.75	3
sp|Q24208-2|IF2G_DROME	+ -	112.6	5	5	5	9.43	12.21
Q9W1C8|Q9W1C8_DROME	+ -	108.91	6	6	6	11.54	19.02
sp|P26019|DPOLA_DROME	+ -	107.64	8	8	8	3.96	7.46
U3PXB4|U3PXB4_DROME	+ +	136.14	12	11	11	7.1	9.97	33.61	1	1	1	0.65	0.99
sp|Q9W2F2|DCAF1_DROME	+ -	46.52	4	4	3	2.82	3.3
A4V4A1|A4V4A1_DROME	+ -	96.13	5	5	5	5.68	6.09
A0A1B2AIV7|A0A1B2AIV7_DROME	+ -	54.3	2	2	2	4.65	9.64
C5I7I9|C5I7I9_DROME	+ +	58.74	1	1	1	1.72	3.92	42.19	1	1	1	1.72	3
sp|Q9VUC6-2|FRL_DROME	+ -	47.43	3	2	2	1.3	2.32
Q86NP7|Q86NP7_DROME	+ -	73.51	6	6	6	8.57	9.92
Q9V3Y5|Q9V3Y5_DROME	+ -	45.67	2	2	2	1.14	2.4
A0A0B4K6F9|A0A0B4K6F9_DROME	+ +	144.09	14	13	13	14.94	21.22	23.2	1	1	1	1.15	0.82
A0A0B4KFE4|A0A0B4KFE4_DROME	+ +	21.89	1	1	1	1.04	2.06	23.55	1	1	1	1.04	0.96
C9QPD9|C9QPD9_DROME	+ +	177.12	26	20	2	33.9	28.48	44.36	2	2	2	3.39	2.78
B6UXD9|B6UXD9_DROME	+ +	100.79	6	5	5	6.17	9.36	81.71	4	4	4	4.94	5.93
B7YZQ7|B7YZQ7_DROME	+ +	89.52	3	3	3	9.68	12.07	78.02	3	3	3	9.68	12.07
sp|Q9VLP7|MET14_DROME	+ -	36.36	1	1	1	1.85	3.27
sp|A1ZBT5|MED8_DROME	+ -	60.14	2	2	2	7.69	9.52
F3YDP8|F3YDP8_DROME	+ -	78.58	3	3	3	2.97	5.92
sp|Q26454|MCM4_DROME	+ -	27.37	1	1	1	0.97	1.73
A1Z9M4|A1Z9M4_DROME	- +							44.36	2	2	2	3.7	3.5
C1C3C5|C1C3C5_DROME	+ -	80.09	4	3	3	4.92	5.15
sp|O46084|PGAM5_DROME	+ -	46.56	1	1	1	2.5	5.54
B6UXF9|B6UXF9_DROME	- +							81.71	4	4	4	2.76	5.93
E1JJM0|E1JJM0_DROME	- +							37.52	1	1	1	1.75	2.76
O76216|O76216_DROME	+ -	31.5	1	1	1	1.04	1.11
Q9NJH7|Q9NJH7_DROME	+ -	57.89	3	2	2	1.05	2.36
A0A1B2AJC2|A0A1B2AJC2_DROME	+ -	77.26	3	3	3	14.29	31.93
Q9XZT3|Q9XZT3_DROME	+ -	36.92	1	1	1	1.82	4.26
Q8SWY7|Q8SWY7_DROME	+ -	39.63	1	1	1	3.03	5.08
Q9VJ14|Q9VJ14_DROME	+ -	65.82	2	2	2	1.83	1.72
A1Z7K6|A1Z7K6_DROME	+ -	31.07	1	1	1	2.78	2.32
A4V3W1|A4V3W1_DROME	- +							52.15	2	2	2	4.44	3.48
C5I7R9|C5I7R9_DROME	+ +	58.74	1	1	1	1.79	3.92	42.19	1	1	1	1.79	3
O76248|O76248_DROME	+ -	49.67	1	1	1	1.06	2.02
Q86PF3|Q86PF3_DROME	+ -	103.21	8	7	7	10	17.48
A0A0B4LFW6|A0A0B4LFW6_DROME	+ -	42.72	1	1	1	0.39	0.42
Q9VB78|Q9VB78_DROME	- +							78.33	5	4	4	3.81	4
A0A126GUR6|A0A126GUR6_DROME	+ +	124.65	7	7	7	12.28	22.79	119.6	8	8	8	14.04	24.78
M9NFI2|M9NFI2_DROME	+ -	62.34	3	3	3	1.56	1.93
sp|Q9VS34|RL18_DROME	+ -	112.28	9	7	7	16.67	43.09
sp|Q9I7T7-2|LAR4_DROME	+ -	98.64	6	5	5	5.75	5.06
A8DYI4|A8DYI4_DROME	+ -	30.59	1	1	1	0.94	1.38
O96046|O96046_DROME	+ -	124.29	10	9	9	12.68	15.38
Q5U0Y0|Q5U0Y0_DROME	+ -	129.67	14	13	13	6.95	7.9
Q9VXA9|Q9VXA9_DROME	- +							43.93	2	2	2	6.25	9.49
Q6AWD7|Q6AWD7_DROME	+ -	56.22	3	3	3	2.11	3.18
M9PID3|M9PID3_DROME	+ -	75.92	4	4	4	3.57	5.53
A0A126BEE6|A0A126BEE6_DROME	+ -	62.8	4	4	4	9.3	11.99
A1ZAC7|A1ZAC7_DROME	- +							24.89	1	1	1	1.04	1.51
A0A0B4JDG2|A0A0B4JDG2_DROME	+ -	73.51	6	6	6	6.19	6.49
sp|Q24154|RL29_DROME	+ -	65.05	4	2	2	10.53	25
sp|P23128|DDX6_DROME	+ +	165.27	17	14	14	25.45	43.36	106.54	5	5	5	9.09	11.33
sp|Q9VI10|SMD2_DROME	+ -	77.26	3	3	3	14.29	31.93
sp|P41073-3|PEP_DROME	+ -	52.18	3	3	3	3.06	5.63
H6QXK0|H6QXK0_DROME	+ -	58.24	3	3	3	2.21	2.63
M9PEJ2|M9PEJ2_DROME	+ -	50.36	2	1	1	2.56	2.9
B7FNL1|B7FNL1_DROME	+ -	65.05	4	2	2	9.52	22.35
sp|A1YK02|NUP75_DROME	+ -	43.97	2	2	2	2.82	3.89
A0A0B4LHU7|A0A0B4LHU7_DROME	+ -	50.64	2	2	2	2.67	4.41
M9PFS6|M9PFS6_DROME	+ -	35.88	1	1	1	0.46	0.78
Q8IQV6|Q8IQV6_DROME	+ -	83.15	6	5	5	5.62	5.97
E1JHB6|E1JHB6_DROME	+ -	44.85	2	2	2	1.32	1.77
Q2Q3V8|Q2Q3V8_DROME	+ -	58.08	2	2	2	1.03	1.17
Q7KKI0|Q7KKI0_DROME	+ -	84.09	3	3	3	4.55	7.01
A1Z8U9|A1Z8U9_DROME	+ -	94.14	6	4	4	10.53	25.97
D4G7H1|D4G7H1_DROME	+ -	106.14	6	5	5	18.52	32.4
Q9W0L7|Q9W0L7_DROME	+ -	90.16	5	3	3	3.57	2.7
M9PDH1|M9PDH1_DROME	+ -	85.72	5	5	5	1.48	1.77
A0A0B4KH12|A0A0B4KH12_DROME	+ -	79.94	3	3	3	3.26	2.77
B6UXE0|B6UXE0_DROME	+ +	100.79	6	5	5	6.25	9.36	81.71	4	4	4	5	5.93
D9IQD9|D9IQD9_DROME	+ +	87.24	3	3	3	0.6	2.49	78.33	5	4	4	0.8	3.06
L0CPL5|L0CPL5_DROME	+ -	94.14	6	4	4	10.26	26.49
Q9VS57|Q9VS57_DROME	+ -	31.65	1	1	1	1.06	1.59
A0A0B4LGM5|A0A0B4LGM5_DROME	+ +	137.4	13	12	12	11.88	18.24	92.86	6	5	5	4.95	7.26
Q5BIL1|Q5BIL1_DROME	+ -	54.3	2	2	2	4.65	9.04
C3KGI3|C3KGI3_DROME	+ -	39.93	1	1	1	0.85	1.13
Q9VP06|Q9VP06_DROME	+ -	33.36	1	1	1	2.17	2.74
sp|Q9V9A7|MCCB_DROME	+ +	207.86	40	25	25	41.67	54.84	194.41	32	23	23	38.33	50.69
sp|P48809|RB27C_DROME	+ +	151.27	14	9	9	29.03	34.44	155.95	16	10	10	32.26	32.54
sp|Q9VX32|RG190_DROME	+ -	35.22	1	1	1	0.56	0.51
Q9VNC3|Q9VNC3_DROME	+ +	137.4	13	12	12	12	18.35	92.86	6	5	5	5	7.3
sp|Q06559|RS3_DROME	+ -	113.36	9	8	8	19.51	37.4
sp|P46223|RL7A_DROME	+ -	114.33	6	6	6	9.84	23.62
sp|Q9VNI3|HPF1_DROME	+ +	77.29	3	3	3	5	8.24	60.25	3	3	3	5	7.13
D9IQE0|D9IQE0_DROME	- +							78.33	5	4	4	2.9	4
sp|Q9W0S9|DIP2_DROME	+ +	26.57	1	1	1	0.61	0.68	51.25	2	2	2	1.22	1.35
B7Z0Z0|B7Z0Z0_DROME	+ -	31.15	1	1	1	2.17	3.27
A0A0H4Y1G5|A0A0H4Y1G5_DROME	+ -	47.58	2	2	2	0.66	0.66
sp|Q7K4Z4|IMD_DROME	- +							36.77	1	1	1	4	4.03
O46048|O46048_DROME	+ -	121.02	7	7	7	2.85	3.97
Q9VLQ8|Q9VLQ8_DROME	+ -	44.85	2	2	2	1.34	1.79
sp|Q9VWG3|RS10B_DROME	+ -	106.14	6	5	5	20.83	36.25
A1YK07|A1YK07_DROME	+ -	43.97	2	2	2	2.74	3.89
sp|Q24574-2|UBPE_DROME	+ -	21.53	1	1	1	0.62	1.89
M9PHM6|M9PHM6_DROME	+ -	112.28	9	7	7	16.67	43.09
M9PI76|M9PI76_DROME	+ -	94.32	5	5	4	5.26	7.35
B7Z060|B7Z060_DROME	+ -	94.32	5	5	4	5.15	7.08
A1YK81|A1YK81_DROME	+ -	48.92	2	1	1	0.86	1.25
A0A0B4KFL0|A0A0B4KFL0_DROME	+ +	31.97	1	1	1	1.25	1.3	45	1	1	1	1.25	1.95
Q9VAA9|Q9VAA9_DROME	+ -	36.95	1	1	1	1.45	2.53
D9IQC3|D9IQC3_DROME	- +							78.33	5	4	4	1.11	3.57
Q7JRH5|Q7JRH5_DROME	- +							37.29	1	1	1	1.15	1.7
sp|Q8T079|GLYR1_DROME	+ -	111.76	7	7	7	10.14	19.6
Q9VLT7|Q9VLT7_DROME	+ -	56.23	2	2	2	5.56	8.65
X2JKU5|X2JKU5_DROME	+ -	40.65	2	2	2	5.88	4.39
sp|Q7PLI2|NIPB_DROME	+ -	69.35	4	4	4	1.67	2.46
H1ZYB7|H1ZYB7_DROME	+ -	44.91	1	1	1	0.36	0.61
A4V134|A4V134_DROME	+ -	53.14	2	2	2	3.08	5.11
sp|P08736|EF1A1_DROME	+ +	228.35	88	27	27	43.55	58.1	218.7	73	29	29	46.77	60.48
Q86NR4|Q86NR4_DROME	+ -	83.39	5	5	5	6.17	7.61
C5I7H3|C5I7H3_DROME	+ +	58.74	1	1	1	1.72	3.92	42.19	1	1	1	1.72	3
Q9VHV1|Q9VHV1_DROME	+ -	46.75	1	1	1	1.19	1.9
M9PFM5|M9PFM5_DROME	+ -	35.88	1	1	1	0.47	0.79
sp|Q4Z8K6-3|RBP9X_DROME	+ +	31.97	1	1	1	1.79	1.67	45	1	1	1	1.79	2.51
sp|P47825|TAF4_DROME	+ -	94.32	5	5	4	5.81	8.36
Q9VXW2|Q9VXW2_DROME	+ -	93.96	6	5	5	2.42	4.41
Q9VW52|Q9VW52_DROME	+ -	39.71	2	2	2	1.92	3.68
X2JGR4|X2JGR4_DROME	+ -	55.81	2	2	2	1.43	1.23
sp|Q9VN50|EI3F1_DROME	+ -	31.45	1	1	1	4.35	3.93
sp|Q9VYY3|UBA5_DROME	+ -	153.96	14	13	13	38.24	45.3
Q7KSN8|Q7KSN8_DROME	+ -	71.72	3	3	3	1.68	2.29
M9PHL4|M9PHL4_DROME	+ -	50.36	2	1	1	2.63	2.86
A0A0B4LGS6|A0A0B4LGS6_DROME	+ +	137.4	13	12	12	12.5	19.12	92.86	6	5	5	5.21	7.61
sp|Q9V4P1-2|ANLN_DROME	- +							46.71	2	2	2	1.5	1.57
Q5IF77|Q5IF77_DROME	+ -	58.74	1	1	1	3.12	5.09
Q8T052|Q8T052_DROME	+ -	21.78	1	1	1	1.61	1.42
Q9VM69|Q9VM69_DROME	+ -	107.75	4	4	4	4.71	10.96
sp|Q9VAF0|S39AD_DROME	+ -	38.37	1	1	1	3.45	2.82
C4IY22|C4IY22_DROME	+ +	31.97	1	1	1	1.33	1.04	45	1	1	1	1.33	1.56
M9PHK2|M9PHK2_DROME	- +							23.32	1	1	1	0.71	1.54
Q9VZY0|Q9VZY0_DROME	+ -	57.01	2	2	2	4.26	7.79
Q3YMU0|Q3YMU0_DROME	+ +	133.11	8	7	7	10.45	17.18	122.12	13	11	11	16.42	23.72
E8NH12|E8NH12_DROME	+ -	91.41	5	5	5	4.9	7.67
Q8I9J7|Q8I9J7_DROME	- +							29.47	1	1	1	1.19	1
Q9VCX2|Q9VCX2_DROME	+ -	24.05	1	1	1	0.64	0.94
sp|Q8IN94|OSA_DROME	+ -	58.31	3	3	3	2.07	1.07
sp|O77459|KEN_DROME	+ -	24.39	1	1	1	1.67	3.66
I1V4Y8|I1V4Y8_DROME	+ -	89.51	5	5	5	2.49	5.84
A0A0B4KHB1|A0A0B4KHB1_DROME	+ -	58.31	3	3	3	2.08	1.14
sp|P51123-2|TAF1_DROME	+ -	37.25	1	1	1	0.38	0.53
Q8SXU3|Q8SXU3_DROME	+ +	33.48	1	1	1	3.03	2.28	34.5	1	1	1	3.03	2.28
sp|Q9V438|PDIA6_DROME	+ +	168.7	16	14	14	28	40.42	155.98	17	15	15	30	47.11
Q8MR88|Q8MR88_DROME	+ -	68.84	3	3	3	7.32	13.17
H5V8D0|H5V8D0_DROME	+ -	80.09	4	3	3	4.92	5.15
sp|Q9VWW0-3|CREBB_DROME	+ -	95.79	4	4	4	14.81	16.92
F6J6K3|F6J6K3_DROME	+ -	25.33	1	1	1	4.17	4.33
A8DYD1|A8DYD1_DROME	+ +	177.12	26	20	2	32.26	26.88	44.36	2	2	2	3.23	2.63
H1UUA9|H1UUA9_DROME	- +							23.55	1	1	1	2.04	1.86
Q86NS6|Q86NS6_DROME	+ +	145.91	14	9	9	14.75	30.06	120.23	9	7	7	11.48	21.06
sp|Q7KW39-2|MMSA_DROME	+ +	65.66	4	3	3	6	9	94.57	5	5	5	10	14.48
Q7KSE8|Q7KSE8_DROME	+ -	58.31	3	3	3	2.08	1.13
Q07DP5|Q07DP5_DROME	+ -	21.78	1	1	1	0.51	0.52
sp|Q9VP22|CDK12_DROME	+ -	26.87	1	1	1	0.58	1.21
Q8IRD3|Q8IRD3_DROME	- +							48.38	2	2	2	6.25	7.56
Q9NIW0|Q9NIW0_DROME	+ -	69.22	2	2	2	3.39	5.02
sp|Q23983|SNAP_DROME	+ -	38.32	1	1	1	2.94	3.42
B7Z120|B7Z120_DROME	+ -	121.28	8	8	8	7.55	9.66
sp|P48611|PTPS_DROME	+ -	27.81	1	1	1	5	4.76
M9PFF9|M9PFF9_DROME	+ +	115.97	6	5	5	8.62	14.86	66	3	3	3	5.17	8.82
D5SHU1|D5SHU1_DROME	+ -	35.33	1	1	1	1.64	1.62
E1JH59|E1JH59_DROME	+ -	120.83	8	8	8	7.69	12.39
Q9XZ03|Q9XZ03_DROME	+ +	113.53	8	6	6	20.69	35.17	105.35	9	6	6	20.69	28.97
H1ZYJ5|H1ZYJ5_DROME	+ -	59.01	1	1	1	0.88	1.45
sp|Q9VGW6|MCM5_DROME	+ -	119.79	10	8	8	8	12.96
sp|Q9VHD3|MAAI1_DROME	+ +	104.73	8	4	4	14.81	26.42	103.22	4	4	4	14.81	24.8
Q8MTZ5|Q8MTZ5_DROME	+ -	44.44	1	1	1	1.89	2.3
A0A0F6QCQ2|A0A0F6QCQ2_DROME	+ -	37.57	2	2	2	1.08	1.03
A8E6V2|A8E6V2_DROME	+ -	37	1	1	1	3.45	8.84
A0A0B4LGA3|A0A0B4LGA3_DROME	+ +	142.12	10	9	9	12.86	19.38	113.66	7	6	6	8.57	12.36
sp|Q9GYU8|NUP88_DROME	+ +	106.48	7	6	6	8.33	10.4	45.99	2	2	2	2.78	3.42
sp|P11147|HSP7D_DROME	+ +	192.96	39	23	20	28.4	46.24	134.91	13	11	8	13.58	23.96
A8DZ29|A8DZ29_DROME	+ -	174.88	31	29	29	14.22	18.24
E1JHA4|E1JHA4_DROME	+ +	151.27	14	9	9	29.03	34.44	155.95	16	10	10	32.26	32.54
B8A3X7|B8A3X7_DROME	+ -	53.98	2	2	2	4.08	3.56
Q8IRC1|Q8IRC1_DROME	+ -	73.8	4	4	4	3.01	5.16
M9NFL1|M9NFL1_DROME	+ -	57.89	3	2	2	1.09	2.48
Q9VJ43|Q9VJ43_DROME	+ -	156.91	13	11	11	18.64	25.92
M9PEC8|M9PEC8_DROME	+ -	20.47	1	1	1	0.18	0.15
Q9VA69|Q9VA69_DROME	+ -	20.75	1	1	1	1.67	2.36
A0A0B4KHW1|A0A0B4KHW1_DROME	+ -	40.41	1	1	1	1.39	2.95
D9IQD1|D9IQD1_DROME	- +							78.33	5	4	4	1.99	3.77
Q9VZ69|Q9VZ69_DROME	- +							37.52	1	1	1	1.75	2.83
sp|Q9VHP0|DDX3_DROME	+ +	88.7	7	6	5	6.98	8.9	77.41	4	4	3	4.65	5.14
Q7K1T6|Q7K1T6_DROME	+ -	62.92	3	3	3	10	16.67
Q7KLW5|Q7KLW5_DROME	+ -	33.05	2	2	2	5.71	7.94
A0A0B4KG70|A0A0B4KG70_DROME	+ -	66.85	3	3	3	2.56	3.8
sp|P13008|RS26_DROME	+ -	99.09	4	3	3	10.34	29.82
A0A0F6QCN3|A0A0F6QCN3_DROME	+ -	37.57	2	2	2	1.08	1.03
Q961F9|Q961F9_DROME	+ -	40.69	2	1	1	6.67	9.09
Q9VPL9|Q9VPL9_DROME	+ -	115.93	11	10	10	2.03	2.09
Q9U1J1|Q9U1J1_DROME	+ -	69.22	2	2	2	3.17	4.87
sp|P13060|EF2_DROME	+ +	132.85	10	8	8	7.41	14.57	97.23	6	5	5	4.63	7.46
Q9VB17|Q9VB17_DROME	- +							24.98	1	1	1	2.7	2.76
H1UUD2|H1UUD2_DROME	- +							132.87	17	7	7	35	68.05
A0A0B4KGU4|A0A0B4KGU4_DROME	+ +	88.7	7	6	5	6.9	8.86	77.41	4	4	3	4.6	5.12
A0A0B4KFK1|A0A0B4KFK1_DROME	+ -	80.89	5	5	5	3.7	4.02
sp|O18388|IMB_DROME	+ -	91.69	5	5	5	7.25	7.92
G4LU37|G4LU37_DROME	+ -	223.16	36	30	30	35.29	48.46
Q7JN06|Q7JN06_DROME	+ -	51.57	2	2	2	5.56	9.54
A4V201|A4V201_DROME	+ -	94.32	5	5	4	6.02	9.05
sp|Q7KMJ6|NITO_DROME	+ -	85.91	3	3	3	2.8	4.54
M9PFZ1|M9PFZ1_DROME	+ -	83.99	3	3	3	2.48	3.36
Q95P10|Q95P10_DROME	+ -	44.85	2	2	2	1.36	1.79
A1Z9M3|A1Z9M3_DROME	+ +	177.12	26	20	2	33.9	29.15	44.36	2	2	2	3.39	2.85
M9PCU1|M9PCU1_DROME	+ -	55.81	2	2	2	1.53	1.33
Q4QPQ0|Q4QPQ0_DROME	+ +	154.64	15	10	10	15.87	33.57	136.79	12	11	11	17.46	30.37
E1JIK0|E1JIK0_DROME	+ -	47.02	2	1	1	2.38	3.9
X2JG37|X2JG37_DROME	- +							27.17	1	1	1	1	1.05
H7BWS3|H7BWS3_DROME	+ -	69.22	2	2	2	3.28	5.02
C8VV43|C8VV43_DROME	+ -	32.05	1	1	1	2.22	4.27
sp|Q7KN62|TERA_DROME	+ -	51.87	2	2	2	2.08	3.75
C1C3F8|C1C3F8_DROME	+ -	35.7	1	1	1	1.56	2.96
sp|A0A0B4K7J2-2|RBP2_DROME	- +							26.1	1	1	1	0.37	0.3
E1JH47|E1JH47_DROME	+ +	142.12	10	9	9	12.86	19.69	113.66	7	6	6	8.57	12.55
sp|P21187|PABP_DROME	+ +	125.59	7	6	6	7.59	14.67	33.65	1	1	1	1.27	2.05
H6QXJ5|H6QXJ5_DROME	+ -	58.24	3	3	3	2.21	2.64
C9QP38|C9QP38_DROME	+ -	31.15	1	1	1	2.17	3.16
Q0E8E8|Q0E8E8_DROME	+ +	85.39	6	6	6	16.67	19.38	106.75	8	7	7	19.44	21.35
sp|P51123|TAF1_DROME	+ -	37.25	1	1	1	0.37	0.52
sp|P25439-2|BRM_DROME	+ -	35.88	1	1	1	0.47	0.8
Q9VHR5|Q9VHR5_DROME	+ -	25.61	1	1	1	1.32	1.25
Q7KMQ0|Q7KMQ0_DROME	+ -	48.22	2	2	2	3.23	5.08
G3KKP7|G3KKP7_DROME	+ -	36.35	1	1	1	2.08	2.15
Q86NS4|Q86NS4_DROME	+ +	21.89	1	1	1	1.05	2.12	23.55	1	1	1	1.05	0.99
sp|Q9VSH4|CPSF6_DROME	+ -	135.47	14	9	9	11.25	19.63
sp|P21525|FOSLA_DROME	+ -	80.84	2	2	2	4.76	3.71
Q9UB07|Q9UB07_DROME	+ -	71.23	3	3	3	2.86	6.68
C6SUT3|C6SUT3_DROME	+ -	34.19	1	1	1	2.17	1.29
Q7K485|Q7K485_DROME	+ +	129.27	6	6	6	19.35	22.96	67.83	3	3	3	9.68	11.99
sp|A1Z7A6|ASAP_DROME	+ -	37.59	1	1	1	0.74	0.95
sp|P51592|HYD_DROME	+ -	47.58	2	2	2	0.66	0.66
M9PGS2|M9PGS2_DROME	+ -	211.95	67	30	30	51.72	59.84
Q9U912|Q9U912_DROME	+ -	35.9	1	1	1	1.52	1.51
sp|P48598|IF4E_DROME	+ -	80.14	3	3	3	10.71	17.76
Q95YG3|Q95YG3_DROME	+ -	58.08	2	2	2	1.04	1.16
Q9VY78|Q9VY78_DROME	+ -	27.27	1	1	1	3.33	3.46
C9QP42|C9QP42_DROME	+ -	24.25	1	1	1	2.13	3.23
Q9N6D7|Q9N6D7_DROME	+ -	48.85	2	2	2	2.7	3.95
sp|Q9V8R9|41_DROME	+ -	172.89	20	18	18	7.76	16.25
Q8SXL0|Q8SXL0_DROME	+ -	36.92	1	1	1	1.92	4.62
Q7JXC4|Q7JXC4_DROME	+ -	102.45	5	4	4	16.67	29.28
A0A0B4LFB8|A0A0B4LFB8_DROME	+ +	56.25	4	3	3	2.05	4.3	38.33	1	1	1	0.68	0.86
sp|Q9VCX1-2|RGS_DROME	+ -	24.05	1	1	1	0.94	1.33
sp|P52034|PFKA_DROME	+ -	85.48	5	5	5	5.56	8.88
X2JDU0|X2JDU0_DROME	+ -	116.74	6	4	4	12.5	30.53
Q9VKM2|Q9VKM2_DROME	+ -	80.09	4	3	3	5.08	5.38
X2JAA8|X2JAA8_DROME	+ -	37.57	2	2	2	1.08	1.03
A0A0B4KF92|A0A0B4KF92_DROME	+ +	137.4	13	12	12	12.63	19.23	92.86	6	5	5	5.26	7.65
A0A1B2AJ64|A0A1B2AJ64_DROME	+ +	69.81	3	3	3	13.64	31.82	40.19	2	2	2	9.09	21.82
sp|A1Z8N1|TRE11_DROME	+ -	57.67	3	3	3	3.26	3.97
sp|Q06943|HMGZ_DROME	+ -	27.31	1	1	1	3.85	6.31
X2JB48|X2JB48_DROME	+ +	134.74	11	10	10	25.64	39.13	104.66	6	6	6	15.38	19.06
sp|P13469|MODU_DROME	+ -	104.81	4	4	4	5	9.41
B7Z0B1|B7Z0B1_DROME	+ +	79.83	5	4	4	5.56	7.3	59.15	3	3	3	4.17	5.66
sp|Q9VXJ0|DHB4_DROME	+ -	162.49	20	13	13	21.31	37.29
Q9VQL4|Q9VQL4_DROME	+ +	77.48	3	3	3	8.33	10.22	29.51	1	1	1	2.78	2.49
sp|P23226-2|MA205_DROME	- +							51.42	3	3	3	3.75	3.52
Q29R44|Q29R44_DROME	+ -	37.25	1	1	1	0.39	0.56
Q8SXE5|Q8SXE5_DROME	+ +	55.53	1	1	1	2.33	5	53.25	1	1	1	2.33	5
B3DN33|B3DN33_DROME	+ -	53.98	2	2	2	6.9	5.94
B6UXE7|B6UXE7_DROME	+ +	100.79	6	5	5	6.25	9.36	81.71	4	4	4	5	5.93
Q9W3C8|Q9W3C8_DROME	+ +	95.78	6	4	4	14.29	22	47.17	2	2	2	7.14	14
Q9VXQ2|Q9VXQ2_DROME	+ -	40.85	1	1	1	0.84	0.98
Q9VAF4|Q9VAF4_DROME	+ -	50.64	2	2	2	2.53	5.37
B6IDR6|B6IDR6_DROME	+ -	60.14	2	2	2	7.69	9.52
E1JH51|E1JH51_DROME	+ -	58.24	3	3	3	2.21	2.63
Q9XZD9|Q9XZD9_DROME	+ -	21.78	1	1	1	1.61	1.42
Q9W0A8|Q9W0A8_DROME	+ -	133.61	11	8	8	12.7	23.1
sp|Q9VXK0|NIPSN_DROME	+ +	106.6	5	4	4	10.81	19.78	111.23	6	5	5	13.51	23.08
E1JJQ4|E1JJQ4_DROME	+ -	30.79	1	1	1	1.09	0.96
A1YK85|A1YK85_DROME	+ -	48.92	2	1	1	0.86	1.25
Q8SXM3|Q8SXM3_DROME	+ -	23.4	1	1	1	0.79	0.49
D9IQC7|D9IQC7_DROME	- +							78.33	5	4	4	1.36	3.77
H5V888|H5V888_DROME	+ -	85.48	5	5	5	5.56	8.88
Q8MR61|Q8MR61_DROME	+ -	31.56	1	1	1	3.33	3.4
Q9VXR5|Q9VXR5_DROME	+ -	57.27	4	4	4	4.65	7.69
sp|P38979|RSSA_DROME	+ -	74.45	3	3	3	11.54	23.33
sp|Q9V4Q8|RU2A_DROME	+ +	96.32	5	4	4	10.81	23.02	85.95	4	4	4	10.81	19.62
M9PBQ3|M9PBQ3_DROME	+ -	20.47	1	1	1	0.18	0.15
A0A0B4K8A5|A0A0B4K8A5_DROME	+ -	46.52	4	4	3	2.82	3.3
X2JDV3|X2JDV3_DROME	+ -	36.92	1	1	1	1.92	4.6
A0A0B7P9G0|A0A0B7P9G0_DROME	+ -	51.98	2	2	2	2.27	3.12
M9ND37|M9ND37_DROME	+ -	57.89	3	2	2	1.06	2.44
sp|Q9W517|WAPL_DROME	+ -	37.57	2	2	2	1.08	1.03
sp|Q9Y0I1|EAF3_DROME	+ +	82.22	4	3	3	5.77	11.56	83.14	3	3	3	5.77	10.85
sp|Q9VCW3|NU133_DROME	+ -	48.92	2	1	1	0.86	1.25
A4V3L8|A4V3L8_DROME	+ -	38.37	1	1	1	3.45	2.82
sp|P52034-3|PFKA_DROME	+ -	85.48	5	5	5	5.56	8.88
sp|P08266|RPB2_DROME	+ -	33.81	1	1	1	0.73	0.68
Q6AWP8|Q6AWP8_DROME	+ +	91.57	4	4	4	3.57	4.59	47.33	1	1	1	0.89	1.35
X2JC31|X2JC31_DROME	+ -	37.12	2	2	2	1.14	0.89
H1UUI8|H1UUI8_DROME	+ -	34.19	1	1	1	2.22	1.29
B8A405|B8A405_DROME	- +							132.87	17	7	7	22.58	47.52
sp|Q9VDT6|MRM2_DROME	- +							79.58	2	2	2	5.26	17.2
A8DYD3|A8DYD3_DROME	+ +	177.12	26	20	2	33.9	29.22	44.36	2	2	2	3.39	2.86
B6IDS9|B6IDS9_DROME	+ -	32.84	1	1	1	5.88	4.82
sp|P49846|TAF5_DROME	+ -	30.09	1	1	1	1.22	0.99
H1ZYH5|H1ZYH5_DROME	+ -	59.01	1	1	1	0.88	1.45
sp|Q9VD28|JMJD6_DROME	+ -	40.41	1	1	1	1.69	3.19
sp|O76464|NFT1_DROME	- +							26.07	1	1	1	1.89	1.74
Q7KW02|Q7KW02_DROME	+ -	121.02	7	7	7	2.9	4.04
Q2XYI2|Q2XYI2_DROME	- +							55.2	3	2	2	12.5	15.38
A0A0C4DHG4|A0A0C4DHG4_DROME	- +							33.55	1	1	1	2.63	3.75
A0A0F6QCS8|A0A0F6QCS8_DROME	+ -	37.57	2	2	2	1.08	1.03
Q9VZ60|Q9VZ60_DROME	+ -	30.47	1	1	1	0.7	1.33
Q9W135|Q9W135_DROME	+ -	65.8	3	3	3	3.9	7.26
A1Z784|A1Z784_DROME	+ +	323.89	190	114	114	42.38	61.04	293.49	150	101	101	37.55	57.9
sp|Q9VEX9|SAP18_DROME	- +							52.46	2	2	2	10.53	14
sp|Q9VX09|ARP8_DROME	+ -	69.33	2	2	2	3.08	5.27
B5RJQ0|B5RJQ0_DROME	+ +	51.82	2	2	2	6.67	8.13	68.98	3	3	3	10	17.77
Q8SYL3|Q8SYL3_DROME	+ -	27.22	1	1	1	1.64	3.08
L7X6C7|L7X6C7_DROME	- +							29.47	1	1	1	1.12	1.02
H1ZYH4|H1ZYH4_DROME	+ -	59.01	1	1	1	0.88	1.45
Q29QX9|Q29QX9_DROME	+ -	56.23	2	2	2	5.41	7.44
Q86BG2|Q86BG2_DROME	+ -	130.22	8	8	8	6.84	7.79
B9EQY3|B9EQY3_DROME	+ +	89.52	3	3	3	7.32	10.61	78.02	3	3	3	7.32	10.61
A0A0B4LFK8|A0A0B4LFK8_DROME	+ -	58.08	2	2	2	1.04	1.16
A9UNB4|A9UNB4_DROME	+ -	59.01	1	1	1	0.71	2.42
A0A0B4LI25|A0A0B4LI25_DROME	+ +	100.79	6	5	5	5.75	8.57	81.71	4	4	4	4.6	5.43
B9ER00|B9ER00_DROME	+ -	36.06	1	1	1	2.22	3.01
sp|Q7KW39|MMSA_DROME	+ +	65.66	4	3	3	5.88	8.85	94.57	5	5	5	9.8	14.23
A0A0B4KHX3|A0A0B4KHX3_DROME	+ +	106.13	8	5	5	10.2	13.86	126.7	10	7	7	14.29	28.86
Q9NFP0|Q9NFP0_DROME	+ -	29.27	1	1	1	1.23	1.27
A0A0H4XWY3|A0A0H4XWY3_DROME	+ -	32.94	1	1	1	0.33	0.27
Q59E34|Q59E34_DROME	+ -	113.65	8	7	7	2.51	5.09
sp|P82804|PYM_DROME	+ +	59.6	4	4	4	9.09	23.19	59.98	3	3	3	6.82	17.39
sp|Q9VA37|DJ1B_DROME	- +							47.85	1	1	1	5.56	11.23
Q9VV75|Q9VV75_DROME	+ +	178.02	18	16	16	35.56	57.27	162.45	20	16	16	35.56	59.32
A0A1B2AKQ4|A0A1B2AKQ4_DROME	+ +	32.46	1	1	1	3.85	5.41	100.42	6	6	6	23.08	42.57
Q2Q3V5|Q2Q3V5_DROME	+ -	58.08	2	2	2	1.03	1.17
sp|P02283|H2B_DROME	+ -	56.91	4	4	4	14.29	34.15
Q7PLL1|Q7PLL1_DROME	+ -	27.22	1	1	1	1.64	3.08
Q8IMH4|Q8IMH4_DROME	+ -	27.2	1	1	1	1.15	1.03
sp|P48598-2|IF4E_DROME	+ -	80.14	3	3	3	12	18.55
C4JD65|C4JD65_DROME	+ -	94.14	6	4	4	10.53	25
Q9VDV2|Q9VDV2_DROME	+ -	20.99	1	1	1	2.13	1.93
Q9VX92|Q9VX92_DROME	+ -	25.94	1	1	1	0.55	0.9
Q9U6R9|Q9U6R9_DROME	+ -	82.9	5	5	5	12.5	12.91
Q9W499|Q9W499_DROME	+ -	26.58	1	1	1	2.44	5.69
sp|Q04688|ELG_DROME	+ -	64.94	2	2	2	4	5.82
M9NFI9|M9NFI9_DROME	+ -	62.34	3	3	3	1.37	1.63
sp|Q9VX32-2|RG190_DROME	+ -	35.22	1	1	1	0.55	0.51
Q9VPU9|Q9VPU9_DROME	+ -	29.31	1	1	1	1.12	2.23
Q9VMN3|Q9VMN3_DROME	- +							27	1	1	1	1.79	1.6
Q7KA83|Q7KA83_DROME	+ -	21.78	1	1	1	1.79	1.68
sp|Q08473-2|SQD_DROME	+ +	78.52	2	2	2	5.13	8.72	32.97	1	1	1	2.56	4.98
Q8MKJ6|Q8MKJ6_DROME	+ -	32.84	1	1	1	6.25	4.97
O44381|O44381_DROME	+ -	64.08	3	3	3	1.11	1.33
M9NCZ5|M9NCZ5_DROME	+ -	102.55	6	6	6	4.17	8.2
Q0KHU2|Q0KHU2_DROME	- +							37.52	1	1	1	1.61	2.54
Q9V3F2|Q9V3F2_DROME	+ -	35.9	1	1	1	1.52	1.51
sp|Q9VKD3|NFS1_DROME	+ +	124.15	6	6	6	10.91	17.1	75.22	4	4	4	7.27	11.47
sp|Q9VCK0|EI3D1_DROME	- +							31.47	1	1	1	1.39	1.96
Q8IMI7|Q8IMI7_DROME	+ -	98.79	5	5	5	15.15	29.9
Q9W002|Q9W002_DROME	+ +	72.34	4	4	4	2.58	2.33	47.14	2	2	2	1.29	1.33
M9PIM0|M9PIM0_DROME	+ -	128.41	11	9	9	20.45	48.62
sp|Q9VIV2|SWM_DROME	+ -	56.4	2	2	2	1.52	3.58
sp|Q9VX98|DENR_DROME	+ -	96.51	5	5	5	15.62	29.63
sp|Q24492|RFA1_DROME	+ -	125.58	11	10	10	15.38	24.71
Q1RL19|Q1RL19_DROME	+ -	121.28	8	8	8	7.21	9.56
Q8IMG1|Q8IMG1_DROME	+ -	74.84	2	2	2	3.33	4.94
Q9U4R2|Q9U4R2_DROME	+ -	74.84	2	2	2	8.33	7.42
M9PJN8|M9PJN8_DROME	+ +	37.83	1	1	1	2.78	4.22	68.77	2	2	2	5.56	8.43
A0ANY9|A0ANY9_DROME	+ -	107.75	4	4	4	4.76	10.98
C5I7B8|C5I7B8_DROME	+ +	58.74	1	1	1	1.72	3.84	42.19	1	1	1	1.72	2.93
Q9VX44|Q9VX44_DROME	+ +	44.48	2	2	2	1.63	1.62	28.55	1	1	1	0.81	0.81
sp|O96539-2|ATE1_DROME	+ -	20.67	1	1	1	1.52	2.31
Q8T921|Q8T921_DROME	+ -	34.19	1	1	1	1.61	2.29
M9PCP4|M9PCP4_DROME	+ -	80.09	4	3	3	4.62	5.22
sp|P04359|RL32_DROME	+ -	50.48	2	1	1	3.03	9.7
Q9VF28|Q9VF28_DROME	+ -	27.13	1	1	1	4.35	4.52
A0A0P0H2M6|A0A0P0H2M6_DROME	+ -	23.4	1	1	1	1.35	1.19
M9NG39|M9NG39_DROME	+ -	52.18	3	3	3	3.06	5.63
sp|Q9VP05|MED1_DROME	+ -	37.81	3	2	2	1.63	1.22
C0MJE4|C0MJE4_DROME	+ -	77.75	4	3	3	9.09	7.67
Q9VV89|Q9VV89_DROME	+ -	96.89	5	3	3	15	26.44
Q9V3V6|Q9V3V6_DROME	+ -	62.18	3	3	2	5.26	9.11
Q9XZE4|Q9XZE4_DROME	+ +	85.39	6	6	6	16.67	19.38	106.75	8	7	7	19.44	21.35
C7LAI2|C7LAI2_DROME	+ -	73.13	3	3	3	4.62	6.24
Q2Q3V4|Q2Q3V4_DROME	+ -	58.08	2	2	2	1.03	1.17
M9NF18|M9NF18_DROME	+ -	41.85	1	1	1	0.77	1.53
A1Z6M0|A1Z6M0_DROME	+ -	30.69	2	2	2	1.55	1.36
D3DMK3|D3DMK3_DROME	+ +	89.2	4	4	4	12.12	19.5	123.82	10	9	9	27.27	39.94
M9PHQ0|M9PHQ0_DROME	+ -	125.24	10	9	9	8.18	12.05
sp|Q9W0T1-3|NU301_DROME	+ -	85.72	5	5	5	1.95	2.27
sp|Q9V4C8|HCF_DROME	+ +	215.32	49	38	38	31.67	36.33	31.05	1	1	1	0.83	0.6
E1JJM9|E1JJM9_DROME	+ -	67.75	2	2	2	9.52	16.15
Q9W425|Q9W425_DROME	+ -	130.32	9	9	9	2.99	3.74
sp|P18431-3|SGG_DROME	- +							52.15	2	2	2	4.44	3.48
sp|Q9Y140|DHRS7_DROME	+ -	45.91	2	2	2	5.13	7.67
O96739|O96739_DROME	+ -	28.56	1	1	1	2.22	5.19
D9IQE4|D9IQE4_DROME	- +							78.33	5	4	4	1.03	3.57
E1JI11|E1JI11_DROME	+ -	94.32	5	5	4	5.81	8.36
Q4V4F9|Q4V4F9_DROME	+ -	63.27	5	3	1	7.14	13.91
sp|P29613-1|TPIS_DROME	+ -	23.87	1	1	1	2.78	4.02
X2JF59|X2JF59_DROME	+ +	101.57	5	5	5	23.81	27.32	93.25	5	3	3	14.29	18.56
Q9Y125|Q9Y125_DROME	+ -	27.2	1	1	1	1.06	0.94
A9YGC1|A9YGC1_DROME	+ -	23.4	1	1	1	3.23	2.83
sp|Q9I7K6|NASP_DROME	+ -	62.8	4	4	4	9.3	11.99
Q8MRG6|Q8MRG6_DROME	+ -	39.71	2	2	2	2.22	4.17
D2NUK4|D2NUK4_DROME	+ -	102.55	6	6	6	4.17	8.2
A0A0B4LIK5|A0A0B4LIK5_DROME	+ -	20.23	1	1	1	0.26	0.18
M9PHZ0|M9PHZ0_DROME	+ -	108.08	6	5	5	2.45	2.83
M9PCX2|M9PCX2_DROME	+ -	44.85	2	2	2	1.32	1.72
sp|Q9VAY7|FAM50_DROME	+ -	20.86	1	1	1	1.39	3.9
sp|Q9U3V9|XMAS2_DROME	+ -	49.8	2	2	2	1.11	1.9
sp|Q95029|CATL_DROME	+ +	46.32	1	1	1	2.33	4.85	43.93	2	1	1	2.33	4.04
A0A0B4KGH5|A0A0B4KGH5_DROME	+ -	169.9	18	15	15	14.15	17.17
Q9N9Z6|Q9N9Z6_DROME	+ -	58.65	3	3	3	1.76	1.6
sp|A1ZAB5|CLU_DROME	+ -	21.2	1	1	1	0.63	0.48
Q9NHV6|Q9NHV6_DROME	+ -	49.1	2	2	2	7.14	12.39
sp|Q94523|SDHA_DROME	+ +	91.48	5	5	5	7.14	10.44	101.95	7	6	6	8.57	13.92
M9NDC3|M9NDC3_DROME	+ -	91.69	5	5	5	7.25	7.92
sp|Q9VAM6|CISD2_DROME	+ -	63.63	4	3	3	18.75	27.07
Q95TP9|Q95TP9_DROME	+ -	54.3	3	2	2	3.39	10.6
D9IQD2|D9IQD2_DROME	- +							78.33	5	4	4	1.1	3.38
sp|Q94522|SUCA_DROME	+ +	83.1	7	6	6	15.79	20.43	109.46	8	6	6	15.79	20.43
A8JRE3|A8JRE3_DROME	+ -	58.65	3	3	3	1.78	1.59
A8JNU2|A8JNU2_DROME	+ -	55.81	2	2	2	1.4	1.22
Q9VPB7|Q9VPB7_DROME	+ -	29.92	1	1	1	1.32	1.3
A0A0B4LF95|A0A0B4LF95_DROME	+ +	142.12	10	9	9	11.84	18.98	113.66	7	6	6	7.89	12.1
sp|Q9VB62|DPOA2_DROME	+ -	53.22	1	1	1	1.85	2.46
Q7KU82|Q7KU82_DROME	+ -	89.67	4	4	4	3.77	5.49
B7ZWP7|B7ZWP7_DROME	+ -	106.14	6	5	5	17.24	31.18
M9MRG2|M9MRG2_DROME	+ -	111.76	7	7	7	10.14	19.57
sp|Q00168-4|KCC2A_DROME	+ -	53.14	2	2	2	3.28	5.31
H7BWS2|H7BWS2_DROME	+ -	69.22	2	2	2	3.28	5.02
X2JCC5|X2JCC5_DROME	+ +	44.48	2	2	2	1.63	1.54	28.55	1	1	1	0.81	0.77
Q9VDK5|Q9VDK5_DROME	+ -	79.94	3	3	3	3.19	2.74
A8DYV5|A8DYV5_DROME	+ -	32.43	1	1	1	0.57	0.57
sp|Q9VXE6|NU153_DROME	+ -	148.38	16	15	15	10.14	13.28
sp|A1ZBE8|DOP1_DROME	+ -	31	1	1	1	0.4	0.31
C0MKX3|C0MKX3_DROME	- +							35.36	1	1	1	3.03	3.31
X2JFG0|X2JFG0_DROME	+ -	20.08	1	1	1	0.46	0.94
Q9VB46|Q9VB46_DROME	+ -	31.57	1	1	1	1.82	2.42
M9PG82|M9PG82_DROME	+ -	75.92	4	4	4	3.57	5.52
A0AP75|A0AP75_DROME	+ -	34.88	1	1	1	1.89	3.56
B3DN58|B3DN58_DROME	- +							42.19	1	1	1	1.72	3
sp|Q9V6U9|MECR_DROME	+ +	109.23	4	4	4	9.3	18.77	106.82	8	7	7	16.28	30.53
sp|Q9VNX8|EIF2A_DROME	+ +	84.06	5	5	5	6.58	9.72	111.69	6	6	6	7.89	13.79
M9PG50|M9PG50_DROME	+ -	26.87	1	1	1	0.58	1.21
sp|P40797|PNUT_DROME	+ -	95.78	4	4	4	5.13	7.98
sp|P26686-5|SRR55_DROME	+ -	34.14	1	1	1	1.04	3.38
Q0PQ30|Q0PQ30_DROME	+ +	139.96	12	12	12	8.51	14.73	58.24	2	2	2	1.42	2.35
E1JGX3|E1JGX3_DROME	+ -	69.35	4	4	4	1.71	2.48
M9PEL1|M9PEL1_DROME	+ -	54.38	2	2	2	2.67	3.35
Q9U4Q8|Q9U4Q8_DROME	+ -	74.84	2	2	2	8.33	7.42
A1Z813|A1Z813_DROME	+ -	166.04	21	16	16	20	17.91
M9PH19|M9PH19_DROME	- +							47.14	2	2	2	1.34	1.42
Q867M2|Q867M2_DROME	+ -	48.13	3	3	3	3.3	3.97
M9WSU4|M9WSU4_DROME	+ -	57.89	3	2	2	1.05	2.36
Q9VFT4|Q9VFT4_DROME	+ -	39.45	1	1	1	2.13	2.03
B5RJ67|B5RJ67_DROME	- +							43.98	2	2	2	9.09	9.57
sp|Q9W062|MFAP1_DROME	- +							47.24	1	1	1	1.09	2.93
H8F4R0|H8F4R0_DROME	+ -	115.68	6	6	6	3.85	6.9
sp|P26686-3|SRR55_DROME	+ -	34.14	1	1	1	1.14	3.65
A0A0B4KHN1|A0A0B4KHN1_DROME	+ +	202.83	39	36	11	14.63	21.13	41.55	2	2	2	0.81	0.75
M9PII7|M9PII7_DROME	+ -	37.81	3	2	2	2	1.58
sp|Q9VCF0|Y5902_DROME	- +							57.55	1	1	1	3.33	10.29
sp|P23128-2|DDX6_DROME	- +							106.54	5	5	5	9.43	12.15
Q9XZ21|Q9XZ21_DROME	+ -	35.33	1	1	1	0.43	0.65
Q58SM8|Q58SM8_DROME	+ -	31.57	1	1	1	2.17	2.68
M9PBD9|M9PBD9_DROME	+ -	137.08	7	7	7	13.73	21.98
A0A1Z1CK36|A0A1Z1CK36_DROME	+ -	95.79	4	4	4	14.81	16.92
Q7K2K2|Q7K2K2_DROME	- +							33.55	1	1	1	1.79	2.65
Q9VBU9|Q9VBU9_DROME	+ -	36.82	2	2	2	14.29	22.62
Q9W3H4|Q9W3H4_DROME	- +							40.86	1	1	1	4	5.26
C8VV55|C8VV55_DROME	+ -	37.81	3	2	2	2	1.67
Q8IGK8|Q8IGK8_DROME	+ -	29.27	1	1	1	1.16	1.19
sp|Q9V9S8|HEMH_DROME	+ +	54.72	2	2	2	4.55	6.25	78.45	5	5	5	11.36	18.75
C9QPE1|C9QPE1_DROME	+ -	65.13	3	2	2	10.53	11.26
A1Z9G2|A1Z9G2_DROME	+ -	39.93	1	1	1	0.85	1.13
Q8IGR0|Q8IGR0_DROME	+ -	69.47	3	2	1	5.88	17.95
R9Q794|R9Q794_DROME	+ -	95.67	6	5	5	8.77	19.73
A1Z934|A1Z934_DROME	+ +	37.13	1	1	1	2.78	4.68	43.5	1	1	1	2.78	4.68
Q7K0K1|Q7K0K1_DROME	+ -	23.22	1	1	1	1.96	3.08
Q9W4M7|Q9W4M7_DROME	+ -	35.39	2	2	2	1.18	1.52
B6UXE6|B6UXE6_DROME	+ +	100.79	6	5	5	6.25	9.36	81.71	4	4	4	5	5.93
sp|Q95029-2|CATL_DROME	+ +	46.32	1	1	1	2.63	5.28	43.93	2	1	1	2.63	4.4
Q9VWP5|Q9VWP5_DROME	+ -	100.22	7	7	7	2.55	4.26
C6SUZ2|C6SUZ2_DROME	+ -	66.45	4	3	3	20	19.5
sp|P43332|SNRPA_DROME	+ -	68.25	4	3	3	10.34	10.19
sp|Q9VGS2|TCTP_DROME	+ -	47.77	1	1	1	4.17	6.98
sp|Q03334|RS13_DROME	+ -	86.06	5	4	4	12.12	28.48
H7BWU8|H7BWU8_DROME	+ -	69.22	2	2	2	3.28	5.02
X2J708|X2J708_DROME	- +							27	1	1	1	1.79	1.7
sp|Q9W4D2|RNP4F_DROME	+ -	42.96	3	3	3	2.63	3.4
sp|Q24537-2|HMG2_DROME	+ -	31.15	1	1	1	2.17	3.37
T1W131|T1W131_DROME	+ -	153.96	14	13	13	38.24	45.3
sp|P17704|RS17_DROME	+ -	76.05	4	4	4	16	45.04
A0A0B4LGF5|A0A0B4LGF5_DROME	+ +	56.25	4	3	3	1.99	4.13	38.33	1	1	1	0.66	0.83
sp|P41093|RL18A_DROME	+ -	97.35	5	4	4	10	17.51
M9NDA6|M9NDA6_DROME	+ -	196.53	37	20	20	39.22	42.77
Q7Z2C9|Q7Z2C9_DROME	+ -	83.99	3	3	3	2.68	3.61
B9EQT5|B9EQT5_DROME	- +							45.81	1	1	1	7.69	19.23
Q9VD58|Q9VD58_DROME	+ +	122.94	6	6	6	14.63	27.03	101.91	6	6	6	14.63	28.11
Q9V3K9|Q9V3K9_DROME	+ -	27.32	1	1	1	1.25	1.66
sp|Q9VWF2|SAYP_DROME	+ -	108.08	6	5	5	2.45	2.84
sp|Q9VCX1-3|RGS_DROME	+ -	24.05	1	1	1	0.64	0.94
D9IQC8|D9IQC8_DROME	- +							78.33	5	4	4	2	3.78
A0A0B4K725|A0A0B4K725_DROME	+ -	32.94	1	1	1	0.33	0.27
A0A0F6QCM6|A0A0F6QCM6_DROME	+ -	37.57	2	2	2	1.08	1.03
Q960J1|Q960J1_DROME	+ -	29.27	1	1	1	2.63	2.64
A0A0H4Y1G0|A0A0H4Y1G0_DROME	+ -	169.9	18	15	15	14.85	17.35
X2JCS6|X2JCS6_DROME	+ -	114.33	6	6	6	9.84	23.62
A0A0B4KHJ7|A0A0B4KHJ7_DROME	+ +	82.22	4	3	3	5.77	11.42	83.14	3	3	3	5.77	10.72
M9PCB7|M9PCB7_DROME	+ +	115.97	6	5	5	8.62	14.93	66	3	3	3	5.17	8.86
Q9VVC5|Q9VVC5_DROME	+ -	53.94	2	2	2	1.96	3.08
M9PCP3|M9PCP3_DROME	+ -	38.97	2	2	2	1.56	2.43
Q8IH32|Q8IH32_DROME	+ +	45.06	3	2	2	11.11	11.03	25.06	2	1	1	5.56	5.15
sp|Q9XZJ4|PSA6_DROME	+ -	26.88	1	1	1	3.33	3.28
H8F4T6|H8F4T6_DROME	+ +	109.23	4	4	4	9.3	18.77	106.82	8	7	7	16.28	30.53
M9PGG0|M9PGG0_DROME	+ -	34.17	1	1	1	1.79	2.92
Q9W4W2|Q9W4W2_DROME	+ +	93.55	4	4	4	3.64	5.09	36.84	1	1	1	0.91	1.54
sp|P29845|HSP7E_DROME	+ +	101.27	6	6	6	6.9	9.48	65.59	4	4	4	4.6	6.41
F3YDH0|F3YDH0_DROME	+ +	190.7	32	26	23	29.55	41.16	143.35	17	16	13	18.18	26.37
A1YK79|A1YK79_DROME	+ -	48.92	2	1	1	0.86	1.25
Q7KN75|Q7KN75_DROME	+ -	155.87	15	14	14	7.82	12.99
Q8IGT0|Q8IGT0_DROME	+ -	94.89	6	5	5	7.04	11.64
sp|Q7K0D8|NUP50_DROME	+ +	173.47	23	18	18	28.12	42.91	31.62	1	1	1	1.56	1.24
M9PG88|M9PG88_DROME	+ -	34.17	1	1	1	1.79	2.92
sp|P52172-2|SRP_DROME	+ -	32.62	1	1	1	1.67	1.12
A0A0B4LFW1|A0A0B4LFW1_DROME	+ -	30.59	1	1	1	0.86	1.29
A1Z8U4|A1Z8U4_DROME	+ -	84.09	3	3	3	4.92	7.42
Q1RKV9|Q1RKV9_DROME	- +							27	1	1	1	1.92	1.79
A1YK86|A1YK86_DROME	+ -	48.92	2	1	1	0.86	1.25
Q8MRM6|Q8MRM6_DROME	+ -	51.24	3	2	2	2.82	3.43
Q86BB5|Q86BB5_DROME	+ -	80.89	5	5	5	3.7	4.1
A0A0B4K663|A0A0B4K663_DROME	+ -	75.35	6	5	5	2.99	4.27
Q960V1|Q960V1_DROME	+ -	41	1	1	1	1.28	1.21
H1ZYI0|H1ZYI0_DROME	+ -	59.01	1	1	1	0.88	1.45
sp|P23226|MA205_DROME	+ +	144	15	13	13	14.77	16.46	51.42	3	3	3	3.41	3.29
B7Z0B0|B7Z0B0_DROME	+ +	79.83	5	4	4	3.92	5.13	59.15	3	3	3	2.94	3.97
Q9VG07|Q9VG07_DROME	+ +	100.19	8	7	7	15.91	26.27	80	3	3	3	6.82	11.26
M9PG76|M9PG76_DROME	+ -	93.67	5	5	5	14.71	23.66
A0A0B4KHR8|A0A0B4KHR8_DROME	+ -	32.94	1	1	1	0.33	0.28
Q9XZ57|Q9XZ57_DROME	- +							123.82	10	9	9	28.12	43.79
M9MSM4|M9MSM4_DROME	+ -	83.99	3	3	3	2.73	3.8
E1JGZ9|E1JGZ9_DROME	+ -	26.88	1	1	1	3.33	3.28
I1V503|I1V503_DROME	- +							29.47	1	1	1	0.94	1
A0A0B4K690|A0A0B4K690_DROME	+ -	75.35	6	5	5	2.99	4.32
Q86PC7|Q86PC7_DROME	+ -	74.84	2	2	2	3.85	5.24
M9PFB2|M9PFB2_DROME	+ +	115.97	6	5	5	8.62	14.95	66	3	3	3	5.17	8.88
Q8SXQ5|Q8SXQ5_DROME	+ +	49.43	1	1	1	5.26	11.32	56.72	2	2	2	10.53	18.87
Q0E931|Q0E931_DROME	+ -	22.44	1	1	1	1.3	2.39
M9PHB1|M9PHB1_DROME	+ -	73.8	4	4	4	2.35	3.91
E4NKL6|E4NKL6_DROME	+ -	24.17	1	1	1	2.44	1.98
Q95TJ2|Q95TJ2_DROME	- +							63.57	4	4	4	3.03	4.68
sp|P46863|KL61_DROME	- +							58.24	2	2	2	1.43	2.35
sp|P05552-2|ADF1_DROME	+ -	28.23	1	1	1	3.12	3.16
M9PD98|M9PD98_DROME	+ -	58.46	2	1	1	4.76	6.86
Q95WY3|Q95WY3_DROME	+ -	86.69	3	3	3	4	8.47
sp|P55824-3|FAF_DROME	+ -	24.76	1	1	1	0.37	0.52
M9PFI5|M9PFI5_DROME	+ -	55.81	2	2	2	1.4	1.24
Q8MT56|Q8MT56_DROME	+ -	31.57	1	1	1	1.82	2.42
Q9VXW3|Q9VXW3_DROME	+ +	58.74	1	1	1	1.72	3.84	42.19	1	1	1	1.72	2.93
Q8IRC0|Q8IRC0_DROME	+ -	73.8	4	4	4	2.78	4.79
B7Z0Z1|B7Z0Z1_DROME	+ -	66.5	6	5	5	2.44	2.74
Q8IRD4|Q8IRD4_DROME	- +							48.38	2	2	2	8	9.09
Q9VB10|Q9VB10_DROME	+ +	39.36	1	1	1	2.13	2.18	48.32	2	2	2	4.26	5.83
K7SMK4|K7SMK4_DROME	- +							50.76	2	2	2	6.9	10.7
Q868A8|Q868A8_DROME	+ -	48.13	3	3	3	3.3	3.97
Q8MQX9|Q8MQX9_DROME	+ +	44.48	2	2	2	1.61	1.53	28.55	1	1	1	0.81	0.77
sp|Q9W252|RAD50_DROME	+ -	20.07	1	1	1	0.44	0.99
M9NFF8|M9NFF8_DROME	- +							25.4	1	1	1	4.35	5.76
Q0KIA8|Q0KIA8_DROME	+ -	111.14	6	6	6	7.32	12.02
Q9V9T5|Q9V9T5_DROME	+ +	254.4	131	45	45	56.25	64.47	250.16	134	48	48	60	58.74
Q7KRS9|Q7KRS9_DROME	+ -	44.3	1	1	1	0.54	0.54
M9PI16|M9PI16_DROME	+ -	108.08	6	5	5	2.45	2.83
Q8MR14|Q8MR14_DROME	+ -	74.28	3	3	3	3.85	5.77
A1YK08|A1YK08_DROME	+ -	43.97	2	2	2	2.82	3.89
Q8T4L8|Q8T4L8_DROME	+ -	44.85	2	2	2	1.37	1.8
Q867H5|Q867H5_DROME	+ -	48.13	3	3	3	3.3	3.97
Q2XY08|Q2XY08_DROME	+ -	172.78	24	19	19	26.76	33.49
Q8SXG3|Q8SXG3_DROME	+ -	63.78	2	2	2	10	8.13
Q9VMV9|Q9VMV9_DROME	+ -	61.68	2	2	2	4.26	4.03
sp|A1ZA47-3|ZASP_DROME	+ -	111.6	7	6	6	8.45	8.41
A8DYA3|A8DYA3_DROME	+ -	21.09	1	1	1	0.31	0.32
Q24593|Q24593_DROME	+ -	130.32	9	9	9	2.97	3.73
sp|O16797|RL3_DROME	+ -	150.28	14	12	12	14.29	40.38
X2J5G6|X2J5G6_DROME	+ -	94.6	5	5	5	8.47	21.83
Q8IGY5|Q8IGY5_DROME	+ -	74.84	2	2	2	3.28	4.78
M9PHY4|M9PHY4_DROME	+ -	35.22	1	1	1	0.55	0.51
Q8SX89|Q8SX89_DROME	+ -	24.58	1	1	1	1.43	2.28
D9IQD8|D9IQD8_DROME	- +							78.33	5	4	4	1.34	3.57
Q7JZF5|Q7JZF5_DROME	+ -	22.53	1	1	1	3.57	4.29
E3CTU0|E3CTU0_DROME	+ -	34.61	2	2	2	1.83	2.77
Q961I1|Q961I1_DROME	+ +	142.12	10	9	9	11.25	19.27	113.66	7	6	6	7.5	12.29
Q9VZQ3|Q9VZQ3_DROME	+ -	49.89	2	2	2	0.34	0.54
Q9W350|Q9W350_DROME	+ -	32.89	1	1	1	0.61	1.09
sp|P48462|PP1B_DROME	- +							35.36	1	1	1	2.78	3.03
A8DYD2|A8DYD2_DROME	+ +	177.12	26	20	2	32.26	27.27	44.36	2	2	2	3.23	2.67
A0A0B4KHT0|A0A0B4KHT0_DROME	+ -	79.94	3	3	3	3.26	2.76
M9PG62|M9PG62_DROME	+ -	37	1	1	1	1.37	2.63
C5I7C5|C5I7C5_DROME	+ +	58.74	1	1	1	1.79	3.94	42.19	1	1	1	1.79	3.02
sp|Q9W0M7-2|SF3B3_DROME	+ -	54.23	1	1	1	2.17	3.41
A0A0B4K7N2|A0A0B4K7N2_DROME	+ -	24.05	1	1	1	1.03	1.41
Q9VIM1|Q9VIM1_DROME	+ -	58.46	2	1	1	1.61	1.96
sp|Q9W1J3|GAD1_DROME	+ -	51.22	2	2	2	2.2	3.82
B4F4X2|B4F4X2_DROME	- +							35.36	1	1	1	3.03	3.31
D9IQC6|D9IQC6_DROME	- +							78.33	5	4	4	1.33	3.57
A0A1B2AJK8|A0A1B2AJK8_DROME	+ -	65.05	4	2	2	10.53	25
A0A0B4JCY6|A0A0B4JCY6_DROME	+ +	202.83	39	36	11	15.19	22.68	41.55	2	2	2	0.84	0.8
A0A0B4LHX1|A0A0B4LHX1_DROME	+ -	26.28	1	1	1	6.25	9.8
Q9V397|Q9V397_DROME	+ -	54.38	2	2	2	2.08	3.7
sp|Q9VF87|CYFIP_DROME	+ +	136.14	12	11	11	7.14	10.15	33.61	1	1	1	0.65	1.01
Q7JQH9|Q7JQH9_DROME	+ -	27.32	1	1	1	1.25	1.67
H0RNK7|H0RNK7_DROME	+ -	59.01	1	1	1	0.72	2.45
Q8IP47|Q8IP47_DROME	+ -	83.13	5	4	4	6.25	8.87
Q8IRT7|Q8IRT7_DROME	+ -	121.28	8	8	8	7.21	9.57
A0A0C4DHG5|A0A0C4DHG5_DROME	+ -	34.14	1	1	1	1.04	3.38
M9W6J0|M9W6J0_DROME	+ +	88.7	7	6	5	6.98	8.89	77.41	4	4	3	4.65	5.13
Q9U4Q6|Q9U4Q6_DROME	+ -	74.84	2	2	2	8	7.42
Q9W1H8|Q9W1H8_DROME	+ +	91.93	7	6	6	11.76	13.01	61.76	3	3	3	5.88	5.97
sp|P52034-2|PFKA_DROME	+ -	85.48	5	5	5	4.13	7.37
C0MJ04|C0MJ04_DROME	+ -	63.78	2	2	2	10	8.13
Q9V9N4|Q9V9N4_DROME	+ -	44.5	2	2	2	3.85	2.85
A0A126GUU7|A0A126GUU7_DROME	- +							52.46	2	2	2	10.53	14
Q8IMF5|Q8IMF5_DROME	+ +	144	15	13	13	14.77	16.46	51.42	3	3	3	3.41	3.29
A0A0B4K5Z8|A0A0B4K5Z8_DROME	+ -	94.89	6	5	5	7.04	11.52
Q2Q3W0|Q2Q3W0_DROME	+ -	58.08	2	2	2	1.04	1.17
sp|Q8IRW8-2|TRR_DROME	+ -	96.74	9	9	9	4.11	5.1
M9PE93|M9PE93_DROME	+ -	73.8	4	4	4	2.47	4.24
D3DMG0|D3DMG0_DROME	+ +	38.15	2	2	2	3.7	3.8	31.39	1	1	1	1.85	2.66
sp|P51140|DSH_DROME	+ -	190.66	24	17	17	32.69	36.44
D1Z359|D1Z359_DROME	+ -	62.34	3	3	3	1.38	1.64
Q7K274|Q7K274_DROME	- +							29.67	1	1	1	2.44	2.31
Q9VMJ1|Q9VMJ1_DROME	+ -	37.81	1	1	1	2.33	3.01
Q9W074|Q9W074_DROME	+ -	83.39	5	5	5	6.17	7.61
Q9I7I8|Q9I7I8_DROME	+ -	73.51	6	6	6	6.32	7.6
sp|Q26365-2|ADT_DROME	+ +	134.74	11	10	10	25.64	39.13	104.66	6	6	6	15.38	19.06
sp|Q9GU68|IF5A_DROME	+ -	54.87	3	3	3	16.67	23.27
D5A7N8|D5A7N8_DROME	+ -	24.05	1	1	1	0.93	1.3
B6UXF1|B6UXF1_DROME	- +							81.71	4	4	4	4.3	5.93
M9PF14|M9PF14_DROME	+ +	115.97	6	5	5	8.47	14.63	66	3	3	3	5.08	8.69
sp|Q94517|HDAC1_DROME	+ -	83.41	3	3	3	5	7.1
C4IY21|C4IY21_DROME	+ +	133.81	6	6	6	23.08	37.08	74.98	3	3	3	11.54	20.6
sp|P46222|RL11_DROME	+ -	94.43	7	7	6	20	33.15
E1JHM0|E1JHM0_DROME	+ -	57.21	3	3	3	1.49	1.9
Q86BS3|Q86BS3_DROME	- +							29.73	1	1	1	1.04	0.97
A0A1Z1CH00|A0A1Z1CH00_DROME	+ -	36.92	1	1	1	1.75	4.32
E1JIL4|E1JIL4_DROME	+ -	77.75	4	3	3	9.09	7.69
sp|O17445|RL15_DROME	+ -	105.57	7	5	5	10.2	27.45
sp|P49963|SRP19_DROME	+ -	97.49	4	4	4	13.33	35.62
Q58SN1|Q58SN1_DROME	+ -	31.57	1	1	1	2.22	2.7
sp|Q9W3W8|RL17_DROME	+ -	85.07	5	3	3	6.82	20.43
H0RNI1|H0RNI1_DROME	+ +	207.86	40	25	25	41.67	54.84	194.41	32	23	23	38.33	50.69
Q8IGP5|Q8IGP5_DROME	+ -	44.5	2	2	2	3.77	2.83
Q7KJ37|Q7KJ37_DROME	+ +	61.89	4	4	4	4.35	9.93	65.17	3	3	3	3.26	6.86
Q24090|Q24090_DROME	+ -	23.88	1	1	1	2.38	4.59
sp|O17468|HIRA_DROME	+ -	29.25	1	1	1	1.15	0.96
C5I7E9|C5I7E9_DROME	+ +	58.74	1	1	1	1.79	3.93	42.19	1	1	1	1.79	3
H6QXJ6|H6QXJ6_DROME	+ -	58.24	3	3	3	2.21	2.64
Q4V5E9|Q4V5E9_DROME	+ -	102.95	5	5	5	3.16	6.23
Q0E8G6|Q0E8G6_DROME	+ -	152.76	11	10	10	38.46	60.34
Q9U8A9|Q9U8A9_DROME	+ -	113.81	8	7	7	13.21	16.47
Q5KTT4|Q5KTT4_DROME	+ -	70.81	3	3	3	1.59	2.62
A0A0C5KMR0|A0A0C5KMR0_DROME	+ -	35.22	1	1	1	0.56	0.51
X2JFR6|X2JFR6_DROME	+ -	90.8	6	5	5	10.2	19.06
C5I7L3|C5I7L3_DROME	+ -	58.74	1	1	1	1.75	3.92
X2JE06|X2JE06_DROME	+ -	53.68	3	3	3	6.67	14.19
M9PG47|M9PG47_DROME	+ -	99.09	4	3	3	10.34	29.82
H1UUL1|H1UUL1_DROME	+ -	43.97	2	2	2	2.67	3.78
B9EQV2|B9EQV2_DROME	- +							132.87	17	7	7	23.33	50.22
G7H806|G7H806_DROME	+ +	35.96	1	1	1	2.33	3.91	33.11	1	1	1	2.33	3.91
Q95RH4|Q95RH4_DROME	+ -	35.39	2	2	2	1.9	2.26
M9NDW1|M9NDW1_DROME	+ +	26.57	1	1	1	0.61	0.68	51.25	2	2	2	1.23	1.37
Q9U3Y7|Q9U3Y7_DROME	+ -	79.94	3	3	3	3.19	2.74
sp|P48810-2|RB87F_DROME	+ -	47.02	2	1	1	2.5	4.62
A8Y560|A8Y560_DROME	+ -	105.57	7	5	5	10.2	27.45
A0A0B4JDD8|A0A0B4JDD8_DROME	+ -	73.51	6	6	6	6.32	7.59
A0A0B4LHC1|A0A0B4LHC1_DROME	+ -	135.75	10	10	10	10.42	16.91
sp|P23257|TBG1_DROME	+ +	124.13	9	8	8	17.02	24.21	84.35	6	5	5	10.64	12.84
sp|Q9V3J8|WDS_DROME	+ -	50.02	2	2	2	5.41	8.03
A0A0B4K765|A0A0B4K765_DROME	+ -	129.67	14	13	13	6.91	7.89
C4JC86|C4JC86_DROME	+ -	80.84	2	2	2	4.35	4.71
sp|Q9VVI2|EDC3_DROME	+ -	42.39	3	3	3	4.69	5.59
sp|Q9VU65|POC1_DROME	- +							33.4	1	1	1	2.38	2.3
A4V4J0|A4V4J0_DROME	+ -	125.24	10	9	9	8.65	13.01
sp|Q95028|LDH_DROME	+ +	51.82	2	2	2	6.67	8.13	68.98	3	3	3	10	17.77
Q9VB02|Q9VB02_DROME	+ -	96.48	5	5	5	6.76	8.41
Q7KSB3|Q7KSB3_DROME	+ -	73.51	6	6	6	5.36	6.47
A0A126GUT1|A0A126GUT1_DROME	+ -	47.77	1	1	1	4.17	6.98
sp|P41900|T2FB_DROME	+ +	40.92	1	1	1	2	3.25	27.57	1	1	1	2	3.25
Q9XZ09|Q9XZ09_DROME	+ -	158.66	16	14	14	16.47	15.09
A1ZAH8|A1ZAH8_DROME	+ -	93.16	3	3	3	11.54	42.18
Q7K3Z3|Q7K3Z3_DROME	+ -	133.88	12	9	9	26.47	28.75
sp|P48605|TCPG_DROME	+ -	112.25	7	7	7	10.29	15.44
Q9U6I2|Q9U6I2_DROME	+ -	113.34	11	10	10	4.78	7.95
Q8T3K2|Q8T3K2_DROME	+ -	25.94	1	1	1	0.68	1.14
A8E748|A8E748_DROME	+ -	75.92	4	4	4	6.67	10.52
sp|Q9XYU1|MCM3_DROME	+ -	66.04	2	2	2	1.89	3.42
Q7KLV0|Q7KLV0_DROME	+ -	74.84	2	2	2	8.33	7.42
Q9W384|Q9W384_DROME	+ -	61.71	4	3	3	5.08	3.87
Q70HU2|Q70HU2_DROME	+ -	29.31	1	1	1	1.11	2.22
O62528|O62528_DROME	+ -	37.64	1	1	1	0.75	1.81
Q9VIL2|Q9VIL2_DROME	+ -	29.68	1	1	1	2.38	5.1
sp|P08841|TBB3_DROME	- +							116.89	11	8	2	21.05	24.89
O77293|O77293_DROME	- +							24.89	1	1	1	1.1	1.53
sp|Q7JVI3|EIF3M_DROME	+ -	60.32	3	3	3	7.32	6.98
sp|Q24179|SLY1_DROME	+ -	42.38	1	1	1	1.41	3.6
sp|P50887|RL22_DROME	+ -	124.43	7	6	6	10.53	29.77
M9NDW6|M9NDW6_DROME	+ -	83.15	6	5	5	4.59	4.78
A1YK01|A1YK01_DROME	+ -	43.97	2	2	2	2.82	3.89
sp|Q9V466|NU107_DROME	+ -	122.08	9	8	8	8.51	11.83
A0A0F6QCR5|A0A0F6QCR5_DROME	+ -	37.57	2	2	2	1.08	1.03
A0A0B4LF33|A0A0B4LF33_DROME	- +							38.33	1	1	1	1.03	1.29
Q9I7T2|Q9I7T2_DROME	+ -	73.8	4	4	4	2.9	4.85
X2JIQ5|X2JIQ5_DROME	+ -	85.07	5	3	3	6.82	20.43
sp|Q9VUC6-3|FRL_DROME	+ -	47.43	3	2	2	1.3	2.3
sp|P40792|RAC1_DROME	- +							25.4	1	1	1	4.35	5.73
Q961A1|Q961A1_DROME	+ -	44.5	2	2	2	4.26	3.38
Q9VKM8|Q9VKM8_DROME	+ -	108.52	5	5	5	13.89	28.69
X5D3H6|X5D3H6_DROME	+ +	31.97	1	1	1	1.79	1.67	45	1	1	1	1.79	2.51
sp|Q9VJY6|RL24_DROME	+ -	53.68	3	3	3	6.67	14.19
A0A0B4K6N1|A0A0B4K6N1_DROME	+ -	122.16	8	7	7	14.29	32.21
Q95R28|Q95R28_DROME	+ -	83.13	5	4	4	6.25	8.87
sp|Q9VEX6|ATD3A_DROME	+ +	61.89	4	4	4	4.04	9.11	65.17	3	3	3	3.03	6.29
Q8IGT5|Q8IGT5_DROME	+ -	86.69	3	3	3	4	8.47
M9PFS0|M9PFS0_DROME	+ -	44.91	1	1	1	0.36	0.61
B7YZX9|B7YZX9_DROME	+ -	58.46	2	1	1	5.88	7.25
M9PFR6|M9PFR6_DROME	+ +	113.53	8	6	6	17.14	27.13	105.35	9	6	6	17.14	22.34
M9PHQ2|M9PHQ2_DROME	- +							29.47	1	1	1	1.01	0.95
sp|Q8IRW8|TRR_DROME	+ -	96.74	9	9	9	4.05	5.06
M9PIZ6|M9PIZ6_DROME	+ -	121.28	8	8	8	7.21	9.49
Q9VNF8|Q9VNF8_DROME	+ -	94.89	6	5	5	7.04	11.64
D9IQD3|D9IQD3_DROME	- +							78.33	5	4	4	1.49	3.57
sp|Q9VC56|PUF_DROME	+ -	20.23	1	1	1	0.26	0.18
M9PEF6|M9PEF6_DROME	+ +	108.1	5	5	5	7.35	10.27	74.09	2	2	2	2.94	3.63
Q9VJ28|Q9VJ28_DROME	+ -	20.35	1	1	1	1.82	3.52
A1ZAA9|A1ZAA9_DROME	- +							50.76	2	2	2	7.41	11.33
sp|P37276-2|DYHC_DROME	+ -	20.47	1	1	1	0.18	0.15
M9PJM2|M9PJM2_DROME	- +							29.47	1	1	1	1.06	1
E2QCF1|E2QCF1_DROME	+ +	91.57	4	4	4	3.6	4.66	47.33	1	1	1	0.9	1.37
sp|P00522|ABL_DROME	+ -	55.81	2	2	2	1.43	1.23
sp|P37276|DYHC_DROME	+ -	20.47	1	1	1	0.18	0.15
Q29QY2|Q29QY2_DROME	+ -	113.36	9	8	8	18.18	36.36
sp|P47825-2|TAF4_DROME	+ -	94.32	5	5	4	6.02	9.05
A0A0B4KGG9|A0A0B4KGG9_DROME	+ -	122.49	13	11	1	26.83	32.11
A0A0B4KI43|A0A0B4KI43_DROME	+ -	58.65	3	3	3	1.79	1.6
A0A0B4LG52|A0A0B4LG52_DROME	+ -	93.9	4	4	4	13.33	31.08
M9PDF2|M9PDF2_DROME	+ -	56.4	2	2	2	1.52	3.57
Q58SN3|Q58SN3_DROME	+ -	31.57	1	1	1	2.17	2.68
M9PF79|M9PF79_DROME	+ -	41	1	1	1	1.27	1.17
Q9BMQ0|Q9BMQ0_DROME	+ -	21.09	1	1	1	0.32	0.32
Q9VKW3|Q9VKW3_DROME	+ -	38.92	1	1	1	2.56	6.33
sp|Q9VLR5|TCP4_DROME	+ +	69.81	3	3	3	13.64	31.82	40.19	2	2	2	9.09	21.82
M9PDV1|M9PDV1_DROME	+ -	102.55	6	6	6	4.26	8.25
O16043|O16043_DROME	+ -	27.6	1	1	1	4.35	8.2
Q9VYI2|Q9VYI2_DROME	+ -	23.78	1	1	1	2.63	2.7
A0A0B4LGE6|A0A0B4LGE6_DROME	- +							29.21	1	1	1	1.61	0.44
Q9VZP5|Q9VZP5_DROME	+ -	57.89	3	2	2	1.05	2.36
A0A0B4K7U5|A0A0B4K7U5_DROME	+ -	92.24	3	3	3	4	4.36
Q9W198|Q9W198_DROME	+ -	22.05	1	1	1	0.34	0.6
Q0KI68|Q0KI68_DROME	+ -	75.35	6	5	5	2.99	4.33
sp|Q23979-2|MY61F_DROME	+ -	115.68	6	6	6	4	7.21
Q8MRT0|Q8MRT0_DROME	+ -	25.61	1	1	1	1.79	1.72
Q9VS02|Q9VS02_DROME	+ -	96.27	3	3	3	6	9.84
Q59E49|Q59E49_DROME	- +							29.47	1	1	1	1.19	1
B7YZE6|B7YZE6_DROME	+ +	177.12	26	20	2	33.9	29.11	44.36	2	2	2	3.39	2.85
B7Z0M9|B7Z0M9_DROME	+ -	73.51	6	6	6	5.36	6.48
M9PD50|M9PD50_DROME	+ -	20.7	1	1	1	0.53	0.27
A0A0B4JD97|A0A0B4JD97_DROME	+ -	80.89	5	5	5	3.7	4.01
Q9U5W4|Q9U5W4_DROME	+ -	107.75	4	4	4	4.76	10.98
A1YK78|A1YK78_DROME	+ -	48.92	2	1	1	0.86	1.25
Q9VJ19|Q9VJ19_DROME	+ +	58.38	3	2	2	10.53	27.93	27.07	1	1	1	5.26	10.81
Q9VIP9|Q9VIP9_DROME	+ -	43.73	2	2	2	2.41	2.99
sp|P22265|TSH_DROME	+ -	38.44	1	1	1	1.05	1.26
sp|Q9V3G1|RL8_DROME	+ -	69.4	5	4	4	7.41	18.36
Q9VI24|Q9VI24_DROME	+ -	138.53	13	9	9	18	29.12
M9PBG6|M9PBG6_DROME	+ +	26.57	1	1	1	0.61	0.68	51.25	2	2	2	1.22	1.35
sp|Q8IRG6-2|SPT16_DROME	+ -	46.67	2	2	2	1.18	1.6
sp|Q9VS38|MED4_DROME	+ -	33.5	1	1	1	4	3.49
Q9BIW6|Q9BIW6_DROME	+ -	61.71	4	3	3	4.92	3.87
Q9VRY5|Q9VRY5_DROME	+ +	56.55	3	3	3	7.14	9.52	60.42	5	5	5	11.9	15.48
Q7K569|Q7K569_DROME	+ +	158.08	20	16	16	17.98	29.28	149.13	16	14	14	15.73	23.2
Q9VDF4|Q9VDF4_DROME	+ -	124.29	10	9	9	12.68	15.38
B5RJH7|B5RJH7_DROME	+ -	75.35	6	5	5	2.99	4.32
A8WHL4|A8WHL4_DROME	+ -	79.94	3	3	3	3.23	2.76
sp|A1ZAX1|EIF3C_DROME	+ -	79.46	5	5	5	3.68	5.05
M9NEF4|M9NEF4_DROME	+ -	83.15	6	5	5	4.72	4.85
A0A0B4KGU9|A0A0B4KGU9_DROME	+ +	144.09	14	13	13	14.61	21.39	23.2	1	1	1	1.12	0.83
I0DHK6|I0DHK6_DROME	+ +	89.52	3	3	3	6.98	10.09	78.02	3	3	3	6.98	10.09
Q9U4Q9|Q9U4Q9_DROME	+ -	74.84	2	2	2	8.33	7.42
O46092|O46092_DROME	+ -	117.19	7	7	7	4.96	5.57
O77466|O77466_DROME	+ +	91.93	7	6	6	11.54	13.01	61.76	3	3	3	5.77	5.97
sp|Q9VTP4|R10AB_DROME	+ -	92.17	6	5	5	12.82	32.26
Q960B9|Q960B9_DROME	+ -	29.92	1	1	1	1.32	1.3
H5V8F3|H5V8F3_DROME	- +							65.27	2	2	2	3.12	4.63
M9PG32|M9PG32_DROME	+ -	111.66	6	6	6	9.52	13.06
Q7PLL3|Q7PLL3_DROME	+ -	27.22	1	1	1	1.37	2.61
Q8IRE3|Q8IRE3_DROME	+ -	56.22	3	3	3	2.11	3.18
Q9UB78|Q9UB78_DROME	+ -	119.11	7	6	6	13.33	15.56
E4NKN3|E4NKN3_DROME	+ +	108.39	6	6	6	13.33	13.37	46.17	2	2	2	4.44	8.14
sp|P19109-2|DDX17_DROME	+ -	87.12	6	5	4	6.25	10.55
B6UXF7|B6UXF7_DROME	+ +	100.79	6	5	5	6.33	9.36	81.71	4	4	4	5.06	5.93
Q9VAX7|Q9VAX7_DROME	- +							109.77	8	7	2	20	17.29
A1Z8M2|A1Z8M2_DROME	+ -	21.09	1	1	1	0.34	0.33
C7LAE4|C7LAE4_DROME	+ -	87.12	6	5	4	6.1	10.55
sp|P62152|CALM_DROME	+ -	66.45	4	3	3	21.43	20.81
sp|P32234|128UP_DROME	+ -	20.99	1	1	1	2.08	1.9
sp|Q9VNE9|RL13A_DROME	+ -	85.66	3	3	3	6.25	13.66
A0A0B4KEJ7|A0A0B4KEJ7_DROME	+ -	115.19	7	6	6	10.34	16.64
Q7KTV5|Q7KTV5_DROME	+ -	83.99	3	3	3	2.7	3.79
C5I7E2|C5I7E2_DROME	+ +	58.74	1	1	1	1.72	3.84	42.19	1	1	1	1.72	2.93
Q9VGU7|Q9VGU7_DROME	+ -	53.98	2	2	2	4.76	3.94
A0A1B3Q3R0|A0A1B3Q3R0_DROME	+ -	50.48	2	1	1	2.94	8.84
A0A0B4KG81|A0A0B4KG81_DROME	+ -	31	1	1	1	0.38	0.3
Q9W392|Q9W392_DROME	+ -	44.59	1	1	1	1.52	4.3
sp|Q95RJ9|EBI_DROME	+ -	34.19	1	1	1	2.22	1.29
M9PJC7|M9PJC7_DROME	+ -	57.2	2	2	2	1.23	1.08
O16048|O16048_DROME	+ -	37.64	1	1	1	0.85	2.13
M9MRC9|M9MRC9_DROME	+ -	34.31	2	1	1	2.86	7.38
sp|P12982|PP12_DROME	+ +	97.89	4	4	4	12.12	15.56	35.36	1	1	1	3.03	3.31
Q4QQB6|Q4QQB6_DROME	+ -	30.47	1	1	1	0.63	1.25
A8JNW4|A8JNW4_DROME	+ -	20.7	1	1	1	0.51	0.25
B7Z0A9|B7Z0A9_DROME	- +							59.15	3	3	3	4.62	5.88
Q9VI16|Q9VI16_DROME	+ -	111.14	6	6	6	7.14	11.93
sp|Q9Y091|FL2D_DROME	+ -	25.27	1	1	1	1.79	2.05
sp|Q9W237|RS16_DROME	+ -	93.9	4	4	4	13.33	31.08
L7EEF1|L7EEF1_DROME	+ -	27.22	1	1	1	1.61	3.06
Q8MR58|Q8MR58_DROME	- +							76.56	3	3	3	8.33	14.17
Q9V3P3|Q9V3P3_DROME	+ -	80.1	4	4	4	12.9	22.45
Q9VRQ7|Q9VRQ7_DROME	+ -	38.15	2	2	2	3.7	3.81
M9NEQ9|M9NEQ9_DROME	+ -	106.14	6	5	5	20.83	36.25
A8JNJ6|A8JNJ6_DROME	+ -	49.89	2	2	2	0.33	0.51
B5RIS4|B5RIS4_DROME	+ -	48.98	1	1	1	1.25	1.63
A8WHK9|A8WHK9_DROME	+ -	69.35	4	4	4	1.72	2.48
sp|Q7K550|EIF3J_DROME	+ -	109.58	7	6	6	18.18	33.9
A0A0B4K7G9|A0A0B4K7G9_DROME	+ +	89.52	3	3	3	9.09	12.07	78.02	3	3	3	9.09	12.07
sp|Q08473-3|SQD_DROME	+ +	78.52	2	2	2	5	9.09	32.97	1	1	1	2.5	5.19
H6QXK1|H6QXK1_DROME	+ -	58.24	3	3	3	2.21	2.63
sp|O46106|NOI_DROME	+ -	40.93	1	1	1	1.52	3.58
A1Z729|A1Z729_DROME	+ +	41.89	1	1	1	2.5	4.85	24.74	1	1	1	2.5	2.42
Q9VPB0|Q9VPB0_DROME	+ -	75.92	4	4	4	3.57	5.51
sp|P18101|RL40_DROME	+ -	61.72	3	2	1	7.69	14.84
sp|A8MPH9|FOSLD_DROME	+ -	80.84	2	2	2	4.65	3.88
Q9VBY5|Q9VBY5_DROME	+ -	36.06	1	1	1	2.38	3.15
Q9W414|Q9W414_DROME	+ -	35.7	1	1	1	1.67	3.02
sp|Q86NP2|NELFA_DROME	+ -	169.9	18	15	15	14.85	17.35
A0A0B4KF25|A0A0B4KF25_DROME	+ -	116.54	9	9	9	7.76	11.67
M9PEC1|M9PEC1_DROME	+ -	50.36	2	1	1	2.5	2.75
Q8T0U6|Q8T0U6_DROME	- +							35.36	1	1	1	2.08	2.17
Q7KU01|Q7KU01_DROME	+ -	29.31	1	1	1	0.72	1.23
Q95RQ8|Q95RQ8_DROME	+ -	28.15	1	1	1	1.06	1.02
Q494K2|Q494K2_DROME	+ -	172.78	24	19	19	25.33	32.85
Q9VVW6|Q9VVW6_DROME	+ -	61.15	2	2	2	4.44	6.81
Q960C7|Q960C7_DROME	+ +	41.89	1	1	1	2.5	4.85	24.74	1	1	1	2.5	2.42
sp|Q9VGU5|TTC14_DROME	+ -	22.24	1	1	1	0.57	0.8
B6UXE5|B6UXE5_DROME	+ +	100.79	6	5	5	5.81	9.36	81.71	4	4	4	4.65	5.93
Q9V426|Q9V426_DROME	+ -	68.91	3	3	3	4.23	9.18
Q9VZQ8|Q9VZQ8_DROME	- +							48.38	2	2	2	8.33	10.65
A1YK62|A1YK62_DROME	+ -	122.08	9	8	8	8.42	11.83
sp|Q4Z8K6-2|RBP9X_DROME	+ +	31.97	1	1	1	1.33	1.04	45	1	1	1	1.33	1.56
A0A0B4LFC1|A0A0B4LFC1_DROME	+ -	116.54	9	9	9	7.83	11.91
D9IQC9|D9IQC9_DROME	- +							78.33	5	4	4	1.52	3.77
Q8T3K7|Q8T3K7_DROME	+ -	172.74	29	26	1	16.99	24.57
M9PBZ9|M9PBZ9_DROME	+ -	80.14	3	3	3	10.71	17.76
sp|Q7K480|BN3D1_DROME	- +							32.23	1	1	1	0.73	0.73
sp|Q8INM3|SLE_DROME	+ -	153.19	13	12	12	5.71	13.66
M9NCT2|M9NCT2_DROME	+ -	80.09	4	3	3	5	5.16
sp|Q8SY33-3|GAWKY_DROME	+ -	66.74	2	2	2	2.86	2.32
M9PFS1|M9PFS1_DROME	+ -	55.81	2	2	2	1.32	1.16
Q9VHG6|Q9VHG6_DROME	+ -	20.12	1	1	1	3.03	3.59
M9PF20|M9PF20_DROME	+ +	115.97	6	5	5	8.47	14.61	66	3	3	3	5.08	8.68
Q9W003|Q9W003_DROME	+ -	62.34	3	3	3	1.4	1.65
Q9U4R3|Q9U4R3_DROME	+ -	74.84	2	2	2	8.33	7.42
H7BWS6|H7BWS6_DROME	+ -	69.22	2	2	2	3.28	5.02
Q9VGE4|Q9VGE4_DROME	+ -	51.03	2	2	2	1.17	2.47
A0A0B4JCV4|A0A0B4JCV4_DROME	+ -	80.89	5	5	5	3.82	4.37
Q9VW22|Q9VW22_DROME	+ -	39.06	1	1	1	0.87	0.99
H8F4P0|H8F4P0_DROME	+ -	37.81	3	2	2	2	1.67
Q9V9M8|Q9V9M8_DROME	+ +	133.81	6	6	6	20	33.79	74.98	3	3	3	10	18.77
Q8MT23|Q8MT23_DROME	+ +	58.38	3	2	2	10.53	27.93	27.07	1	1	1	5.26	10.81
Q9VMK9|Q9VMK9_DROME	+ -	38.97	2	2	2	1.63	2.47
Q8IGI4|Q8IGI4_DROME	+ -	33.21	1	1	1	2.27	1.79
Q0KI97|Q0KI97_DROME	+ -	56.48	1	1	1	5.88	17.82
sp|Q23979-3|MY61F_DROME	+ -	115.68	6	6	6	3.92	7.03
B7YZW3|B7YZW3_DROME	+ -	34.61	2	2	2	1.46	1.84
sp|Q8I0G5-2|COPG_DROME	+ -	223.16	36	30	30	35.29	48.46
sp|Q0KHQ5|TAO_DROME	- +							23.32	1	1	1	0.71	1.54
A8WHL0|A8WHL0_DROME	+ -	120.83	8	8	8	7.77	12.42
Q9U4R4|Q9U4R4_DROME	+ -	74.84	2	2	2	8.33	7.42
Q961M6|Q961M6_DROME	+ -	22.05	1	1	1	0.99	1.36
A0A0B4K851|A0A0B4K851_DROME	+ +	31.97	1	1	1	1.33	1.04	45	1	1	1	1.33	1.56
M9PDU3|M9PDU3_DROME	+ -	46.13	2	2	2	2.2	2.98
Q7KSU6|Q7KSU6_DROME	+ -	54.86	2	2	2	3.45	3.62
Q8IQI3|Q8IQI3_DROME	+ -	29.23	1	1	1	1.18	2.13
sp|Q9VYG2|BAP60_DROME	+ -	94.31	5	5	5	7.25	12.43
E2QD65|E2QD65_DROME	+ -	112.84	12	8	8	27.59	48.08
Q0KI98|Q0KI98_DROME	+ +	34.38	1	1	1	1.96	3.49	50	2	2	2	3.92	7.21
sp|P25439|BRM_DROME	+ -	35.88	1	1	1	0.47	0.79
H9ZJK8|H9ZJK8_DROME	+ -	53.98	2	2	2	4.08	3.56
Q7KLU9|Q7KLU9_DROME	+ -	74.84	2	2	2	8.33	7.44
X2J950|X2J950_DROME	+ -	86.06	5	4	4	12.12	28.48
Q960C8|Q960C8_DROME	+ -	72.63	2	2	2	7.41	11.43
Q9W1R3|Q9W1R3_DROME	+ -	58.73	2	2	2	0.98	1.75
Q9VYW5|Q9VYW5_DROME	+ -	41.85	1	1	1	0.76	1.53
Q961U4|Q961U4_DROME	+ -	24.38	1	1	1	1.03	0.61
A0A0B4LFL2|A0A0B4LFL2_DROME	+ -	79.46	5	5	5	3.68	5.05
sp|O18413|PRS8_DROME	+ -	49.5	2	2	1	3.39	6.17
M9PEN4|M9PEN4_DROME	+ -	20.47	1	1	1	0.18	0.15
A0A0B4LFF8|A0A0B4LFF8_DROME	+ -	64.08	3	3	3	1.14	1.38
A0A0B4KH51|A0A0B4KH51_DROME	+ -	27.93	1	1	1	2.63	2.33
sp|P10987|ACT1_DROME	+ +	155.85	20	13	2	35.14	46.81	136.22	18	11	11	29.73	43.88
Q9W4C1|Q9W4C1_DROME	- +							38.98	1	1	1	1.05	2.71
A0A075BJJ6|A0A075BJJ6_DROME	+ -	93.55	4	4	4	3.6	5.09
Q59E33|Q59E33_DROME	+ -	46.88	2	2	2	1.9	2.71
sp|P07486|G3P1_DROME	+ +	37.83	1	1	1	2.7	4.22	68.77	2	2	2	5.41	8.43
Q9VIJ9|Q9VIJ9_DROME	+ -	20.56	1	1	1	1.27	2.43
Q9VGG9|Q9VGG9_DROME	+ -	71.72	3	3	3	1.68	2.29
Q4V4W5|Q4V4W5_DROME	+ -	69.4	5	4	4	5.41	8.12
H1ZYH6|H1ZYH6_DROME	+ -	59.01	1	1	1	0.88	1.45
sp|Q9VLQ1|ALG5_DROME	+ -	24.93	1	1	1	2.56	3.68
Q9W2U7|Q9W2U7_DROME	+ +	164.63	19	16	16	9.94	9.48	111.53	9	9	9	5.59	4.46
C5I7B7|C5I7B7_DROME	+ -	58.74	1	1	1	1.85	4.02
Q6NL81|Q6NL81_DROME	+ -	95.67	6	5	5	17.86	43.07
sp|Q8T6B9|PUF68_DROME	+ -	87.35	5	5	5	8.47	10.2
E1JHM5|E1JHM5_DROME	+ -	72.4	2	2	2	4.76	7.12
Q9W0R7|Q9W0R7_DROME	+ -	57.53	3	3	3	4.29	5.38
sp|P19109-3|DDX17_DROME	+ -	87.12	6	5	4	6.25	10.61
sp|Q9VQX4-2|PNCB_DROME	+ +	108.1	5	5	5	7.25	10.19	74.09	2	2	2	2.9	3.6
Q8IN55|Q8IN55_DROME	+ -	73.51	6	6	6	8.57	9.92
Q9W3N0|Q9W3N0_DROME	+ -	29.04	1	1	1	0.83	0.72
M9PGZ8|M9PGZ8_DROME	+ -	85.43	4	4	4	1.35	2
Q9VWJ3|Q9VWJ3_DROME	+ -	22.99	1	1	1	3.7	8.22
Q9NIW2|Q9NIW2_DROME	+ -	69.22	2	2	2	2.63	3.8
C1C3C7|C1C3C7_DROME	+ -	44.85	2	2	2	1.55	2.22
M9NDM4|M9NDM4_DROME	+ -	50.02	2	2	2	5.41	8.03
sp|P13709|FSH_DROME	+ -	57.2	2	2	2	1.25	1.08
Q95RI7|Q95RI7_DROME	+ +	35.96	1	1	1	2.27	3.7	33.11	1	1	1	2.27	3.7
A9UNH9|A9UNH9_DROME	+ -	23.4	1	1	1	0.52	0.37
sp|Q961D9|BCL9_DROME	+ -	20.16	1	1	1	1.18	0.54
A0A0B4KGD1|A0A0B4KGD1_DROME	+ -	58.31	3	3	3	2.07	1.13
A8JNK1|A8JNK1_DROME	+ -	73.8	4	4	4	2.22	3.46
Q6NL84|Q6NL84_DROME	+ -	30.69	2	2	2	2.6	2.55
D5AEL6|D5AEL6_DROME	+ -	22.44	1	1	1	1.3	2.39
M9PHA6|M9PHA6_DROME	+ -	65.13	3	2	2	8.7	10.68
D0Z764|D0Z764_DROME	+ -	20.07	1	1	1	0.43	0.98
E1JJD6|E1JJD6_DROME	+ -	35.39	2	2	2	1.43	1.74
A0A0B4LF29|A0A0B4LF29_DROME	+ +	172.06	23	19	1	34.55	31.88	44.36	2	2	2	3.64	3.31
Q7JZW2|Q7JZW2_DROME	+ -	93.16	3	3	3	11.54	41.89
Q9V9U3|Q9V9U3_DROME	+ -	74.84	2	2	2	3.28	4.7
Q7KND8|Q7KND8_DROME	+ -	162.48	17	15	15	12.5	22.74
Q1RL13|Q1RL13_DROME	+ +	142.12	10	9	9	11.25	17.81	113.66	7	6	6	7.5	11.35
Q9V3E7|Q9V3E7_DROME	+ -	44.05	3	2	2	4.65	8.65
P91638|P91638_DROME	+ -	89.67	4	4	4	3.57	5.3
A1ZAK7|A1ZAK7_DROME	+ -	68.54	2	2	2	3.17	3.39
Q8IQH9|Q8IQH9_DROME	+ -	158.66	16	14	14	16.09	14.64
M9NF33|M9NF33_DROME	+ -	135.47	14	9	9	11.39	21.16
M9PBN6|M9PBN6_DROME	+ -	73.8	4	4	4	2.58	4.44
Q9VL71|Q9VL71_DROME	+ -	24	1	1	1	0.85	2.53
Q9VEF5|Q9VEF5_DROME	+ -	80.02	3	3	3	6.25	12.47
sp|P84040|H4_DROME	+ +	41.67	1	1	1	4	9.71	35.27	1	1	1	4	9.71
Q58SN0|Q58SN0_DROME	+ -	31.57	1	1	1	2.17	2.68
sp|P21525-3|FOSLA_DROME	+ -	80.84	2	2	2	5.26	5.13
D3DML4|D3DML4_DROME	+ -	24.58	1	1	1	1.3	2.14
A0A0B4JD48|A0A0B4JD48_DROME	+ +	46.32	1	1	1	4.35	7.23	43.93	2	1	1	4.35	6.02
A0A0F6QCP6|A0A0F6QCP6_DROME	+ -	37.57	2	2	2	1.08	1.03
Q8MS42|Q8MS42_DROME	+ -	94.7	2	2	2	3.39	9.52
Q9W1N3|Q9W1N3_DROME	+ +	33.24	1	1	1	6.25	13.76	35.54	1	1	1	6.25	13.76
M9NDX8|M9NDX8_DROME	+ -	62.34	3	3	3	1.4	1.65
E1JHM1|E1JHM1_DROME	+ -	57.21	3	3	3	1.49	1.9
sp|Q9VSA3|ACADM_DROME	+ -	36.35	1	1	1	2.08	2.15
sp|Q7PLI7|DCLK_DROME	+ +	29.03	1	1	1	1.19	1.87	49.11	2	2	2	2.38	2.67
Q8T4M0|Q8T4M0_DROME	+ -	44.85	2	2	2	1.39	1.83
M9ND19|M9ND19_DROME	+ +	174.04	19	16	16	42.11	57.43	143.19	21	14	14	36.84	51.43
Q9VGL0|Q9VGL0_DROME	+ +	96.47	6	6	6	7.14	6.4	91.5	6	5	5	5.95	4.82
Q9I7L8|Q9I7L8_DROME	+ -	72.4	2	2	2	2.53	3.69
sp|P26686-2|SRR55_DROME	+ -	34.14	1	1	1	1.06	3.43
A0A0B4KGP8|A0A0B4KGP8_DROME	+ -	112.6	5	5	5	9.26	12
B7Z098|B7Z098_DROME	+ +	84.06	5	5	5	6.58	9.72	111.69	6	6	6	7.89	13.79
A0A1B2AL12|A0A1B2AL12_DROME	- +							57.04	3	2	2	9.09	22.5
M9PI83|M9PI83_DROME	+ -	55.81	2	2	2	1.49	1.31
Q9VY92|Q9VY92_DROME	+ -	83.25	7	2	2	10.53	25.22
M9PFF0|M9PFF0_DROME	+ -	61.21	3	2	2	3.7	10.09
C5I7A9|C5I7A9_DROME	+ +	58.74	1	1	1	1.72	3.92	42.19	1	1	1	1.72	3
Q8IGZ2|Q8IGZ2_DROME	+ -	51.87	2	2	2	5.71	10.1
A0A0B4KER0|A0A0B4KER0_DROME	+ -	107.24	6	5	5	3.6	4.61
M9PDR8|M9PDR8_DROME	+ -	57.21	3	3	3	1.49	1.9
D1Z385|D1Z385_DROME	+ +	134.74	11	10	10	25	37.5	104.66	6	6	6	15	18.27
D9IQE5|D9IQE5_DROME	- +							78.33	5	4	4	1.97	3.77
M9NCY5|M9NCY5_DROME	+ -	115.93	11	10	10	2.02	2.08
I0B1N8|I0B1N8_DROME	+ +	65.66	4	3	3	5.56	8.6	94.57	5	5	5	9.26	13.83
B1Q010|B1Q010_DROME	+ -	37	1	1	1	2.7	5.58
sp|Q00168-3|KCC2A_DROME	+ -	53.14	2	2	2	3.08	5.11
sp|Q9VXG1|HANG_DROME	+ -	66.5	6	5	5	2.6	3.11
sp|Q9VZ23|RAN_DROME	+ -	151.72	13	10	10	33.33	45.83
sp|P27619|DYN_DROME	+ -	125.24	10	9	9	8.41	12.31
A1YK58|A1YK58_DROME	+ -	122.08	9	8	8	8.42	11.83
Q5U1C9|Q5U1C9_DROME	+ -	72.63	2	2	2	7.41	11.43
M9PIL3|M9PIL3_DROME	+ -	34.17	1	1	1	1.72	2.73
D9IQD0|D9IQD0_DROME	- +							78.33	5	4	4	1	3.21
Q0E9E2|Q0E9E2_DROME	+ +	273.18	121	64	3	46.04	56.22	264.82	140	76	2	54.68	64.83
E1JJQ3|E1JJQ3_DROME	+ -	30.79	1	1	1	1.01	0.9
D1YSG7|D1YSG7_DROME	+ -	53.14	2	2	2	2.99	4.91
A0A0B4K6I8|A0A0B4K6I8_DROME	+ -	75.35	6	5	5	5.81	6.82
X2J5L4|X2J5L4_DROME	+ -	80.09	4	3	3	4.92	5.1
Q0E9A1|Q0E9A1_DROME	+ +	142.12	10	9	9	12.68	20.57	113.66	7	6	6	8.45	13.11
Q9XZC3|Q9XZC3_DROME	+ -	62.18	3	3	2	5.17	9.05
Q70HU3|Q70HU3_DROME	+ -	29.31	1	1	1	0.72	1.23
O16040|O16040_DROME	+ -	74.84	2	2	2	7.41	6.74
Q9VYA4|Q9VYA4_DROME	+ -	39.09	1	1	1	1.89	3.24
Q9GQV2|Q9GQV2_DROME	+ +	202.83	39	36	11	15.38	22.99	41.55	2	2	2	0.85	0.81
Q9VHE5|Q9VHE5_DROME	+ -	45.08	2	2	2	5	8.93
O18332|O18332_DROME	+ -	67.89	2	2	2	8.7	13.66
sp|A1Z9E2-2|LIN54_DROME	+ -	120.83	8	8	8	14.55	21.07
Q9VNF7|Q9VNF7_DROME	+ -	66.85	3	3	3	2.75	4.15
Q9NH72|Q9NH72_DROME	+ -	39.45	1	1	1	2.13	2.03
Q29R23|Q29R23_DROME	+ -	121.28	8	8	8	7.21	8.74
F6J9L9|F6J9L9_DROME	+ -	23.4	1	1	1	3.12	2.62
S5PU30|S5PU30_DROME	+ -	47.77	1	1	1	3.57	6.38
sp|Q9VXE0|RUXG_DROME	+ -	28.85	1	1	1	7.69	9.21
M9NE89|M9NE89_DROME	+ -	148.1	17	16	16	16.33	29.1
A0A1B2AKI4|A0A1B2AKI4_DROME	+ -	97.49	4	4	4	13.33	35.62
sp|Q9XYZ5|DDB1_DROME	+ -	64.9	3	3	3	3.09	3.33
Q5IFA0|Q5IFA0_DROME	+ -	58.74	1	1	1	4.17	6.46
D9IQC1|D9IQC1_DROME	- +							78.33	5	4	4	1.03	3.57
Q8MT59|Q8MT59_DROME	+ -	26.58	1	1	1	2.44	5.69
sp|Q7KTX8|MED13_DROME	+ -	20.7	1	1	1	0.53	0.27
Q9Y095|Q9Y095_DROME	+ -	71.23	3	3	3	2.83	6.68
B7Z0Y0|B7Z0Y0_DROME	+ -	25.48	1	1	1	0.59	0.59
Q7KN94|Q7KN94_DROME	+ -	33.05	2	2	2	6.06	8.18
Q9XZL7|Q9XZL7_DROME	+ -	80.89	5	5	5	4	4.45
Q58SN4|Q58SN4_DROME	+ -	31.57	1	1	1	2.17	2.68
D1Z3A1|D1Z3A1_DROME	+ -	80.45	5	5	5	15.15	25.69
M9PG20|M9PG20_DROME	+ -	75.92	4	4	4	3.57	5.51
Q7KS16|Q7KS16_DROME	+ +	144.09	14	13	13	14.44	21.32	23.2	1	1	1	1.11	0.82
N0A2N3|N0A2N3_DROME	+ -	25.61	1	1	1	1.27	1.22
Q9VRY4|Q9VRY4_DROME	+ -	74.28	3	3	3	2.08	2.24
Q95SQ2|Q95SQ2_DROME	+ -	24.05	1	1	1	1.59	2.06
L0MLR4|L0MLR4_DROME	+ -	53.14	2	2	2	3.08	4.98
sp|P41126|RL13_DROME	+ -	61.21	3	2	2	3.7	10.09
H1ZYB5|H1ZYB5_DROME	+ -	44.91	1	1	1	0.36	0.61
B6UXF4|B6UXF4_DROME	- +							81.71	4	4	4	4	5.93
Q9U4R0|Q9U4R0_DROME	+ -	74.84	2	2	2	8.33	7.42
sp|Q8IQ27|UBP2_DROME	- +							27.17	1	1	1	1.02	1.07
A4V2Z1|A4V2Z1_DROME	+ -	75.35	6	5	5	2.99	4.32
sp|Q9VWW0|CREBB_DROME	+ -	95.79	4	4	4	13.79	15.6
sp|Q9VA91|RS7_DROME	+ -	98.79	5	5	5	15.15	29.9
Q9VND7|Q9VND7_DROME	+ +	75.07	2	2	2	4.08	9.27	53.41	1	1	1	2.04	5.63
A0A0B4KGE5|A0A0B4KGE5_DROME	+ -	79.94	3	3	3	3.03	2.57
sp|P07487|G3P2_DROME	+ +	37.83	1	1	1	2.78	4.22	68.77	2	2	2	5.56	8.43
B8A417|B8A417_DROME	+ -	72.4	2	2	2	2.5	3.64
Q86G43|Q86G43_DROME	+ -	48.13	3	3	3	3.19	3.97
Q7KU78|Q7KU78_DROME	+ -	90.94	7	6	5	12.24	15.68
A1Z9I5|A1Z9I5_DROME	+ -	38.22	2	2	2	2.44	3.2
A0A1B3Q3N5|A0A1B3Q3N5_DROME	+ -	80.01	4	3	3	9.38	29.06
Q7KMQ5|Q7KMQ5_DROME	- +							132.87	17	7	7	33.33	63.89
E2QC61|E2QC61_DROME	- +							32.23	1	1	1	0.73	0.73
A0A0H4XWW0|A0A0H4XWW0_DROME	+ +	88.7	7	6	5	6.98	8.9	77.41	4	4	3	4.65	5.14
sp|Q9W0T1-4|NU301_DROME	+ -	85.72	5	5	5	1.96	2.29
sp|Q23979|MY61F_DROME	+ -	115.68	6	6	6	3.97	7.15
X2JG40|X2JG40_DROME	+ -	30.79	1	1	1	1.11	0.98
H5V895|H5V895_DROME	- +							35.36	1	1	1	2.78	3.03
A0A0B4KEJ0|A0A0B4KEJ0_DROME	+ -	28.23	1	1	1	2.86	2.92
A0A0B4KFM5|A0A0B4KFM5_DROME	+ -	116.54	9	9	9	8.11	11.88
Q8SZM1|Q8SZM1_DROME	+ -	96.27	3	3	3	6	9.84
sp|Q4Z8K6|RBP9X_DROME	+ +	31.97	1	1	1	1.33	1.04	45	1	1	1	1.33	1.56
X2JC94|X2JC94_DROME	+ -	46.56	1	1	1	2.5	5.56
M9MRD8|M9MRD8_DROME	- +							27	1	1	1	1.67	1.61
Q960C0|Q960C0_DROME	+ +	132.73	9	9	9	12.33	20.2	155.86	22	19	19	26.03	41.76
A0A0B4K6T4|A0A0B4K6T4_DROME	+ -	94.89	6	5	5	7.04	11.54
Q9VF05|Q9VF05_DROME	+ -	54.46	2	1	1	2.94	8.52
A0A0B4LHU8|A0A0B4LHU8_DROME	+ -	80.84	2	2	2	4.26	4.33
Q9V3U6|Q9V3U6_DROME	+ +	105.51	5	4	4	7.69	10.56	55.58	2	2	2	3.85	3.28
A1YK54|A1YK54_DROME	+ -	122.08	9	8	8	8.25	11.83
Q9W4N8|Q9W4N8_DROME	+ -	99	5	5	5	17.24	23.79
M9PIA6|M9PIA6_DROME	+ -	113.65	8	7	7	2.51	5.12
A9UND8|A9UND8_DROME	+ +	38.15	2	2	2	3.7	3.81	31.39	1	1	1	1.85	2.67
sp|Q7JXF5|NUP62_DROME	+ -	22.18	1	1	1	3.85	1.78
sp|Q7PLS8|INT3_DROME	+ -	37.63	1	1	1	0.74	1.31
A1Z7H2|A1Z7H2_DROME	+ +	21.89	1	1	1	1.05	2.09	23.55	1	1	1	1.05	0.98
D9IQC5|D9IQC5_DROME	- +							78.33	5	4	4	4.6	4.91
M9NFF9|M9NFF9_DROME	+ -	57.53	3	3	3	4.17	5.32
A0A0B4KI27|A0A0B4KI27_DROME	- +							132.87	17	7	7	22.58	46.94
Q5BIB1|Q5BIB1_DROME	+ -	30.79	1	1	1	1.09	0.96
Q9W1I0|Q9W1I0_DROME	+ +	58.03	2	2	2	5	6.33	24.11	1	1	1	2.5	2.71
Q9VIX4|Q9VIX4_DROME	+ +	112.93	8	7	7	10	13.56	119.52	9	9	9	12.86	18.47
sp|Q9VA37-2|DJ1B_DROME	- +							47.85	1	1	1	4.76	10.24
O61380|O61380_DROME	+ -	174.88	31	29	29	15.51	21.01
Q9W229|Q9W229_DROME	+ -	78.52	3	3	3	9.09	26.72
sp|P20432|GSTD1_DROME	+ +	112.16	8	7	7	29.17	39.23	86.97	4	3	3	12.5	23.92
Q9V3T8|Q9V3T8_DROME	- +							56.75	2	2	2	4.55	10.26
A0A0B4KEU5|A0A0B4KEU5_DROME	+ -	115.19	7	6	6	10.34	16.67
sp|Q9VEN1|FLNA_DROME	+ +	202.83	39	36	11	15.38	22.99	41.55	2	2	2	0.85	0.81
Q9VJJ9|Q9VJJ9_DROME	+ -	34.61	2	2	2	1.79	2.16
sp|P25991|SUF_DROME	+ -	60.01	2	2	2	2.08	3.01
sp|Q8MSS1|LVA_DROME	+ -	30.12	1	1	1	0.3	0.43
Q6AWL3|Q6AWL3_DROME	+ -	58.65	3	3	3	1.79	1.6
sp|O61231|RL10_DROME	+ -	128.41	11	9	9	20.45	48.62
F2FB68|F2FB68_DROME	+ -	73.8	4	4	4	2.94	5.07
sp|Q24574|UBPE_DROME	+ -	21.53	1	1	1	0.61	1.86
sp|O62621|COPB2_DROME	+ -	130.77	12	9	9	10.11	14.33
Q8MST5|Q8MST5_DROME	+ +	127.32	10	8	3	22.22	25.38	109.77	8	7	2	19.44	17.29
Q9VHJ8|Q9VHJ8_DROME	+ +	124.65	7	7	7	8.86	20.52	119.6	8	8	8	10.13	22.31
Q9VG31|Q9VG31_DROME	+ -	69.22	2	2	2	2.63	3.8
A0A0B4K700|A0A0B4K700_DROME	+ -	148.19	11	11	11	4.25	7.06
A0A0B4KI06|A0A0B4KI06_DROME	+ -	20.23	1	1	1	0.26	0.18
Q9VXW4|Q9VXW4_DROME	- +							42.19	1	1	1	1.75	3
Q9VTC1|Q9VTC1_DROME	+ -	119.81	7	7	7	7.29	12.39
I1WYG8|I1WYG8_DROME	+ -	28.21	1	1	1	1.35	2.63
A0A0B4KF23|A0A0B4KF23_DROME	+ -	69.35	4	4	4	1.75	2.61
Q95U38|Q95U38_DROME	+ +	124.65	7	7	7	8.86	20.48	119.6	8	8	8	10.13	22.27
Q0IGZ9|Q0IGZ9_DROME	+ -	56.48	1	1	1	5.56	16.82
Q9XZ29|Q9XZ29_DROME	+ -	121.01	8	7	7	3.98	8.83
Q9VIK7|Q9VIK7_DROME	+ -	57.76	3	3	3	2.4	2.12
E1JHB8|E1JHB8_DROME	+ -	44.85	2	2	2	1.39	1.83
I1V504|I1V504_DROME	- +							29.47	1	1	1	0.85	0.96
A0A0B4JDA0|A0A0B4JDA0_DROME	+ -	159.14	15	12	12	10.43	15.63
sp|P48588|RS25_DROME	+ -	80.01	4	3	3	9.38	29.06
Q9VUB7|Q9VUB7_DROME	+ -	24.29	1	1	1	0.79	0.39
M9PBU2|M9PBU2_DROME	- +							25.4	1	1	1	4.35	5.73
Q5BI50|Q5BI50_DROME	+ -	45.03	1	1	1	0.88	1.58
Q960S7|Q960S7_DROME	+ -	26.41	1	1	1	2.04	3.26
Q8T0F9|Q8T0F9_DROME	+ -	88.85	6	6	6	3.7	9.04
A0A0B4LFE2|A0A0B4LFE2_DROME	+ -	53.62	2	2	2	3.45	5.19
Q9VAH7|Q9VAH7_DROME	+ -	101.01	9	8	8	8.89	13.75
C9QP61|C9QP61_DROME	+ -	49.8	2	2	2	1.08	1.86
Q8T025|Q8T025_DROME	+ -	49.35	1	1	1	2.5	4.06
B7FNQ9|B7FNQ9_DROME	+ -	39.06	1	1	1	0.87	0.99
Q8T3L1|Q8T3L1_DROME	+ +	21.89	1	1	1	1.06	2.1	23.55	1	1	1	1.06	0.98
F2FB81|F2FB81_DROME	+ -	80.09	4	3	3	4.84	4.9
sp|P08120|CO4A1_DROME	+ +	150.34	15	12	12	6.49	7.93	162.36	20	19	19	10.27	13.94
sp|P39018|RS19A_DROME	+ -	112.84	12	8	8	27.59	48.08
A0A0B4LIF3|A0A0B4LIF3_DROME	+ -	169.9	18	15	15	15	17.36
Q95S25|Q95S25_DROME	+ -	162.48	17	15	15	12.5	22.74
sp|Q8SWR8|ATX2_DROME	+ +	134.09	11	9	9	12.68	10.7	108.42	7	6	6	8.45	5.63
M9PBS9|M9PBS9_DROME	+ -	50.36	2	1	1	3.23	3.36
C6TP77|C6TP77_DROME	+ -	42.39	3	3	3	4.69	5.59
Q7KHK4|Q7KHK4_DROME	- +							44.36	2	2	2	3.64	3.28
M9PBL6|M9PBL6_DROME	+ -	49.89	2	2	2	0.33	0.51
sp|Q9I7K0-6|JUPIT_DROME	- +							43.98	2	2	2	8.7	10.89
sp|Q9W3D3-2|CRAG_DROME	+ -	51.99	2	2	2	1.28	1.28
G4LU33|G4LU33_DROME	+ -	39.09	1	1	1	1.89	3.25
Q9W0M0|Q9W0M0_DROME	+ -	31.56	1	1	1	3.45	3.44
Q7KK96|Q7KK96_DROME	+ -	88.85	6	6	6	3.17	7.55
Q7JVY0|Q7JVY0_DROME	+ -	115.19	7	6	6	10.53	16.86
Q8T0L3|Q8T0L3_DROME	+ -	209.9	33	29	29	25	33.33
A1YK83|A1YK83_DROME	+ -	48.92	2	1	1	0.86	1.25
sp|O17468-3|HIRA_DROME	+ -	29.25	1	1	1	2.44	2.29
M9PHD8|M9PHD8_DROME	+ -	21.78	1	1	1	0.51	0.53
Q7K7G0|Q7K7G0_DROME	+ -	113.81	8	7	7	12.07	15.44
sp|P45594|CADF_DROME	+ +	32.46	1	1	1	3.85	5.41	100.42	6	6	6	23.08	42.57
Q9VAC4|Q9VAC4_DROME	+ -	45.7	1	1	1	6.67	8.33
sp|P40793|CDC42_DROME	- +							25.4	1	1	1	4.35	5.76
Q9NJH5|Q9NJH5_DROME	+ -	80.89	5	5	5	3.85	4.32
sp|P08182-3|CSK2B_DROME	+ -	65.13	3	2	2	11.11	11.63
sp|O77460|IPYR_DROME	+ +	89.52	3	3	3	7.5	10.36	78.02	3	3	3	7.5	10.36
sp|P48591|RIR1_DROME	+ +	140.57	14	13	13	14.29	19.58	124	10	10	10	10.99	13.92
sp|Q7YZA2|Y7065_DROME	+ -	21.89	1	1	1	0.61	0.81
Q9VYF3|Q9VYF3_DROME	- +							29.47	1	1	1	1.04	0.96
Q494K9|Q494K9_DROME	+ -	57.89	3	2	2	1.05	2.36
X2JCX8|X2JCX8_DROME	+ -	94.47	4	4	4	14.29	36.42
sp|Q9Y091-2|FL2D_DROME	+ -	25.27	1	1	1	2	2.67
Q7K3J0|Q7K3J0_DROME	+ -	60.78	2	2	2	3.12	4.4
A0A0B4KFU5|A0A0B4KFU5_DROME	+ -	23.94	1	1	1	0.94	1.79
Q8IRT8|Q8IRT8_DROME	+ -	121.28	8	8	8	6.45	8.2
A0A0B4LF57|A0A0B4LF57_DROME	+ -	66.45	4	3	3	21.43	20.81
M9PCT8|M9PCT8_DROME	+ -	55.81	2	2	2	1.34	1.17
sp|Q7KN62-2|TERA_DROME	+ -	51.87	2	2	2	2.22	3.95
Q9VGA0|Q9VGA0_DROME	+ -	52.09	2	1	1	4.17	9.63
Q9VYN1|Q9VYN1_DROME	+ +	30.34	2	2	2	0.86	0.58	41.23	2	2	2	0.86	0.79
Q9VFV9|Q9VFV9_DROME	+ -	152.36	14	11	11	18.33	35.24
Q867M7|Q867M7_DROME	+ -	48.13	3	3	3	3.3	3.97
E8NH10|E8NH10_DROME	+ -	64.08	3	3	3	1.57	1.94
sp|A1Z8P9|TPR_DROME	+ -	46.49	2	2	2	0.68	0.94
A0A0B4K6W2|A0A0B4K6W2_DROME	+ -	24.76	1	1	1	0.36	0.51
Q2QBM1|Q2QBM1_DROME	+ -	69.22	2	2	2	3.39	5.02
sp|A8JUV0|SBNO_DROME	+ -	208.29	38	30	30	15	26.8
[truncated: 34 more rows]
