# Supplementary material for: Proximity-dependent biotin labelling reveals CP190 as an EcR/Usp molecular partner
Source: Sci Rep. 2020 Mar 16;10:4793. doi: 10.1038/s41598-020-61514-0 (PMC7075897; doi:10.1038/s41598-020-61514-0)
Supplement: Supplementary file 2 — Supplementary information2 [file 41598_2020_61514_MOESM2_ESM.zip › Supplementary datasets/Quantitative comparison_EcRAPEX2_before(minus)and after(plus) 20E treatment.xlsx]

## Sheet: proteins
Protein Group	Protein ID	Accession	Significance	Coverage (%)	#Peptides	#Unique	PTM	EcR_APEX-0h_b Area	EcR_APEX_1h Area	EcR_APEX-0h_b Area (top-3 peptides)	EcR_APEX_1h Area (top-3 peptides)	Sample Profile (Ratio)	EcR_APEX_0h Area	EcR_APEX_1h Area	EcR_APEX_0h Area (top-3 peptides)	EcR_APEX_1h Area (top-3 peptides)	Group Profile (Ratio)	Avg. Mass	Description
735	2110	sp|P29413|CALR_DROME	71.46	6	2	2	Carbamidomethylation	3220000	916000	3220000	916000	3.52:1.00	3220000	916000	3220000	916000	3.52:1.00	46809	Calreticulin OS=Drosophila melanogaster OX=7227 GN=Calr PE=1 SV=2
735	2111	Q53YH3|Q53YH3_DROME	71.46	6	2	2	Carbamidomethylation	3220000	916000	3220000	916000	3.52:1.00	3220000	916000	3220000	916000	3.52:1.00	46809	Calreticulin isoform B OS=Drosophila melanogaster OX=7227 GN=Calr PE=1 SV=1
735	2112	Q9U916|Q9U916_DROME	71.46	6	2	2	Carbamidomethylation	3220000	916000	3220000	916000	3.52:1.00	3220000	916000	3220000	916000	3.52:1.00	46810	Calreticulin OS=Drosophila melanogaster OX=7227 GN=Calr PE=2 SV=1
1290	4627	M9PC64|M9PC64_DROME	69.8	10	4	4	Carbamidomethylation	769000	2310000	533000	2160000	0.25:1.00	769000	2310000	533000	2160000	0.25:1.00	80464	Forkhead box K isoform P OS=Drosophila melanogaster OX=7227 GN=FoxK PE=1 SV=1
1290	4628	M9PI07|M9PI07_DROME	69.8	10	4	4	Carbamidomethylation	769000	2310000	533000	2160000	0.25:1.00	769000	2310000	533000	2160000	0.25:1.00	80423	Forkhead box K isoform O OS=Drosophila melanogaster OX=7227 GN=FoxK PE=1 SV=1
1290	4629	Q8IQE9|Q8IQE9_DROME	69.8	10	4	4	Carbamidomethylation	769000	2310000	533000	2160000	0.25:1.00	769000	2310000	533000	2160000	0.25:1.00	80551	Forkhead box K isoform G OS=Drosophila melanogaster OX=7227 GN=FoxK PE=1 SV=2
1290	4630	M9PF47|M9PF47_DROME	69.8	10	4	4	Carbamidomethylation	769000	2310000	533000	2160000	0.25:1.00	769000	2310000	533000	2160000	0.25:1.00	82247	Forkhead box K isoform N OS=Drosophila melanogaster OX=7227 GN=FoxK PE=1 SV=1
88	205	C8VV14|C8VV14_DROME	62.5	66	25	25	Oxidation (M); Acetylation (N-term); Formylation	181000000	246000000	37700000	96900000	0.39:1.00	181000000	246000000	37700000	96900000	0.39:1.00	39047	Fructose-bisphosphate aldolase OS=Drosophila melanogaster OX=7227 GN=Ald1 PE=1 SV=1
88	206	sp|P07764|ALF_DROME	62.5	66	25	25	Oxidation (M); Acetylation (N-term); Formylation	181000000	246000000	37700000	96900000	0.39:1.00	181000000	246000000	37700000	96900000	0.39:1.00	39047	Fructose-bisphosphate aldolase OS=Drosophila melanogaster OX=7227 GN=Ald PE=1 SV=5
88	207	F3YDA0|F3YDA0_DROME	62.5	61	25	25	Oxidation (M); Acetylation (N-term); Formylation	181000000	246000000	37700000	96900000	0.39:1.00	181000000	246000000	37700000	96900000	0.39:1.00	42700	Fructose-bisphosphate aldolase OS=Drosophila melanogaster OX=7227 GN=Ald-RI PE=2 SV=1
208	1015	M9PJN8|M9PJN8_DROME	60.63	53	13	11	Carbamidomethylation; Deamidation (NQ)	43900000	147000000	21100000	125000000	0.17:1.00	43900000	147000000	21100000	125000000	0.17:1.00	35369	Glyceraldehyde-3-phosphate dehydrogenase OS=Drosophila melanogaster OX=7227 GN=Gapdh2 PE=3 SV=1
208	1016	sp|P07487|G3P2_DROME	60.63	53	13	11	Carbamidomethylation; Deamidation (NQ)	43900000	147000000	21100000	125000000	0.17:1.00	43900000	147000000	21100000	125000000	0.17:1.00	35369	Glyceraldehyde-3-phosphate dehydrogenase 2 OS=Drosophila melanogaster OX=7227 GN=Gapdh2 PE=1 SV=2
1207	2701	O16043|O16043_DROME	55.63	14	2	2		2130000	683000	2130000	683000	3.12:1.00	2130000	683000	2130000	683000	3.12:1.00	18823	Anon1A4 OS=Drosophila melanogaster OX=7227 GN=Df31 PE=1 SV=1
450	775	I1V500|I1V500_DROME	50.16	32	6	6		6310000	2390000	4700000	1720000	2.73:1.00	6310000	2390000	4700000	1720000	2.73:1.00	37964	Supercoiling factor variant A OS=Drosophila melanogaster OX=7227 GN=scf PE=4 SV=1
450	776	Q9W0H8|Q9W0H8_DROME	50.16	32	6	6		6310000	2390000	4700000	1720000	2.73:1.00	6310000	2390000	4700000	1720000	2.73:1.00	37992	IP16409p OS=Drosophila melanogaster OX=7227 GN=scf PE=1 SV=2
464	1633	Q9VVL8|Q9VVL8_DROME	45.5	24	9	9	Carbamidomethylation	4320000	9440000	2220000	5500000	0.40:1.00	4320000	9440000	2220000	5500000	0.40:1.00	72798	FI03887p OS=Drosophila melanogaster OX=7227 GN=TrpRS-m PE=1 SV=1
984	4965	Q9W4C1|Q9W4C1_DROME	38.85	7	2	2	Carbamidomethylation; Oxidation (M)	15500000	7130000	15100000	7090000	2.13:1.00	15500000	7130000	15100000	7090000	2.13:1.00	62329	IP13321p OS=Drosophila melanogaster OX=7227 GN=Dmel\CG15784 PE=1 SV=1
610	2096	sp|P82804|PYM_DROME	38.57	36	6	6	Carbamidomethylation; Oxidation (M)	14700000	31500000	9950000	20900000	0.48:1.00	14700000	31500000	9950000	20900000	0.48:1.00	23450	Partner of Y14 and mago OS=Drosophila melanogaster OX=7227 GN=Pym PE=1 SV=1
1114	2389	Q9W227|Q9W227_DROME	38.27	18	3	3		3400000	1350000	3400000	1350000	2.51:1.00	3400000	1350000	3400000	1350000	2.51:1.00	22199	Peptidyl-prolyl cis-trans isomerase OS=Drosophila melanogaster OX=7227 GN=Dmel\CG2852 PE=1 SV=1
847	5105	sp|Q9VHD3|MAAI1_DROME	37.39	36	6	6	Carbamidomethylation; Methylation(KR)	9380000	20500000	6930000	14400000	0.48:1.00	9380000	20500000	6930000	14400000	0.48:1.00	27890	Probable maleylacetoacetate isomerase 1 OS=Drosophila melanogaster OX=7227 GN=GstZ1 PE=1 SV=1
1374	4091	B6IDM7|B6IDM7_DROME	35.21	6	1	1		277000	725000	277000	725000	0.38:1.00	277000	725000	277000	725000	0.38:1.00	23926	GrpE protein homolog OS=Drosophila melanogaster OX=7227 GN=Roe1-RA PE=2 SV=1
1374	4092	sp|P48604|GRPE_DROME	35.21	6	1	1		277000	725000	277000	725000	0.38:1.00	277000	725000	277000	725000	0.38:1.00	23926	GrpE protein homolog mitochondrial OS=Drosophila melanogaster OX=7227 GN=Roe1 PE=2 SV=2
712	5229	Q9VYN1|Q9VYN1_DROME	34.35	1	1	1		1030000	2850000	1030000	2850000	0.36:1.00	1030000	2850000	1030000	2850000	0.36:1.00	206643	Non-specific serine/threonine protein kinase OS=Drosophila melanogaster OX=7227 GN=Pkcdelta PE=4 SV=3
1238	4542	A0A0B4LEY4|A0A0B4LEY4_DROME	33.76	1	1	1	Carbamidomethylation	154000	54000	154000	54000	2.86:1.00	154000	54000	154000	54000	2.86:1.00	138879	PAN2-PAN3 deadenylation complex catalytic subunit PAN2 OS=Drosophila melanogaster OX=7227 GN=PAN2 PE=3 SV=1
129	293	sp|P20480|NCD_DROME	32.45	41	22	22	Carbamidomethylation; Oxidation (M)	23400000	39500000	12400000	24900000	0.50:1.00	23400000	39500000	12400000	24900000	0.50:1.00	77474	Protein claret segregational OS=Drosophila melanogaster OX=7227 GN=ncd PE=1 SV=1
129	294	A0A0B4LI25|A0A0B4LI25_DROME	32.45	41	22	22	Carbamidomethylation; Oxidation (M)	23400000	39500000	12400000	24900000	0.50:1.00	23400000	39500000	12400000	24900000	0.50:1.00	77474	Kinesin-like protein OS=Drosophila melanogaster OX=7227 GN=ncd PE=1 SV=1
1457	5369	sp|Q709R6-2|BOCKS_DROME	31.96	8	2	2		507000	1160000	507000	1160000	0.44:1.00	507000	1160000	507000	1160000	0.44:1.00	38761	Isoform A of LEM domain-containing protein Bocksbeutel OS=Drosophila melanogaster OX=7227 GN=bocks
1457	5370	sp|Q709R6|BOCKS_DROME	31.96	7	2	2		507000	1160000	507000	1160000	0.44:1.00	507000	1160000	507000	1160000	0.44:1.00	44204	LEM domain-containing protein Bocksbeutel OS=Drosophila melanogaster OX=7227 GN=bocks PE=1 SV=1
872	4747	O96739|O96739_DROME	30.53	24	6	6	Carbamidomethylation; Acetylation (Protein N-term)	1740000	3710000	1280000	2820000	0.45:1.00	1740000	3710000	1280000	2820000	0.45:1.00	40734	Gag protein (Fragment) OS=Drosophila melanogaster OX=7227 GN=gag PE=4 SV=1
1099	3822	Q9VBK9|Q9VBK9_DROME	29.61	5	2	2		629000	1340000	629000	1340000	0.47:1.00	629000	1340000	629000	1340000	0.47:1.00	49967	Uncharacterized protein OS=Drosophila melanogaster OX=7227 GN=Dmel\CG5913 PE=1 SV=1
1099	3823	Q960C1|Q960C1_DROME	29.61	5	2	2		629000	1340000	629000	1340000	0.47:1.00	629000	1340000	629000	1340000	0.47:1.00	50095	SD08037p OS=Drosophila melanogaster OX=7227 GN=CG5913 PE=2 SV=1
4	24	Q0E9E2|Q0E9E2_DROME	29.25	60	65	1	Carbamidomethylation; Oxidation (M); Deamidation (NQ); Sodium adduct; Replacement of proton with ammonium ion	4220000	5710000	2410000	5010000	0.48:1.00	4220000	5710000	2410000	5010000	0.48:1.00	132674	Pyruvate carboxylase OS=Drosophila melanogaster OX=7227 GN=PCB PE=1 SV=1
1443	4367	Q7K8X7|Q7K8X7_DROME	27.44	18	4	4		3220000	1520000	2600000	1230000	2.11:1.00	3220000	1520000	2600000	1230000	2.11:1.00	24882	Glutathione S transferase E9 OS=Drosophila melanogaster OX=7227 GN=GstE9 PE=1 SV=1
1443	4368	D8FT08|D8FT08_DROME	27.44	17	4	4		3220000	1520000	2600000	1230000	2.11:1.00	3220000	1520000	2600000	1230000	2.11:1.00	25751	IP05783p (Fragment) OS=Drosophila melanogaster OX=7227 GN=GstE9-RA PE=2 SV=1
1276	3730	Q9VEG8|Q9VEG8_DROME	25.92	4	1	1		212000	450000	212000	450000	0.47:1.00	212000	450000	212000	450000	0.47:1.00	28414	RE59232p OS=Drosophila melanogaster OX=7227 GN=Dmel\CG31249 PE=1 SV=2
1580	11750	Q8IP73|Q8IP73_DROME	25.29	18	1	1		713000	1520000	713000	1520000	0.47:1.00	713000	1520000	713000	1520000	0.47:1.00	12416	RE70574p OS=Drosophila melanogaster OX=7227 GN=CG6537 PE=1 SV=1
1944	3235	O76742|O76742_DROME	25.11	7	1	1		1180000	182000	1180000	182000	6.48:1.00	1180000	182000	1180000	182000	6.48:1.00	23331	CG5915 protein OS=Drosophila melanogaster OX=7227 GN=Rab7 PE=1 SV=1
595	4927	Q95NR4|Q95NR4_DROME	22.83	1	1	1		71600	161000	71600	161000	0.44:1.00	71600	161000	71600	161000	0.44:1.00	157259	Bicoid mRNA stability factor OS=Drosophila melanogaster OX=7227 GN=bsf PE=2 SV=1
595	4926	Q9VJ86|Q9VJ86_DROME	22.83	1	1	1		71600	161000	71600	161000	0.44:1.00	71600	161000	71600	161000	0.44:1.00	157263	Bicoid stability factor OS=Drosophila melanogaster OX=7227 GN=bsf PE=1 SV=2
901	5066	E6PBW9|E6PBW9_DROME	22.82	3	2	2		232000	489000	232000	489000	0.47:1.00	232000	489000	232000	489000	0.47:1.00	76715	AT07502p OS=Drosophila melanogaster OX=7227 GN=ABCB7-RB PE=2 SV=1
901	5067	F3YDP0|F3YDP0_DROME	22.82	3	2	2		232000	489000	232000	489000	0.47:1.00	232000	489000	232000	489000	0.47:1.00	80496	RH32556p OS=Drosophila melanogaster OX=7227 GN=ABCB7-RA PE=2 SV=1
901	11643	Q7KVB1|Q7KVB1_DROME	22.82	3	2	2		232000	489000	232000	489000	0.47:1.00	232000	489000	232000	489000	0.47:1.00	76743	ATP binding cassette subfamily B member 7 isoform B OS=Drosophila melanogaster OX=7227 GN=ABCB7 PE=1 SV=1
901	11644	Q9W0C5|Q9W0C5_DROME	22.82	3	2	2		232000	489000	232000	489000	0.47:1.00	232000	489000	232000	489000	0.47:1.00	80467	ATP binding cassette subfamily B member 7 isoform A OS=Drosophila melanogaster OX=7227 GN=ABCB7 PE=1 SV=2
1469	11622	sp|Q94915|REG2_DROME	21.85	8	2	2		416000	844000	416000	844000	0.49:1.00	416000	844000	416000	844000	0.49:1.00	30113	Rhythmically expressed gene 2 protein OS=Drosophila melanogaster OX=7227 GN=Reg-2 PE=2 SV=1
1469	11623	Q8MR71|Q8MR71_DROME	21.85	8	2	2		416000	844000	416000	844000	0.49:1.00	416000	844000	416000	844000	0.49:1.00	32123	GH02773p (Fragment) OS=Drosophila melanogaster OX=7227 GN=Reg-2 PE=2 SV=1
1724	4386	Q7K3Z3|Q7K3Z3_DROME	20.58	4	1	1		278000	126000	278000	126000	2.21:1.00	278000	126000	278000	126000	2.21:1.00	43380	GH01724p OS=Drosophila melanogaster OX=7227 GN=p47 PE=1 SV=1
