# Supplementary material for: Proximity-dependent biotin labelling reveals CP190 as an EcR/Usp molecular partner
Source: Sci Rep. 2020 Mar 16;10:4793. doi: 10.1038/s41598-020-61514-0 (PMC7075897; doi:10.1038/s41598-020-61514-0)
Supplement: Supplementary file 2 — Supplementary information2 [file 41598_2020_61514_MOESM2_ESM.zip › Supplementary datasets/Quantitative comparison_EcRBioID2_before(minus)and after(plus) 20E treatment.xlsx]

## Sheet: proteins
Protein Group	Protein ID	Accession	Significance	Coverage (%)	#Peptides	#Unique	PTM	EcR_BioID_minus Area	EcR_BioID_plus Area	EcR_BioID_minus Area (top-3 peptides)	EcR_BioID_plus Area (top-3 peptides)	Sample Profile (Ratio)	EcR_BioID_minus Area	EcR_BioID_plus Area	EcR_BioID_minus Area (top-3 peptides)	EcR_BioID_plus Area (top-3 peptides)	Group Profile (Ratio)	Avg. Mass	Description
9	16	Q9VV75|Q9VV75_DROME	200	31	13	13	Deamidation (NQ)	210000000	26700000	103000000	13500000	1.00:0.13	210000000	26700000	103000000	13500000	1.00:0.13	45415	AT02348p OS=Drosophila melanogaster OX=7227 GN=UQCR-C2 PE=1 SV=1
12	69	Q95TH0|Q95TH0_DROME	200	16	9	9	Carbamidomethylation; Acetylation (Protein N-term)	61700000	18400000	34000000	10700000	1.00:0.31	61700000	18400000	34000000	10700000	1.00:0.31	77308	Acyl-coenzyme A oxidase OS=Drosophila melanogaster OX=7227 GN=CG17544 PE=2 SV=1
14	30	Q9W4H6|Q9W4H6_DROME	200	19	9	9	Carbamidomethylation; Oxidation (M)	69100000	24100000	37900000	11400000	1.00:0.30	69100000	24100000	37900000	11400000	1.00:0.30	43892	Pyruvate dehydrogenase E1 component subunit alpha OS=Drosophila melanogaster OX=7227 GN=Pdha PE=1 SV=2
14	31	Q7KVX1|Q7KVX1_DROME	200	17	9	9	Carbamidomethylation; Oxidation (M)	69100000	24100000	37900000	11400000	1.00:0.30	69100000	24100000	37900000	11400000	1.00:0.30	48876	Pyruvate dehydrogenase E1 component subunit alpha OS=Drosophila melanogaster OX=7227 GN=Pdha PE=1 SV=1
15	185	Q9VFF0|Q9VFF0_DROME	200	11	4	4	Carbamidomethylation	42400000	8660000	41100000	7330000	1.00:0.18	42400000	8660000	41100000	7330000	1.00:0.18	51874	GH01077p OS=Drosophila melanogaster OX=7227 GN=UQCR-C1 PE=1 SV=2
16	52	Q9VLC5|Q9VLC5_DROME	200	11	6	6		49400000	9010000	37500000	5080000	1.00:0.14	49400000	9010000	37500000	5080000	1.00:0.14	57019	Aldehyde dehydrogenase OS=Drosophila melanogaster OX=7227 GN=Aldh PE=1 SV=1
16	53	Q4QPQ0|Q4QPQ0_DROME	200	10	6	6		49400000	9010000	37500000	5080000	1.00:0.14	49400000	9010000	37500000	5080000	1.00:0.14	61925	GH22814p (Fragment) OS=Drosophila melanogaster OX=7227 PE=2 SV=1
20	25	Q7K569|Q7K569_DROME	200	6	5	5	Carbamidomethylation	19400000	4910000	14900000	3600000	1.00:0.24	19400000	4910000	14900000	3600000	1.00:0.24	80422	Glycerol-3-phosphate dehydrogenase OS=Drosophila melanogaster OX=7227 GN=Gpo1 PE=1 SV=1
21	17	sp|Q9V438|PDIA6_DROME	200	32	11	11	Carbamidomethylation; Deamidation (NQ)	118000000	26500000	88300000	10800000	1.00:0.12	118000000	26500000	88300000	10800000	1.00:0.12	46752	Protein disulfide-isomerase A6 homolog OS=Drosophila melanogaster OX=7227 GN=CaBP1 PE=1 SV=1
26	145	sp|Q26365-2|ADT_DROME	200	13	5	5		86200000	15200000	67500000	10900000	1.00:0.16	86200000	15200000	67500000	10900000	1.00:0.16	32909	Isoform A of ADP ATP carrier protein OS=Drosophila melanogaster OX=7227 GN=sesB
26	146	X2JB48|X2JB48_DROME	200	13	5	5		86200000	15200000	67500000	10900000	1.00:0.16	86200000	15200000	67500000	10900000	1.00:0.16	32909	Stress-sensitive B isoform E OS=Drosophila melanogaster OX=7227 GN=sesB PE=1 SV=1
26	147	D1Z385|D1Z385_DROME	200	13	5	5		86200000	15200000	67500000	10900000	1.00:0.16	86200000	15200000	67500000	10900000	1.00:0.16	34215	SD21251p OS=Drosophila melanogaster OX=7227 GN=sesB-RD PE=2 SV=1
26	148	sp|Q26365|ADT_DROME	200	13	5	5		86200000	15200000	67500000	10900000	1.00:0.16	86200000	15200000	67500000	10900000	1.00:0.16	34215	ADP ATP carrier protein OS=Drosophila melanogaster OX=7227 GN=sesB PE=2 SV=4
30	201	sp|P20480|NCD_DROME	200	3	2	2		11600000	880000	11600000	880000	1.00:0.08	11600000	880000	11600000	880000	1.00:0.08	77474	Protein claret segregational OS=Drosophila melanogaster OX=7227 GN=ncd PE=1 SV=1
30	202	A0A0B4LI25|A0A0B4LI25_DROME	200	3	2	2		11600000	880000	11600000	880000	1.00:0.08	11600000	880000	11600000	880000	1.00:0.08	77474	Kinesin-like protein OS=Drosophila melanogaster OX=7227 GN=ncd PE=1 SV=1
48	95	Q7KRU8|Q7KRU8_DROME	200	18	2	2		106000000	9220000	106000000	9220000	1.00:0.09	106000000	9220000	106000000	9220000	1.00:0.09	23146	Ferritin OS=Drosophila melanogaster OX=7227 GN=Fer1HCH PE=1 SV=1
50	110	A0A0B4JCW4|A0A0B4JCW4_DROME	200	7	3	3		41300000	5620000	41300000	5620000	1.00:0.14	41300000	5620000	41300000	5620000	1.00:0.14	48984	Succinate--CoA ligase [ADP-forming] subunit beta mitochondrial OS=Drosophila melanogaster OX=7227 GN=ScsbetaA PE=1 SV=1
50	112	Q9VHJ8|Q9VHJ8_DROME	200	6	3	3		41300000	5620000	41300000	5620000	1.00:0.14	41300000	5620000	41300000	5620000	1.00:0.14	54808	Succinate--CoA ligase [ADP-forming] subunit beta mitochondrial OS=Drosophila melanogaster OX=7227 GN=ScsbetaA PE=1 SV=2
60	37	sp|Q9W0P5|GALE_DROME	200	11	4	4	Carbamidomethylation; Oxidation (M)	23000000	4540000	22100000	3810000	1.00:0.17	23000000	4540000	22100000	3810000	1.00:0.17	38697	UDP-glucose 4-epimerase OS=Drosophila melanogaster OX=7227 GN=Gale PE=1 SV=1
60	38	M9ND19|M9ND19_DROME	200	11	4	4	Carbamidomethylation; Oxidation (M)	23000000	4540000	22100000	3810000	1.00:0.17	23000000	4540000	22100000	3810000	1.00:0.17	38697	UDP-galactose 4'-epimerase isoform B OS=Drosophila melanogaster OX=7227 GN=Gale PE=1 SV=1
61	152	Q9XZE4|Q9XZE4_DROME	200	12	4	4	Carbamidomethylation	31600000	9040000	26200000	7260000	1.00:0.28	31600000	9040000	26200000	7260000	1.00:0.28	38878	Phosphate transporter OS=Drosophila melanogaster OX=7227 GN=Mpcp2 PE=2 SV=1
61	153	Q0E8E8|Q0E8E8_DROME	200	12	4	4	Carbamidomethylation	31600000	9040000	26200000	7260000	1.00:0.28	31600000	9040000	26200000	7260000	1.00:0.28	38850	MIP08013p1 OS=Drosophila melanogaster OX=7227 GN=Mpcp2 PE=1 SV=1
70	137	sp|Q9VWH4|IDH3A_DROME	200	12	4	4	Carbamidomethylation	24600000	4450000	20500000	3360000	1.00:0.16	24600000	4450000	20500000	3360000	1.00:0.16	40844	Probable isocitrate dehydrogenase [NAD] subunit alpha mitochondrial OS=Drosophila melanogaster OX=7227 GN=l(1)G0156 PE=2 SV=1
70	136	sp|Q9VWH4-2|IDH3A_DROME	200	12	4	4	Carbamidomethylation	24600000	4450000	20500000	3360000	1.00:0.16	24600000	4450000	20500000	3360000	1.00:0.16	38584	Isoform A of Probable isocitrate dehydrogenase [NAD] subunit alpha mitochondrial OS=Drosophila melanogaster OX=7227 GN=l(1)G0156
90	1937	Q7KLW5|Q7KLW5_DROME	200	3	1	1		1950000	448000	1950000	448000	1.00:0.23	1950000	448000	1950000	448000	1.00:0.23	35290	LD07532p (Fragment) OS=Drosophila melanogaster OX=7227 GN=wal PE=2 SV=1
90	13936	Q7KN94|Q7KN94_DROME	200	3	1	1		1950000	448000	1950000	448000	1.00:0.23	1950000	448000	1950000	448000	1.00:0.23	34181	Walrus isoform A OS=Drosophila melanogaster OX=7227 GN=wal PE=1 SV=1
106	457	Q9VVU1|Q9VVU1_DROME	200	5	2	2	Deamidation (NQ)	6110000	919000	6110000	919000	1.00:0.15	6110000	919000	6110000	919000	1.00:0.15	45366	FI09602p OS=Drosophila melanogaster OX=7227 GN=CT12987 PE=1 SV=1
110	130	Q9W127|Q9W127_DROME	200	15	3	3		98000000	21600000	98000000	21600000	1.00:0.22	98000000	21600000	98000000	21600000	1.00:0.22	23281	GH17932p OS=Drosophila melanogaster OX=7227 GN=Dmel\CG3663 PE=1 SV=1
116	215	A0A0B4LGQ1|A0A0B4LGQ1_DROME	200	7	2	2		17300000	5500000	17300000	5500000	1.00:0.32	17300000	5500000	17300000	5500000	1.00:0.32	24659	Superoxide dismutase OS=Drosophila melanogaster OX=7227 GN=Sod2 PE=3 SV=1
116	216	sp|Q00637|SODM_DROME	200	7	2	2		17300000	5500000	17300000	5500000	1.00:0.32	17300000	5500000	17300000	5500000	1.00:0.32	24684	Superoxide dismutase [Mn] mitochondrial OS=Drosophila melanogaster OX=7227 GN=Sod2 PE=2 SV=3
124	267	Q9VB78|Q9VB78_DROME	200	5	5	5	Carbamidomethylation; Oxidation (M); Deamidation (NQ)	2600000	7570000	1890000	5960000	1.00:3.15	2600000	7570000	1890000	5960000	1.00:3.15	114199	Eater OS=Drosophila melanogaster OX=7227 GN=eater PE=1 SV=5
124	269	D9IQD6|D9IQD6_DROME	200	4	5	5	Carbamidomethylation; Oxidation (M); Deamidation (NQ)	2600000	7570000	1890000	5960000	1.00:3.15	2600000	7570000	1890000	5960000	1.00:3.15	146590	Eater OS=Drosophila melanogaster OX=7227 GN=eater PE=4 SV=1
124	268	D9IQC0|D9IQC0_DROME	200	4	5	5	Carbamidomethylation; Oxidation (M); Deamidation (NQ)	2600000	7570000	1890000	5960000	1.00:3.15	2600000	7570000	1890000	5960000	1.00:3.15	138501	Eater OS=Drosophila melanogaster OX=7227 GN=eater PE=4 SV=1
149	691	Q960C7|Q960C7_DROME	200	7	2	2		6610000	1100000	6610000	1100000	1.00:0.17	6610000	1100000	6610000	1100000	1.00:0.17	36591	SD07613p OS=Drosophila melanogaster OX=7227 GN=CG2064 PE=2 SV=1
161	212	T1W135|T1W135_DROME	200	5	2	2		3570000	723000	3570000	723000	1.00:0.20	3570000	723000	3570000	723000	1.00:0.20	45658	FI23941p1 (Fragment) OS=Drosophila melanogaster OX=7227 GN=CG5144-RA PE=2 SV=1
161	213	Q9VST4|Q9VST4_DROME	200	5	2	2		3570000	723000	3570000	723000	1.00:0.20	3570000	723000	3570000	723000	1.00:0.20	43650	Uncharacterized protein OS=Drosophila melanogaster OX=7227 GN=Dmel\CG5144 PE=3 SV=1
173	520	Q9V3Q4|Q9V3Q4_DROME	200	5	1	1		3790000	893000	3790000	893000	1.00:0.24	3790000	893000	3790000	893000	1.00:0.24	26744	GH25379p OS=Drosophila melanogaster OX=7227 GN=Jafrac2 PE=1 SV=1
180	430	sp|Q94901|LARK_DROME	200	9	3	3	Carbamidomethylation	7050000	1210000	7050000	1210000	1.00:0.17	7050000	1210000	7050000	1210000	1.00:0.17	39912	RNA-binding protein lark OS=Drosophila melanogaster OX=7227 GN=lark PE=1 SV=1
220	128	Q9VD58|Q9VD58_DROME	200	2	1	1		4780000	345000	4780000	345000	1.00:0.07	4780000	345000	4780000	345000	1.00:0.07	40382	GH26270p OS=Drosophila melanogaster OX=7227 GN=Idh3b PE=1 SV=1
238	85903	Q7KSQ0|Q7KSQ0_DROME	200	3	1	1		1380000	270000	1380000	270000	1.00:0.20	1380000	270000	1380000	270000	1.00:0.20	34094	LD46175p OS=Drosophila melanogaster OX=7227 GN=sea PE=1 SV=1
362	85930	A0AN47|A0AN47_DROME	200	7	2	2		5290000	1190000	5290000	1190000	1.00:0.23	5290000	1190000	5290000	1190000	1.00:0.23	27590	ATP-dependent Clp protease proteolytic subunit OS=Drosophila melanogaster OX=7227 GN=CG5045 PE=3 SV=1
362	85931	A0AN48|A0AN48_DROME	200	7	2	2		5290000	1190000	5290000	1190000	1.00:0.23	5290000	1190000	5290000	1190000	1.00:0.23	27560	ATP-dependent Clp protease proteolytic subunit OS=Drosophila melanogaster OX=7227 GN=CG5045 PE=3 SV=1
474	586	Q9W1N3|Q9W1N3_DROME	200	14	1	1		5840000	1250000	5840000	1250000	1.00:0.21	5840000	1250000	5840000	1250000	1.00:0.21	12482	Levy isoform A OS=Drosophila melanogaster OX=7227 GN=levy PE=1 SV=1
514	470	Q9VXA9|Q9VXA9_DROME	200	4	1	1		1570000	451000	1570000	451000	1.00:0.29	1570000	451000	1570000	451000	1.00:0.29	30049	RE04047p OS=Drosophila melanogaster OX=7227 GN=Dmel\CG4789 PE=2 SV=2
89	211	sp|Q9V9S8|HEMH_DROME	156.54	11	5	5		23300000	8000000	18600000	5980000	1.00:0.32	23300000	8000000	18600000	5980000	1.00:0.32	43597	Ferrochelatase mitochondrial OS=Drosophila melanogaster OX=7227 GN=FeCh PE=2 SV=1
141	85881	sp|P15007|ENO_DROME	156.54	2	1	1		1060000	262000	1060000	262000	1.00:0.25	1060000	262000	1060000	262000	1.00:0.25	54310	Enolase OS=Drosophila melanogaster OX=7227 GN=Eno PE=1 SV=2
221	186	sp|Q9VHD3|MAAI1_DROME	153.53	8	3	3		14400000	4730000	13500000	4380000	1.00:0.32	14400000	4730000	13500000	4380000	1.00:0.32	27890	Probable maleylacetoacetate isomerase 1 OS=Drosophila melanogaster OX=7227 GN=GstZ1 PE=1 SV=1
361	85906	Q7JVK8|Q7JVK8_DROME	151.76	17	3	3	Carbamidomethylation	2600000	850000	2600000	850000	1.00:0.33	2600000	850000	2600000	850000	1.00:0.33	16562	GEO08987p1 OS=Drosophila melanogaster OX=7227 GN=Dmel\CG5323 PE=1 SV=1
170	222	sp|Q9V4Q8|RU2A_DROME	147.5	6	2	2	Carbamidomethylation	7290000	2420000	7290000	2420000	1.00:0.33	7290000	2420000	7290000	2420000	1.00:0.33	29744	Probable U2 small nuclear ribonucleoprotein A' OS=Drosophila melanogaster OX=7227 GN=U2A PE=1 SV=1
53	1154	Q9VK59|Q9VK59_DROME	143.98	7	5	5	Carbamidomethylation; Oxidation (M)	5470000	1800000	4610000	1550000	1.00:0.34	5470000	1800000	4610000	1550000	1.00:0.34	100258	LD23647p OS=Drosophila melanogaster OX=7227 GN=Dmel\CG5787 PE=1 SV=2
190	306	sp|P82804|PYM_DROME	143.31	9	2	2		6410000	1840000	6410000	1840000	1.00:0.29	6410000	1840000	6410000	1840000	1.00:0.29	23450	Partner of Y14 and mago OS=Drosophila melanogaster OX=7227 GN=Pym PE=1 SV=1
353	28234	Q9Y0Y5|Q9Y0Y5_DROME	140.97	4	1	1		1050000	258000	1050000	258000	1.00:0.25	1050000	258000	1050000	258000	1.00:0.25	34619	Coatomer subunit epsilon OS=Drosophila melanogaster OX=7227 GN=epsilonCOP PE=1 SV=1
96	45632	Q9VEJ0|Q9VEJ0_DROME	139.21	10	2	2		15800000	1760000	15800000	1760000	1.00:0.11	15800000	1760000	15800000	1760000	1.00:0.11	26379	Peroxiredoxin 3 OS=Drosophila melanogaster OX=7227 GN=Prx3 PE=1 SV=2
148	431	Q9W3C8|Q9W3C8_DROME	137.84	10	3	3		29000000	9990000	29000000	9990000	1.00:0.35	29000000	9990000	29000000	9990000	1.00:0.35	28804	LD36568p OS=Drosophila melanogaster OX=7227 GN=CAH3 PE=1 SV=1
172	13980	X2J9R2|X2J9R2_DROME	132.25	7	3	3	Carbamidomethylation	5700000	2010000	5700000	2010000	1.00:0.35	5700000	2010000	5700000	2010000	1.00:0.35	44420	Coproporphyrinogen oxidase isoform B OS=Drosophila melanogaster OX=7227 GN=Coprox PE=4 SV=1
172	13981	sp|Q9V3D2|HEM6_DROME	132.25	7	3	3	Carbamidomethylation	5700000	2010000	5700000	2010000	1.00:0.35	5700000	2010000	5700000	2010000	1.00:0.35	44420	Oxygen-dependent coproporphyrinogen-III oxidase OS=Drosophila melanogaster OX=7227 GN=Coprox PE=2 SV=1
203	58265	Q9W2J2|Q9W2J2_DROME	131.51	1	1	1	Deamidation (NQ)	699000	2140000	699000	2140000	1.00:3.07	699000	2140000	699000	2140000	1.00:3.07	110375	Ankyrin-repeat SH3-domain and Proline-rich-region containing protein isoform A OS=Drosophila melanogaster OX=7227 GN=ASPP PE=4 SV=3
203	58266	A0A0B4KF17|A0A0B4KF17_DROME	131.51	1	1	1	Deamidation (NQ)	699000	2140000	699000	2140000	1.00:3.07	699000	2140000	699000	2140000	1.00:3.07	113583	Ankyrin-repeat SH3-domain and Proline-rich-region containing protein isoform C OS=Drosophila melanogaster OX=7227 GN=ASPP PE=4 SV=1
203	60022	Q86BG1|Q86BG1_DROME	131.51	1	1	1	Deamidation (NQ)	699000	2140000	699000	2140000	1.00:3.07	699000	2140000	699000	2140000	1.00:3.07	115158	Ankyrin-repeat SH3-domain and Proline-rich-region containing protein isoform B OS=Drosophila melanogaster OX=7227 GN=ASPP PE=4 SV=1
203	72114	Q86PC3|Q86PC3_DROME	131.51	1	1	1	Deamidation (NQ)	699000	2140000	699000	2140000	1.00:3.07	699000	2140000	699000	2140000	1.00:3.07	110434	RE13301p OS=Drosophila melanogaster OX=7227 GN=ASPP PE=2 SV=1
640	28429	sp|P02283|H2B_DROME	127.74	9	1	1		460000	1350000	460000	1350000	1.00:2.93	460000	1350000	460000	1350000	1.00:2.93	13696	Histone H2B OS=Drosophila melanogaster OX=7227 GN=His2B PE=1 SV=2
3	2	Q9V9T5|Q9V9T5_DROME	127.19	43	26	26	Carbamidomethylation; Oxidation (M); Deamidation (NQ)	1890000000	778000000	453000000	163000000	1.00:0.36	1890000000	778000000	453000000	163000000	1.00:0.36	76515	GM14617p OS=Drosophila melanogaster OX=7227 GN=Mccc1 PE=1 SV=2
18	354	Q8MZI3|Q8MZI3_DROME	126.54	7	5	5	Carbamidomethylation	14900000	5940000	12200000	4420000	1.00:0.36	14900000	5940000	12200000	4420000	1.00:0.36	88211	GH10652p OS=Drosophila melanogaster OX=7227 GN=p90 PE=1 SV=1
247	472	A1ZAA9|A1ZAA9_DROME	123.28	4	1	1	Carbamidomethylation	2520000	923000	2520000	923000	1.00:0.37	2520000	923000	2520000	923000	1.00:0.37	22677	Uncharacterized protein isoform B OS=Drosophila melanogaster OX=7227 GN=Dmel\CG10731 PE=4 SV=1
247	473	K7SMK4|K7SMK4_DROME	123.28	4	1	1	Carbamidomethylation	2520000	923000	2520000	923000	1.00:0.37	2520000	923000	2520000	923000	1.00:0.37	23874	IP03290p1 (Fragment) OS=Drosophila melanogaster OX=7227 GN=CG10731-RA PE=2 SV=1
10	64	sp|P29844|BIP_DROME	121.95	23	15	13		122000000	50000000	54200000	20000000	1.00:0.37	122000000	50000000	54200000	20000000	1.00:0.37	72261	Endoplasmic reticulum chaperone BiP OS=Drosophila melanogaster OX=7227 GN=Hsc70-3 PE=1 SV=2
10	65	F3YDH0|F3YDH0_DROME	121.95	23	15	13		122000000	50000000	54200000	20000000	1.00:0.37	122000000	50000000	54200000	20000000	1.00:0.37	72261	Heat shock 70-kDa protein cognate 3 isoform E OS=Drosophila melanogaster OX=7227 GN=Hsc70-3 PE=1 SV=1
378	28090	E2QD65|E2QD65_DROME	115.44	5	1	1		1430000	215000	1430000	215000	1.00:0.15	1430000	215000	1430000	215000	1.00:0.15	17291	Ribosomal protein S19a isoform C OS=Drosophila melanogaster OX=7227 GN=RpS19a PE=1 SV=1
378	28091	sp|P39018|RS19A_DROME	115.44	5	1	1		1430000	215000	1430000	215000	1.00:0.15	1430000	215000	1430000	215000	1.00:0.15	17291	40S ribosomal protein S19a OS=Drosophila melanogaster OX=7227 GN=RpS19a PE=1 SV=3
513	465	Q9VZQ8|Q9VZQ8_DROME	113.96	7	1	1		987000	325000	987000	325000	1.00:0.33	987000	325000	987000	325000	1.00:0.33	18676	Glutathione peroxidase OS=Drosophila melanogaster OX=7227 GN=PHGPx PE=1 SV=1
513	466	Q8IRD4|Q8IRD4_DROME	113.96	6	1	1		987000	325000	987000	325000	1.00:0.33	987000	325000	987000	325000	1.00:0.33	21867	Glutathione peroxidase OS=Drosophila melanogaster OX=7227 GN=PHGPx PE=1 SV=1
513	467	Q8IRD3|Q8IRD3_DROME	113.96	5	1	1		987000	325000	987000	325000	1.00:0.33	987000	325000	987000	325000	1.00:0.33	26238	Glutathione peroxidase OS=Drosophila melanogaster OX=7227 GN=PHGPx PE=1 SV=1
513	468	Q86NS7|Q86NS7_DROME	113.96	5	1	1		987000	325000	987000	325000	1.00:0.33	987000	325000	987000	325000	1.00:0.33	26286	Glutathione peroxidase OS=Drosophila melanogaster OX=7227 GN=CG12013 PE=2 SV=1
345	620	A0A0B4KFZ9|A0A0B4KFZ9_DROME	113.47	10	1	1		1120000	2990000	1120000	2990000	1.00:2.67	1120000	2990000	1120000	2990000	1.00:2.67	11381	Histone H4 OS=Drosophila melanogaster OX=7227 GN=His4r PE=3 SV=1
345	621	sp|P84040|H4_DROME	113.47	10	1	1		1120000	2990000	1120000	2990000	1.00:2.67	1120000	2990000	1120000	2990000	1.00:2.67	11381	Histone H4 OS=Drosophila melanogaster OX=7227 GN=His4 PE=1 SV=2
114	28930	sp|P48810|RB87F_DROME	112.39	6	2	2	Carbamidomethylation	5380000	2070000	5380000	2070000	1.00:0.39	5380000	2070000	5380000	2070000	1.00:0.39	39499	Heterogeneous nuclear ribonucleoprotein 87F OS=Drosophila melanogaster OX=7227 GN=Hrb87F PE=2 SV=2
114	28931	E1JIK0|E1JIK0_DROME	112.39	6	2	2	Carbamidomethylation	5380000	2070000	5380000	2070000	1.00:0.39	5380000	2070000	5380000	2070000	1.00:0.39	39499	Heterogeneous nuclear ribonucleoprotein at 87F isoform C OS=Drosophila melanogaster OX=7227 GN=Hrb87F PE=1 SV=1
65	91	sp|Q9VUQ5|AGO2_DROME	110.86	5	3	2		2980000	1010000	2980000	1010000	1.00:0.34	2980000	1010000	2980000	1010000	1.00:0.34	136850	Protein argonaute-2 OS=Drosophila melanogaster OX=7227 GN=AGO2 PE=1 SV=3
65	92	sp|Q9VUQ5-2|AGO2_DROME	110.86	5	3	2		2980000	1010000	2980000	1010000	1.00:0.34	2980000	1010000	2980000	1010000	1.00:0.34	137216	Isoform C of Protein argonaute-2 OS=Drosophila melanogaster OX=7227 GN=AGO2
80	14521	A0A0B4JDG2|A0A0B4JDG2_DROME	107.81	4	3	3		2940000	860000	2940000	860000	1.00:0.29	2940000	860000	2940000	860000	1.00:0.29	104571	Oxysterol-binding protein OS=Drosophila melanogaster OX=7227 GN=CG5077 PE=1 SV=1
80	14523	A0A0B4JCZ0|A0A0B4JCZ0_DROME	107.81	4	3	3		2940000	860000	2940000	860000	1.00:0.29	2940000	860000	2940000	860000	1.00:0.29	108332	Oxysterol-binding protein OS=Drosophila melanogaster OX=7227 GN=CG5077 PE=1 SV=1
76	109	sp|Q94522|SUCA_DROME	106.97	16	5	5	Carbamidomethylation; Oxidation (M)	26200000	6680000	18700000	4470000	1.00:0.24	26200000	6680000	18700000	4470000	1.00:0.24	34389	Succinate--CoA ligase [ADP/GDP-forming] subunit alpha mitochondrial OS=Drosophila melanogaster OX=7227 GN=Scsalpha1 PE=2 SV=3
105	39	sp|P06605|TBA3_DROME	106.22	8	3	3		6180000	2450000	6180000	2450000	1.00:0.40	6180000	2450000	6180000	2450000	1.00:0.40	49890	Tubulin alpha-3 chain OS=Drosophila melanogaster OX=7227 GN=alphaTub84D PE=2 SV=1
105	40	sp|P06603|TBA1_DROME	106.22	8	3	3		6180000	2450000	6180000	2450000	1.00:0.40	6180000	2450000	6180000	2450000	1.00:0.40	49908	Tubulin alpha-1 chain OS=Drosophila melanogaster OX=7227 GN=alphaTub84B PE=1 SV=1
105	55	K7WSB1|K7WSB1_DROME	106.22	8	3	3		6180000	2450000	6180000	2450000	1.00:0.40	6180000	2450000	6180000	2450000	1.00:0.40	46116	Tubulin alpha chain (Fragment) OS=Drosophila melanogaster OX=7227 PE=2 SV=1
105	56	K7WQ56|K7WQ56_DROME	106.22	8	3	3		6180000	2450000	6180000	2450000	1.00:0.40	6180000	2450000	6180000	2450000	1.00:0.40	46153	Tubulin alpha chain (Fragment) OS=Drosophila melanogaster OX=7227 PE=2 SV=1
105	57	K7WQ63|K7WQ63_DROME	106.22	8	3	3		6180000	2450000	6180000	2450000	1.00:0.40	6180000	2450000	6180000	2450000	1.00:0.40	46070	Tubulin alpha chain (Fragment) OS=Drosophila melanogaster OX=7227 PE=2 SV=1
105	58	K7X561|K7X561_DROME	106.22	8	3	3		6180000	2450000	6180000	2450000	1.00:0.40	6180000	2450000	6180000	2450000	1.00:0.40	46214	Alpha tubulin 84B (Fragment) OS=Drosophila melanogaster OX=7227 PE=2 SV=1
105	59	K7WKV5|K7WKV5_DROME	106.22	8	3	3		6180000	2450000	6180000	2450000	1.00:0.40	6180000	2450000	6180000	2450000	1.00:0.40	46142	Tubulin alpha chain (Fragment) OS=Drosophila melanogaster OX=7227 PE=2 SV=1
105	78	K7XI17|K7XI17_DROME	106.22	8	3	3		6180000	2450000	6180000	2450000	1.00:0.40	6180000	2450000	6180000	2450000	1.00:0.40	46089	Tubulin alpha chain (Fragment) OS=Drosophila melanogaster OX=7227 PE=2 SV=1
169	122	Q7JQK6|Q7JQK6_DROME	105.55	5	2	2	Carbamidomethylation	3830000	775000	3830000	775000	1.00:0.20	3830000	775000	3830000	775000	1.00:0.20	78528	Glutaminase isoform A OS=Drosophila melanogaster OX=7227 GN=GLS PE=1 SV=1
169	124	Q961I1|Q961I1_DROME	105.55	5	2	2	Carbamidomethylation	3830000	775000	3830000	775000	1.00:0.20	3830000	775000	3830000	775000	1.00:0.20	79828	GH22838p OS=Drosophila melanogaster OX=7227 GN=GLS PE=1 SV=1
169	125	Q1RL13|Q1RL13_DROME	105.55	5	2	2	Carbamidomethylation	3830000	775000	3830000	775000	1.00:0.20	3830000	775000	3830000	775000	1.00:0.20	85204	Glutaminase isoform H OS=Drosophila melanogaster OX=7227 GN=GLS PE=1 SV=1
104	28521	X2JAI4|X2JAI4_DROME	103.54	2	2	2	Acetylation (Protein N-term)	1400000	563000	1400000	563000	1.00:0.40	1400000	563000	1400000	563000	1.00:0.40	90790	DNA helicase OS=Drosophila melanogaster OX=7227 GN=Mcm3 PE=1 SV=1
104	28522	sp|Q9XYU1|MCM3_DROME	103.54	2	2	2	Acetylation (Protein N-term)	1400000	563000	1400000	563000	1.00:0.40	1400000	563000	1400000	563000	1.00:0.40	90918	DNA replication licensing factor Mcm3 OS=Drosophila melanogaster OX=7227 GN=Mcm3 PE=1 SV=1
196	417	E4NKN3|E4NKN3_DROME	101.27	5	2	2	Deamidation (NQ)	1790000	727000	1790000	727000	1.00:0.41	1790000	727000	1790000	727000	1.00:0.41	34637	GM13963p OS=Drosophila melanogaster OX=7227 GN=Fib-RA PE=2 SV=1
196	418	sp|Q9W1V3|FBRL_DROME	101.27	5	2	2	Deamidation (NQ)	1790000	727000	1790000	727000	1.00:0.41	1790000	727000	1790000	727000	1.00:0.41	34637	rRNA 2'-O-methyltransferase fibrillarin OS=Drosophila melanogaster OX=7227 GN=Fib PE=2 SV=1
25	293	sp|P29845|HSP7E_DROME	99.6	11	9	9	Carbamidomethylation; Deamidation (NQ)	14600000	5720000	8110000	3170000	1.00:0.39	14600000	5720000	8110000	3170000	1.00:0.39	74066	Heat shock 70 kDa protein cognate 5 OS=Drosophila melanogaster OX=7227 GN=Hsc70-5 PE=1 SV=2
25	294	A0A0B4LFD2|A0A0B4LFD2_DROME	99.6	11	9	9	Carbamidomethylation; Deamidation (NQ)	14600000	5720000	8110000	3170000	1.00:0.39	14600000	5720000	8110000	3170000	1.00:0.39	74066	Heat shock protein cognate 5 isoform B OS=Drosophila melanogaster OX=7227 GN=Hsc70-5 PE=3 SV=1
318	4587	M9PI47|M9PI47_DROME	97.93	1	1	1		291000	706000	291000	706000	1.00:2.43	291000	706000	291000	706000	1.00:2.43	122430	Sin3A-associated protein 130 isoform F OS=Drosophila melanogaster OX=7227 GN=Sap130 PE=1 SV=1
318	4588	M9PCC4|M9PCC4_DROME	97.93	1	1	1		291000	706000	291000	706000	1.00:2.43	291000	706000	291000	706000	1.00:2.43	122558	Sin3A-associated protein 130 isoform G OS=Drosophila melanogaster OX=7227 GN=Sap130 PE=1 SV=1
318	4593	Q9XZ09|Q9XZ09_DROME	97.93	1	1	1		291000	706000	291000	706000	1.00:2.43	291000	706000	291000	706000	1.00:2.43	123620	Sin3A-associated protein 130 isoform A OS=Drosophila melanogaster OX=7227 GN=Sap130 PE=1 SV=1
318	4599	Q8IQH9|Q8IQH9_DROME	97.93	1	1	1		291000	706000	291000	706000	1.00:2.43	291000	706000	291000	706000	1.00:2.43	127471	Sin3A-associated protein 130 isoform B OS=Drosophila melanogaster OX=7227 GN=Sap130 PE=1 SV=1
318	4602	Q8IQI0|Q8IQI0_DROME	97.93	1	1	1		291000	706000	291000	706000	1.00:2.43	291000	706000	291000	706000	1.00:2.43	131383	Sin3A-associated protein 130 isoform C OS=Drosophila melanogaster OX=7227 GN=Sap130 PE=1 SV=1
28	4087	sp|O02649|CH60A_DROME	94.03	11	6	6		14300000	5930000	8080000	3390000	1.00:0.42	14300000	5930000	8080000	3390000	1.00:0.42	60809	Heat shock protein 60A OS=Drosophila melanogaster OX=7227 GN=Hsp60A PE=1 SV=3
28	4088	C7LA94|C7LA94_DROME	94.03	11	6	6		14300000	5930000	8080000	3390000	1.00:0.42	14300000	5930000	8080000	3390000	1.00:0.42	60809	FI05241p OS=Drosophila melanogaster OX=7227 PE=2 SV=1
147	225	sp|O01666|ATPG_DROME	91.43	8	2	2	Carbamidomethylation	3220000	1370000	3220000	1370000	1.00:0.43	3220000	1370000	3220000	1370000	1.00:0.43	32871	ATP synthase subunit gamma mitochondrial OS=Drosophila melanogaster OX=7227 GN=ATPsyngamma PE=2 SV=2
186	65158	A8JRB8|A8JRB8_DROME	90.24	2	1	1		4180000	1680000	4180000	1680000	1.00:0.40	4180000	1680000	4180000	1680000	1.00:0.40	43201	MIP04243p OS=Drosophila melanogaster OX=7227 GN=Dmel\CG5028 PE=1 SV=1
186	65159	Q8MT18|Q8MT18_DROME	90.24	2	1	1		4180000	1680000	4180000	1680000	1.00:0.40	4180000	1680000	4180000	1680000	1.00:0.40	44432	RH49423p OS=Drosophila melanogaster OX=7227 GN=Dmel\CG5028 PE=1 SV=1
186	85895	A8JRC1|A8JRC1_DROME	90.24	2	1	1		4180000	1680000	4180000	1680000	1.00:0.40	4180000	1680000	4180000	1680000	1.00:0.40	43387	Uncharacterized protein isoform D OS=Drosophila melanogaster OX=7227 GN=Dmel\CG5028 PE=1 SV=1
164	809	A0AP75|A0AP75_DROME	87.24	4	1	1		1430000	446000	1430000	446000	1.00:0.31	1430000	446000	1430000	446000	1.00:0.31	32153	CG12909 protein OS=Drosophila melanogaster OX=7227 GN=CG12909 PE=4 SV=1
164	811	C0MJK5|C0MJK5_DROME	87.24	4	1	1		1430000	446000	1430000	446000	1.00:0.31	1430000	446000	1430000	446000	1.00:0.31	32095	CG12909-PA OS=Drosophila melanogaster OX=7227 GN=CG12909 PE=4 SV=1
164	812	Q7K0D3|Q7K0D3_DROME	87.24	4	1	1		1430000	446000	1430000	446000	1.00:0.31	1430000	446000	1430000	446000	1.00:0.31	32109	CG12909 protein OS=Drosophila melanogaster OX=7227 GN=Dmel\CG12909 PE=1 SV=1
34	151	sp|Q94523|SDHA_DROME	86.34	8	5	5	Carbamidomethylation; Deamidation (NQ)	10500000	4540000	9590000	4190000	1.00:0.44	10500000	4540000	9590000	4190000	1.00:0.44	72343	Succinate dehydrogenase [ubiquinone] flavoprotein subunit mitochondrial OS=Drosophila melanogaster OX=7227 GN=SdhA PE=2 SV=3
185	28515	M9PEL1|M9PEL1_DROME	85.26	6	3	3		1140000	503000	1140000	503000	1.00:0.44	1140000	503000	1140000	503000	1.00:0.44	67851	Ras opposite isoform B OS=Drosophila melanogaster OX=7227 GN=Rop PE=3 SV=1
185	28516	sp|Q07327|ROP_DROME	85.26	6	3	3		1140000	503000	1140000	503000	1.00:0.44	1140000	503000	1140000	503000	1.00:0.44	67851	Protein ROP OS=Drosophila melanogaster OX=7227 GN=Rop PE=2 SV=2
40	77	sp|P48591|RIR1_DROME	84.13	7	6	6	Carbamidomethylation; Deamidation (NQ)	11000000	5130000	8410000	3720000	1.00:0.44	11000000	5130000	8410000	3720000	1.00:0.44	91978	Ribonucleoside-diphosphate reductase large subunit OS=Drosophila melanogaster OX=7227 GN=RnrL PE=1 SV=2
154	28468	sp|P83094|STIM_DROME	79.16	6	3	3		4940000	2240000	4940000	2240000	1.00:0.45	4940000	2240000	4940000	2240000	1.00:0.45	64797	Stromal interaction molecule homolog OS=Drosophila melanogaster OX=7227 GN=Stim PE=1 SV=1
115	85880	Q9VFD1|Q9VFD1_DROME	79.04	5	2	2	Carbamidomethylation	6450000	2930000	6450000	2930000	1.00:0.45	6450000	2930000	6450000	2930000	1.00:0.45	47859	LD45181p OS=Drosophila melanogaster OX=7227 GN=Dmel\CG6912 PE=1 SV=1
337	30360	Q9VVL8|Q9VVL8_DROME	70.16	2	1	1		823000	246000	823000	246000	1.00:0.30	823000	246000	823000	246000	1.00:0.30	72798	FI03887p OS=Drosophila melanogaster OX=7227 GN=TrpRS-m PE=1 SV=1
337	85904	Q8SZU2|Q8SZU2_DROME	70.16	3	1	1		823000	246000	823000	246000	1.00:0.30	823000	246000	823000	246000	1.00:0.30	56996	GH09538p OS=Drosophila melanogaster OX=7227 GN=TrpRS-m PE=2 SV=1
102	3876	sp|Q9VM71|XRN2_DROME	67.14	1	1	1		424000	198000	424000	198000	1.00:0.47	424000	198000	424000	198000	1.00:0.47	103960	5'-3' exoribonuclease 2 homolog OS=Drosophila melanogaster OX=7227 GN=Rat1 PE=1 SV=2
102	29175	M9PEY6|M9PEY6_DROME	67.14	1	1	1		424000	198000	424000	198000	1.00:0.47	424000	198000	424000	198000	1.00:0.47	103960	5'-3' exoribonuclease OS=Drosophila melanogaster OX=7227 GN=Rat1 PE=1 SV=1
98	4064	Q9VBP6|Q9VBP6_DROME	65.64	2	1	1		1450000	501000	1450000	501000	1.00:0.35	1450000	501000	1450000	501000	1.00:0.35	54974	Succinate-semialdehyde dehydrogenase OS=Drosophila melanogaster OX=7227 GN=Ssadh PE=1 SV=1
135	3212	A0A0B4JDA0|A0A0B4JDA0_DROME	64.45	4	3	3		619000	1280000	619000	1280000	1.00:2.08	619000	1280000	619000	1280000	1.00:2.08	124837	Moira isoform B OS=Drosophila melanogaster OX=7227 GN=mor PE=1 SV=1
135	28014	Q9VF03|Q9VF03_DROME	64.45	4	3	3		619000	1280000	619000	1280000	1.00:2.08	619000	1280000	619000	1280000	1.00:2.08	131361	Brahma associated protein 155 kDa OS=Drosophila melanogaster OX=7227 GN=mor PE=1 SV=3
166	6723	M9PF96|M9PF96_DROME	63.46	1	1	1		1030000	427000	1030000	427000	1.00:0.42	1030000	427000	1030000	427000	1.00:0.42	72885	Peroxisomal membrane protein 70 kDa isoform C OS=Drosophila melanogaster OX=7227 GN=Pmp70 PE=1 SV=1
166	29095	Q9VWC8|Q9VWC8_DROME	63.46	1	1	1		1030000	427000	1030000	427000	1.00:0.42	1030000	427000	1030000	427000	1.00:0.42	75301	LD11581p OS=Drosophila melanogaster OX=7227 GN=Pmp70 PE=1 SV=2
250	500	A1Z803|A1Z803_DROME	61.09	11	4	4	Acetylation (Protein N-term)	5190000	2220000	4480000	2120000	1.00:0.47	5190000	2220000	4480000	2120000	1.00:0.47	38163	FI02892p OS=Drosophila melanogaster OX=7227 GN=Marc PE=1 SV=1
201	3094	M9NDX8|M9NDX8_DROME	58.2	1	1	1		194000	421000	194000	421000	1.00:2.17	194000	421000	194000	421000	1.00:2.17	229920	Spinophilin isoform I OS=Drosophila melanogaster OX=7227 GN=Spn PE=1 SV=1
201	3095	Q9W003|Q9W003_DROME	58.2	1	1	1		194000	421000	194000	421000	1.00:2.17	194000	421000	194000	421000	1.00:2.17	230256	Spinophilin isoform S OS=Drosophila melanogaster OX=7227 GN=Spn PE=1 SV=5
201	3096	M9NEY5|M9NEY5_DROME	58.2	1	1	1		194000	421000	194000	421000	1.00:2.17	194000	421000	194000	421000	1.00:2.17	230681	Spinophilin isoform G OS=Drosophila melanogaster OX=7227 GN=Spn PE=1 SV=1
201	3097	M9NEY3|M9NEY3_DROME	58.2	1	1	1		194000	421000	194000	421000	1.00:2.17	194000	421000	194000	421000	1.00:2.17	232020	Spinophilin isoform B OS=Drosophila melanogaster OX=7227 GN=Spn PE=1 SV=1
201	3098	D1Z359|D1Z359_DROME	58.2	1	1	1		194000	421000	194000	421000	1.00:2.17	194000	421000	194000	421000	1.00:2.17	232391	LP20995p OS=Drosophila melanogaster OX=7227 GN=Spn-RA PE=2 SV=1
201	3099	H5V864|H5V864_DROME	58.2	1	1	1		194000	421000	194000	421000	1.00:2.17	194000	421000	194000	421000	1.00:2.17	232418	FI18374p1 OS=Drosophila melanogaster OX=7227 GN=Spn PE=1 SV=1
201	3100	M9NFI9|M9NFI9_DROME	58.2	1	1	1		194000	421000	194000	421000	1.00:2.17	194000	421000	194000	421000	1.00:2.17	233439	Spinophilin isoform J OS=Drosophila melanogaster OX=7227 GN=Spn PE=1 SV=1
67	2579	sp|P08928|LAM0_DROME	55.41	3	2	2		977000	347000	977000	347000	1.00:0.36	977000	347000	977000	347000	1.00:0.36	71300	Lamin Dm0 OS=Drosophila melanogaster OX=7227 GN=Lam PE=1 SV=4
67	2580	M9NE89|M9NE89_DROME	55.41	3	2	2		977000	347000	977000	347000	1.00:0.36	977000	347000	977000	347000	1.00:0.36	71300	Lamin isoform B OS=Drosophila melanogaster OX=7227 GN=Lam PE=3 SV=1
198	689	Q9VB17|Q9VB17_DROME	55.11	4	1	1		5850000	208000	5850000	208000	1.00:0.04	5850000	208000	5850000	208000	1.00:0.04	35603	IP11341p OS=Drosophila melanogaster OX=7227 GN=Dmel\CG5611 PE=2 SV=1
676	86099	sp|Q9VYR0|LSM12_DROME	54.65	5	1	1	Carbamidomethylation; Deamidation (NQ)	178000	534000	178000	534000	1.00:3.01	178000	534000	178000	534000	1.00:3.01	23746	LSM12 homolog A OS=Drosophila melanogaster OX=7227 GN=Lsm12 PE=1 SV=2
159	5155	sp|P54399|PDI_DROME	52.84	4	2	1	Carbamidomethylation	907000	239000	907000	239000	1.00:0.26	907000	239000	907000	239000	1.00:0.26	55781	Protein disulfide-isomerase OS=Drosophila melanogaster OX=7227 GN=Pdi PE=2 SV=1
159	5156	X2JGP4|X2JGP4_DROME	52.84	4	2	1	Carbamidomethylation	907000	239000	907000	239000	1.00:0.26	907000	239000	907000	239000	1.00:0.26	55781	Protein disulfide-isomerase OS=Drosophila melanogaster OX=7227 GN=Pdi PE=3 SV=1
310	28737	Q9VG01|Q9VG01_DROME	50.73	1	1	1		678000	277000	678000	277000	1.00:0.41	678000	277000	678000	277000	1.00:0.41	58850	RE12073p OS=Drosophila melanogaster OX=7227 GN=Dmel\CG46280 PE=1 SV=1
325	14930	A0A126GUM8|A0A126GUM8_DROME	48.76	2	1	1		142000	52000	142000	52000	1.00:0.37	142000	52000	142000	52000	1.00:0.37	127516	Lingerer isoform L OS=Drosophila melanogaster OX=7227 GN=lig PE=1 SV=1
325	14938	A0A0B4K6T1|A0A0B4K6T1_DROME	48.76	2	1	1		142000	52000	142000	52000	1.00:0.37	142000	52000	142000	52000	1.00:0.37	130675	Lingerer isoform I OS=Drosophila melanogaster OX=7227 GN=lig PE=1 SV=1
325	14940	A0A0B4K7U5|A0A0B4K7U5_DROME	48.76	2	1	1		142000	52000	142000	52000	1.00:0.37	142000	52000	142000	52000	1.00:0.37	134348	Lingerer isoform H OS=Drosophila melanogaster OX=7227 GN=lig PE=1 SV=1
325	14941	E1JH02|E1JH02_DROME	48.76	2	1	1		142000	52000	142000	52000	1.00:0.37	142000	52000	142000	52000	1.00:0.37	134562	Lingerer isoform E OS=Drosophila melanogaster OX=7227 GN=lig PE=1 SV=1
325	14942	sp|Q86S05-3|LIG_DROME	48.76	2	1	1		142000	52000	142000	52000	1.00:0.37	142000	52000	142000	52000	1.00:0.37	134562	Isoform B of Protein lingerer OS=Drosophila melanogaster OX=7227 GN=lig
325	14944	sp|Q86S05-2|LIG_DROME	48.76	2	1	1		142000	52000	142000	52000	1.00:0.37	142000	52000	142000	52000	1.00:0.37	135845	Isoform A of Protein lingerer OS=Drosophila melanogaster OX=7227 GN=lig
325	14947	sp|Q86S05|LIG_DROME	48.76	2	1	1		142000	52000	142000	52000	1.00:0.37	142000	52000	142000	52000	1.00:0.37	139491	Protein lingerer OS=Drosophila melanogaster OX=7227 GN=lig PE=1 SV=1
325	28360	A0A0B4KFC5|A0A0B4KFC5_DROME	48.76	2	1	1		142000	52000	142000	52000	1.00:0.37	142000	52000	142000	52000	1.00:0.37	144384	Lingerer isoform K OS=Drosophila melanogaster OX=7227 GN=lig PE=1 SV=1
459	18005	Q8SX98|Q8SX98_DROME	47.25	3	1	1		75400	178000	75400	178000	1.00:2.36	75400	178000	75400	178000	1.00:2.36	71215	GH25793p OS=Drosophila melanogaster OX=7227 GN=Vrp1 PE=1 SV=1
459	18008	C6TPC3|C6TPC3_DROME	47.25	3	1	1		75400	178000	75400	178000	1.00:2.36	75400	178000	75400	178000	1.00:2.36	75375	RE07038p (Fragment) OS=Drosophila melanogaster OX=7227 GN=Vrp1-RE PE=2 SV=1
459	18013	E1JGR7|E1JGR7_DROME	47.25	3	1	1		75400	178000	75400	178000	1.00:2.36	75400	178000	75400	178000	1.00:2.36	81090	Verprolin 1 isoform I OS=Drosophila melanogaster OX=7227 GN=Vrp1 PE=1 SV=1
41	729	A1Z7H3|A1Z7H3_DROME	46.77	2	2	2		2540000	597000	2540000	597000	1.00:0.24	2540000	597000	2540000	597000	1.00:0.24	79428	Acyl-CoA synthetase long-chain isoform C OS=Drosophila melanogaster OX=7227 GN=Acsl PE=1 SV=1
41	731	Q8T3L1|Q8T3L1_DROME	46.77	2	2	2		2540000	597000	2540000	597000	1.00:0.24	2540000	597000	2540000	597000	1.00:0.24	80378	Acyl-CoA synthetase long-chain isoform A OS=Drosophila melanogaster OX=7227 GN=Acsl PE=1 SV=1
41	732	A1Z7H2|A1Z7H2_DROME	46.77	2	2	2		2540000	597000	2540000	597000	1.00:0.24	2540000	597000	2540000	597000	1.00:0.24	80617	Acyl-CoA synthetase long-chain isoform D OS=Drosophila melanogaster OX=7227 GN=Acsl PE=1 SV=1
41	733	A0A0B4KFE4|A0A0B4KFE4_DROME	46.77	2	2	2		2540000	597000	2540000	597000	1.00:0.24	2540000	597000	2540000	597000	1.00:0.24	81815	Acyl-CoA synthetase long-chain isoform J OS=Drosophila melanogaster OX=7227 GN=Acsl PE=1 SV=1
41	730	Q86NS4|Q86NS4_DROME	46.77	2	2	2		2540000	597000	2540000	597000	1.00:0.24	2540000	597000	2540000	597000	1.00:0.24	79483	RH17880p OS=Drosophila melanogaster OX=7227 GN=l(2)44DEa PE=2 SV=1
137	181	sp|P23128|DDX6_DROME	46.36	5	2	2	Deamidation (NQ)	2440000	1070000	2360000	1000000	1.00:0.42	2440000	1070000	2360000	1000000	1.00:0.42	51945	ATP-dependent RNA helicase me31b OS=Drosophila melanogaster OX=7227 GN=me31B PE=1 SV=3
231	85914	Q6NR46|Q6NR46_DROME	45.12	2	1	1		1130000	514000	1130000	514000	1.00:0.46	1130000	514000	1130000	514000	1.00:0.46	52533	RE58623p OS=Drosophila melanogaster OX=7227 GN=Spt-I PE=1 SV=1
79	171	A0A1B2AKQ4|A0A1B2AKQ4_DROME	44.05	41	6	6	Carbamidomethylation; Acetylation (Protein N-term)	110000000	55600000	68500000	29900000	1.00:0.44	110000000	55600000	68500000	29900000	1.00:0.44	17153	GEO10457p1 (Fragment) OS=Drosophila melanogaster OX=7227 PE=2 SV=1
79	172	sp|P45594|CADF_DROME	44.05	41	6	6	Carbamidomethylation; Acetylation (Protein N-term)	110000000	55600000	68500000	29900000	1.00:0.44	110000000	55600000	68500000	29900000	1.00:0.44	17153	Cofilin/actin-depolymerizing factor homolog OS=Drosophila melanogaster OX=7227 GN=tsr PE=1 SV=1
532	28975	A4V3L8|A4V3L8_DROME	43.96	5	1	1		1380000	181000	1380000	181000	1.00:0.13	1380000	181000	1380000	181000	1.00:0.13	38870	Zinc/iron regulated transporter-related protein 99C isoform D OS=Drosophila melanogaster OX=7227 GN=Zip99C PE=1 SV=1
532	28976	sp|Q9VAF0|S39AD_DROME	43.96	5	1	1		1380000	181000	1380000	181000	1.00:0.13	1380000	181000	1380000	181000	1.00:0.13	38870	Zinc transporter ZIP13 homolog OS=Drosophila melanogaster OX=7227 GN=Zip99C PE=2 SV=1
33	89	Q3YMU0|Q3YMU0_DROME	42.4	22	9	8	Carbamidomethylation	37900000	15800000	21900000	8430000	1.00:0.38	37900000	15800000	21900000	8430000	1.00:0.38	55371	Protein disulfide-isomerase (Fragment) OS=Drosophila melanogaster OX=7227 GN=ERp60 PE=1 SV=1
85	308	Q0KHZ6|Q0KHZ6_DROME	41.75	4	1	1		4310000	2060000	4310000	2060000	1.00:0.48	4310000	2060000	4310000	2060000	1.00:0.48	27218	Uncharacterized protein isoform A OS=Drosophila melanogaster OX=7227 GN=Dmel\CG7834 PE=1 SV=1
85	309	Q8MR58|Q8MR58_DROME	41.75	4	1	1		4310000	2060000	4310000	2060000	1.00:0.48	4310000	2060000	4310000	2060000	1.00:0.48	27346	GH14462p (Fragment) OS=Drosophila melanogaster OX=7227 GN=CG7834 PE=2 SV=1
395	28043	A0A0B4KGG9|A0A0B4KGG9_DROME	41.59	5	2	2		502000	1300000	502000	1300000	1.00:2.59	502000	1300000	502000	1300000	1.00:2.59	41877	C-terminal binding protein isoform F OS=Drosophila melanogaster OX=7227 GN=CtBP PE=1 SV=1
395	28048	A0A0B4KFX5|A0A0B4KFX5_DROME	41.59	5	2	2		502000	1300000	502000	1300000	1.00:2.59	502000	1300000	502000	1300000	1.00:2.59	41345	C-terminal binding protein isoform I OS=Drosophila melanogaster OX=7227 GN=CtBP PE=1 SV=1
395	28049	A0A0B4KHB2|A0A0B4KHB2_DROME	41.59	4	2	2		502000	1300000	502000	1300000	1.00:2.59	502000	1300000	502000	1300000	1.00:2.59	50363	C-terminal binding protein isoform G OS=Drosophila melanogaster OX=7227 GN=CtBP PE=1 SV=1
395	28050	A0A0B4KFT4|A0A0B4KFT4_DROME	41.59	4	2	2		502000	1300000	502000	1300000	1.00:2.59	502000	1300000	502000	1300000	1.00:2.59	50700	C-terminal binding protein isoform J OS=Drosophila melanogaster OX=7227 GN=CtBP PE=1 SV=1
395	28051	A0A0B4KGZ7|A0A0B4KGZ7_DROME	41.59	4	2	2		502000	1300000	502000	1300000	1.00:2.59	502000	1300000	502000	1300000	1.00:2.59	51189	C-terminal binding protein isoform H OS=Drosophila melanogaster OX=7227 GN=CtBP PE=1 SV=1
395	28083	sp|O46036-2|CTBP_DROME	41.59	5	2	2		502000	1300000	502000	1300000	1.00:2.59	502000	1300000	502000	1300000	1.00:2.59	42252	Isoform A of C-terminal-binding protein OS=Drosophila melanogaster OX=7227 GN=CtBP
395	28084	A4V2S3|A4V2S3_DROME	41.59	5	2	2		502000	1300000	502000	1300000	1.00:2.59	502000	1300000	502000	1300000	1.00:2.59	42252	C-terminal binding protein isoform B OS=Drosophila melanogaster OX=7227 GN=CtBP PE=1 SV=1
395	28092	sp|O46036|CTBP_DROME	41.59	4	2	2		502000	1300000	502000	1300000	1.00:2.59	502000	1300000	502000	1300000	1.00:2.59	50737	C-terminal-binding protein OS=Drosophila melanogaster OX=7227 GN=CtBP PE=1 SV=3
78	226	sp|Q9VKD3|NFS1_DROME	39.49	6	3	3		4220000	1170000	4220000	1170000	1.00:0.28	4220000	1170000	4220000	1170000	1.00:0.28	51074	Probable cysteine desulfurase mitochondrial OS=Drosophila melanogaster OX=7227 GN=CG12264 PE=2 SV=1
831	57673	Q9VQZ5|Q9VQZ5_DROME	39.2	19	1	1		2670000	113000	2670000	113000	1.00:0.04	2670000	113000	2670000	113000	1.00:0.04	13640	GEO11163p1 OS=Drosophila melanogaster OX=7227 GN=Dmel\CG15432 PE=1 SV=1
643	28477	Q8MR88|Q8MR88_DROME	38.6	3	1	1		210000	73300	210000	73300	1.00:0.35	210000	73300	210000	73300	1.00:0.35	43805	Eukaryotic translation initiation factor 3 subunit E OS=Drosophila melanogaster OX=7227 GN=eIF3e PE=2 SV=1
643	28478	sp|O77410|EIF3E_DROME	38.6	2	1	1		210000	73300	210000	73300	1.00:0.35	210000	73300	210000	73300	1.00:0.35	51162	Eukaryotic translation initiation factor 3 subunit E OS=Drosophila melanogaster OX=7227 GN=eIF3e PE=1 SV=1
150	28198	sp|P41374|IF2A_DROME	36.82	6	2	2		2470000	250000	2470000	250000	1.00:0.10	2470000	250000	2470000	250000	1.00:0.10	38646	Eukaryotic translation initiation factor 2 subunit 1 OS=Drosophila melanogaster OX=7227 GN=eIF2alpha PE=2 SV=1
150	28199	X2JFR6|X2JFR6_DROME	36.82	6	2	2		2470000	250000	2470000	250000	1.00:0.10	2470000	250000	2470000	250000	1.00:0.10	38646	Eukaryotic translation initiation factor 2 subunit alpha isoform B OS=Drosophila melanogaster OX=7227 GN=eIF2alpha PE=4 SV=1
729	697	sp|O76464|NFT1_DROME	35.85	2	1	1		493000	110000	493000	110000	1.00:0.22	493000	110000	493000	110000	1.00:0.22	52232	Nitrilase and fragile histidine triad fusion protein NitFhit OS=Drosophila melanogaster OX=7227 GN=NitFhit PE=1 SV=1
490	28707	sp|Q27294|CAZ_DROME	33.38	7	1	1		147000	570000	147000	570000	1.00:3.88	147000	570000	147000	570000	1.00:3.88	38839	RNA-binding protein cabeza OS=Drosophila melanogaster OX=7227 GN=caz PE=2 SV=2
490	28706	M9PH94|M9PH94_DROME	33.38	7	1	1		147000	570000	147000	570000	1.00:3.88	147000	570000	147000	570000	1.00:3.88	34325	Cabeza isoform D OS=Drosophila melanogaster OX=7227 GN=caz PE=4 SV=1
63	71	Q8IPP8|Q8IPP8_DROME	30.69	7	2	2		7890000	2170000	7890000	2170000	1.00:0.27	7890000	2170000	7890000	2170000	1.00:0.27	27157	Uncharacterized protein OS=Drosophila melanogaster OX=7227 GN=CG2907 PE=1 SV=1
63	72	Q8IGG7|Q8IGG7_DROME	30.69	6	2	2		7890000	2170000	7890000	2170000	1.00:0.27	7890000	2170000	7890000	2170000	1.00:0.27	28698	RH24570p (Fragment) OS=Drosophila melanogaster OX=7227 GN=CG2907 PE=2 SV=1
49	495	sp|Q95029-2|CATL_DROME	29.94	14	6	6	Carbamidomethylation	46000000	20100000	38700000	15100000	1.00:0.39	46000000	20100000	38700000	15100000	1.00:0.39	37971	Isoform A of Cathepsin L OS=Drosophila melanogaster OX=7227 GN=Cp1
49	496	sp|Q95029|CATL_DROME	29.94	13	6	6	Carbamidomethylation	46000000	20100000	38700000	15100000	1.00:0.39	46000000	20100000	38700000	15100000	1.00:0.39	41601	Cathepsin L OS=Drosophila melanogaster OX=7227 GN=Cp1 PE=2 SV=2
49	497	C6SV44|C6SV44_DROME	29.94	13	6	6	Carbamidomethylation	46000000	20100000	38700000	15100000	1.00:0.39	46000000	20100000	38700000	15100000	1.00:0.39	42028	RE21773p (Fragment) OS=Drosophila melanogaster OX=7227 GN=Cp1-RC PE=2 SV=1
49	487	A0A0B4JD48|A0A0B4JD48_DROME	29.94	20	6	6	Carbamidomethylation	46000000	20100000	38700000	15100000	1.00:0.39	46000000	20100000	38700000	15100000	1.00:0.39	27041	Cysteine proteinase-1 isoform D OS=Drosophila melanogaster OX=7227 GN=Cp1 PE=1 SV=1
591	28094	sp|O61231|RL10_DROME	27.5	4	1	1		1390000	588000	1390000	588000	1.00:0.42	1390000	588000	1390000	588000	1.00:0.42	25528	60S ribosomal protein L10 OS=Drosophila melanogaster OX=7227 GN=RpL10 PE=1 SV=1
591	28095	M9PIM0|M9PIM0_DROME	27.5	4	1	1		1390000	588000	1390000	588000	1.00:0.42	1390000	588000	1390000	588000	1.00:0.42	25528	Ribosomal protein L10 isoform E OS=Drosophila melanogaster OX=7227 GN=RpL10 PE=4 SV=1
452	759	Q0KI97|Q0KI97_DROME	27.42	26	3	3	Carbamidomethylation	16900000	3940000	16900000	3940000	1.00:0.23	16900000	3940000	16900000	3940000	1.00:0.23	11593	GEO13368p1 OS=Drosophila melanogaster OX=7227 GN=Dmel\CG34117 PE=2 SV=1
452	741	Q0IGZ9|Q0IGZ9_DROME	27.42	24	3	3	Carbamidomethylation	16900000	3940000	16900000	3940000	1.00:0.23	16900000	3940000	16900000	3940000	1.00:0.23	12309	GM30486p (Fragment) OS=Drosophila melanogaster OX=7227 GN=CG34117-RA PE=2 SV=2
598	30046	R9QRG4|R9QRG4_DROME	26.74	3	2	2	Carbamidomethylation	982000	234000	982000	234000	1.00:0.24	982000	234000	982000	234000	1.00:0.24	63207	Organic cation transporter 2 OS=Drosophila melanogaster OX=7227 GN=ORCT2 PE=2 SV=1
598	30047	A0A0B4KHD4|A0A0B4KHD4_DROME	26.74	3	2	2	Carbamidomethylation	982000	234000	982000	234000	1.00:0.24	982000	234000	982000	234000	1.00:0.24	63167	Organic cation transporter 2 isoform B OS=Drosophila melanogaster OX=7227 GN=Orct2 PE=4 SV=1
598	30048	sp|Q95R48|OCTL_DROME	26.74	3	2	2	Carbamidomethylation	982000	234000	982000	234000	1.00:0.24	982000	234000	982000	234000	1.00:0.24	63167	Organic cation transporter-like protein OS=Drosophila melanogaster OX=7227 GN=Orct2 PE=2 SV=2
256	333	X2JF59|X2JF59_DROME	26.28	5	1	1		1790000	143000	1790000	143000	1.00:0.08	1790000	143000	1790000	143000	1.00:0.08	21738	Thioredoxin peroxidase 1 isoform C OS=Drosophila melanogaster OX=7227 GN=Jafrac1 PE=1 SV=1
256	334	sp|Q9V3P0|PRDX1_DROME	26.28	5	1	1		1790000	143000	1790000	143000	1.00:0.08	1790000	143000	1790000	143000	1.00:0.08	21738	Peroxiredoxin 1 OS=Drosophila melanogaster OX=7227 GN=Jafrac1 PE=1 SV=1
464	3889	sp|Q9VLQ1|ALG5_DROME	23.24	3	1	1		693000	209000	693000	209000	1.00:0.30	693000	209000	693000	209000	1.00:0.30	37081	Dolichyl-phosphate beta-glucosyltransferase OS=Drosophila melanogaster OX=7227 GN=wol PE=1 SV=1
1048	86371	Q9VZE2|Q9VZE2_DROME	20.35	10	1	1		187000	53800	187000	53800	1.00:0.29	187000	53800	187000	53800	1.00:0.29	16938	GEO04055p1 OS=Drosophila melanogaster OX=7227 GN=Dmel\CG15012 PE=1 SV=2
