# Supplementary material for: Proximity-dependent biotin labelling reveals CP190 as an EcR/Usp molecular partner
Source: Sci Rep. 2020 Mar 16;10:4793. doi: 10.1038/s41598-020-61514-0 (PMC7075897; doi:10.1038/s41598-020-61514-0)
Supplement: Supplementary file 2 — Supplementary information2 [file 41598_2020_61514_MOESM2_ESM.zip › Supplementary datasets/Quantitative comparison_UspAPEX2_before(minus)and after(plus) 20E treatment.xlsx]

## Sheet: proteins
Protein Group	Protein ID	Accession	Significance	Coverage (%)	#Peptides	#Unique	PTM	Usp-APEX-0h Area	Usp-APEX-1h Area	Usp-APEX-0h Area (top-3 peptides)	Usp-APEX-1h Area (top-3 peptides)	Sample Profile (Ratio)	Group 1 Area	Group 2 Area	Group 1 Area (top-3 peptides)	Group 2 Area (top-3 peptides)	Group Profile (Ratio)	Avg. Mass	Description
631	32496	M9PEG6|M9PEG6_DROME	19.86	3	1	1	Carbamidomethylation	3460000	374000	3460000	374000	1.00:0.11	3460000	374000	3460000	374000	1.00:0.11	59593	Zinc transporter 63C isoform F OS=Drosophila melanogaster OX=7227 GN=ZnT63C PE=1 SV=1
631	32495	Q7K3K5|Q7K3K5_DROME	19.86	3	1	1	Carbamidomethylation	3460000	374000	3460000	374000	1.00:0.11	3460000	374000	3460000	374000	1.00:0.11	49032	LD22804p OS=Drosophila melanogaster OX=7227 GN=ZnT63C PE=1 SV=1
1381	1462	A0A1B2AL12|A0A1B2AL12_DROME	15.18	12	1	1		14600000	2100000	14600000	2100000	1.00:0.14	14600000	2100000	14600000	2100000	1.00:0.14	13488	GEO11434p1 (Fragment) OS=Drosophila melanogaster OX=7227 PE=2 SV=1
1381	1463	sp|P55828|RS20_DROME	15.18	12	1	1		14600000	2100000	14600000	2100000	1.00:0.14	14600000	2100000	14600000	2100000	1.00:0.14	13488	40S ribosomal protein S20 OS=Drosophila melanogaster OX=7227 GN=RpS20 PE=1 SV=1
514	1019	sp|Q9W0I6|SAC1_DROME	14.29	2	1	1		2090000	189000	2090000	189000	1.00:0.09	2090000	189000	2090000	189000	1.00:0.09	67768	Phosphatidylinositide phosphatase SAC1 OS=Drosophila melanogaster OX=7227 GN=Sac1 PE=2 SV=1
514	1020	M9MRM4|M9MRM4_DROME	14.29	2	1	1		2090000	189000	2090000	189000	1.00:0.09	2090000	189000	2090000	189000	1.00:0.09	67768	Sac1 phosphatase isoform B OS=Drosophila melanogaster OX=7227 GN=Sac1 PE=4 SV=1
876	1555	D2NUH9|D2NUH9_DROME	13.16	4	1	1		14900000	2100000	14900000	2100000	1.00:0.14	14900000	2100000	14900000	2100000	1.00:0.14	31417	TA01224p (Fragment) OS=Drosophila melanogaster OX=7227 GN=RpS6-RB PE=2 SV=1
876	1553	H1ZYF1|H1ZYF1_DROME	13.16	5	1	1		14900000	2100000	14900000	2100000	1.00:0.14	14900000	2100000	14900000	2100000	1.00:0.14	28407	40S ribosomal protein S6 OS=Drosophila melanogaster OX=7227 GN=RpS6 PE=3 SV=1
876	1554	sp|P29327|RS6_DROME	13.16	5	1	1		14900000	2100000	14900000	2100000	1.00:0.14	14900000	2100000	14900000	2100000	1.00:0.14	28407	40S ribosomal protein S6 OS=Drosophila melanogaster OX=7227 GN=RpS6 PE=1 SV=1
1023	32504	Q9VKZ8|Q9VKZ8_DROME	13.04	3	1	1	Deamidation (NQ)	293000	34500	293000	34500	1.00:0.12	293000	34500	293000	34500	1.00:0.12	53707	LP08774p OS=Drosophila melanogaster OX=7227 GN=Usp14 PE=1 SV=1
513	275	Q9V470|Q9V470_DROME	12.46	4	1	1		2450000	378000	2450000	378000	1.00:0.15	2450000	378000	2450000	378000	1.00:0.15	45038	Succinate--CoA ligase [GDP-forming] subunit beta mitochondrial OS=Drosophila melanogaster OX=7227 GN=ScsbetaG PE=1 SV=1
170	1740	Q9VKJ6|Q9VKJ6_DROME	12.03	2	2	2	Carbamidomethylation	3420000	285000	3420000	285000	1.00:0.08	3420000	285000	3420000	285000	1.00:0.08	136436	Cation-transporting ATPase OS=Drosophila melanogaster OX=7227 GN=dCOD1 PE=1 SV=1
170	1741	Q9Y139|Q9Y139_DROME	12.03	2	2	2	Carbamidomethylation	3420000	285000	3420000	285000	1.00:0.08	3420000	285000	3420000	285000	1.00:0.08	136435	Cation-transporting ATPase OS=Drosophila melanogaster OX=7227 GN=BcDNA.GH06032 PE=2 SV=1
1135	1080	Q7JYK1|Q7JYK1_DROME	11.75	20	2	1	Carbamidomethylation	241000	37100	241000	37100	1.00:0.15	241000	37100	241000	37100	1.00:0.15	14729	RE10554p OS=Drosophila melanogaster OX=7227 GN=RpL40 PE=1 SV=1
1135	1081	sp|P18101|RL40_DROME	11.75	20	2	1	Carbamidomethylation	241000	37100	241000	37100	1.00:0.15	241000	37100	241000	37100	1.00:0.15	14729	Ubiquitin-60S ribosomal protein L40 OS=Drosophila melanogaster OX=7227 GN=RpL40 PE=1 SV=2
1960	34031	Q8T8T9|Q8T8T9_DROME	11.09	4	1	1		1130000	83300	1130000	83300	1.00:0.07	1130000	83300	1130000	83300	1.00:0.07	22957	AT30094p OS=Drosophila melanogaster OX=7227 GN=Css2 PE=2 SV=1
1622	2111	A0A0B4KED0|A0A0B4KED0_DROME	10.72	14	1	1		11000000	1910000	11000000	1910000	1.00:0.17	11000000	1910000	11000000	1910000	1.00:0.17	8200	GEO09618p1 OS=Drosophila melanogaster OX=7227 GN=RpL38 PE=2 SV=1
1622	2112	sp|Q9W5N2|RL38_DROME	10.72	14	1	1		11000000	1910000	11000000	1910000	1.00:0.17	11000000	1910000	11000000	1910000	1.00:0.17	8200	60S ribosomal protein L38 OS=Drosophila melanogaster OX=7227 GN=RpL38 PE=1 SV=1
647	1374	A0A0B4LHL7|A0A0B4LHL7_DROME	10.28	8	1	1		1030000	74900	1030000	74900	1.00:0.07	1030000	74900	1030000	74900	1.00:0.07	20201	ATP synthase subunit d mitochondrial OS=Drosophila melanogaster OX=7227 GN=ATPsynD PE=3 SV=1
647	1375	sp|Q24251|ATP5H_DROME	10.28	8	1	1		1030000	74900	1030000	74900	1.00:0.07	1030000	74900	1030000	74900	1.00:0.07	20201	ATP synthase subunit d mitochondrial OS=Drosophila melanogaster OX=7227 GN=ATPsynD PE=2 SV=2
