# Supplementary material for: Proximity-dependent biotin labelling reveals CP190 as an EcR/Usp molecular partner
Source: Sci Rep. 2020 Mar 16;10:4793. doi: 10.1038/s41598-020-61514-0 (PMC7075897; doi:10.1038/s41598-020-61514-0)
Supplement: Supplementary file 2 — Supplementary information2 [file 41598_2020_61514_MOESM2_ESM.zip › Supplementary datasets/Quantitative comparison_UspBioID2_before(minus)and after(plus) 20E treatment.xlsx]

## Sheet: proteins
Protein Group	Protein ID	Accession	Significance	Coverage (%)	#Peptides	#Unique	PTM	USP_BioID_minus Area	USP_BioID_plus Area	USP_BioID_minus Area (top-3 peptides)	USP_BioID_plus Area (top-3 peptides)	Sample Profile (Ratio)	USP-minus Area	USP-plus Area	USP-minus Area (top-3 peptides)	USP-plus Area (top-3 peptides)	Group Profile (Ratio)	Avg. Mass	Description
2	6	Q0E9E2|Q0E9E2_DROME	104.75	49	51	1	Carbamidomethylation; Oxidation (M); Deamidation (NQ)	1190000	312000	1190000	312000	1.00:0.26	1190000	312000	1190000	312000	1.00:0.26	132674	Pyruvate carboxylase OS=Drosophila melanogaster OX=7227 GN=PCB PE=1 SV=1
471	28632	H1UUL1|H1UUL1_DROME	90.79	2	1	1		48100	10200	48100	10200	1.00:0.21	48100	10200	48100	10200	1.00:0.21	79136	Nuclear pore complex protein Nup75 (Fragment) OS=Drosophila melanogaster OX=7227 GN=Nup75-RA PE=2 SV=1
471	28644	A1YK07|A1YK07_DROME	90.79	3	1	1		48100	10200	48100	10200	1.00:0.21	48100	10200	48100	10200	1.00:0.21	76920	Nuclear pore complex protein Nup75 OS=Drosophila melanogaster OX=7227 GN=Nup75 PE=3 SV=1
471	28741	A1YK08|A1YK08_DROME	90.79	3	1	1		48100	10200	48100	10200	1.00:0.21	48100	10200	48100	10200	1.00:0.21	76872	Nuclear pore complex protein Nup75 OS=Drosophila melanogaster OX=7227 GN=Nup75 PE=3 SV=1
471	28742	sp|A1YK02|NUP75_DROME	90.79	3	1	1		48100	10200	48100	10200	1.00:0.21	48100	10200	48100	10200	1.00:0.21	76872	Nuclear pore complex protein Nup75 OS=Drosophila melanogaster OX=7227 GN=Nup75 PE=2 SV=1
471	28743	A1YK00|A1YK00_DROME	90.79	3	1	1		48100	10200	48100	10200	1.00:0.21	48100	10200	48100	10200	1.00:0.21	76863	Nuclear pore complex protein Nup75 OS=Drosophila melanogaster OX=7227 GN=Nup75 PE=3 SV=1
471	28744	A1YK01|A1YK01_DROME	90.79	3	1	1		48100	10200	48100	10200	1.00:0.21	48100	10200	48100	10200	1.00:0.21	76890	Nuclear pore complex protein Nup75 OS=Drosophila melanogaster OX=7227 GN=Nup75 PE=3 SV=1
447	28506	B7YZY0|B7YZY0_DROME	87.34	1	1	1		187000	52400	187000	52400	1.00:0.28	187000	52400	187000	52400	1.00:0.28	137336	Uncharacterized protein isoform C OS=Drosophila melanogaster OX=7227 GN=38D.30 PE=1 SV=1
447	28507	Q9VIK7|Q9VIK7_DROME	87.34	1	1	1		187000	52400	187000	52400	1.00:0.28	187000	52400	187000	52400	1.00:0.28	154525	LD18032p OS=Drosophila melanogaster OX=7227 GN=CG17466 PE=1 SV=4
94	143	Q8MST5|Q8MST5_DROME	69.38	7	3	1		388000	133000	388000	133000	1.00:0.34	388000	133000	388000	133000	1.00:0.34	51253	Tubulin beta chain OS=Drosophila melanogaster OX=7227 GN=betaTub97EF PE=1 SV=1
137	28267	sp|Q24368|ISWI_DROME	47.59	1	1	1		177000	65000	177000	65000	1.00:0.37	177000	65000	177000	65000	1.00:0.37	118873	Chromatin-remodeling complex ATPase chain Iswi OS=Drosophila melanogaster OX=7227 GN=Iswi PE=1 SV=1
137	28268	I1V4Y8|I1V4Y8_DROME	47.59	1	1	1		177000	65000	177000	65000	1.00:0.37	177000	65000	177000	65000	1.00:0.37	118839	Imitation SWI OS=Drosophila melanogaster OX=7227 GN=ISWI PE=4 SV=1
278	1433	Q9U4I2|Q9U4I2_DROME	46.76	0	1	1		124000	49500	124000	49500	1.00:0.40	124000	49500	124000	49500	1.00:0.40	364118	SANT domain protein SMRTER OS=Drosophila melanogaster OX=7227 GN=Smr PE=2 SV=1
278	1434	Q9VYK0|Q9VYK0_DROME	46.76	0	1	1		124000	49500	124000	49500	1.00:0.40	124000	49500	124000	49500	1.00:0.40	379093	Smrter isoform D OS=Drosophila melanogaster OX=7227 GN=Smr PE=1 SV=3
278	1435	M9PGZ8|M9PGZ8_DROME	46.76	0	1	1		124000	49500	124000	49500	1.00:0.40	124000	49500	124000	49500	1.00:0.40	379851	Smrter isoform G OS=Drosophila melanogaster OX=7227 GN=Smr PE=1 SV=1
267	28391	A8WHK9|A8WHK9_DROME	40.66	1	2	2		575000	274000	575000	274000	1.00:0.48	575000	274000	575000	274000	1.00:0.48	233822	Nipped-B protein OS=Drosophila melanogaster OX=7227 PE=2 SV=1
267	28393	sp|Q7PLI2|NIPB_DROME	40.66	1	2	2		575000	274000	575000	274000	1.00:0.48	575000	274000	575000	274000	1.00:0.48	236727	Nipped-B protein OS=Drosophila melanogaster OX=7227 GN=Nipped-B PE=1 SV=3
267	28392	E1JGX3|E1JGX3_DROME	40.66	1	2	2		575000	274000	575000	274000	1.00:0.48	575000	274000	575000	274000	1.00:0.48	233881	Nipped-B protein OS=Drosophila melanogaster OX=7227 GN=Nipped-B PE=1 SV=1
267	28390	A0A0B4KF23|A0A0B4KF23_DROME	40.66	1	2	2		575000	274000	575000	274000	1.00:0.48	575000	274000	575000	274000	1.00:0.48	223300	Nipped-B protein OS=Drosophila melanogaster OX=7227 GN=Nipped-B PE=1 SV=1
133	5224	A0A0B4LHC1|A0A0B4LHC1_DROME	40.64	5	2	2	Carbamidomethylation	229000	106000	229000	106000	1.00:0.46	229000	106000	229000	106000	1.00:0.46	82956	Rho GTPase activating protein at 92B isoform B OS=Drosophila melanogaster OX=7227 GN=RhoGAP92B PE=1 SV=1
133	5225	B5RIZ2|B5RIZ2_DROME	40.64	5	2	2	Carbamidomethylation	229000	106000	229000	106000	1.00:0.46	229000	106000	229000	106000	1.00:0.46	83085	FI06314p OS=Drosophila melanogaster OX=7227 GN=RhoGAP92B PE=1 SV=1
133	28037	sp|Q9VDS5|RG92B_DROME	40.64	5	2	2	Carbamidomethylation	229000	106000	229000	106000	1.00:0.46	229000	106000	229000	106000	1.00:0.46	83085	Rho GTPase-activating protein 92B OS=Drosophila melanogaster OX=7227 GN=RhoGAP92B PE=1 SV=1
112	17652	E1JI46|E1JI46_DROME	40.23	1	1	1		524000	245000	524000	245000	1.00:0.47	524000	245000	524000	245000	1.00:0.47	224199	Mi-2 isoform C OS=Drosophila melanogaster OX=7227 GN=Mi-2 PE=1 SV=1
112	17639	M9PIA6|M9PIA6_DROME	40.23	1	1	1		524000	245000	524000	245000	1.00:0.47	524000	245000	524000	245000	1.00:0.47	223128	Mi-2 isoform D OS=Drosophila melanogaster OX=7227 GN=Mi-2 PE=1 SV=1
112	17655	Q59E34|Q59E34_DROME	40.23	1	1	1		524000	245000	524000	245000	1.00:0.47	524000	245000	524000	245000	1.00:0.47	224327	Mi-2 isoform B OS=Drosophila melanogaster OX=7227 GN=Mi-2 PE=1 SV=1
112	17653	sp|O97159|CHDM_DROME	40.23	1	1	1		524000	245000	524000	245000	1.00:0.47	524000	245000	524000	245000	1.00:0.47	224199	Chromodomain-helicase-DNA-binding protein Mi-2 homolog OS=Drosophila melanogaster OX=7227 GN=Mi-2 PE=1 SV=2
183	28183	sp|P48605|TCPG_DROME	35.93	6	2	2		269000	125000	269000	125000	1.00:0.46	269000	125000	269000	125000	1.00:0.46	59395	T-complex protein 1 subunit gamma OS=Drosophila melanogaster OX=7227 GN=CCT3 PE=2 SV=2
183	28184	A4V303|A4V303_DROME	35.93	6	2	2		269000	125000	269000	125000	1.00:0.46	269000	125000	269000	125000	1.00:0.46	59395	T-complex protein 1 subunit gamma OS=Drosophila melanogaster OX=7227 GN=CCT3 PE=1 SV=1
78	164	A0A0B4LGM5|A0A0B4LGM5_DROME	35.53	9	6	6	Carbamidomethylation; Deamidation (NQ)	4650000	40300000	3100000	39100000	1.00:12.62	4650000	40300000	3100000	39100000	1.00:12.62	116564	Holocarboxylase synthetase isoform C OS=Drosophila melanogaster OX=7227 GN=Hcs PE=1 SV=1
78	166	A0A0B4LGS6|A0A0B4LGS6_DROME	35.53	9	6	6	Carbamidomethylation; Deamidation (NQ)	4650000	40300000	3100000	39100000	1.00:12.62	4650000	40300000	3100000	39100000	1.00:12.62	110993	Holocarboxylase synthetase isoform D OS=Drosophila melanogaster OX=7227 GN=Hcs PE=1 SV=1
78	165	A0A0B4KF92|A0A0B4KF92_DROME	35.53	9	6	6	Carbamidomethylation; Deamidation (NQ)	4650000	40300000	3100000	39100000	1.00:12.62	4650000	40300000	3100000	39100000	1.00:12.62	110354	Holocarboxylase synthetase isoform B OS=Drosophila melanogaster OX=7227 GN=Hcs PE=1 SV=1
78	167	Q9VNC3|Q9VNC3_DROME	35.53	9	6	6	Carbamidomethylation; Deamidation (NQ)	4650000	40300000	3100000	39100000	1.00:12.62	4650000	40300000	3100000	39100000	1.00:12.62	115924	Holocarboxylase synthetase isoform A OS=Drosophila melanogaster OX=7227 GN=Hcs PE=1 SV=2
81	23	sp|P08120|CO4A1_DROME	34.7	2	3	3		1840000	967000	1350000	658000	1.00:0.49	1840000	967000	1350000	658000	1.00:0.49	174300	Collagen alpha-1(IV) chain OS=Drosophila melanogaster OX=7227 GN=Col4a1 PE=1 SV=3
266	3266	L0MLQ9|L0MLQ9_DROME	34.53	3	2	2		125000	57200	125000	57200	1.00:0.46	125000	57200	125000	57200	1.00:0.46	110580	eIF4E-Transporter isoform H OS=Drosophila melanogaster OX=7227 GN=4E-T PE=1 SV=1
266	3272	Q8IH18|Q8IH18_DROME	34.53	3	2	2		125000	57200	125000	57200	1.00:0.46	125000	57200	125000	57200	1.00:0.46	113890	LD07709p OS=Drosophila melanogaster OX=7227 GN=4E-T PE=1 SV=1
320	28415	A1ZAH8|A1ZAH8_DROME	32.37	33	2	2		1040000	563000	1040000	563000	1.00:0.54	1040000	563000	1040000	563000	1.00:0.54	16979	Ribosomal protein S15 isoform B OS=Drosophila melanogaster OX=7227 GN=RpS15 PE=1 SV=1
320	28416	Q7JZW2|Q7JZW2_DROME	32.37	33	2	2		1040000	563000	1040000	563000	1.00:0.54	1040000	563000	1040000	563000	1.00:0.54	17037	GEO07301p1 OS=Drosophila melanogaster OX=7227 GN=RpS15 PE=1 SV=1
429	487	A0A0B4JD48|A0A0B4JD48_DROME	29.01	7	1	1	Carbamidomethylation	92000	182000	92000	182000	1.00:1.98	92000	182000	92000	182000	1.00:1.98	27041	Cysteine proteinase-1 isoform D OS=Drosophila melanogaster OX=7227 GN=Cp1 PE=1 SV=1
429	495	sp|Q95029-2|CATL_DROME	29.01	5	1	1	Carbamidomethylation	92000	182000	92000	182000	1.00:1.98	92000	182000	92000	182000	1.00:1.98	37971	Isoform A of Cathepsin L OS=Drosophila melanogaster OX=7227 GN=Cp1
429	496	sp|Q95029|CATL_DROME	29.01	5	1	1	Carbamidomethylation	92000	182000	92000	182000	1.00:1.98	92000	182000	92000	182000	1.00:1.98	41601	Cathepsin L OS=Drosophila melanogaster OX=7227 GN=Cp1 PE=2 SV=2
429	497	C6SV44|C6SV44_DROME	29.01	5	1	1	Carbamidomethylation	92000	182000	92000	182000	1.00:1.98	92000	182000	92000	182000	1.00:1.98	42028	RE21773p (Fragment) OS=Drosophila melanogaster OX=7227 GN=Cp1-RC PE=2 SV=1
296	2432	Q8MR94|Q8MR94_DROME	28.32	2	1	1	Carbamidomethylation	105000	54300	105000	54300	1.00:0.52	105000	54300	105000	54300	1.00:0.52	105687	SD04710p (Fragment) OS=Drosophila melanogaster OX=7227 GN=Synj PE=2 SV=1
296	28511	Q5U0V7|Q5U0V7_DROME	28.32	1	1	1	Carbamidomethylation	105000	54300	105000	54300	1.00:0.52	105000	54300	105000	54300	1.00:0.52	134599	GH06496p OS=Drosophila melanogaster OX=7227 GN=Synj PE=1 SV=1
67	263	A1Z9M5|A1Z9M5_DROME	28.16	1	2	2		996000	565000	996000	565000	1.00:0.57	996000	565000	996000	565000	1.00:0.57	460964	Uncharacterized protein OS=Drosophila melanogaster OX=7227 GN=Dmel\CG30069 PE=1 SV=1
83	2765	Q4V5E9|Q4V5E9_DROME	27.87	4	3	3		1050000	597000	1050000	597000	1.00:0.57	1050000	597000	1050000	597000	1.00:0.57	146706	RH74732p (Fragment) OS=Drosophila melanogaster OX=7227 GN=CG2807 PE=2 SV=1
83	2766	Q9VPR5|Q9VPR5_DROME	27.87	4	3	3		1050000	597000	1050000	597000	1.00:0.57	1050000	597000	1050000	597000	1.00:0.57	149637	Splicing factor 3b subunit 1 isoform A OS=Drosophila melanogaster OX=7227 GN=Sf3b1 PE=1 SV=2
96	826	B7Z126|B7Z126_DROME	27.43	3	3	3		798000	479000	798000	479000	1.00:0.60	798000	479000	798000	479000	1.00:0.60	162189	Tousled-like kinase isoform G OS=Drosophila melanogaster OX=7227 GN=Tlk PE=1 SV=1
96	821	M9PIZ6|M9PIZ6_DROME	27.43	3	3	3		798000	479000	798000	479000	1.00:0.60	798000	479000	798000	479000	1.00:0.60	136438	Tousled-like kinase isoform K OS=Drosophila melanogaster OX=7227 GN=Tlk PE=1 SV=1
96	825	Q8IRT8|Q8IRT8_DROME	27.43	3	3	3		798000	479000	798000	479000	1.00:0.60	798000	479000	798000	479000	1.00:0.60	160329	Tousled-like kinase isoform B OS=Drosophila melanogaster OX=7227 GN=Tlk PE=1 SV=3
96	819	Q8IRT7|Q8IRT7_DROME	27.43	4	3	3		798000	479000	798000	479000	1.00:0.60	798000	479000	798000	479000	1.00:0.60	135452	Tousled-like kinase isoform C OS=Drosophila melanogaster OX=7227 GN=Tlk PE=1 SV=4
96	823	Q29R23|Q29R23_DROME	27.43	3	3	3		798000	479000	798000	479000	1.00:0.60	798000	479000	798000	479000	1.00:0.60	149656	RE19210p (Fragment) OS=Drosophila melanogaster OX=7227 PE=2 SV=1
96	818	B7Z120|B7Z120_DROME	27.43	4	3	3		798000	479000	798000	479000	1.00:0.60	798000	479000	798000	479000	1.00:0.60	133935	Tousled-like kinase isoform I OS=Drosophila melanogaster OX=7227 GN=Tlk PE=1 SV=1
96	820	Q1RL19|Q1RL19_DROME	27.43	4	3	3		798000	479000	798000	479000	1.00:0.60	798000	479000	798000	479000	1.00:0.60	135552	LD15160p OS=Drosophila melanogaster OX=7227 GN=Tlk PE=1 SV=1
96	822	Q9W4Q4|Q9W4Q4_DROME	27.43	3	3	3		798000	479000	798000	479000	1.00:0.60	798000	479000	798000	479000	1.00:0.60	136749	BcDNA.GH07910 OS=Drosophila melanogaster OX=7227 GN=Tlk PE=1 SV=2
332	3482	sp|Q9VCH5|NUP98_DROME	27.23	2	2	2		631000	347000	631000	347000	1.00:0.55	631000	347000	631000	347000	1.00:0.55	210137	Nuclear pore complex protein Nup98-Nup96 OS=Drosophila melanogaster OX=7227 GN=Nup98-96 PE=1 SV=3
332	14996	Q86G43|Q86G43_DROME	27.23	3	2	2		631000	347000	631000	347000	1.00:0.55	631000	347000	631000	347000	1.00:0.55	105207	Nucleoporin 98-96 (Fragment) OS=Drosophila melanogaster OX=7227 GN=Nup98-96 PE=4 SV=1
332	3228	Q867W7|Q867W7_DROME	27.23	3	2	2		631000	347000	631000	347000	1.00:0.55	631000	347000	631000	347000	1.00:0.55	105307	Nucleoporin 98-96 (Fragment) OS=Drosophila melanogaster OX=7227 GN=Nup98-96 PE=4 SV=1
332	3229	Q867M2|Q867M2_DROME	27.23	3	2	2		631000	347000	631000	347000	1.00:0.55	631000	347000	631000	347000	1.00:0.55	105293	Nucleoporin 98-96 (Fragment) OS=Drosophila melanogaster OX=7227 GN=Nup98-96 PE=4 SV=1
332	14997	Q867M7|Q867M7_DROME	27.23	3	2	2		631000	347000	631000	347000	1.00:0.55	631000	347000	631000	347000	1.00:0.55	105291	Nucleoporin 98-96 (Fragment) OS=Drosophila melanogaster OX=7227 GN=Nup98-96 PE=4 SV=1
332	14998	Q868A8|Q868A8_DROME	27.23	3	2	2		631000	347000	631000	347000	1.00:0.55	631000	347000	631000	347000	1.00:0.55	105277	Nucleoporin 98-96 (Fragment) OS=Drosophila melanogaster OX=7227 GN=Nup98-96 PE=4 SV=1
332	28519	Q867H5|Q867H5_DROME	27.23	3	2	2		631000	347000	631000	347000	1.00:0.55	631000	347000	631000	347000	1.00:0.55	105321	Nucleoporin 98-96 (Fragment) OS=Drosophila melanogaster OX=7227 GN=Nup98-96 PE=4 SV=1
158	109	sp|Q94522|SUCA_DROME	25.45	5	1	1		131000	69200	131000	69200	1.00:0.53	131000	69200	131000	69200	1.00:0.53	34389	Succinate--CoA ligase [ADP/GDP-forming] subunit alpha mitochondrial OS=Drosophila melanogaster OX=7227 GN=Scsalpha1 PE=2 SV=3
265	1061	Q9NJH5|Q9NJH5_DROME	25.38	1	1	1		396000	213000	396000	213000	1.00:0.54	396000	213000	396000	213000	1.00:0.54	136550	Transforming acidic coiled-coil protein D-TACC OS=Drosophila melanogaster OX=7227 GN=tacc PE=2 SV=1
265	2059	A0A0B4JD97|A0A0B4JD97_DROME	25.38	1	1	1		396000	213000	396000	213000	1.00:0.54	396000	213000	396000	213000	1.00:0.54	147155	Transforming acidic coiled-coil protein isoform K OS=Drosophila melanogaster OX=7227 GN=tacc PE=1 SV=1
265	28213	Q9XZL7|Q9XZL7_DROME	25.38	1	1	1		396000	213000	396000	213000	1.00:0.54	396000	213000	396000	213000	1.00:0.54	132522	Transforming acidic coiled-coil containing protein OS=Drosophila melanogaster OX=7227 GN=tacc PE=2 SV=1
265	28214	A0A0B4JCV4|A0A0B4JCV4_DROME	25.38	1	1	1		396000	213000	396000	213000	1.00:0.54	396000	213000	396000	213000	1.00:0.54	135114	Transforming acidic coiled-coil protein isoform J OS=Drosophila melanogaster OX=7227 GN=tacc PE=1 SV=1
265	28215	A0A0B4K6I7|A0A0B4K6I7_DROME	25.38	1	1	1		396000	213000	396000	213000	1.00:0.54	396000	213000	396000	213000	1.00:0.54	136515	Transforming acidic coiled-coil protein isoform L OS=Drosophila melanogaster OX=7227 GN=tacc PE=1 SV=1
265	28216	Q8IPN1|Q8IPN1_DROME	25.38	1	1	1		396000	213000	396000	213000	1.00:0.54	396000	213000	396000	213000	1.00:0.54	136561	Transforming acidic coiled-coil protein isoform A OS=Drosophila melanogaster OX=7227 GN=tacc PE=1 SV=1
265	28217	Q9VN51|Q9VN51_DROME	25.38	1	1	1		396000	213000	396000	213000	1.00:0.54	396000	213000	396000	213000	1.00:0.54	136689	LD14115p OS=Drosophila melanogaster OX=7227 GN=tacc PE=1 SV=3
265	28218	Q86BB5|Q86BB5_DROME	25.38	1	1	1		396000	213000	396000	213000	1.00:0.54	396000	213000	396000	213000	1.00:0.54	143966	Transforming acidic coiled-coil protein isoform D OS=Drosophila melanogaster OX=7227 GN=tacc PE=1 SV=1
265	28219	Q95TU9|Q95TU9_DROME	25.38	1	1	1		396000	213000	396000	213000	1.00:0.54	396000	213000	396000	213000	1.00:0.54	145581	LD15470p OS=Drosophila melanogaster OX=7227 GN=tacc PE=1 SV=1
265	28220	A0A0B4KFK1|A0A0B4KFK1_DROME	25.38	1	1	1		396000	213000	396000	213000	1.00:0.54	396000	213000	396000	213000	1.00:0.54	147129	Transforming acidic coiled-coil protein isoform M OS=Drosophila melanogaster OX=7227 GN=tacc PE=1 SV=1
458	540	C5I7H3|C5I7H3_DROME	25.18	4	1	1	Carbamidomethylation	279000	491000	279000	491000	1.00:1.76	279000	491000	279000	491000	1.00:1.76	48621	Uncharacterized protein OS=Drosophila melanogaster OX=7227 PE=4 SV=1
458	542	C5I7R1|C5I7R1_DROME	25.18	4	1	1	Carbamidomethylation	279000	491000	279000	491000	1.00:1.76	279000	491000	279000	491000	1.00:1.76	48646	Uncharacterized protein OS=Drosophila melanogaster OX=7227 PE=4 SV=1
458	543	C5I7R9|C5I7R9_DROME	25.18	4	1	1	Carbamidomethylation	279000	491000	279000	491000	1.00:1.76	279000	491000	279000	491000	1.00:1.76	48719	Uncharacterized protein OS=Drosophila melanogaster OX=7227 PE=4 SV=1
458	546	C5I7J7|C5I7J7_DROME	25.18	4	1	1	Carbamidomethylation	279000	491000	279000	491000	1.00:1.76	279000	491000	279000	491000	1.00:1.76	48716	Uncharacterized protein OS=Drosophila melanogaster OX=7227 PE=4 SV=1
458	547	C5I7K5|C5I7K5_DROME	25.18	4	1	1	Carbamidomethylation	279000	491000	279000	491000	1.00:1.76	279000	491000	279000	491000	1.00:1.76	48746	Uncharacterized protein OS=Drosophila melanogaster OX=7227 PE=4 SV=1
458	569	C5I7C5|C5I7C5_DROME	25.18	4	1	1	Carbamidomethylation	279000	491000	279000	491000	1.00:1.76	279000	491000	279000	491000	1.00:1.76	48223	Uncharacterized protein OS=Drosophila melanogaster OX=7227 PE=4 SV=1
458	570	C5I7A1|C5I7A1_DROME	25.18	4	1	1	Carbamidomethylation	279000	491000	279000	491000	1.00:1.76	279000	491000	279000	491000	1.00:1.76	48209	Uncharacterized protein OS=Drosophila melanogaster OX=7227 PE=4 SV=1
458	571	C5I7F7|C5I7F7_DROME	25.18	4	1	1	Carbamidomethylation	279000	491000	279000	491000	1.00:1.76	279000	491000	279000	491000	1.00:1.76	48303	Uncharacterized protein OS=Drosophila melanogaster OX=7227 PE=4 SV=1
458	572	C5I7E9|C5I7E9_DROME	25.18	4	1	1	Carbamidomethylation	279000	491000	279000	491000	1.00:1.76	279000	491000	279000	491000	1.00:1.76	48729	Uncharacterized protein OS=Drosophila melanogaster OX=7227 PE=4 SV=1
458	573	C5I7D3|C5I7D3_DROME	25.18	4	1	1	Carbamidomethylation	279000	491000	279000	491000	1.00:1.76	279000	491000	279000	491000	1.00:1.76	48745	Uncharacterized protein OS=Drosophila melanogaster OX=7227 PE=4 SV=1
458	574	C5I7I9|C5I7I9_DROME	25.18	4	1	1	Carbamidomethylation	279000	491000	279000	491000	1.00:1.76	279000	491000	279000	491000	1.00:1.76	48729	Uncharacterized protein OS=Drosophila melanogaster OX=7227 PE=4 SV=1
458	575	C5I7A9|C5I7A9_DROME	25.18	4	1	1	Carbamidomethylation	279000	491000	279000	491000	1.00:1.76	279000	491000	279000	491000	1.00:1.76	48729	Uncharacterized protein OS=Drosophila melanogaster OX=7227 PE=4 SV=1
458	576	Q9VXW3|Q9VXW3_DROME	25.18	4	1	1	Carbamidomethylation	279000	491000	279000	491000	1.00:1.76	279000	491000	279000	491000	1.00:1.76	49144	LD30439p OS=Drosophila melanogaster OX=7227 GN=Dmel\CG12608 PE=1 SV=2
458	577	C5I7E2|C5I7E2_DROME	25.18	4	1	1	Carbamidomethylation	279000	491000	279000	491000	1.00:1.76	279000	491000	279000	491000	1.00:1.76	49139	Uncharacterized protein OS=Drosophila melanogaster OX=7227 GN=CG12608 PE=4 SV=1
458	578	C5I7I2|C5I7I2_DROME	25.18	4	1	1	Carbamidomethylation	279000	491000	279000	491000	1.00:1.76	279000	491000	279000	491000	1.00:1.76	49228	Uncharacterized protein OS=Drosophila melanogaster OX=7227 GN=CG12608 PE=4 SV=1
458	579	C5I7J0|C5I7J0_DROME	25.18	4	1	1	Carbamidomethylation	279000	491000	279000	491000	1.00:1.76	279000	491000	279000	491000	1.00:1.76	49175	Uncharacterized protein OS=Drosophila melanogaster OX=7227 GN=CG12608 PE=4 SV=1
458	580	C5I7K6|C5I7K6_DROME	25.18	4	1	1	Carbamidomethylation	279000	491000	279000	491000	1.00:1.76	279000	491000	279000	491000	1.00:1.76	49142	Uncharacterized protein OS=Drosophila melanogaster OX=7227 GN=CG12608 PE=4 SV=1
458	581	C5I7B8|C5I7B8_DROME	25.18	4	1	1	Carbamidomethylation	279000	491000	279000	491000	1.00:1.76	279000	491000	279000	491000	1.00:1.76	49205	Uncharacterized protein OS=Drosophila melanogaster OX=7227 GN=CG12608 PE=4 SV=1
458	582	C5I7Q4|C5I7Q4_DROME	25.18	4	1	1	Carbamidomethylation	279000	491000	279000	491000	1.00:1.76	279000	491000	279000	491000	1.00:1.76	49143	Uncharacterized protein OS=Drosophila melanogaster OX=7227 GN=CG12608 PE=4 SV=1
458	583	C5I7A2|C5I7A2_DROME	25.18	4	1	1	Carbamidomethylation	279000	491000	279000	491000	1.00:1.76	279000	491000	279000	491000	1.00:1.76	49143	Uncharacterized protein OS=Drosophila melanogaster OX=7227 GN=CG12608 PE=4 SV=1
458	584	C5I7R2|C5I7R2_DROME	25.18	4	1	1	Carbamidomethylation	279000	491000	279000	491000	1.00:1.76	279000	491000	279000	491000	1.00:1.76	49139	Uncharacterized protein OS=Drosophila melanogaster OX=7227 GN=CG12608 PE=4 SV=1
458	585	C5I7F8|C5I7F8_DROME	25.18	4	1	1	Carbamidomethylation	279000	491000	279000	491000	1.00:1.76	279000	491000	279000	491000	1.00:1.76	49177	Uncharacterized protein OS=Drosophila melanogaster OX=7227 GN=CG12608 PE=4 SV=1
285	28226	F3YDB2|F3YDB2_DROME	22.61	15	3	3	Carbamidomethylation	599000	963000	599000	963000	1.00:1.61	599000	963000	599000	963000	1.00:1.61	35218	LD35750p OS=Drosophila melanogaster OX=7227 GN=eIF-2beta-RA PE=2 SV=1
285	28225	sp|P41375|IF2B_DROME	22.61	15	3	3	Carbamidomethylation	599000	963000	599000	963000	1.00:1.61	599000	963000	599000	963000	1.00:1.61	35218	Eukaryotic translation initiation factor 2 subunit 2 OS=Drosophila melanogaster OX=7227 GN=eIF2beta PE=1 SV=1
173	185	Q9VFF0|Q9VFF0_DROME	22.34	8	1	1	Deamidation (NQ)	56600	15100	56600	15100	1.00:0.27	56600	15100	56600	15100	1.00:0.27	51874	GH01077p OS=Drosophila melanogaster OX=7227 GN=UQCR-C1 PE=1 SV=2
12	4156	sp|A8JUV0-3|SBNO_DROME	22.17	15	17	15	Carbamidomethylation	16400000	11000000	9240000	6140000	1.00:0.66	16400000	11000000	9240000	6140000	1.00:0.66	170335	Isoform A of Protein strawberry notch OS=Drosophila melanogaster OX=7227 GN=sno
12	4157	sp|A8JUV0|SBNO_DROME	22.17	14	17	15	Carbamidomethylation	16400000	11000000	9240000	6140000	1.00:0.66	16400000	11000000	9240000	6140000	1.00:0.66	180374	Protein strawberry notch OS=Drosophila melanogaster OX=7227 GN=sno PE=1 SV=2
184	28234	Q9Y0Y5|Q9Y0Y5_DROME	21.69	21	3	3	Carbamidomethylation	1340000	826000	1340000	826000	1.00:0.61	1340000	826000	1340000	826000	1.00:0.61	34619	Coatomer subunit epsilon OS=Drosophila melanogaster OX=7227 GN=epsilonCOP PE=1 SV=1
414	16402	M9MSM4|M9MSM4_DROME	21.57	2	1	1		108000	193000	108000	193000	1.00:1.79	108000	193000	108000	193000	1.00:1.79	70474	Nopp140 isoform F OS=Drosophila melanogaster OX=7227 GN=Nopp140 PE=1 SV=1
414	16403	Q7Z2C9|Q7Z2C9_DROME	21.57	2	1	1		108000	193000	108000	193000	1.00:1.79	108000	193000	108000	193000	1.00:1.79	72277	Nopp140-like nucleolar protein OS=Drosophila melanogaster OX=7227 GN=Nopp140 PE=2 SV=1
414	28596	Q7KTV5|Q7KTV5_DROME	21.57	2	1	1		108000	193000	108000	193000	1.00:1.79	108000	193000	108000	193000	1.00:1.79	70602	Nopp140 isoform B OS=Drosophila melanogaster OX=7227 GN=Nopp140 PE=1 SV=1
414	16404	M9PFZ1|M9PFZ1_DROME	21.57	2	1	1		108000	193000	108000	193000	1.00:1.79	108000	193000	108000	193000	1.00:1.79	78192	Nopp140 isoform E OS=Drosophila melanogaster OX=7227 GN=Nopp140 PE=1 SV=1
414	28597	Q9VNX6|Q9VNX6_DROME	21.57	2	1	1		108000	193000	108000	193000	1.00:1.79	108000	193000	108000	193000	1.00:1.79	72206	LD06749p OS=Drosophila melanogaster OX=7227 GN=Nopp140 PE=1 SV=3
453	28690	sp|P41126|RL13_DROME	21.48	10	2	2	Oxidation (M)	3540000	2280000	3200000	1920000	1.00:0.60	3540000	2280000	3200000	1920000	1.00:0.60	24951	60S ribosomal protein L13 OS=Drosophila melanogaster OX=7227 GN=RpL13 PE=1 SV=1
453	28691	M9PFF0|M9PFF0_DROME	21.48	10	2	2	Oxidation (M)	3540000	2280000	3200000	1920000	1.00:0.60	3540000	2280000	3200000	1920000	1.00:0.60	24951	60S ribosomal protein L13 OS=Drosophila melanogaster OX=7227 GN=RpL13 PE=1 SV=1
56	104	Q9VMV5|Q9VMV5_DROME	21.05	4	6	6	Carbamidomethylation	4040000	2640000	3580000	2300000	1.00:0.64	4040000	2640000	3580000	2300000	1.00:0.64	193776	Viking isoform A OS=Drosophila melanogaster OX=7227 GN=vkg PE=1 SV=1
50	5193	A0A0B4LEK8|A0A0B4LEK8_DROME	19.94	12	10	10	Carbamidomethylation	6460000	4340000	4090000	2680000	1.00:0.65	6460000	4340000	4090000	2680000	1.00:0.65	127057	Secretory 24AB isoform C OS=Drosophila melanogaster OX=7227 GN=Sec24AB PE=1 SV=1
50	5194	A1Z813|A1Z813_DROME	19.94	11	10	10	Carbamidomethylation	6460000	4340000	4090000	2680000	1.00:0.65	6460000	4340000	4090000	2680000	1.00:0.65	129380	Secretory 24AB isoform A OS=Drosophila melanogaster OX=7227 GN=Sec24AB PE=1 SV=1
135	14060	D0Z755|D0Z755_DROME	19.89	2	3	3	Carbamidomethylation	621000	380000	621000	380000	1.00:0.61	621000	380000	621000	380000	1.00:0.61	254794	LD25668p (Fragment) OS=Drosophila melanogaster OX=7227 GN=east-RB PE=2 SV=1
135	14058	O46048|O46048_DROME	19.89	2	3	3	Carbamidomethylation	621000	380000	621000	380000	1.00:0.61	621000	380000	621000	380000	1.00:0.61	250163	EG:133E12.4 protein OS=Drosophila melanogaster OX=7227 GN=east PE=1 SV=1
135	14055	Q8MQW2|Q8MQW2_DROME	19.89	2	3	3	Carbamidomethylation	621000	380000	621000	380000	1.00:0.61	621000	380000	621000	380000	1.00:0.61	233010	SD09011p (Fragment) OS=Drosophila melanogaster OX=7227 GN=east PE=2 SV=1
135	14056	Q7KW02|Q7KW02_DROME	19.89	2	3	3	Carbamidomethylation	621000	380000	621000	380000	1.00:0.61	621000	380000	621000	380000	1.00:0.61	245703	Enhanced adult sensory threshold isoform B OS=Drosophila melanogaster OX=7227 GN=east PE=1 SV=1
135	14057	X2JDX3|X2JDX3_DROME	19.89	2	3	3	Carbamidomethylation	621000	380000	621000	380000	1.00:0.61	621000	380000	621000	380000	1.00:0.61	246195	Enhanced adult sensory threshold isoform G OS=Drosophila melanogaster OX=7227 GN=east PE=1 SV=1
371	28529	Q9VZY0|Q9VZY0_DROME	19.61	8	2	2	Carbamidomethylation	3260000	2220000	3260000	2220000	1.00:0.68	3260000	2220000	3260000	2220000	1.00:0.68	27493	LD45195p OS=Drosophila melanogaster OX=7227 GN=Non2 PE=1 SV=1
99	91	sp|Q9VUQ5|AGO2_DROME	19.58	10	9	9		3740000	5000000	2230000	3420000	1.00:1.53	3740000	5000000	2230000	3420000	1.00:1.53	136850	Protein argonaute-2 OS=Drosophila melanogaster OX=7227 GN=AGO2 PE=1 SV=3
99	92	sp|Q9VUQ5-2|AGO2_DROME	19.58	10	9	9		3740000	5000000	2230000	3420000	1.00:1.53	3740000	5000000	2230000	3420000	1.00:1.53	137216	Isoform C of Protein argonaute-2 OS=Drosophila melanogaster OX=7227 GN=AGO2
216	417	E4NKN3|E4NKN3_DROME	19.45	4	1	1		655000	415000	655000	415000	1.00:0.63	655000	415000	655000	415000	1.00:0.63	34637	GM13963p OS=Drosophila melanogaster OX=7227 GN=Fib-RA PE=2 SV=1
216	418	sp|Q9W1V3|FBRL_DROME	19.45	4	1	1		655000	415000	655000	415000	1.00:0.63	655000	415000	655000	415000	1.00:0.63	34637	rRNA 2'-O-methyltransferase fibrillarin OS=Drosophila melanogaster OX=7227 GN=Fib PE=2 SV=1
39	28017	E2QC56|E2QC56_DROME	19.2	16	7	7	Oxidation (M)	10300000	15100000	7490000	10700000	1.00:1.43	10300000	15100000	7490000	10700000	1.00:1.43	72370	Uncharacterized protein isoform B OS=Drosophila melanogaster OX=7227 GN=Dmel\CG10417 PE=1 SV=1
39	28018	sp|Q7K4Q5|Y0417_DROME	19.2	16	7	7	Oxidation (M)	10300000	15100000	7490000	10700000	1.00:1.43	10300000	15100000	7490000	10700000	1.00:1.43	72370	Probable protein phosphatase CG10417 OS=Drosophila melanogaster OX=7227 GN=CG10417 PE=1 SV=1
124	15303	sp|Q9VGW6|MCM5_DROME	19.14	10	6	6	Carbamidomethylation	1780000	2640000	1180000	1800000	1.00:1.53	1780000	2640000	1180000	1800000	1.00:1.53	82258	DNA replication licensing factor Mcm5 OS=Drosophila melanogaster OX=7227 GN=Mcm5 PE=1 SV=1
77	53	Q4QPQ0|Q4QPQ0_DROME	18.88	23	6	6		5880000	4020000	5450000	3740000	1.00:0.69	5880000	4020000	5450000	3740000	1.00:0.69	61925	GH22814p (Fragment) OS=Drosophila melanogaster OX=7227 PE=2 SV=1
77	52	Q9VLC5|Q9VLC5_DROME	18.88	25	6	6		5880000	4020000	5450000	3740000	1.00:0.69	5880000	4020000	5450000	3740000	1.00:0.69	57019	Aldehyde dehydrogenase OS=Drosophila melanogaster OX=7227 GN=Aldh PE=1 SV=1
242	485	Q9W4W2|Q9W4W2_DROME	18.23	2	1	1		106000	64000	106000	64000	1.00:0.60	106000	64000	106000	64000	1.00:0.60	117452	Female sterile (1) Yb OS=Drosophila melanogaster OX=7227 GN=fs(1)Yb PE=1 SV=1
242	13903	O76911|O76911_DROME	18.23	2	1	1		106000	64000	106000	64000	1.00:0.60	106000	64000	106000	64000	1.00:0.60	117451	EG:95B7.8 protein OS=Drosophila melanogaster OX=7227 GN=EG:95B7.8 PE=4 SV=1
242	13904	A0A075BJJ6|A0A075BJJ6_DROME	18.23	2	1	1		106000	64000	106000	64000	1.00:0.60	106000	64000	106000	64000	1.00:0.60	117465	Female sterile (1) Yb OS=Drosophila melanogaster OX=7227 GN=fs(1)Yb PE=4 SV=1
242	13905	Q9UB20|Q9UB20_DROME	18.23	2	1	1		106000	64000	106000	64000	1.00:0.60	106000	64000	106000	64000	1.00:0.60	117466	Fs(1)YB OS=Drosophila melanogaster OX=7227 GN=fs(1)Yb PE=2 SV=1
560	702	Q8IH32|Q8IH32_DROME	17.75	5	1	1	Deamidation (NQ)	164000000	337000000	164000000	337000000	1.00:2.06	164000000	337000000	164000000	337000000	1.00:2.06	15500	GM15177p OS=Drosophila melanogaster OX=7227 GN=Rpb11 PE=2 SV=1
144	299	Q9VG07|Q9VG07_DROME	17.46	20	5	5		14000000	20400000	12400000	19100000	1.00:1.54	14000000	20400000	12400000	19100000	1.00:1.54	41675	GH26602p OS=Drosophila melanogaster OX=7227 GN=Dmel\CG7488 PE=2 SV=2
443	28466	Q7KUZ1|Q7KUZ1_DROME	17.32	4	2	2		685000	441000	685000	441000	1.00:0.64	685000	441000	685000	441000	1.00:0.64	63704	FI18406p1 OS=Drosophila melanogaster OX=7227 GN=Stim PE=1 SV=2
443	28467	C7LAI2|C7LAI2_DROME	17.32	4	2	2		685000	441000	685000	441000	1.00:0.64	685000	441000	685000	441000	1.00:0.64	63605	MIP06449p OS=Drosophila melanogaster OX=7227 GN=Stim-RA PE=2 SV=1
443	28468	sp|P83094|STIM_DROME	17.32	4	2	2		685000	441000	685000	441000	1.00:0.64	685000	441000	685000	441000	1.00:0.64	64797	Stromal interaction molecule homolog OS=Drosophila melanogaster OX=7227 GN=Stim PE=1 SV=1
525	586	Q9W1N3|Q9W1N3_DROME	17	14	1	1		547000	1410000	547000	1410000	1.00:2.58	547000	1410000	547000	1410000	1.00:2.58	12482	Levy isoform A OS=Drosophila melanogaster OX=7227 GN=levy PE=1 SV=1
177	15244	Q9VAH7|Q9VAH7_DROME	16.89	3	2	2		518000	334000	518000	334000	1.00:0.64	518000	334000	518000	334000	1.00:0.64	97160	RE62393p OS=Drosophila melanogaster OX=7227 GN=yata PE=1 SV=1
374	28615	Q7KMQ0|Q7KMQ0_DROME	16.8	3	1	1		113000	183000	113000	183000	1.00:1.62	113000	183000	113000	183000	1.00:1.62	48542	26S proteasome regulatory complex subunit p48B OS=Drosophila melanogaster OX=7227 GN=Rpt1 PE=1 SV=1
289	28458	sp|A1Z8N1|TRE11_DROME	16.79	2	2	2		924000	603000	924000	603000	1.00:0.65	924000	603000	924000	603000	1.00:0.65	95188	Facilitated trehalose transporter Tret1-1 OS=Drosophila melanogaster OX=7227 GN=Tret1-1 PE=1 SV=1
418	28453	Q95WY3|Q95WY3_DROME	16.01	3	1	1	Carbamidomethylation	109000	39600	109000	39600	1.00:0.37	109000	39600	109000	39600	1.00:0.37	54837	FI04781p OS=Drosophila melanogaster OX=7227 GN=Nop56 PE=1 SV=1
418	28454	Q8IGT5|Q8IGT5_DROME	16.01	3	1	1	Carbamidomethylation	109000	39600	109000	39600	1.00:0.37	109000	39600	109000	39600	1.00:0.37	54779	RE33426p OS=Drosophila melanogaster OX=7227 GN=Nop56 PE=2 SV=1
103	2286	A0A0B4K664|A0A0B4K664_DROME	15.75	2	2	2		963000	656000	963000	656000	1.00:0.68	963000	656000	963000	656000	1.00:0.68	229539	Mini spindles isoform E OS=Drosophila melanogaster OX=7227 GN=msps PE=1 SV=1
103	2287	A0A0B4K700|A0A0B4K700_DROME	15.75	2	2	2		963000	656000	963000	656000	1.00:0.68	963000	656000	963000	656000	1.00:0.68	230403	Mini spindles isoform D OS=Drosophila melanogaster OX=7227 GN=msps PE=1 SV=1
103	2283	sp|Q9VEZ3|MSPS_DROME	15.75	2	2	2		963000	656000	963000	656000	1.00:0.68	963000	656000	963000	656000	1.00:0.68	225978	Protein mini spindles OS=Drosophila melanogaster OX=7227 GN=msps PE=1 SV=3
103	2284	Q9U5W6|Q9U5W6_DROME	15.75	2	2	2		963000	656000	963000	656000	1.00:0.68	963000	656000	963000	656000	1.00:0.68	226931	Microtubule associated protein OS=Drosophila melanogaster OX=7227 GN=msps PE=4 SV=1
103	2285	E1JIM4|E1JIM4_DROME	15.75	2	2	2		963000	656000	963000	656000	1.00:0.68	963000	656000	963000	656000	1.00:0.68	226842	Mini spindles isoform B OS=Drosophila melanogaster OX=7227 GN=msps PE=1 SV=1
20	27987	M9NDA6|M9NDA6_DROME	15.29	28	14	14	Carbamidomethylation; Oxidation (M); Deamidation (NQ)	68500000	45600000	27100000	20100000	1.00:0.74	68500000	45600000	27100000	20100000	1.00:0.74	71855	Lasp isoform C OS=Drosophila melanogaster OX=7227 GN=Lasp PE=4 SV=1
20	27988	sp|Q8I7C3|LASP1_DROME	15.29	28	14	14	Carbamidomethylation; Oxidation (M); Deamidation (NQ)	68500000	45600000	27100000	20100000	1.00:0.74	68500000	45600000	27100000	20100000	1.00:0.74	74247	LIM and SH3 domain protein Lasp OS=Drosophila melanogaster OX=7227 GN=Lasp PE=1 SV=2
396	13953	Q9VDK5|Q9VDK5_DROME	15.28	1	1	1	Carbamidomethylation	203000	134000	203000	134000	1.00:0.66	203000	134000	203000	134000	1.00:0.66	121957	Bonus isoform A OS=Drosophila melanogaster OX=7227 GN=bon PE=1 SV=2
396	13955	A0A0B4KGE5|A0A0B4KGE5_DROME	15.28	1	1	1	Carbamidomethylation	203000	134000	203000	134000	1.00:0.66	203000	134000	203000	134000	1.00:0.66	130159	Bonus isoform C OS=Drosophila melanogaster OX=7227 GN=bon PE=1 SV=1
396	13950	A0A0B4KH12|A0A0B4KH12_DROME	15.28	1	1	1	Carbamidomethylation	203000	134000	203000	134000	1.00:0.66	203000	134000	203000	134000	1.00:0.66	120371	Bonus isoform D OS=Drosophila melanogaster OX=7227 GN=bon PE=1 SV=1
396	13952	A0A0B4KHT0|A0A0B4KHT0_DROME	15.28	1	1	1	Carbamidomethylation	203000	134000	203000	134000	1.00:0.66	203000	134000	203000	134000	1.00:0.66	121002	Bonus isoform E OS=Drosophila melanogaster OX=7227 GN=bon PE=1 SV=1
396	13951	A0A0B4KHG7|A0A0B4KHG7_DROME	15.28	1	1	1	Carbamidomethylation	203000	134000	203000	134000	1.00:0.66	203000	134000	203000	134000	1.00:0.66	120688	Bonus isoform F OS=Drosophila melanogaster OX=7227 GN=bon PE=1 SV=1
396	13954	Q9U3Y7|Q9U3Y7_DROME	15.28	1	1	1	Carbamidomethylation	203000	134000	203000	134000	1.00:0.66	203000	134000	203000	134000	1.00:0.66	121956	Bonus OS=Drosophila melanogaster OX=7227 GN=bon PE=2 SV=1
396	13979	A8WHL4|A8WHL4_DROME	15.28	1	1	1	Carbamidomethylation	203000	134000	203000	134000	1.00:0.66	203000	134000	203000	134000	1.00:0.66	121141	Bonus isoform B OS=Drosophila melanogaster OX=7227 GN=bon PE=1 SV=1
420	28492	Q9VNF7|Q9VNF7_DROME	15.24	2	1	1		79200	226000	79200	226000	1.00:2.85	79200	226000	79200	226000	1.00:2.85	92774	Metastasis associated 1-like isoform B OS=Drosophila melanogaster OX=7227 GN=MTA1-like PE=1 SV=2
420	28493	Q9VNF6|Q9VNF6_DROME	15.24	2	1	1		79200	226000	79200	226000	1.00:2.85	79200	226000	79200	226000	1.00:2.85	96609	Metastasis associated 1-like isoform A OS=Drosophila melanogaster OX=7227 GN=MTA1-like PE=1 SV=2
420	28494	A0A0B4KG70|A0A0B4KG70_DROME	15.24	2	1	1		79200	226000	79200	226000	1.00:2.85	79200	226000	79200	226000	1.00:2.85	101003	Metastasis associated 1-like isoform D OS=Drosophila melanogaster OX=7227 GN=MTA1-like PE=1 SV=1
420	28500	Q9U6X3|Q9U6X3_DROME	15.24	2	1	1		79200	226000	79200	226000	1.00:2.85	79200	226000	79200	226000	1.00:2.85	92292	LD04853p (Fragment) OS=Drosophila melanogaster OX=7227 GN=MTA1-like PE=2 SV=1
